# Supplementary material for: Transcriptome profiling of eight Zea mays lines identifies genes responsible for the resistance to Fusarium verticillioides
Source: BMC Plant Biol. 2024 Nov 21;24:1107. doi: 10.1186/s12870-024-05697-y (PMC11580207; doi:10.1186/s12870-024-05697-y)
Supplement: Supplementary file 4 — Supplementary Material 4: Table S1. Statistics of paired-end sequenced reads produced, along with the total number of aligned reads on the B73 Reference Genome v4, for each biological replicate. C, control; I, inoculated. [file 12870_2024_5697_MOESM4_ESM.xlsx]

## Sheet: Table S1
MM founder line	Biological Replicate	File name	Total reads	Mapped reads (TOT)	Mapping rate %	Uniquely mapped reads	Uniquely mapped reads %	Multi-mapped rate %	Unmapping rate %
A632	C1	41446_ID1307_1-A632C1-A001-A01_S7_L001	54892494	52581646	95.79	24302030	88.68	7.25	4.06
A632	C2	41447_ID1307_2-A632C2-A001-A02_S8_L001	50804662	48714134	95.89	22330857	88.04	7.99	3.97
A632	C3	41448_ID1307_3-A632C3-A001-A03_S9_L001	49689428	47876300	96.35	22055647	88.93	7.59	3.48
A632	I1	41449_ID1307_4-A632I1-A001-A04_S10_L001	49457178	47352108	95.74	21754724	88.15	7.78	4.07
A632	I2	41450_ID1307_2-A632I2-A001-A05_S11_L001	46294054	44438198	95.99	20589031	89.1	7.06	3.84
A632	I3	41451_ID1307_6-A632I3-A001-A06_S12_L001	51908786	49659418	95.67	22988101	88.73	7.11	4.16
B73	C1	41452_ID1307_7-B73C1-A001-A07_S283_L001	36613398	35398202	96.68	16561576	90.66	6.23	3.11
B73	C2	41453_ID1307_3-B73C2-A001-A08_S13_L001	48307570	46914632	97.12	22069458	91.56	5.76	2.68
B73	C3	41454_ID1307_9-B73C3-A001-A09_S14_L001	54694900	53167274	97.21	25061765	91.78	5.57	2.65
B73	I1	41455_ID1307_4-B73I1-A001-A10_S15_L001	48252920	46472878	96.31	21865538	90.78	5.69	3.53
B73	I2	41456_ID1307_5-B73I2-A001-A11_S16_L001	50456796	48523910	96.17	22944629	91.14	5.23	3.63
B73	I3	41457_ID1307_12-B73I3-A001-A12_S17_L001	48035468	46258406	96.3	21920119	91.42	5.04	3.54
B96	C1	41458_ID1307_13-B96C1-A001-B01_S18_L001	51954478	49515346	95.31	22488274	86.73	8.75	4.53
B96	C2	41459_ID1307_14-B96C2-A001-B02_S290_L001	37407726	35302856	94.37	15952487	85.54	9.11	5.34
B96	C3	41460_ID1307_15-B96C3-A001-B03_S19_L001	57961678	55077104	95.02	25022238	86.49	8.69	4.81
B96	I1	41461_ID1307_16-B96I1-A001-B04_S20_L001	60525038	56937052	94.07	26093723	86.38	7.86	5.75
B96	I2	41462_ID1307_6-B96I2-A001-B05_S21_L001	60593484	56876184	93.87	26066849	86.2	7.85	5.96
B96	I3	41463_ID1307_7-B96I3-A001-B06_S22_L001	64738538	60704282	93.77	27911016	86.41	7.55	6.04
F7	C1	41464_ID1307_19-F7C1-A001-B07_S23_L001	54738464	52360558	95.66	24056212	88.03	7.77	4.19
F7	C2	41465_ID1307_20-F7C2-A001-B08_S296_L001	37650608	35792588	95.07	16425654	87.48	7.83	4.69
F7	C3	41466_ID1307_21-F7C3-A001-B09_S297_L001	41850610	39908670	95.36	18406417	88.16	7.41	4.43
F7	I1	41467_ID1307_22-F7I1-A001-B10_S24_L001	47867536	45489614	95.03	21225979	88.89	6.36	4.75
F7	I2	41468_ID1307_23-F7I2-A001-B11_S25_L001	48281792	45736272	94.73	21373855	88.75	6.2	5.04
F7	I3	41469_ID1307_24-F7I3-A001-B12_S300_L001	36896584	35031454	94.94	16410151	89.09	6	4.9
H99	C1	41470_ID1307_25-H99C1-A001-C01_S26_L001	50344192	48278422	95.9	22567290	89.84	6.26	3.91
H99	C2	41471_ID1307_26-H99C2-A001-C02_S27_L001	61012894	57798770	94.73	26485747	87.17	7.95	4.89
H99	C3	41472_ID1307_8-H99C3-A001-C03_S28_L001	48188122	46053784	95.57	21339058	88.77	7.03	4.21
H99	I1	41473_ID1307_28-H99I1-A001-C04_S29_L001	48751484	45987252	94.33	21384420	88.11	6.64	5.26
H99	I2	41474_ID1307_29-H99I2-A001-C05_S30_L001	50979094	48295714	94.74	22300331	87.69	7.26	5.04
H99	I3	41475_ID1307_30-H99I3-A001-C06_S306_L001	41383968	39198804	94.72	18160423	88	6.97	5.03
HP301	C1	41476_ID1307_31-HP301C1-A001-C07_S31_L001	52306770	49974212	95.54	23141954	88.68	7.07	4.25
HP301	C2	41477_ID1307_32-HP301C2-A001-C08_S32_L001	50727452	48535696	95.68	22526767	88.99	6.88	4.13
HP301	C3	41478_ID1307_33-HP301C3-A001-C09_S309_L001	40959004	38807324	94.75	18007486	88.2	6.83	4.96
HP301	I1	41479_ID1307_34-HP301I1-A001-C10_S33_L001	55996720	53470698	95.49	24891871	89.13	6.6	4.27
HP301	I2	41480_ID1307_35-HP301I2-A001-C11_S311_L001	36870688	34869614	94.57	16175499	87.98	6.85	5.18
HP301	I3	41481_ID1307_36-HP301I3-A001-C12_S34_L001	49163796	46529788	94.64	21613385	88.13	6.73	5.13
Mo17	C1	41482_ID1307_37-Mo17C1-A001-D01_S35_L001	47353050	45431488	95.94	20851718	88.2	7.89	3.92
Mo17	C2	41483_ID1307_38-Mo17C2-A001-D02_S36_L001	52072706	49825270	95.68	22790685	87.69	8.16	4.15
Mo17	C3	41484_ID1307_39-Mo17C3-A001-D03_S37_L001	49027258	46814876	95.49	21437775	87.59	8.05	4.37
Mo17	I1	41485_ID1307_40-Mo17I1-A001-D04_S316_L001	37592006	35494322	94.42	16374889	87.32	7.32	5.36
Mo17	I2	41486_ID1307_41-Mo17I2-A001-D05_S317_L001	40593058	38218838	94.15	17626891	87.04	7.32	5.64
Mo17	I3	41487_ID1307_42-Mo17I3-A001-D06_S318_L001	54349024	51346178	94.47	22320191	82.3	12.36	5.34
W153R	C1	41488_ID1307_43-W153RC1-A001-D07_S38_L001	50964226	48650810	95.46	22656703	89.14	6.56	4.3
W153R	C2	41489_ID1307_44-W153RC2-A001-D08_S320_L001	44933144	42625274	94.86	19087882	85.2	9.93	4.86
W153R	C3	41490_ID1307_45-W153RC3-A001-D09_S39_L001	52303136	49653854	94.93	23184813	88.89	6.3	4.81
W153R	I1	41491_ID1307_9-W153RI1-A001-D10_S40_L001	47668550	44941640	94.28	21112372	88.75	5.71	5.53
W153R	I2	41492_ID1307_47-W153RI2-A001-D11_S41_L001	45855688	43085250	93.96	20300517	88.71	5.43	5.86
W153R	I3	41493_ID1307_10-W153RI3-A001-D12_S324_L001	36613516	34435640	94.05	16228127	88.81	5.42	5.78
