# Supplementary material for: Transcriptome profiling of eight Zea mays lines identifies genes responsible for the resistance to Fusarium verticillioides
Source: BMC Plant Biol. 2024 Nov 21;24:1107. doi: 10.1186/s12870-024-05697-y (PMC11580207; doi:10.1186/s12870-024-05697-y)
Supplement: Supplementary file 5 — Supplementary Material 5: Table S2. Raw counts for each gene in each biological replicate (indicated by number 1, 2, 3) across the eight MAGIC maize founder lines. C, control; I, inoculated. [file 12870_2024_5697_MOESM5_ESM.xlsx]

## Sheet: Table_S2
geneID	A632_C1	A632_C2	A632_C3	A632_I1	A632_I2	A632_I3	B73_C1	B73_C2	B73_C3	B73_I1	B73_I2	B96_C1	B96_C2	B96_I1	B96_I2	B96_I3	F7_C1	F7_C2	F7_C3	F7_I1	F7_I2	F7_I3	H99_C1	H99_C2	H99_C3	H99_I1	H99_I2	H99_I3	HP301_C1	HP301_C2	HP301_C3	HP301_I1	HP301_I2	HP301_I3	Mo17_C1	Mo17_C2	Mo17_C3	Mo17_I1	Mo17_I2	Mo17_I3	W153R_C1	W153R_C2	W153R_C3	W153R_I1	W153R_I2	W153R_I3
Zm00001d043089	7	4	8	5	0	14	35	28	36	47	54	10	9	14	10	12	40	21	15	19	44	28	17	28	22	18	28	15	22	18	6	22	5	10	10	5	9	8	6	6	34	23	28	46	24	34
ENSRNA049476774	2	1	0	0	0	0	0	0	0	0	0	1	3	4	4	1	1	1	0	2	2	1	2	0	0	2	0	0	0	0	0	0	0	0	0	0	0	0	0	0	1	0	2	0	1	0
Zm00001d015575	0	6	4	0	2	0	1	2	4	4	0	12	15	20	13	20	3	5	11	3	11	7	11	9	12	10	13	11	0	0	3	5	2	2	0	3	0	0	2	0	3	0	0	2	3	0
Zm00001d007251	96	27	48	51	31	43	27	35	65	47	38	98	67	81	92	86	184	75	84	86	169	38	82	112	73	48	77	26	32	61	49	37	61	56	58	53	31	45	52	34	117	133	227	86	75	54
Zm00001d015570	14041	13973	15667	14125	15049	16161	10985	14876	16919	12180	12443	7058	4508	6506	5890	6985	8019	5188	6127	8217	6898	5972	12235	13782	12564	12207	10898	11230	11175	8936	7421	11331	5745	8658	12949	13225	13237	8552	7650	8885	7478	5916	7145	4990	4684	3902
Zm00001d015571	2332	2282	2438	2685	2643	2829	1757	2249	2819	2711	2803	2367	1731	3025	2793	3127	2506	1795	1894	2495	2335	1864	2155	2209	2041	2196	2244	1934	2397	2124	2047	2992	2012	2786	2366	2878	2540	2133	2195	2951	2702	2265	2902	2461	2303	1897
Zm00001d007254	99	45	55	40	33	44	55	122	139	94	105	208	196	181	227	196	93	63	102	159	142	67	130	234	117	168	171	97	70	77	119	160	140	217	91	80	114	76	87	85	176	147	230	118	156	124
Zm00001d007255	159	139	192	143	125	117	171	306	335	235	268	119	93	285	297	314	101	81	113	173	125	119	344	518	350	415	392	334	88	95	112	148	90	166	246	250	188	182	181	232	300	216	338	218	229	147
Zm00001d007258	27	12	17	13	7	8	7	10	18	3	9	7	11	33	19	24	2	2	2	5	3	2	22	39	15	22	35	21	11	10	18	12	8	15	13	21	18	20	25	22	68	66	105	75	96	60
Zm00001d007259	473	434	449	408	507	493	243	328	364	227	271	309	209	363	317	369	348	225	274	326	318	308	349	429	338	381	284	252	440	361	218	397	136	216	409	445	382	273	212	294	350	311	302	273	267	215
Zm00001d015578	180	221	119	237	164	166	264	397	421	577	547	854	519	1276	1222	1465	309	216	294	293	304	172	263	330	279	398	499	336	41	48	70	87	66	51	2115	1619	2002	2094	1979	2370	567	336	586	902	796	619
Zm00001d015579	0	0	0	2	4	4	0	0	5	0	4	4	0	21	16	12	0	0	0	4	8	0	2	3	5	9	10	3	0	2	3	4	0	2	9	12	8	10	7	17	11	17	17	13	23	16
Zm00001d019400	6	3	9	5	4	3	13	25	30	22	43	14	6	53	50	48	12	9	13	25	21	18	11	12	9	10	13	11	0	0	0	2	1	0	25	32	28	42	49	34	8	6	10	14	12	2
Zm00001d019403	27	29	26	31	18	32	15	21	20	22	21	112	113	163	154	193	36	30	32	41	49	25	17	31	21	30	52	38	51	47	64	68	46	81	29	22	23	28	35	41	52	39	37	46	39	32
Zm00001d019404	309	232	231	242	205	255	215	295	271	254	307	476	359	509	431	500	276	196	197	223	196	153	261	331	256	267	383	299	218	245	219	258	185	248	289	304	344	267	328	340	240	252	290	288	296	231
Zm00001d019405	40	38	22	29	37	25	20	20	34	49	29	20	14	25	43	27	15	13	13	21	12	6	18	42	41	42	33	26	16	13	18	28	22	22	20	68	32	27	20	30	47	36	50	19	29	19
Zm00001d019406	0	0	0	0	0	0	0	0	0	0	0	11	14	16	21	25	8	4	4	5	1	2	12	0	1	0	0	0	1	1	2	1	1	2	0	1	0	0	0	0	0	0	0	0	0	1
Zm00001d019407	0	0	0	0	2	0	0	0	0	0	0	1	1	3	0	3	0	0	0	1	0	0	2	0	2	2	0	0	0	0	0	0	0	0	0	0	0	0	1	0	2	0	0	0	0	1
Zm00001d019409	16	14	10	33	21	29	32	45	57	56	77	198	81	549	505	563	219	246	235	342	419	256	34	61	46	31	41	23	146	186	94	226	107	146	29	21	16	31	57	97	39	46	46	73	82	65
Zm00001d017347	611	576	578	585	627	669	1137	1578	1922	1622	1639	559	418	684	683	832	1282	930	1105	1465	1362	1090	1114	1470	1292	1322	1581	1244	1472	1426	1305	1693	1153	1619	1791	1973	1745	1367	1563	1837	1532	1380	1556	1536	1432	1253
Zm00001d010200	251	279	333	227	238	270	271	337	379	485	416	602	320	553	512	690	510	398	370	357	299	291	473	608	462	393	427	401	549	469	455	666	440	592	364	442	444	285	301	475	431	275	451	382	367	294
Zm00001d005828	852	839	879	736	720	764	155	167	220	229	229	235	192	303	329	333	1159	858	883	880	918	773	2009	2167	1900	2138	2280	1868	2133	2051	1831	2326	1544	2263	208	260	272	195	215	274	2952	2532	3351	2753	2663	2044
Zm00001d030083	252	103	94	130	119	151	86	183	191	217	170	197	116	230	252	232	200	105	203	192	197	157	181	278	182	185	177	151	151	174	163	247	232	234	230	212	207	189	239	252	316	284	368	332	362	278
Zm00001d043992	332	427	239	144	137	162	166	163	166	239	249	328	341	342	340	358	664	136	250	254	430	147	881	1048	755	398	303	253	518	1048	305	383	219	316	115	173	154	168	170	203	516	484	375	412	321	293
Zm00001d053240	1	1	0	0	0	0	0	0	0	0	0	0	0	0	0	0	0	0	0	1	0	0	0	0	0	0	0	0	0	0	0	0	0	0	0	0	0	0	0	0	0	0	0	0	0	0
Zm00001d053241	74	67	107	84	84	102	0	1	0	0	0	0	0	0	4	0	94	37	42	58	62	52	69	106	70	71	90	69	3	0	0	3	0	0	50	69	62	37	53	45	0	0	0	0	5	0
Zm00001d053242	0	2	0	0	0	0	2	0	0	0	0	4	0	0	0	0	0	3	0	0	0	0	0	0	0	0	0	0	0	0	0	1	0	0	0	0	0	0	0	0	0	0	0	0	0	0
Zm00001d053244	1178	1072	1279	1037	1094	1164	800	1249	1733	916	937	1263	660	1090	1073	1193	1343	903	1095	1010	971	766	904	1095	927	806	813	768	1258	1136	800	1174	609	904	1017	1168	1037	802	679	988	929	798	887	939	869	722
Zm00001d053245	1232	1343	1434	1420	1450	1520	983	1233	1232	1018	1023	1160	739	1499	1346	1509	1168	787	801	1072	1048	876	1215	1578	1247	1285	1197	1037	1233	977	942	1260	718	1050	1305	1413	1299	1010	885	1249	919	735	965	922	859	705
Zm00001d053247	2572	2702	3098	2198	2018	2065	1499	1949	2193	1415	1394	2004	1437	1686	1502	1772	2146	1413	1561	1738	1667	994	1957	2166	1994	1607	1449	1324	2447	2225	2084	2319	1139	1701	1526	1947	1798	1080	987	1176	2231	1717	2187	1148	1175	904
Zm00001d053249	0	0	0	0	0	0	5	12	9	15	14	0	0	0	0	0	12	2	5	31	11	6	0	0	0	0	2	0	0	4	0	5	2	2	0	0	4	2	0	4	0	8	6	0	0	2
Zm00001d022995	5	7	8	10	8	8	11	4	8	6	4	3	7	10	6	8	7	5	6	6	8	6	9	6	5	5	5	6	6	7	9	7	9	10	1	2	2	2	2	3	6	5	8	6	5	1
ENSRNA049475572	14	12	7	8	5	14	8	8	8	14	11	0	0	0	0	0	0	0	0	0	0	0	0	0	0	1	0	0	0	0	0	0	0	0	0	1	0	1	0	0	0	0	0	0	1	0
Zm00001d041979	358	251	246	275	249	274	231	307	424	395	409	383	267	446	509	439	383	288	369	411	425	313	347	418	326	367	355	248	279	308	406	480	390	579	335	386	450	417	481	577	465	459	642	501	499	461
Zm00001d007256	8	10	4	9	7	5	40	46	44	46	41	11	11	16	13	17	9	14	14	23	13	9	5	3	9	5	7	8	63	61	59	62	66	90	0	0	0	0	0	2	37	25	32	41	21	21
Zm00001d041977	67	91	52	85	77	89	30	28	28	35	0	197	171	394	416	442	291	227	235	307	312	203	48	63	54	60	92	62	188	185	185	256	155	262	55	62	53	60	69	80	32	30	0	28	29	28
Zm00001d041976	1	0	0	1	0	0	0	1	0	0	0	0	0	0	0	0	12	13	6	12	9	5	2	6	3	5	5	5	2	0	0	1	0	1	10	11	10	6	9	11	0	0	0	0	0	0
ENSRNA049457405	1	1	1	0	0	1	0	0	0	1	1	1	1	1	0	1	0	1	1	1	1	0	0	0	0	1	1	1	1	1	0	1	1	0	1	1	1	1	1	1	1	0	1	1	1	1
Zm00001d041973	504	527	532	519	475	553	482	661	788	637	746	639	477	819	707	760	601	445	560	682	618	465	730	890	738	793	807	730	519	519	582	677	476	713	733	755	736	690	701	858	824	751	862	731	781	588
Zm00001d041972	1490	648	639	832	562	700	438	476	639	614	716	28	18	24	34	21	1537	794	1189	1437	1295	1012	1174	1462	999	1014	923	775	898	1101	1014	1554	1328	1546	405	483	533	434	444	530	1895	1943	2641	2370	2434	1957
Zm00001d021318	726	490	595	598	538	631	590	814	1026	914	898	849	658	1218	1132	1069	883	766	741	1270	1041	887	922	1221	825	1167	1046	818	645	445	552	758	437	664	904	1115	1053	792	954	1061	1242	1067	1593	1249	1144	983
Zm00001d001804	521	526	515	370	339	332	228	296	417	258	292	675	482	882	934	1042	487	315	424	505	469	405	426	533	477	245	299	257	500	498	398	722	392	493	591	619	404	349	360	384	436	366	536	443	401	369
Zm00001d021313	514	517	574	509	586	679	425	652	847	633	605	704	426	771	791	812	626	499	571	605	576	493	783	748	728	730	767	753	658	668	584	1012	634	802	661	628	615	475	484	617	653	496	616	714	672	545
Zm00001d021312	8	4	13	11	7	15	0	0	0	0	0	0	0	0	0	0	0	0	0	0	0	0	8	13	4	0	3	6	8	4	3	2	1	1	6	2	0	3	4	5	4	0	4	0	0	0
Zm00001d021311	0	0	0	0	0	0	0	0	0	0	0	0	0	0	0	0	0	0	0	0	0	0	0	0	0	0	0	0	0	0	0	0	0	3	0	0	0	0	0	0	0	0	0	0	0	0
Zm00001d015573	0	0	0	0	0	0	0	0	0	0	0	0	0	0	0	0	4	0	0	0	0	3	0	0	0	0	0	0	0	0	0	0	0	0	0	0	0	0	0	0	0	0	0	0	0	0
Zm00001d021316	2	0	0	0	0	0	0	0	0	0	0	0	1	0	0	0	0	0	0	0	0	2	0	0	0	2	0	0	0	0	2	0	0	0	0	1	0	0	0	0	1	3	2	3	3	0
Zm00001d021315	3	0	1	2	2	0	5	3	4	5	4	11	2	8	6	7	18	7	6	10	20	7	4	3	6	0	6	0	3	3	8	2	14	6	68	72	52	42	47	67	17	5	20	15	9	5
Zm00001d021314	2488	2295	2281	2164	2056	2150	1189	1813	2170	2083	2204	1896	1462	2649	2481	2840	2243	1701	1610	2155	1989	1559	2042	2423	1883	1977	2069	1572	1879	2098	1708	2506	1612	2239	1926	2422	2126	1721	1899	2448	2081	1760	2187	2075	1947	1595
Zm00001d012714	122	57	54	66	44	61	58	64	60	81	114	126	83	119	123	106	121	55	92	75	78	62	189	193	151	157	182	124	195	206	176	330	272	337	164	150	216	146	144	139	112	139	163	152	133	110
ZemaCp057	1	1	1	1	0	1	1	1	1	1	1	1	1	0	0	1	1	1	0	0	1	1	0	1	0	0	1	3	0	1	0	1	1	1	0	1	1	1	1	3	1	1	1	1	0	1
Zm00001d012710	931	931	640	919	927	1037	608	809	970	739	825	1165	738	937	994	1011	1108	947	889	903	866	710	713	789	623	572	686	612	1633	1575	1114	1697	983	1371	926	943	985	655	737	888	408	265	406	397	397	316
Zm00001d012713	3	4	0	2	0	0	3	2	0	7	2	2	3	0	3	4	66	52	53	84	68	36	5	0	0	0	6	0	67	43	81	77	50	78	90	136	128	97	102	102	12	3	6	4	2	0
Zm00001d027408	0	0	0	0	0	0	0	0	0	0	0	5	2	3	2	2	1	3	7	3	7	3	0	0	0	0	1	0	3	3	8	9	6	0	9	6	10	3	3	3	0	0	0	0	0	0
Zm00001d012718	1309	1184	1244	858	939	960	514	860	988	551	689	1611	1052	1294	1277	1481	1574	1208	1340	1002	1027	896	1400	1716	1265	1092	1279	970	2151	1902	1570	2239	1378	1598	1450	1479	1529	893	1016	1156	777	623	855	691	663	596
Zm00001d007365	24	18	8	17	34	59	42	64	115	47	51	40	55	55	72	73	97	61	74	224	137	97	38	109	51	69	40	72	262	211	227	388	384	432	58	72	64	57	76	74	57	55	68	49	66	53
Zm00001d016007	0	0	0	0	0	0	0	0	0	0	0	5	0	3	0	0	0	0	0	0	0	0	3	0	0	0	0	0	0	0	0	0	0	0	0	0	0	0	0	0	0	0	0	0	0	0
Zm00001d016006	42	33	47	38	45	50	395	514	644	469	503	486	288	665	594	658	303	216	250	417	385	281	95	79	66	67	140	73	355	299	223	453	229	335	400	477	415	336	387	577	68	50	66	51	44	48
Zm00001d016001	11	14	13	17	19	6	15	11	26	31	15	9	3	13	0	8	49	35	27	42	56	50	29	62	22	24	21	21	60	64	71	109	85	74	60	63	81	62	59	52	20	9	16	2	8	7
Zm00001d016002	623	520	565	627	612	704	425	602	769	632	678	641	460	920	847	943	612	491	498	697	662	477	642	826	626	753	786	666	900	723	769	1078	669	1020	693	907	845	629	780	875	726	561	774	714	686	593
Zm00001d016009	2	0	2	0	6	0	83	191	294	335	386	138	40	608	617	613	225	278	301	808	489	553	9	6	4	30	54	15	7	4	10	14	5	12	650	749	626	688	1167	1323	0	0	0	5	4	12
Zm00001d016008	1263	1523	1119	1490	1578	1629	1400	1742	2182	1891	1869	1109	876	1523	1265	1549	1609	1053	1048	1666	1331	1090	1078	1377	1264	1483	1255	1244	1327	972	800	1141	568	988	1555	1986	1583	1404	1324	1527	1136	845	1039	910	808	684
Zm00001d024645	100	99	109	143	129	175	106	186	184	176	193	148	106	201	143	228	176	98	104	132	136	154	146	144	156	159	206	154	149	207	137	203	147	150	143	171	161	148	127	180	145	96	141	225	279	185
Zm00001d001440	5	3	5	5	3	6	4	8	6	8	9	10	1	2	2	6	132	107	140	120	122	84	74	75	66	57	59	44	0	0	0	0	0	0	60	65	68	46	44	63	0	0	0	0	0	0
ENSRNA049472548	0	0	0	0	0	0	0	0	0	0	0	0	0	0	0	0	0	0	0	0	0	0	0	0	0	0	0	0	0	0	0	0	0	0	0	0	0	0	0	0	1	2	1	2	2	0
Zm00001d029417	303	320	232	134	163	177	194	201	194	172	209	332	265	283	257	359	235	192	307	236	330	183	215	276	197	186	169	147	294	271	268	334	221	282	98	118	143	104	80	109	133	147	159	106	92	86
Zm00001d036726	1014	754	30	139	82	133	161	83	16	110	137	201	290	32	54	40	885	78	80	206	320	61	31	82	40	44	43	6	166	570	164	145	80	79	7	10	15	17	9	17	139	67	162	124	102	78
Zm00001d041444	169	146	175	181	124	187	88	196	209	203	191	150	162	226	262	247	117	153	110	175	133	158	131	141	107	173	161	147	146	156	135	191	151	193	116	115	161	119	147	174	133	122	148	155	167	128
Zm00001d016277	365	285	440	529	430	396	221	347	387	353	387	246	144	163	183	244	174	143	210	248	185	161	385	376	311	327	327	248	272	294	226	334	238	238	109	140	123	79	110	136	374	284	362	418	379	324
Zm00001d014719	794	758	798	926	842	1013	594	947	1129	903	1043	820	642	1053	900	1032	624	485	524	725	577	555	645	818	751	823	772	628	656	547	530	774	466	658	885	1053	955	707	784	940	984	727	1026	735	702	533
Zm00001d014718	17	10	6	24	9	6	11	3	3	5	6	16	5	11	11	12	7	3	5	45	28	7	15	22	17	24	13	7	7	7	6	5	9	10	8	16	10	34	3	18	100	41	96	5	36	7
Zm00001d014717	234	176	260	199	246	343	226	293	254	387	433	134	130	375	343	396	311	367	349	471	457	337	333	278	250	210	273	215	132	140	220	294	174	260	178	234	179	154	211	244	292	264	263	497	570	404
Zm00001d014716	537	498	610	614	548	585	652	721	727	1037	959	143	136	337	300	291	361	141	347	491	411	213	599	675	554	614	545	514	123	157	119	206	94	176	377	398	373	496	413	512	496	444	513	413	362	277
Zm00001d014715	3102	2538	2849	3307	2816	3161	2359	3323	3882	3566	3809	2624	2014	3734	3721	3731	3925	2766	3293	4085	3954	3005	3032	3685	2662	3271	3261	2603	2844	2958	2225	3638	2424	3165	3301	3758	3242	2793	3189	4075	3355	3069	3751	3712	3665	2982
Zm00001d014714	0	0	0	0	0	0	0	0	0	0	0	0	0	0	8	0	0	0	0	0	0	8	0	0	0	0	0	0	0	0	0	0	0	0	0	0	0	0	0	0	0	0	0	0	0	0
Zm00001d014711	2	3	1	1	0	1	3	2	2	1	2	54	33	46	40	56	0	1	1	2	2	2	12	17	6	8	13	11	3	2	1	3	2	4	1	4	3	2	1	5	35	31	43	42	30	30
Zm00001d026240	557	556	343	314	244	311	296	303	266	245	328	526	519	344	444	377	550	311	382	533	495	303	604	959	634	396	472	298	861	1003	821	864	663	725	323	432	421	319	361	392	869	703	973	478	443	382
Zm00001d020441	1625	1571	1468	1529	1467	1672	1111	1359	1627	1620	1712	1389	897	2012	1852	2071	1601	1304	1375	1523	1318	1120	1279	1501	1204	1374	1385	1332	1534	1362	1345	1666	1176	1530	1850	1949	1769	1513	1673	2223	1573	1326	1562	1492	1333	1076
Zm00001d020442	546	266	467	380	447	552	238	369	603	555	599	631	519	705	818	696	661	612	735	603	553	607	526	676	509	871	1057	665	311	305	442	562	516	739	521	673	627	506	595	705	741	709	870	1134	1158	898
Zm00001d020443	22	4	12	9	5	7	6	14	16	8	7	5	0	13	18	15	24	24	20	4	16	9	6	23	8	7	17	7	0	0	2	9	0	7	8	9	11	7	10	20	7	4	6	5	4	0
Zm00001d020444	712	646	808	768	887	886	604	910	1018	990	956	1077	725	1228	1119	1377	1583	1119	1208	1420	1398	1214	706	682	659	662	755	578	1597	1416	1185	1815	1055	1448	1552	1786	1617	1135	1352	1678	739	649	731	754	701	540
Zm00001d020445	150	145	148	141	136	144	150	131	197	181	150	136	96	154	110	152	167	142	142	220	168	124	161	177	150	177	133	137	148	94	123	141	113	146	155	200	133	113	126	112	191	158	164	133	120	67
Zm00001d010876	13	11	7	13	13	14	0	2	0	2	2	13	14	28	21	22	29	22	15	24	21	14	5	9	9	12	7	14	12	8	10	10	9	10	0	0	0	0	0	0	11	11	11	8	7	5
Zm00001d010877	196	223	269	202	189	281	211	331	404	203	141	390	236	393	359	416	216	170	190	177	150	213	261	263	226	279	243	214	331	278	235	347	183	255	200	201	228	148	97	174	208	153	234	222	232	140
Zm00001d010874	0	0	0	0	0	0	0	0	3	0	0	3	2	8	9	6	0	0	0	0	0	0	4	5	3	5	6	7	2	5	4	5	0	0	6	5	3	0	3	4	11	6	10	7	8	4
Zm00001d010875	47	43	47	39	31	49	7	14	7	6	6	66	50	80	95	97	123	70	84	105	88	54	30	47	44	26	29	39	59	44	56	37	25	43	8	7	6	9	10	9	43	36	48	35	34	25
Zm00001d010872	156	140	162	147	148	185	193	241	244	319	316	233	181	311	279	330	230	137	254	222	222	205	229	167	156	171	272	184	289	233	267	334	331	415	310	336	355	279	316	392	271	295	399	326	315	287
Zm00001d010873	0	0	0	0	0	0	0	0	0	0	1	1	0	2	0	2	0	0	0	0	0	0	0	0	0	0	2	0	0	0	0	0	0	0	0	0	0	0	0	0	0	0	0	2	0	2
Zm00001d010871	7	3	0	0	0	6	7	4	9	6	5	0	0	0	0	0	10	13	32	60	19	33	0	2	0	0	4	0	7	6	0	0	0	2	2	0	0	0	2	0	51	50	58	36	56	49
Zm00001d034745	4	0	2	0	0	0	15	19	14	45	67	7	11	15	13	12	4	3	7	4	7	0	12	11	4	4	16	3	3	3	3	0	7	6	13	12	14	14	17	25	11	10	25	13	22	12
Zm00001d045477	213	146	246	193	233	227	158	235	321	238	317	220	214	350	343	442	267	215	227	279	244	206	287	291	246	216	246	178	166	180	181	253	178	219	215	269	224	173	228	298	233	220	277	228	220	165
Zm00001d025548	2161	2805	1825	1417	1304	1518	1210	1427	1415	1186	1235	1697	1185	1537	1358	1668	1754	940	1187	928	1118	695	2340	3048	2498	2045	1937	1466	2563	2600	1836	2545	1534	1952	1494	1844	1688	1260	1081	1453	1563	1074	1705	1199	921	767
Zm00001d025549	2	0	2	0	0	0	0	0	1	0	2	28	17	31	45	31	4	2	0	3	2	0	0	3	5	2	5	4	0	0	3	0	3	0	20	35	46	20	12	26	0	0	0	0	0	0
Zm00001d017068	17	20	21	22	27	30	3	2	3	8	2	159	106	183	155	201	0	2	2	5	0	0	7	22	12	26	42	36	14	12	21	32	19	27	2	0	0	2	0	0	0	0	0	0	0	0
Zm00001d017069	610	525	614	814	845	971	287	639	987	449	456	93	58	165	131	144	229	132	191	449	454	217	122	184	141	149	146	158	235	195	187	266	175	211	53	82	81	56	54	55	206	199	225	150	163	140
Zm00001d025542	2525	2297	2439	2292	2094	2393	1582	2056	2484	2122	2176	1600	1148	2064	2032	2148	1969	1419	1642	1801	1817	1419	2325	2439	2116	2036	2196	1842	1378	1248	929	1351	830	1185	1879	1845	1891	1397	1552	1983	2019	1579	1775	1854	1692	1351
Zm00001d017065	13	8	8	6	3	4	4	7	6	24	14	0	0	2	0	2	4	0	0	6	2	2	19	34	34	38	18	5	0	1	0	0	0	0	0	0	4	0	0	11	8	14	17	0	7	2
Zm00001d049546	0	0	0	0	0	0	0	0	0	0	0	0	0	0	0	1	145	102	88	101	118	116	0	0	0	0	8	0	85	93	77	110	60	93	0	0	0	0	0	6	0	0	0	0	0	0
Zm00001d017067	455	371	551	430	466	525	522	717	985	706	736	792	463	800	749	902	224	194	211	206	174	170	772	991	743	604	598	511	658	504	378	680	413	431	748	856	792	522	587	805	501	360	417	398	398	301
Zm00001d017060	2153	2407	1720	1539	1523	1672	2261	2197	1946	3252	3325	2691	1634	3184	3299	3692	3646	2149	1763	1313	2752	1080	2173	2720	1979	1543	2156	1531	2111	2021	1430	1818	1230	1458	1607	1735	1443	1158	1347	1867	1562	1273	1408	1890	1815	1437
ENSRNA049479546	283	318	262	213	230	270	111	234	281	173	149	265	162	296	183	230	270	112	170	124	85	99	115	237	192	136	137	106	202	159	105	183	75	112	191	225	224	130	80	267	117	196	96	89	91	61
Zm00001d025544	34	20	12	8	9	14	12	21	23	11	13	13	6	7	8	4	11	5	10	7	12	8	26	46	18	13	13	13	13	12	3	14	1	9	19	15	13	17	10	12	12	27	32	9	2	8
Zm00001d038269	179	100	96	237	166	171	88	99	146	137	153	118	107	166	165	138	82	105	140	129	124	95	116	128	98	102	115	107	104	133	128	190	144	124	102	111	126	92	116	130	233	170	337	152	166	121
Zm00001d005622	73	53	11	22	23	41	31	15	13	25	29	773	707	153	147	168	520	150	100	91	248	89	96	240	120	91	83	47	35	14	11	29	17	8	23	35	22	21	24	19	184	94	231	167	142	114
Zm00001d015912	320	182	305	174	170	181	183	233	237	405	498	487	379	853	853	906	859	742	834	1066	1078	748	720	979	796	595	747	502	394	353	323	375	356	435	238	297	285	321	439	583	492	454	641	328	355	241
Zm00001d027944	113	79	74	92	93	71	51	87	77	61	107	125	87	121	126	95	105	65	109	119	123	79	116	136	94	105	131	91	92	87	88	150	127	138	119	144	115	109	124	154	113	99	136	133	148	98
Zm00001d027945	0	0	0	0	0	0	0	0	0	4	0	0	0	0	0	0	0	0	0	0	0	0	0	0	0	0	0	0	0	0	0	0	0	0	2	2	0	2	0	0	0	2	0	0	0	0
Zm00001d027947	353	258	76	274	173	144	206	131	35	339	372	217	76	499	501	423	295	69	156	71	139	81	84	196	82	38	86	6	31	160	13	57	37	30	183	178	123	86	159	167	146	77	170	242	240	155
Zm00001d027941	587	704	578	604	573	608	480	652	805	718	750	692	434	870	754	901	497	335	405	479	409	342	557	575	548	578	645	486	695	702	559	875	436	718	593	734	645	591	571	810	552	427	558	679	637	563
Zm00001d027943	611	738	757	898	788	900	724	1113	1258	903	950	832	577	1049	1018	1200	740	598	477	863	655	642	443	546	403	556	497	472	735	680	556	848	457	633	710	878	751	532	603	729	681	484	749	559	502	465
Zm00001d027949	401	301	64	346	173	149	184	83	32	250	271	61	48	192	186	189	390	116	239	92	183	85	56	138	74	28	53	12	43	119	43	66	49	48	129	118	89	82	129	153	33	16	34	39	33	19
Zm00001d036889	13	7	2	3	9	0	5	6	0	5	4	8	8	2	12	8	9	14	11	0	0	3	14	9	10	4	18	16	7	13	16	9	6	12	2	0	4	3	3	7	17	30	15	21	16	6
Zm00001d036417	668	674	630	651	607	663	541	658	692	764	744	692	497	906	889	956	669	415	566	545	640	416	425	455	453	473	527	358	754	816	580	770	633	767	546	595	586	464	553	759	428	419	469	668	548	462
Zm00001d036410	431	317	351	378	399	389	298	445	537	395	393	641	418	571	558	592	650	549	613	533	530	442	462	449	403	353	423	310	528	546	419	571	398	566	406	420	365	260	328	370	369	300	357	413	323	296
Zm00001d050889	0	0	0	0	0	0	0	0	0	0	0	0	0	0	0	0	0	0	0	0	0	0	2	0	0	0	0	0	0	0	0	0	0	2	0	0	0	0	0	0	0	0	0	0	0	2
Zm00001d036412	0	0	0	0	0	0	0	0	0	0	0	0	0	0	0	0	0	0	0	0	0	0	0	0	0	0	0	0	0	0	0	0	0	0	0	0	0	0	2	0	0	0	0	0	0	0
Zm00001d021761	79	72	44	76	64	76	26	34	30	31	40	46	44	15	14	21	22	13	8	41	22	18	27	48	33	22	18	14	39	54	52	27	21	25	70	69	59	45	49	47	15	11	14	12	9	8
Zm00001d010667	22	17	25	46	26	42	12	16	26	36	42	43	48	45	62	47	12	13	18	27	20	23	43	53	50	84	76	86	38	18	38	49	33	42	57	90	69	53	65	80	55	43	67	69	73	34
Zm00001d005459	3447	4828	2417	2757	2361	2096	1950	2260	2556	2195	2333	2152	1567	2836	2657	3185	3838	1784	2521	3204	3366	2121	2517	2716	2365	2314	2407	1938	2485	3737	1711	2456	1617	2261	2169	2130	1821	1699	1836	2201	3222	2824	3065	2790	2654	2148
Zm00001d048639	4	6	0	9	5	5	0	0	0	0	0	97	46	192	156	171	29	30	27	74	68	46	0	0	2	2	8	0	17	13	28	39	7	16	192	175	121	130	119	180	0	4	4	3	0	0
ENSRNA049446516	0	0	0	0	0	0	0	0	0	0	0	1	0	1	0	1	0	0	0	0	0	0	0	0	0	0	0	0	0	0	0	0	0	0	0	0	0	0	0	0	0	0	0	0	0	0
Zm00001d048637	0	0	0	0	0	0	0	0	2	0	0	34	17	65	45	57	44	40	32	42	52	50	8	6	4	7	8	3	16	12	18	10	0	0	153	142	121	89	56	70	4	0	2	0	3	0
Zm00001d048636	0	0	0	0	0	0	0	0	0	0	0	2	0	6	4	4	2	1	1	1	2	1	3	1	1	5	1	3	1	1	1	1	1	0	0	0	0	0	0	0	0	0	0	0	0	0
Zm00001d020996	19	9	14	15	17	11	0	2	0	0	0	36	25	66	30	45	953	702	697	1029	724	434	594	772	709	795	671	649	843	726	821	868	588	879	27	21	21	9	9	9	5	6	8	8	6	6
Zm00001d020997	0	1	2	2	0	2	0	0	2	0	0	0	0	0	0	0	0	0	0	0	2	0	0	2	0	0	0	0	0	0	0	0	0	2	0	0	0	0	0	0	2	1	0	1	1	0
Zm00001d048633	0	0	0	0	0	0	0	0	0	0	0	0	0	0	0	0	0	0	0	0	0	0	2	3	2	0	4	3	0	0	0	0	0	0	0	0	0	0	0	0	0	0	0	0	0	0
Zm00001d003038	350	312	351	260	224	263	174	189	223	231	223	456	260	434	399	525	415	309	450	268	223	166	588	632	600	480	506	429	698	657	556	781	473	683	736	689	658	426	490	559	448	353	408	353	352	296
Zm00001d003039	87	57	70	35	47	58	56	109	102	71	73	59	44	62	59	66	67	40	48	75	54	47	163	172	141	128	129	126	65	69	78	102	76	94	54	42	69	48	70	48	105	118	183	153	118	93
Zm00001d003032	2	1	1	1	1	2	0	0	0	0	0	1	0	0	1	4	0	2	2	2	1	2	1	1	1	0	0	0	1	1	0	0	0	0	1	0	0	0	1	1	0	0	0	0	0	1
Zm00001d003033	830	830	746	796	807	865	725	1004	993	770	836	1177	778	1015	1011	1070	835	661	837	649	707	513	1044	1261	1059	857	811	755	1350	1134	965	1410	786	1010	1031	1131	1058	672	647	835	719	497	741	564	516	445
Zm00001d051306	1863	1752	1651	2090	2278	2631	1763	3605	4622	2839	2899	3452	1987	3282	2974	3403	2260	1836	2064	2823	2238	2166	1959	2184	1829	2061	2204	1993	3064	2561	2016	3368	1820	2685	3212	3176	3001	2151	2131	2786	1843	1423	1939	1990	1961	1568
Zm00001d051305	3	0	0	0	3	3	0	5	9	3	4	12	0	6	2	6	0	3	5	4	2	2	0	0	2	0	4	0	9	5	6	5	7	8	5	8	6	2	7	4	2	0	2	2	5	0
Zm00001d003035	298	172	111	84	53	70	88	93	75	159	160	548	377	353	335	292	914	224	268	249	410	180	516	904	553	508	573	274	216	441	150	228	128	187	320	391	335	289	354	390	363	327	508	662	716	592
Zm00001d016826	179	99	104	110	81	86	79	125	188	154	212	138	117	128	127	130	294	113	311	456	473	285	408	583	404	538	423	307	46	82	53	95	85	89	55	74	79	84	89	64	283	334	430	297	329	280
Zm00001d011739	0	0	0	0	0	0	0	0	0	0	0	0	0	0	0	0	0	0	2	0	0	0	0	0	0	0	0	0	0	0	0	0	0	0	0	0	0	0	0	0	0	2	7	0	0	6
Zm00001d016824	818	906	866	814	842	887	625	778	859	765	732	1225	856	1371	1302	1499	1049	786	936	781	709	628	1349	1474	1232	1131	1137	1053	1293	1302	1226	1692	1144	1322	1069	1233	1250	885	1012	1209	643	572	672	731	679	564
Zm00001d016823	21	14	17	11	9	11	5	15	9	26	17	13	22	20	24	12	20	14	25	26	31	13	28	36	16	42	48	25	4	2	15	16	17	14	26	36	23	18	21	30	33	18	59	53	37	36
Zm00001d016822	2222	2275	2684	1890	1999	2277	2329	3368	3870	2725	2696	1893	1181	2079	1805	2166	2928	2061	2313	2707	2791	2177	2801	3117	2730	2640	2200	2057	3588	3081	2356	3583	1669	2463	547	656	562	379	354	416	2868	2414	2630	2560	2285	1879
Zm00001d016821	1	1	1	1	1	0	0	1	3	5	4	0	0	0	0	0	1	1	1	1	1	0	0	0	0	0	1	0	2	2	1	2	1	2	0	0	1	0	1	0	0	0	0	0	0	0
Zm00001d016820	0	0	0	0	0	0	0	0	1	0	1	0	0	0	0	0	0	0	0	0	0	0	0	0	0	0	0	0	0	0	0	0	0	0	0	0	0	0	0	0	0	0	0	0	0	0
Zm00001d016828	371	406	422	412	421	492	238	513	729	281	249	398	222	308	265	322	419	284	361	419	299	322	215	239	228	279	282	277	416	396	309	452	215	301	524	609	560	340	310	393	240	147	196	285	241	250
Zm00001d022595	479	428	491	465	464	499	600	855	1111	824	840	1242	1021	1473	1361	1488	546	477	529	654	593	426	829	818	682	863	1010	690	473	488	407	501	415	570	618	687	704	680	713	923	1317	1225	1464	1433	1238	1037
Zm00001d022596	0	0	0	0	0	0	0	1	0	0	3	0	0	0	3	2	5	2	3	8	8	2	0	0	0	0	0	0	0	0	0	0	0	0	0	2	0	1	1	1	0	0	0	0	0	0
Zm00001d022597	196	70	98	36	19	30	42	41	42	71	68	224	249	197	229	135	357	99	222	151	215	105	94	154	95	100	87	36	62	80	67	80	104	111	62	99	103	115	147	136	135	166	208	299	294	242
Zm00001d022590	69	91	112	126	88	109	109	214	286	111	96	193	137	196	174	217	110	61	99	138	126	80	190	176	188	211	192	138	95	115	95	135	80	106	110	159	126	76	80	93	212	111	192	145	138	110
Zm00001d022591	0	0	0	5	0	0	0	0	0	0	0	171	168	205	182	209	0	0	0	0	0	0	0	0	0	0	25	14	223	198	242	203	163	223	0	0	0	0	0	0	158	131	157	102	91	95
Zm00001d022592	19	2	13	9	4	0	6	0	6	13	20	9	6	9	19	10	5	2	1	9	9	6	9	22	18	19	12	8	4	6	4	23	16	22	9	12	15	23	34	48	15	14	27	92	77	62
Zm00001d022593	0	0	0	2	0	0	0	0	1	10	20	0	0	10	11	16	2	2	0	8	3	10	1	7	1	3	7	1	0	0	1	4	0	4	6	6	2	9	27	20	2	0	0	18	5	8
Zm00001d051456	15	9	4	0	6	7	16	27	33	11	19	41	33	29	31	39	21	12	23	20	31	0	40	88	26	51	36	38	20	16	15	26	13	12	9	13	22	17	21	12	20	18	40	21	35	22
Zm00001d022598	70	63	62	55	68	91	70	95	120	82	69	116	94	157	135	173	236	150	134	142	126	93	124	165	103	75	86	63	145	115	106	118	81	123	103	108	161	113	72	77	85	56	109	71	64	53
Zm00001d010128	14013	15278	12842	12538	12797	12919	8961	11720	12933	12776	13378	8901	6428	12146	11823	14106	15478	9359	11429	14442	12910	10523	13796	16356	13173	14010	15981	13028	6669	6216	5120	6390	3691	6182	13328	14690	11981	9400	10537	12764	16961	13087	16611	13154	12607	10357
Zm00001d008774	0	0	0	0	0	0	0	0	0	0	0	0	0	2	2	2	0	0	0	0	0	0	0	0	0	0	0	2	0	0	0	0	0	0	0	0	0	0	0	0	0	0	0	0	0	0
Zm00001d008777	4978	4728	5670	4142	3865	4196	2084	3123	3631	2519	2631	2948	1944	2635	2526	2900	2774	2084	2094	2075	1960	1669	3492	3863	3546	2931	2728	2396	3438	3092	2259	3182	1506	2183	2929	3629	3187	2214	2175	2655	3853	3187	3799	3008	2924	2281
Zm00001d008771	0	0	0	0	0	0	0	0	0	0	0	0	0	0	0	0	0	0	0	0	0	0	0	0	0	0	0	0	0	0	8	13	5	18	0	0	0	0	0	0	0	0	0	0	0	0
Zm00001d008772	31	21	16	25	24	22	42	76	69	59	56	12	11	17	16	12	8	5	12	16	14	7	20	24	30	27	37	39	29	28	30	38	29	37	28	29	44	30	39	47	29	17	20	21	28	14
Zm00001d008773	0	0	4	2	0	3	0	0	0	0	0	87	79	132	108	156	0	0	0	0	0	0	441	533	431	493	423	389	0	0	0	0	0	0	298	398	305	293	317	295	0	0	0	0	0	0
Zm00001d033981	3873	4324	2542	3362	3228	3315	1239	1550	1786	1813	1919	4836	2685	10652	10483	11564	2388	1927	1957	2160	2488	1807	7411	5102	5817	2963	3066	2072	2584	3485	2331	5022	3926	4271	2006	2333	1535	2273	2806	4865	3343	3010	3034	8088	7992	6583
Zm00001d008778	1	1	0	1	0	0	0	0	0	0	0	1	0	0	0	1	0	0	0	0	0	0	0	0	1	0	0	0	0	0	0	0	0	0	0	0	0	0	0	0	0	1	0	0	0	0
Zm00001d027296	420	327	496	434	426	448	327	596	688	392	415	328	157	392	385	395	228	233	243	286	228	217	298	352	300	299	298	285	351	286	281	435	234	317	382	401	363	243	226	301	414	388	376	396	341	282
Zm00001d030727	147	113	91	127	93	101	178	189	232	238	265	187	175	203	180	207	173	96	145	162	172	75	214	257	190	126	120	92	136	143	126	140	107	198	90	90	116	71	94	88	205	139	274	85	107	80
Zm00001d003784	1439	1660	302	272	253	319	95	88	50	102	100	329	399	76	50	56	340	60	77	234	130	23	85	213	147	91	73	36	487	763	509	299	146	98	58	86	65	82	36	23	81	45	72	29	36	38
Zm00001d003785	401	644	408	235	196	238	11	24	21	26	28	0	0	0	0	0	44	60	48	45	59	47	57	58	48	46	47	40	67	59	45	69	41	59	59	110	108	58	81	49	41	33	25	20	12	13
Zm00001d003786	99	92	110	102	84	127	304	491	592	428	385	338	228	305	258	345	1077	857	1021	1050	887	709	331	427	356	479	401	391	552	461	514	579	353	486	488	630	549	389	344	478	505	315	434	329	343	270
Zm00001d016456	812	880	920	520	451	497	522	606	583	504	437	435	327	378	335	426	715	429	456	660	488	291	505	683	515	405	413	328	834	717	578	528	351	480	246	349	340	214	216	191	803	663	760	382	312	300
Zm00001d003781	110	60	76	76	47	79	22	30	43	49	50	68	63	82	65	56	45	17	37	88	53	53	100	138	103	136	149	90	90	105	91	124	102	110	28	24	24	17	28	25	87	84	124	82	84	69
Zm00001d003782	0	0	0	0	0	0	0	0	2	0	0	0	0	0	2	0	0	0	0	0	0	0	0	2	0	0	0	0	0	0	0	0	0	0	0	7	2	3	0	3	0	0	0	0	0	0
Zm00001d003783	0	0	0	0	0	0	0	0	0	0	0	0	0	0	0	0	0	0	0	0	0	0	0	2	0	0	0	0	0	0	0	0	0	0	0	0	0	0	0	0	0	0	0	0	0	0
Zm00001d051453	61	55	64	67	64	62	72	93	125	119	135	79	52	103	135	138	55	39	57	85	56	62	153	199	110	130	137	110	117	121	72	152	105	110	10	8	15	8	12	14	31	39	55	32	26	27
Zm00001d003789	0	0	5	0	0	2	0	0	0	0	0	4	3	0	6	0	4	11	7	7	9	11	5	20	10	3	11	5	66	42	64	62	62	45	0	0	0	0	3	0	11	5	5	6	5	3
Zm00001d043328	460	692	406	417	428	585	356	457	546	539	572	503	412	506	434	517	459	322	361	358	358	268	434	527	399	431	505	354	528	590	534	611	414	596	459	575	584	411	463	474	500	424	504	384	326	282
Zm00001d044619	780	496	830	850	937	1056	510	684	786	962	1036	879	628	1013	871	1070	259	342	261	448	402	300	968	1116	917	1254	1209	953	626	556	659	742	524	607	1104	1218	1078	910	1122	1067	855	613	776	667	611	550
Zm00001d044618	48	9	24	27	13	30	7	33	48	27	38	20	23	25	31	18	30	23	25	47	48	53	72	154	89	146	99	77	11	5	12	16	20	17	46	60	93	105	76	68	46	81	68	59	59	43
Zm00001d028760	27	16	12	23	20	19	11	26	12	16	31	95	63	108	89	89	0	0	0	0	0	0	5	0	0	3	0	0	3	6	6	16	8	9	30	22	36	17	25	22	0	0	0	0	0	0
Zm00001d014945	9	5	10	30	20	23	7	7	11	113	101	55	31	294	341	204	128	88	52	72	216	122	20	36	19	64	87	24	10	23	10	41	43	65	7	12	28	90	129	182	11	15	10	298	293	221
Zm00001d032889	181	105	197	120	148	189	110	160	180	144	119	237	222	348	298	333	108	131	180	151	120	111	181	220	172	214	224	176	185	138	160	303	165	299	156	156	149	111	136	169	202	184	249	267	223	192
Zm00001d032888	15	6	16	7	4	4	17	15	8	9	0	16	13	61	66	41	11	5	5	11	19	4	16	18	19	21	19	21	4	4	4	16	13	13	21	12	9	6	16	10	15	19	21	66	73	56
ENSRNA049476711	0	0	0	0	0	0	0	0	0	0	0	0	0	0	0	0	0	0	0	0	0	0	0	0	0	0	0	0	0	0	0	0	0	0	0	0	0	0	0	0	2	0	0	3	0	2
Zm00001d032883	2	6	6	8	9	6	4	0	7	12	15	20	2	26	24	24	3	0	0	0	2	0	7	5	2	0	3	0	0	0	0	4	0	2	11	14	8	21	8	6	17	0	5	12	7	3
Zm00001d032882	27	21	7	15	15	20	6	7	14	11	14	3	0	0	5	7	0	0	2	7	6	0	0	0	3	0	0	0	0	0	0	0	0	0	0	13	6	7	7	7	0	0	0	0	5	0
Zm00001d032881	10	5	9	9	7	7	8	19	22	8	14	8	0	5	13	8	7	2	0	0	9	4	4	4	4	5	8	0	0	4	2	3	0	0	13	31	15	19	16	20	3	5	6	3	0	4
Zm00001d032887	0	0	0	1	0	2	0	0	0	0	0	0	0	0	0	0	1	0	0	0	0	0	0	0	0	0	0	1	0	0	0	0	0	0	2	1	0	0	0	0	0	2	0	0	2	0
Zm00001d032886	47	37	17	34	24	23	9	14	15	10	20	41	17	52	42	57	20	10	10	17	10	15	25	36	22	27	16	7	4	12	1	3	6	4	12	9	7	10	9	6	19	13	11	14	8	6
Zm00001d032885	28	11	14	20	17	17	4	4	1	3	2	6	1	9	5	6	0	2	0	0	0	0	2	5	5	5	6	2	0	0	0	0	7	4	0	0	4	0	0	0	7	0	2	2	9	5
Zm00001d032884	23	10	17	24	13	19	5	11	5	10	8	0	5	8	0	13	0	0	0	0	0	2	8	6	7	4	5	3	2	0	1	5	6	0	7	7	7	8	5	5	6	0	4	6	5	7
Zm00001d029106	2021	1828	2163	1548	1587	1849	1445	1864	1841	1514	1533	2813	1850	2220	2137	2423	2198	1556	1750	1428	1598	1125	1927	2012	1881	1400	1836	1427	2445	2457	2145	2751	1828	2360	1872	1948	1962	1365	1343	1687	1575	1159	1396	1173	1093	887
Zm00001d029107	9	5	1	3	3	2	3	3	7	3	4	18	19	8	19	12	12	13	14	12	11	10	6	8	7	7	15	6	11	14	19	13	16	25	9	12	6	8	9	17	4	11	6	12	19	9
Zm00001d029104	2053	1931	2173	1787	1913	2140	1769	2328	2449	1801	1703	2528	1494	2116	1867	2196	2250	1622	1844	1627	1590	1392	2217	2271	2290	1659	1680	1557	2683	2346	1879	3107	1701	2508	2226	2340	2327	1576	1345	1900	1599	1343	1484	1535	1406	1234
Zm00001d029105	2057	1581	1958	2144	1956	2233	1230	1544	2087	1863	1963	2047	1330	2776	2619	2844	1982	1364	1667	2278	2478	1719	1794	1804	1459	1687	1951	1417	1547	1668	1484	2372	1772	2407	1531	1762	1644	1332	1610	1884	1735	1481	1993	1866	1928	1383
Zm00001d029102	375	247	260	153	176	199	194	298	399	254	316	282	241	537	604	602	206	141	236	546	520	440	309	456	350	496	441	282	75	99	102	150	123	147	302	320	376	294	304	443	395	304	391	526	551	415
Zm00001d029103	125	111	84	125	92	83	0	0	0	0	0	32	29	28	18	21	42	7	18	30	49	23	30	51	27	46	17	29	39	30	14	41	12	10	0	0	3	0	0	0	28	26	17	12	6	8
Zm00001d029100	246	286	253	346	281	302	186	252	321	356	345	146	120	217	211	194	172	110	155	177	216	123	181	210	172	194	269	168	380	354	418	423	313	428	284	393	393	301	321	436	167	175	247	196	196	140
Zm00001d002783	0	5	4	0	0	0	0	0	0	5	12	0	4	0	0	4	6	4	0	2	0	0	0	4	4	0	0	0	0	2	0	0	0	0	0	0	0	0	0	0	0	0	7	2	0	0
Zm00001d052841	0	0	0	0	0	0	0	0	0	30	18	96	950	171	1068	227	0	12	0	24	0	1200	117	0	0	603	464	278	4	6	31	267	0	136	0	75	171	16	1030	483	8	23	48	78	52	0
Zm00001d052652	0	0	0	0	0	0	0	0	0	0	0	0	0	0	0	0	0	0	0	0	0	0	0	0	0	0	0	0	0	0	0	0	0	0	0	0	0	0	0	0	0	2	0	0	1	0
Zm00001d052654	59	32	33	50	44	43	25	40	67	50	65	59	47	68	72	57	81	66	38	48	66	35	49	46	39	51	55	51	84	61	42	75	62	88	40	59	82	60	42	86	71	52	96	90	61	34
Zm00001d052655	1059	885	1021	1094	1088	1380	804	1041	1289	1416	1520	1261	672	1870	1735	1978	1411	962	1215	1557	1466	1128	1163	1148	1097	1073	1186	1055	1416	1293	1324	1845	1383	1862	1227	1356	1236	1070	1255	1793	1326	1084	1390	1262	1210	1071
Zm00001d052656	351	373	369	304	316	337	291	440	558	389	438	0	0	0	0	0	0	0	0	0	0	0	0	0	0	0	0	0	0	0	0	0	0	0	0	0	0	0	0	0	0	0	0	0	0	0
ENSRNA049448887	0	0	0	0	0	0	0	0	0	0	0	0	0	0	0	0	0	0	0	0	0	0	0	0	0	0	0	0	0	0	0	0	0	0	0	0	0	0	1	0	0	0	0	0	0	0
Zm00001d028853	0	0	0	0	0	0	0	0	0	0	0	0	0	0	0	0	0	0	0	0	0	0	0	0	0	0	0	0	0	0	0	0	0	0	0	1	0	0	0	0	0	0	1	0	1	1
Zm00001d028852	0	0	0	0	0	0	0	0	0	0	0	0	0	0	0	0	0	0	0	0	0	0	0	0	0	0	0	0	0	0	0	0	0	0	0	0	0	0	0	0	0	0	0	0	0	0
Zm00001d028850	0	0	0	0	0	0	0	0	0	0	0	0	0	0	0	0	0	0	0	0	0	0	0	0	0	0	0	0	0	0	0	0	0	0	1	0	0	0	0	0	0	0	2	0	0	0
Zm00001d028856	7	4	2	4	2	1	0	1	1	0	0	4	4	3	5	5	7	0	1	2	1	1	6	7	11	6	5	10	15	10	9	14	8	9	5	8	7	3	1	4	8	6	19	6	5	4
Zm00001d028855	0	0	0	2	0	1	0	1	0	0	2	11	13	11	13	12	3	0	1	2	2	3	7	13	9	12	13	5	0	0	0	0	0	2	0	0	0	0	0	0	7	8	7	11	7	5
Zm00001d049515	0	0	3	1	0	0	0	0	0	0	0	0	0	0	0	0	12	14	17	18	22	8	0	0	0	0	0	0	0	0	0	0	0	0	0	0	0	0	0	0	0	0	0	0	0	0
Zm00001d018333	2161	2659	2010	1692	1541	1751	1782	2218	2350	1948	1867	1907	1248	2017	1902	2270	2203	1156	1280	1573	1607	1083	1835	2457	1951	1512	1582	1346	1771	1677	1226	1567	863	1183	1477	1521	1394	1077	1109	1255	2047	1692	2100	1731	1754	1410
Zm00001d028859	0	0	0	0	0	0	0	0	0	0	0	0	0	0	0	2	228	207	225	318	236	123	0	0	0	0	0	0	0	0	3	0	3	0	0	0	0	0	0	0	0	0	0	0	4	4
Zm00001d049087	168	167	243	115	184	171	146	132	167	91	132	39	41	51	57	52	124	73	103	110	97	71	168	161	160	118	144	113	184	166	126	160	90	138	129	141	139	65	100	117	107	94	106	58	57	49
Zm00001d007387	196	174	133	186	280	278	118	160	197	180	188	178	132	218	229	290	140	137	159	169	167	151	145	216	139	242	219	194	292	309	330	380	267	296	187	268	229	203	200	245	167	105	135	150	142	134
Zm00001d047918	320	291	335	358	277	379	229	317	552	300	288	266	161	315	293	348	254	229	231	246	188	221	295	340	306	248	236	215	332	320	229	316	171	246	290	317	332	195	229	321	255	223	310	261	276	232
Zm00001d009562	6649	7939	6961	6173	5944	5931	4764	7000	7946	4850	5208	5417	3766	4480	4155	4845	6411	4120	4198	4508	3753	3273	4835	6418	5432	4358	4528	4028	6245	5611	4795	4948	2444	3563	6223	7312	6352	4215	3641	5276	5609	4234	5570	3380	3210	2765
Zm00001d047911	586	523	672	647	571	649	655	1054	1208	885	921	1406	1156	1788	1689	1983	1061	821	907	1680	1240	942	983	1138	921	1238	1285	1050	785	681	708	990	655	836	1711	2016	1768	1405	1740	2097	1230	899	1242	938	864	739
Zm00001d047910	12714	13533	13398	12454	12470	13203	6484	8721	10204	7805	7948	8807	5871	10295	9266	10929	11113	7392	8142	9350	8037	7634	11393	12366	11042	9997	9509	8976	12038	11612	8596	12219	6395	9313	9965	10869	8486	6179	6232	7935	10029	8196	9914	7683	7097	6153
Zm00001d047913	311	115	141	152	136	183	125	180	233	280	305	188	142	262	232	190	186	112	107	167	167	141	271	469	333	280	229	137	153	163	151	257	196	203	207	263	314	292	321	308	359	341	583	296	336	237
Zm00001d027425	57	40	36	49	42	41	20	40	42	49	73	211	149	174	184	186	82	41	76	58	55	29	162	233	187	147	225	130	93	99	62	95	79	103	239	268	255	155	279	341	153	112	115	127	148	91
Zm00001d047915	186	128	152	142	120	172	181	238	260	197	209	223	142	206	191	269	269	187	258	285	288	177	285	366	302	195	186	147	194	164	181	319	164	207	186	272	228	174	203	278	254	245	288	164	168	157
Zm00001d047917	289	242	80	153	114	105	195	188	141	233	282	344	369	362	327	359	271	198	150	203	260	152	207	326	206	82	67	37	163	204	193	256	173	171	91	94	108	109	137	142	289	213	315	240	246	192
Zm00001d049080	3929	5880	2070	1647	1436	1462	1808	1655	1362	1475	1476	1437	1264	1101	980	1078	3252	1239	1515	1524	2155	934	1873	3104	2279	1411	1138	959	1872	1829	1062	1602	685	807	1041	1249	1041	985	811	1031	2326	1707	2198	1272	1156	1003
Zm00001d032418	20	12	9	15	19	11	19	46	25	36	34	26	4	25	34	18	51	30	36	48	44	34	29	28	16	18	24	20	15	9	38	50	24	16	94	135	124	103	113	148	159	117	133	125	105	105
Zm00001d032419	26	18	6	22	14	20	3	8	13	11	10	13	9	17	23	15	13	5	4	13	9	8	13	24	20	16	23	9	10	12	18	13	20	26	6	7	10	7	8	9	19	15	21	17	25	11
Zm00001d018797	38	13	10	11	0	0	11	9	24	35	40	12	25	27	33	20	12	13	37	76	87	36	47	51	14	14	25	12	3	1	2	0	0	5	4	5	4	5	5	6	117	201	251	111	91	73
Zm00001d044421	0	8	5	0	6	9	0	0	0	0	0	4	0	0	0	0	2	0	0	0	3	0	0	0	0	0	0	0	0	3	2	0	0	0	0	0	0	0	0	0	0	0	0	0	0	0
Zm00001d050775	68	108	105	124	116	124	0	0	0	0	0	148	131	205	223	242	148	143	110	249	167	99	53	58	54	87	100	103	0	0	0	0	0	0	195	286	239	192	139	184	0	0	0	0	0	0
Zm00001d050774	0	0	0	0	0	0	0	0	0	0	0	6	10	16	14	6	0	0	0	0	0	0	0	0	0	0	0	0	0	0	0	0	0	0	0	0	0	0	0	0	0	0	0	0	0	0
Zm00001d014101	10	7	5	15	9	7	12	32	48	32	36	2	4	0	9	1	8	7	3	1	5	4	3	9	8	4	6	0	10	9	2	10	10	6	13	14	7	6	9	11	6	4	12	4	7	0
Zm00001d008268	5110	4683	4031	4718	4593	4971	3608	4777	5557	5685	6038	3706	2946	5434	5644	6110	4386	2935	3427	4348	4723	3440	3048	3915	3013	3566	3918	3246	5647	6214	5480	6434	5010	6730	5515	5911	5445	4968	6343	7286	4190	3717	4500	3933	3661	2955
Zm00001d052846	0	0	0	0	0	0	0	1	1	1	0	0	0	0	0	0	0	0	1	0	0	0	0	0	0	0	0	0	0	0	0	0	0	0	0	0	0	0	0	0	0	0	0	0	0	0
Zm00001d036780	26	34	19	16	7	7	26	20	12	12	13	7	7	3	5	2	18	3	12	9	18	6	25	41	22	14	17	15	17	44	16	16	9	20	12	8	14	14	9	8	26	13	15	12	13	7
Zm00001d043965	97	52	63	85	55	62	55	167	237	162	179	50	29	50	84	42	87	63	109	85	105	84	235	352	194	229	243	214	146	128	123	198	129	148	125	148	116	105	154	172	338	322	396	493	457	391
Zm00001d028763	0	1	1	0	1	0	0	2	3	1	1	1	0	1	1	1	1	1	0	1	1	0	1	3	1	1	0	0	2	1	2	1	1	1	2	2	2	1	1	2	1	1	1	1	1	1
Zm00001d034104	1221	651	591	807	579	577	123	169	149	146	179	875	401	1074	1085	872	403	214	282	356	366	324	383	384	288	360	298	193	1157	1293	958	2029	1343	1401	280	281	253	258	295	391	1013	1058	1377	1170	1218	1019
Zm00001d034105	0	0	0	0	0	0	0	0	0	0	0	0	0	0	0	0	392	348	388	576	348	208	0	0	0	0	0	0	0	0	0	0	0	0	0	0	0	0	0	0	0	0	0	0	0	0
Zm00001d043967	0	0	0	0	0	0	0	0	0	0	0	0	0	0	0	0	0	0	0	0	0	2	0	0	0	0	0	0	0	0	0	0	0	0	0	0	0	0	0	0	0	0	0	0	0	0
Zm00001d041656	88	36	67	61	39	66	45	93	117	79	99	8	7	69	66	68	524	306	404	503	583	435	391	730	368	556	598	526	51	76	43	98	62	93	12	21	20	17	27	26	74	77	83	74	61	55
Zm00001d034103	353	232	137	223	138	164	37	49	55	69	90	334	286	448	571	425	140	74	117	143	182	88	113	154	94	126	171	88	350	370	632	828	1004	1093	79	116	91	117	191	183	419	441	581	487	455	425
Zm00001d043960	2	2	2	1	0	4	1	0	1	0	0	1	0	1	1	0	0	0	0	0	0	1	1	1	1	2	1	0	1	0	1	2	1	0	0	1	1	0	0	0	0	0	0	0	0	0
Zm00001d041657	29	20	37	49	15	42	21	23	31	37	22	10	11	15	24	13	25	18	20	43	62	54	13141	19956	12809	17038	15841	14031	76	129	54	85	66	103	62	54	61	67	71	70	29	31	15	14	18	8
Zm00001d034108	2795	2656	2774	2285	2338	2540	2775	3756	4326	3136	3172	3501	2193	3207	3131	3582	3259	2290	2741	2759	2516	2269	4148	4252	3811	3623	3577	3238	3136	3075	2413	3423	1988	2764	3050	3241	3228	2186	2197	2849	2731	2264	2459	2168	2017	1666
Zm00001d034109	872	1350	243	189	252	340	516	356	186	476	511	1792	1818	829	789	902	1099	519	304	343	809	410	222	437	265	719	481	288	821	863	983	1205	605	626	331	267	398	425	167	248	535	284	642	690	569	513
Zm00001d035277	30	22	37	32	18	26	13	0	0	14	0	10	0	0	10	6	0	0	0	0	15	0	22	21	20	22	16	20	12	16	7	16	0	14	27	31	23	21	33	18	0	0	0	0	6	0
Zm00001d035270	2069	2116	2238	2025	1692	1616	714	1081	1306	903	983	1487	988	1237	1183	1415	2163	1325	1308	1682	1882	1170	884	1162	917	939	1021	754	2047	2096	1620	2125	1433	1952	1265	1500	1386	1032	1126	1298	965	726	926	768	740	582
Zm00001d035272	0	0	0	0	0	0	0	0	0	0	0	0	0	0	0	0	0	0	0	0	0	0	0	0	0	0	3	0	3	3	2	6	0	0	0	0	0	0	0	0	0	0	0	0	0	0
Zm00001d036787	0	0	0	0	1	0	12	5	6	4	14	9	11	2	7	7	53	48	25	20	41	16	11	22	9	42	24	12	0	7	3	4	0	2	0	0	0	1	2	0	0	2	4	3	3	3
Zm00001d033822	674	429	394	168	188	248	240	309	353	254	259	235	174	126	135	102	342	175	263	171	227	184	633	649	474	401	488	328	410	515	412	534	427	489	659	518	631	419	486	537	301	284	393	325	262	248
Zm00001d036788	703	668	953	915	713	714	492	565	608	595	604	172	110	166	130	142	583	260	639	584	631	300	202	303	206	212	214	195	352	332	281	493	265	429	88	102	121	95	73	76	211	203	212	140	159	127
Zm00001d033820	0	0	0	0	0	0	0	0	0	0	0	0	0	0	0	0	0	0	0	0	0	0	0	0	0	0	0	2	0	0	0	0	0	0	0	1	0	0	0	0	0	0	0	0	0	0
Zm00001d033821	0	0	0	0	0	0	0	0	0	0	0	0	0	0	0	0	0	0	0	0	0	0	0	0	0	0	0	0	0	0	0	0	0	0	0	0	0	5	0	0	0	0	0	0	3	0
Zm00001d033826	12	6	5	14	4	7	52	80	100	104	132	0	11	6	0	10	261	218	241	272	226	159	110	131	101	81	90	78	305	297	280	316	248	292	6	2	2	2	3	0	146	107	151	91	82	68
Zm00001d033824	29	36	20	26	36	36	2	0	4	10	7	0	0	1	0	0	0	0	0	0	0	2	3	0	3	0	13	0	0	0	0	0	0	0	150	186	157	92	112	172	0	0	0	0	0	0
Zm00001d028768	18	8	12	5	3	4	9	6	3	7	7	16	14	7	7	6	13	4	3	7	7	5	9	23	9	15	12	3	11	13	10	22	15	20	15	19	11	13	10	3	15	18	14	14	10	7
Zm00001d033829	8	8	2	2	10	7	0	4	2	7	8	3	0	0	2	4	12	10	11	8	15	19	3	6	0	5	1	0	9	16	25	12	16	21	5	5	4	1	3	4	3	5	5	2	1	0
Zm00001d025861	10	11	4	24	32	45	201	301	458	687	705	15	34	99	72	63	91	102	44	209	54	135	61	150	69	658	350	164	23	16	71	51	25	39	62	74	145	153	82	124	96	33	142	135	128	98
Zm00001d012716	0	0	0	0	0	0	0	0	0	0	0	0	0	0	2	0	0	0	0	0	0	0	0	0	0	0	0	0	0	0	0	0	0	0	0	0	0	0	0	0	0	0	0	0	0	0
Zm00001d024653	0	0	0	0	0	0	0	0	2	0	0	4	0	2	1	0	0	0	0	0	0	0	0	0	0	0	0	0	0	0	0	0	0	0	0	0	0	4	0	0	0	0	0	0	0	0
Zm00001d040125	569	370	527	329	332	386	292	446	531	400	446	393	349	661	653	611	455	294	400	491	492	303	644	774	699	728	836	529	768	679	667	915	574	815	831	882	655	623	760	633	549	407	624	397	387	298
Zm00001d012711	0	0	0	0	0	0	0	0	0	0	0	0	0	0	0	0	0	0	0	0	0	0	0	0	0	0	0	0	0	0	0	0	0	0	56	98	77	58	56	66	2	0	0	0	1	0
Zm00001d024652	0	0	0	0	0	0	0	0	2	0	0	0	0	0	0	0	0	0	0	2	0	0	196	229	180	205	215	158	266	249	222	267	172	212	120	144	144	120	116	149	166	118	159	132	158	127
Zm00001d016435	20	1	11	13	7	12	4	2	8	2	6	0	3	4	4	0	19	5	9	14	21	8	19	36	19	18	22	19	9	14	20	23	30	32	3	6	24	25	9	7	8	12	7	19	34	25
Zm00001d052838	43	21	14	22	16	30	30	18	22	42	32	29	22	29	33	24	25	22	21	50	47	38	28	57	27	43	36	21	25	39	41	47	63	71	43	48	55	59	45	42	56	61	60	34	48	27
ENSRNA049479006	6683	7952	2995	3733	9857	12574	3836	3647	7179	1659	5690	2183	2299	1592	6140	6567	4364	2237	3100	1852	2098	3897	2753	6129	3816	4510	3077	2536	6353	2868	4970	2610	4398	4593	7808	6674	5644	1858	1584	10245	2882	5675	3732	4079	3573	821
Zm00001d030069	1068	1404	445	208	145	193	178	196	166	157	195	308	275	198	154	195	695	144	246	210	308	133	370	624	423	235	251	174	672	947	403	434	241	273	173	132	159	78	104	88	341	287	355	245	196	178
ENSRNA049997407	3	1	2	1	1	0	1	2	2	0	1	0	1	0	1	1	1	1	2	1	3	2	2	2	2	2	2	1	1	1	0	1	1	1	1	1	1	1	0	0	1	4	4	2	1	1
ZemaCp037	0	1	1	0	0	1	1	1	2	1	1	0	1	0	0	1	0	0	0	1	1	0	0	1	0	0	0	0	0	0	0	0	0	0	1	1	0	0	0	1	0	1	0	1	0	0
Zm00001d041781	0	2	12	12	0	6	3	10	4	11	5	0	0	0	3	3	0	2	0	0	0	0	4	5	9	6	6	5	6	7	5	4	4	8	0	0	0	0	0	0	4	4	9	6	4	4
Zm00001d003668	217	77	107	156	95	107	199	455	479	381	414	110	90	236	306	208	268	132	253	381	321	206	191	187	154	321	303	168	27	41	30	55	29	68	158	172	192	193	213	235	196	164	309	227	310	213
Zm00001d024998	4133	3985	4445	3509	3255	3545	2442	3547	4033	2102	2040	3436	2360	3019	2601	2951	4096	2510	3395	3218	2478	2328	4831	5031	4820	3885	3212	3006	5496	4882	3134	4440	1766	2714	4231	4512	3642	2268	2135	2835	3738	2551	3493	2386	2298	1868
Zm00001d030814	0	0	0	0	0	0	0	0	0	0	0	0	0	0	0	0	0	0	0	0	0	0	0	2	0	0	0	0	0	2	0	0	0	0	0	0	0	0	0	0	0	0	0	0	0	0
Zm00001d000542	2	5	1	2	0	0	0	2	2	0	2	0	0	0	0	0	0	0	0	0	0	0	0	0	0	0	0	0	0	0	1	0	0	0	0	0	0	0	0	0	1	0	1	1	2	0
Zm00001d000541	2	1	3	3	4	2	0	1	2	1	0	0	0	0	0	0	0	0	0	0	0	0	0	0	0	0	0	0	0	0	0	0	0	0	0	0	2	0	0	1	1	2	2	3	0	0
Zm00001d000547	5	9	3	6	5	3	6	5	5	5	8	1	3	0	1	2	0	0	0	0	0	0	4	14	4	9	13	3	0	0	0	0	0	0	0	0	0	0	0	0	0	0	3	0	0	0
Zm00001d000545	26	51	22	16	25	23	19	16	15	16	26	71	66	42	42	59	254	64	55	69	63	38	42	60	39	32	39	34	80	98	42	39	15	30	21	28	28	20	14	23	0	0	0	0	0	0
Zm00001d000544	9	16	3	3	1	5	4	3	2	6	6	8	4	15	6	8	5	3	9	10	3	8	1	5	7	7	10	6	3	7	11	5	6	3	10	10	10	13	14	10	7	2	5	12	4	11
Zm00001d000548	28	22	41	25	33	27	17	47	70	38	36	5	17	18	16	9	0	0	0	0	0	0	27	19	33	32	20	31	0	0	0	0	0	0	0	0	0	0	0	0	4	2	7	2	0	3
Zm00001d004433	0	0	0	0	0	0	0	0	0	0	0	0	0	0	0	0	0	0	0	0	0	0	2	0	0	3	0	0	0	0	0	0	0	0	0	0	0	0	0	0	0	0	0	0	0	0
Zm00001d004432	0	0	0	0	0	0	0	0	0	0	0	2	0	0	0	0	0	0	0	0	0	0	0	0	0	0	0	0	0	0	0	0	0	0	0	0	0	0	0	0	0	0	0	0	0	0
Zm00001d004431	0	0	0	0	0	0	0	0	0	0	0	30	8	35	9	28	33	32	36	41	32	19	0	0	0	0	4	2	20	24	19	25	28	19	26	21	17	11	30	29	20	23	22	20	15	15
Zm00001d004430	0	0	0	0	0	5	0	0	0	0	0	5	6	4	11	3	25	25	33	29	19	16	5	0	0	0	0	6	0	0	0	0	0	0	0	0	4	0	0	0	0	0	0	0	0	0
Zm00001d004437	35	31	25	62	46	48	28	31	36	53	33	5	13	9	9	0	66	17	29	8	25	13	50	71	64	34	19	14	3	2	5	0	0	2	9	7	9	18	15	21	21	10	7	6	4	17
Zm00001d004436	10	20	10	3	7	10	2	0	0	2	2	8	13	11	14	8	27	23	29	39	22	13	22	24	24	23	27	20	0	0	0	0	0	0	0	0	0	0	0	0	10	2	7	8	8	9
Zm00001d004435	21	18	13	29	21	34	55	51	50	67	54	45	32	28	43	33	50	29	35	41	34	30	48	73	44	53	56	51	40	52	61	72	47	88	19	27	23	27	20	21	24	21	28	18	25	25
Zm00001d004434	82	81	123	93	119	75	0	0	5	0	0	67	44	129	105	126	107	91	81	132	115	73	187	190	170	212	144	165	198	147	149	168	98	112	168	114	149	87	86	126	72	70	74	83	67	67
ENSRNA049478205	5954	5771	6180	6634	3053	5687	1806	3237	2982	1562	4656	2988	1594	343	4449	5195	2466	3905	1875	2724	1338	1327	1481	4860	3456	1548	3160	1516	3040	4652	2114	3856	186	232	4333	765	457	1596	1231	4080	189	3232	155	179	1876	133
Zm00001d004439	4	2	3	3	4	9	1	1	2	3	5	10	4	9	6	6	2	2	2	6	7	4	3	3	3	6	12	2	3	4	1	4	6	1	4	1	3	4	8	6	15	16	15	9	8	5
ENSRNA049479158	2	1	2	0	0	1	0	2	3	0	0	2	0	2	2	2	1	1	0	2	1	1	3	1	3	0	1	2	1	1	1	0	0	1	1	2	1	1	0	0	1	2	1	1	0	1
Zm00001d042054	6	4	2	4	1	3	3	2	6	9	6	6	5	11	8	6	11	10	8	11	20	2	10	10	5	5	7	3	2	1	4	8	11	11	10	8	13	22	19	26	12	12	9	13	10	9
Zm00001d021947	2817	2762	2793	2045	1972	1910	1410	1736	1992	1774	1812	1596	1120	2043	1793	2101	2066	1278	1468	1500	1458	1224	2270	2760	2234	1665	1582	1407	2205	2148	1416	2274	1189	1670	1581	1791	1579	1250	1130	1573	1869	1506	2064	1644	1613	1234
Zm00001d036999	2	0	0	0	4	2	0	0	0	0	0	0	0	0	0	0	0	0	0	0	0	0	0	0	0	0	0	0	0	0	0	0	0	0	0	0	0	0	0	4	0	0	0	0	0	0
Zm00001d036998	0	0	0	0	0	0	0	0	0	0	0	0	0	0	0	0	622	501	657	796	639	410	0	0	0	0	52	0	772	700	888	934	732	1122	0	0	0	0	0	2	0	0	0	0	0	0
Zm00001d036995	0	0	1	0	0	0	0	0	0	0	0	28	16	52	78	62	34	33	43	47	62	25	9	27	23	22	15	22	19	18	21	23	25	33	45	65	39	53	56	69	61	51	50	42	50	23
Zm00001d036994	0	0	0	0	0	0	0	0	0	0	0	2	3	2	4	3	2	0	3	1	1	4	1	3	3	4	1	4	2	8	7	4	4	4	2	2	4	3	4	2	3	1	3	3	3	1
Zm00001d036997	0	0	0	2	0	0	0	0	0	0	0	0	0	0	0	0	446	329	351	429	258	226	0	0	0	0	30	0	520	450	461	539	260	411	0	5	0	0	0	0	0	0	0	0	0	0
Zm00001d036996	0	0	0	0	0	0	0	0	0	0	0	0	2	0	2	3	0	0	0	0	0	0	0	2	0	1	0	0	0	0	0	0	2	0	0	0	0	0	0	1	1	0	0	0	0	0
Zm00001d036991	0	0	1	2	2	0	2	3	2	1	2	2	2	0	4	0	0	0	0	0	0	0	2	2	0	0	0	0	0	0	1	2	2	0	0	0	0	0	0	0	0	0	2	0	4	0
Zm00001d036993	0	0	0	0	0	0	0	0	0	0	0	0	0	0	0	0	78	64	55	66	47	46	19	0	8	0	21	13	217	195	194	185	106	121	0	0	0	0	0	0	199	159	193	141	145	101
Zm00001d036992	3	8	2	8	6	3	2	2	0	2	1	8	3	0	6	0	11	3	8	7	8	7	4	6	7	6	6	5	3	6	6	4	11	7	2	4	5	4	2	7	20	10	14	7	7	4
Zm00001d008899	1	1	1	0	0	0	0	2	0	0	0	0	6	2	0	0	7	0	0	5	7	3	11	12	11	6	13	2	0	0	0	2	0	2	0	0	0	0	0	0	1	0	0	0	0	0
ZeamMp060	1	1	1	1	0	1	1	0	1	0	0	0	0	1	0	1	1	0	0	0	0	0	1	0	0	0	0	1	1	0	0	0	0	0	0	2	0	1	0	2	0	0	0	1	0	0
ZeamMp063	0	0	1	1	0	0	0	0	0	0	0	0	0	0	1	1	1	0	0	0	0	1	0	1	0	0	0	0	1	0	0	0	0	1	0	1	1	1	0	0	0	0	0	0	1	0
ZeamMp062	0	0	1	0	1	1	0	0	0	0	0	0	0	0	1	0	0	0	0	0	0	0	2	2	3	1	2	1	0	0	0	1	0	1	0	1	1	0	0	1	0	1	0	0	0	1
ZeamMp065	1	0	0	0	0	0	0	0	0	0	0	0	0	0	2	3	0	0	0	0	0	0	0	1	0	0	0	0	3	0	0	0	0	0	0	0	0	0	0	2	0	0	0	0	0	0
ZeamMp064	0	0	0	1	1	0	0	0	0	1	0	1	1	0	1	0	0	1	0	0	1	0	0	0	0	1	1	0	1	1	1	0	1	1	1	1	0	0	1	2	0	0	0	0	0	1
ZeamMp067	0	1	0	0	0	1	1	0	0	1	0	1	0	0	0	0	0	0	0	1	0	0	0	0	2	2	0	0	1	0	0	0	2	1	1	2	0	0	0	0	1	2	0	0	0	1
Zm00001d000717	1	0	0	0	0	0	0	1	6	2	3	7	2	6	2	8	0	0	0	0	3	0	1	0	1	0	4	0	15	9	11	20	6	15	20	39	42	22	24	38	0	0	0	0	0	0
Zm00001d008891	547	583	268	285	270	319	169	214	148	282	313	403	217	461	491	532	300	167	147	195	418	121	182	258	165	326	312	216	458	467	335	390	270	261	164	191	169	159	243	313	223	243	342	362	333	266
ZeamMp068	3	1	3	4	2	1	0	2	2	0	2	0	1	1	2	4	0	4	2	1	0	0	1	4	2	4	3	1	2	5	1	2	2	2	3	6	2	2	1	2	1	2	2	4	1	0
Zm00001d008893	2408	2695	2354	2006	1888	2054	1886	2484	2697	2585	2775	2338	1569	2958	2740	3122	1931	1540	1518	1820	1734	1407	2444	2994	2323	2298	2066	1738	1880	1567	1395	2280	1360	1769	2000	2126	2041	1679	1697	2222	1982	1861	2478	2181	2058	1583
Zm00001d008892	10	13	3	4	3	5	7	6	11	3	8	8	4	4	13	9	9	7	7	11	10	9	5	14	10	9	6	10	3	8	15	7	6	14	7	7	9	12	20	17	1	9	33	11	11	10
Zm00001d009627	1822	1701	1700	1635	1635	1717	1069	1388	1706	1773	1648	1439	1034	2122	1931	2353	1653	1248	1368	1383	1535	1149	1457	1876	1433	1454	1630	1245	1683	1669	1625	2113	1516	2141	1359	1670	1551	1206	1510	1791	1678	1469	1843	1450	1460	1191
Zm00001d045660	27	12	13	14	16	17	2	2	8	2	3	14	16	34	39	39	22	17	33	49	24	21	19	32	21	38	42	37	46	30	64	98	82	114	46	62	81	71	75	71	17	28	32	25	36	11
Zm00001d045663	1	0	0	0	1	0	0	0	0	0	1	0	0	2	1	0	1	1	1	2	0	1	0	0	0	0	0	0	1	3	0	0	1	2	0	1	0	0	0	0	0	0	0	0	0	0
Zm00001d045665	6803	6522	7349	6849	6572	7133	5239	7096	8051	6979	7396	6676	4417	8660	8573	9400	6557	4523	4876	6142	5975	5017	6235	7335	6185	6129	6380	5334	7064	6331	4695	8149	4765	6357	6434	6841	6179	4640	5071	6702	6906	5593	6534	7017	6690	5363
Zm00001d045667	330	144	225	215	225	211	400	780	1079	867	880	851	598	947	943	965	414	319	390	626	548	367	410	460	335	327	441	277	333	329	413	451	354	520	362	554	452	366	440	438	326	278	395	502	507	378
Zm00001d045669	32	18	12	15	11	30	16	23	36	23	18	30	24	32	36	27	33	23	16	43	47	34	12	20	13	19	17	16	23	28	41	35	41	50	10	12	12	10	20	21	18	9	14	17	26	13
Zm00001d045668	53	10	16	38	17	36	17	43	42	54	54	107	75	145	179	90	81	45	93	111	137	72	98	181	108	133	147	85	60	95	104	120	147	193	113	161	154	148	182	175	115	142	178	137	147	103
ENSRNA049477036	0	0	0	0	0	0	0	0	0	0	1	0	0	0	0	0	0	0	0	0	0	0	0	0	1	0	0	0	0	0	0	0	0	1	0	0	0	0	0	0	0	1	0	0	0	0
Zm00001d032204	63	50	70	85	86	116	26	37	38	78	71	80	60	105	111	112	122	116	75	138	106	118	66	63	39	75	79	58	59	95	88	100	79	116	50	53	58	56	32	62	127	110	177	162	147	119
Zm00001d029937	59	49	61	66	71	56	34	67	90	76	91	75	48	64	96	104	94	73	84	128	88	68	55	66	46	65	72	44	135	112	121	160	116	161	73	94	73	66	89	113	60	38	73	74	64	58
Zm00001d044398	0	0	0	0	0	0	0	0	0	0	0	8	6	3	4	2	0	0	0	0	0	0	0	0	0	0	0	0	15	9	9	7	3	4	11	12	19	6	4	4	0	0	0	0	0	0
Zm00001d044399	3	0	0	3	4	3	3	2	2	6	6	12	19	39	36	24	1	0	0	1	1	1	3	3	2	2	2	3	1	3	1	5	2	2	0	1	1	0	1	1	1	1	1	2	2	0
Zm00001d029933	0	0	0	2	0	0	0	0	0	0	0	0	0	0	0	0	0	0	0	0	0	0	0	0	0	0	0	0	0	0	0	0	0	0	0	0	0	0	0	0	0	0	0	0	0	0
Zm00001d029931	0	0	0	0	0	0	0	0	0	0	0	0	0	0	0	0	0	0	0	0	0	0	0	0	0	0	0	0	0	0	0	1	1	0	0	0	0	0	0	0	0	0	0	0	0	0
Zm00001d044393	2309	2328	2644	2121	2016	2315	1644	2212	2583	1919	1821	2151	1514	2012	1891	2157	2025	1404	1663	1818	1789	1312	1884	2292	2029	1805	1953	1578	1868	1662	1719	2248	1409	1829	1745	1793	1964	1332	1390	1618	1954	1778	1902	1442	1362	1117
Zm00001d044390	1232	445	370	189	120	249	1121	1100	1148	624	687	1585	1300	674	793	666	1741	507	790	547	816	422	1084	1577	1035	714	654	448	1011	1310	1106	1183	1008	1176	663	788	870	730	639	697	402	390	553	351	461	298
Zm00001d044391	2785	2350	2492	2334	2208	2501	2271	2743	3346	3145	3458	4460	3132	4209	4158	4623	3879	2858	3812	3252	3461	2745	3201	3300	2935	2475	3106	2362	4551	4453	3817	4622	3866	4852	3162	3484	3265	2246	2591	3233	3526	3111	3894	3053	3095	2558
Zm00001d044396	0	0	0	1	0	1	9	7	11	9	12	4	7	22	19	8	0	0	0	1	1	0	1	0	0	0	1	0	1	0	0	1	1	0	0	0	0	0	0	0	1	0	1	0	0	0
Zm00001d044397	0	4	4	6	0	6	4	2	6	5	4	174	97	181	167	180	133	90	115	124	92	81	17	7	13	7	11	14	229	184	123	202	90	120	8	5	10	6	7	4	163	98	136	143	146	84
Zm00001d044394	412	357	351	297	295	360	856	1132	1491	1173	1267	462	296	468	498	553	438	325	408	426	349	273	631	755	576	546	502	424	686	717	683	881	546	773	592	697	643	457	438	495	309	220	328	278	241	223
Zm00001d029938	2675	2758	2792	2391	2335	2406	1206	1540	1718	1509	1409	2002	1428	1936	1807	2111	1646	1191	1208	1363	1146	1126	2122	2528	2272	1903	1672	1453	1963	1716	1550	1992	1064	1434	1608	1824	1739	1310	1218	1683	2183	1807	2353	1681	1658	1334
Zm00001d023523	4456	3970	4655	3393	3313	3277	2916	3920	4784	4080	4101	3107	2022	4491	4361	4602	2973	2005	2438	2912	3106	2035	4512	4787	4121	3983	4064	3168	2641	2772	2271	3334	2028	2699	3013	3405	3162	2656	3030	3798	4351	3794	4429	4069	3988	3203
Zm00001d043623	0	0	4	0	2	0	0	3	2	3	2	0	0	8	6	5	0	0	0	0	5	0	0	0	0	0	1	3	1	0	0	4	0	0	1	0	2	0	0	2	0	2	0	2	0	0
Zm00001d043622	2	2	0	3	5	2	6	18	37	32	26	13	3	74	65	91	7	12	12	22	16	9	2	9	3	7	12	11	0	4	2	3	2	3	2	12	7	8	9	37	1	2	6	26	30	26
Zm00001d043621	77	50	41	52	63	82	52	76	76	38	46	42	39	33	44	52	97	60	58	50	116	70	10	19	13	16	19	9	77	152	81	129	71	96	6	12	9	10	13	8	32	30	30	58	61	48
Zm00001d043620	1172	441	471	613	487	662	296	415	601	637	711	786	598	958	1193	814	1124	527	766	895	1043	949	1027	1262	820	1151	1151	907	727	810	591	1100	822	1094	883	957	1115	921	1067	1199	1146	1128	1320	1241	1269	1033
Zm00001d043625	13953	12765	13432	11710	11853	13202	9170	12113	13284	10824	11515	10552	7218	9046	8797	9875	15560	10957	12625	10915	10917	10156	16009	16741	14506	12313	13875	11537	11851	12264	9413	12558	8129	10804	8479	9140	9254	5992	6075	7692	11632	8963	11203	9866	9261	7781
Zm00001d043624	0	0	0	0	0	0	0	2	0	0	0	0	0	6	1	6	0	2	0	0	0	0	0	0	0	0	3	1	0	0	1	0	2	0	0	1	0	0	6	3	0	0	0	3	0	0
Zm00001d007010	5381	5353	5122	6408	5593	6570	5304	7146	7055	7965	7926	5366	4561	6704	7488	7836	5958	5205	5388	6042	6636	4511	7648	9434	6567	7496	9759	7330	6901	6415	6330	7181	6100	7556	6236	6184	5538	4828	6678	8005	4604	4083	4762	4645	4111	3385
Zm00001d007012	993	909	946	793	800	952	701	774	792	865	938	905	632	876	959	1051	1566	1215	1462	1877	1925	1124	995	1147	885	863	949	785	821	793	674	891	655	881	533	520	607	435	450	567	1305	997	1241	771	790	590
Zm00001d007014	5	8	8	4	6	9	0	2	0	2	0	0	0	0	3	0	1	1	1	0	0	0	4	2	0	0	5	2	4	0	5	0	0	5	3	4	6	5	5	7	0	0	0	0	0	0
Zm00001d007015	1	0	0	1	3	2	3	1	2	5	3	1	4	2	1	3	2	3	2	1	0	3	5	9	2	11	15	4	1	0	3	2	2	4	1	0	1	5	2	3	4	5	9	8	7	3
Zm00001d007016	28	22	40	32	22	19	39	91	114	95	77	56	28	58	35	60	67	46	81	121	58	146	61	44	52	50	43	53	182	163	142	176	58	95	44	78	39	47	41	47	46	41	39	38	54	61
Zm00001d007018	18	14	8	21	15	17	62	141	141	130	145	4	0	1	0	2	106	121	49	124	112	127	121	217	149	212	216	144	7	15	18	24	21	22	11	12	15	12	23	14	53	47	64	44	26	27
Zm00001d007019	0	0	0	0	0	0	1	2	0	0	0	3	3	1	0	3	0	0	0	0	0	0	0	0	0	0	0	0	0	0	0	0	0	0	0	0	0	0	0	0	0	0	0	0	0	0
ZeamMp131	0	0	0	0	0	0	0	0	0	0	1	1	0	0	0	0	1	0	0	0	0	0	0	0	0	0	0	0	1	0	0	0	0	0	0	0	0	0	0	0	0	0	0	0	0	0
Zm00001d021290	0	0	3	0	3	2	2	2	0	3	3	12	12	2	4	5	0	0	1	4	0	3	3	0	0	0	3	0	6	8	4	4	0	0	0	0	4	2	0	0	2	0	5	4	8	5
Zm00001d009148	0	0	0	0	0	0	0	3	0	0	0	2	0	0	0	0	0	0	0	0	0	0	6	4	7	0	0	0	0	0	0	0	0	0	0	0	0	0	0	0	0	0	0	0	0	0
Zm00001d009149	3	8	4	1	6	2	0	0	0	0	0	0	0	0	0	0	0	0	0	0	0	0	0	4	0	4	0	0	0	0	0	0	0	0	0	0	0	0	0	0	11	9	0	0	9	0
ENSRNA049457226	1	1	1	1	1	1	1	1	1	1	1	1	1	1	1	1	1	1	1	1	1	1	1	1	1	1	1	1	1	1	1	1	1	1	1	1	1	1	1	1	1	1	1	1	1	1
Zm00001d009144	0	0	0	0	0	0	0	0	0	0	0	7	11	22	11	13	9	11	17	8	12	12	0	0	0	0	2	0	0	0	0	0	0	0	2	0	0	3	9	8	0	0	0	0	0	0
Zm00001d009145	0	0	0	0	0	0	0	0	0	0	0	0	0	0	0	0	1	0	0	0	0	0	0	0	0	0	0	0	0	0	0	0	0	0	0	2	2	0	0	0	0	0	0	0	0	0
Zm00001d009146	14231	12114	8420	8063	6913	7783	13539	22627	29760	17162	18196	26528	15808	32554	34259	32787	33529	23192	31979	26397	29365	23747	33261	35723	27297	32337	34558	23189	22193	26105	24944	32674	29323	34280	23892	26311	26144	19160	25154	32331	32616	33996	39912	58343	57956	45065
Zm00001d009147	559	559	573	645	625	635	415	662	675	516	512	476	400	626	647	718	405	412	379	440	383	356	431	533	459	461	505	424	484	390	398	587	379	475	541	656	591	530	546	640	465	408	484	512	430	441
Zm00001d009140	99	42	62	111	60	58	9	8	14	52	37	13	7	127	142	113	16	7	11	16	17	14	21	17	20	35	48	26	10	11	15	40	48	44	15	13	5	16	16	37	14	12	22	141	147	116
Zm00001d008239	285	187	188	162	205	215	123	202	252	221	262	248	144	446	380	377	272	222	261	343	299	268	232	277	237	235	217	189	296	258	192	305	184	283	224	260	268	238	238	287	201	213	250	281	342	227
Zm00001d008238	1921	2020	1867	1996	2061	1987	1003	1142	1411	1129	1316	2565	1594	2178	2070	2505	1468	1119	1169	1351	1389	991	1234	1143	1033	876	1100	876	1821	1784	1334	1885	1276	1704	1384	1563	1460	1014	1144	1300	1520	1170	1483	1242	1282	1090
Zm00001d008235	3	0	0	2	1	0	6	2	3	10	20	0	0	0	0	0	0	0	0	0	2	0	0	0	0	0	0	0	0	0	0	0	0	0	0	0	0	0	0	0	0	0	2	3	0	0
Zm00001d008234	53	46	61	16	45	35	0	0	0	0	0	26	20	14	21	26	0	0	3	0	0	0	3	5	0	0	3	4	0	0	3	4	3	3	3	6	4	3	6	6	17	18	26	35	39	30
Zm00001d008237	254	106	180	173	147	170	101	182	191	181	265	286	200	441	492	425	202	170	193	265	219	234	264	350	203	365	337	250	175	176	213	281	246	288	227	325	235	234	297	389	344	348	479	418	365	290
Zm00001d008236	3857	3950	4458	3925	3797	4006	3251	4786	5788	3516	3530	5168	3483	4923	4408	5089	4530	3307	3819	3927	3632	2999	3618	3860	3558	3046	3268	2845	5961	5444	4842	6271	3694	5205	4855	5248	4722	3279	3426	4079	4477	3191	4271	3067	2989	2370
Zm00001d008230	592	420	765	456	334	324	293	476	530	487	564	234	204	350	338	377	346	250	416	1131	867	600	667	577	558	343	330	371	268	196	215	294	144	254	195	229	153	178	171	247	1476	1308	1416	896	895	730
Zm00001d008233	1440	1515	1780	1530	1420	1641	1231	1740	1734	1457	1469	2064	1402	1921	1674	1970	1476	1194	1373	1282	1118	948	1905	2042	2016	1624	1802	1621	1634	1365	1197	1746	923	1428	1799	1825	1790	1234	1269	1540	1570	1221	1473	1270	1167	954
Zm00001d008232	0	0	0	0	0	0	0	0	0	0	0	0	0	0	0	0	0	0	0	0	0	0	0	0	0	0	0	0	0	2	0	0	0	0	0	0	0	0	0	0	0	0	0	0	0	0
Zm00001d003451	2	0	0	2	0	4	2	21	37	8	5	5	2	1	4	7	5	13	14	20	16	24	2	2	0	5	2	4	15	4	4	2	6	8	3	6	0	2	2	3	10	2	10	13	16	12
Zm00001d029801	610	244	296	265	202	283	233	314	349	339	380	533	429	460	408	324	425	259	317	311	337	313	483	590	420	471	544	312	615	733	603	1059	692	793	316	266	344	249	284	351	574	572	792	687	604	533
Zm00001d031949	8	15	15	36	28	25	58	99	85	126	116	12	16	38	28	24	11	6	6	9	15	5	64	64	74	76	101	77	68	67	75	102	69	109	65	72	53	55	85	85	14	24	12	29	21	17
Zm00001d005658	684	821	154	32	33	32	146	116	93	61	87	99	140	49	60	59	407	49	184	27	63	22	96	194	117	15	47	20	177	483	149	125	75	75	69	86	92	59	53	54	191	259	305	79	92	67
ENSRNA049476674	0	0	0	0	0	0	0	0	0	0	0	0	0	0	0	0	0	0	0	0	0	0	1	1	0	0	1	1	0	0	1	0	0	0	0	0	1	1	3	1	0	0	0	0	0	0
Zm00001d044539	2	0	0	0	0	0	0	0	0	0	0	0	0	0	0	0	0	2	0	7	6	3	0	0	0	0	2	2	0	0	1	0	0	0	0	0	0	0	0	0	0	0	4	0	7	0
Zm00001d044536	0	0	0	0	0	0	0	0	0	0	0	0	0	0	0	0	0	0	0	0	0	0	0	0	0	0	0	0	0	0	2	2	0	0	0	0	0	0	0	0	0	0	0	0	0	0
Zm00001d044537	40	26	30	40	40	35	31	47	64	57	48	71	23	57	52	55	78	40	77	45	50	63	57	45	54	36	41	51	79	48	60	65	47	58	41	73	59	50	43	44	37	32	44	40	42	40
Zm00001d044534	311	195	162	159	131	151	134	201	203	226	193	150	120	126	137	123	140	55	131	155	121	85	206	325	193	181	152	105	131	198	266	261	235	318	92	124	129	116	122	122	161	171	328	135	126	89
Zm00001d044535	30	21	22	23	22	21	9	10	14	4	0	20	10	37	63	49	45	25	33	44	32	29	27	30	40	35	47	22	52	18	15	45	23	16	9	4	6	5	11	5	20	27	45	30	32	23
Zm00001d044532	5	0	2	6	3	13	32	66	110	55	62	0	2	0	4	0	5	0	7	8	6	5	4	0	0	0	4	0	0	3	0	5	2	5	20	31	25	24	28	31	9	3	12	26	10	10
Zm00001d041711	3220	2514	2617	3055	2837	3241	2975	3674	4513	4939	4990	5691	4317	6819	6921	7664	4949	3601	4361	4650	4642	3589	4730	5291	4073	4991	5646	4591	6830	6544	6526	8163	6410	9303	5987	7264	6472	4905	6455	7663	4353	3628	4535	4089	4142	3402
ENSRNA049443507	0	0	0	0	0	0	0	0	0	0	1	0	0	0	0	0	1	0	0	1	0	0	0	0	0	0	0	0	0	0	1	0	0	1	0	0	0	0	0	0	0	0	0	0	0	0
Zm00001d004673	0	0	0	0	0	0	0	0	0	0	0	0	0	0	0	0	0	0	0	0	0	0	0	0	0	0	0	1	0	0	0	0	0	0	0	0	0	0	0	0	1	1	0	2	3	2
Zm00001d028137	0	0	0	0	0	0	0	0	0	0	0	0	0	0	0	0	0	0	0	0	0	5	5	0	3	9	5	4	3	5	4	3	1	6	0	0	0	0	0	0	0	0	0	0	0	0
Zm00001d051879	4320	4032	4582	4071	4011	4309	2692	3646	4268	4044	4051	3374	2015	4587	4220	4900	3897	2487	2796	3694	3785	2892	4160	4386	3784	3441	3364	2726	4073	3838	2863	4499	2709	3699	2730	2889	2758	2167	2376	2829	3458	3138	3737	3709	3725	2907
Zm00001d022488	0	1	0	0	0	0	0	0	1	0	2	0	0	1	1	0	0	0	0	0	0	0	0	0	2	0	0	0	1	1	0	1	0	0	0	0	0	0	0	0	0	0	0	0	0	0
Zm00001d011532	2266	2228	2430	2069	2051	2191	1074	1360	1644	1314	1301	1495	1025	1496	1505	1616	1521	1009	1115	1363	1151	1013	1789	2096	1721	1670	1592	1291	1934	1746	1400	2065	1089	1517	1447	1551	1478	1061	996	1378	1913	1589	1840	1459	1383	1096
Zm00001d047716	0	2	0	0	3	0	0	0	0	0	0	0	0	2	0	2	0	1	2	0	0	0	0	2	0	1	0	0	0	0	2	0	0	0	0	0	0	2	0	0	1	0	0	2	0	0
ENSRNA049447742	0	0	0	0	0	0	0	0	0	0	0	0	0	0	0	0	0	0	0	0	0	0	0	0	0	0	0	0	0	0	0	0	1	0	0	0	0	0	0	0	0	0	0	0	0	0
Zm00001d012067	962	707	846	617	527	636	576	747	823	771	839	680	513	951	946	845	914	629	706	879	904	693	860	1104	749	1003	936	777	729	650	806	1040	723	898	736	998	1008	907	835	1079	1010	923	1409	1040	1044	777
Zm00001d045479	1415	1324	1494	1133	1018	1092	1054	1117	1185	1196	1209	967	647	1068	1057	1154	1931	1065	1412	1528	1683	905	1526	1937	1676	1164	1065	1060	883	746	638	1029	623	812	1054	1128	1223	918	1043	1087	2723	2204	2668	1780	1677	1343
Zm00001d011533	0	0	0	0	0	0	3	3	0	3	5	4	3	0	0	3	0	0	4	3	0	2	0	3	3	3	1	7	0	0	0	1	0	0	4	6	3	0	2	0	0	3	4	4	3	0
Zm00001d002856	1407	1191	1517	2187	2455	2648	1217	2196	2886	3048	3181	798	560	2282	1998	2450	660	676	532	1673	775	1082	1195	1337	1185	938	712	697	770	778	583	1036	657	804	1132	1332	1213	1183	1377	1605	1208	780	1205	971	943	839
Zm00001d025737	0	0	0	0	2	0	7	9	0	9	11	16	11	24	31	25	2	0	2	0	0	0	0	0	0	3	5	6	1	5	0	3	0	4	13	6	19	7	3	5	0	0	0	3	0	3
Zm00001d006059	739	257	406	693	505	656	486	707	862	1231	1588	616	525	1255	1472	1110	582	635	396	1075	705	957	819	1320	667	1047	973	638	230	271	347	597	436	684	796	1007	1146	1201	1420	1689	887	870	1109	1117	1032	861
Zm00001d006052	1008	1182	1059	739	783	756	656	759	794	698	688	1525	1077	1506	1301	1629	1097	821	918	812	745	538	1578	1594	1393	1053	1209	998	1489	1458	1262	1728	1076	1495	1105	1236	1046	783	840	1028	1067	771	1148	854	789	621
Zm00001d006050	9	14	0	0	4	4	0	4	4	0	5	0	6	4	6	3	9	7	4	11	12	13	17	10	8	16	14	22	12	6	16	6	10	11	4	4	3	9	5	7	10	4	11	10	9	4
Zm00001d006057	1585	1197	1810	1408	1450	1567	1835	2710	3363	2636	2741	1984	1323	2212	2177	2422	2171	1525	1875	2433	2263	1797	2402	2637	2248	2201	2339	2077	3648	3494	2719	4389	2658	3596	2562	2783	2583	1847	2097	2701	1863	1553	1912	1515	1394	1148
Zm00001d006056	3495	3701	3298	3944	4149	4132	71	84	72	43	57	112	75	89	98	83	3494	2701	2754	3512	3458	2942	60	65	63	71	58	75	95	58	74	67	71	73	59	66	79	62	51	59	77	52	60	45	65	42
Zm00001d006055	215	237	246	227	261	230	183	263	353	309	277	349	274	386	378	414	300	349	253	336	247	326	292	365	290	306	358	297	362	302	292	442	319	418	291	379	332	299	276	313	334	201	324	318	261	223
Zm00001d006054	19	8	16	13	12	23	19	17	14	20	5	19	19	7	4	10	7	0	8	7	10	7	14	12	10	7	10	7	30	19	35	26	20	22	9	6	7	6	7	9	19	15	29	15	12	15
Zm00001d000846	0	0	0	0	0	0	1	0	0	0	0	0	0	0	0	0	0	0	0	0	0	0	0	0	0	0	0	0	0	0	0	0	0	0	0	0	0	0	0	0	0	0	0	0	0	0
Zm00001d000847	0	0	0	0	0	0	0	2	3	0	0	0	0	0	0	0	0	0	0	0	0	0	0	0	0	0	0	0	0	0	0	0	0	0	0	0	0	0	0	0	0	0	1	0	1	0
Zm00001d000844	0	0	0	0	0	0	0	2	2	0	0	0	0	0	0	0	0	0	0	0	0	0	0	0	0	0	0	0	0	0	0	0	0	0	0	0	0	0	0	0	0	0	0	0	0	0
Zm00001d032692	245	399	188	152	182	192	437	674	724	710	735	256	314	418	491	403	535	334	399	458	435	299	75	122	89	85	131	114	470	444	391	441	315	372	213	348	346	217	275	297	150	121	169	146	143	110
Zm00001d032693	110	92	105	87	75	75	58	74	120	58	47	70	37	93	87	121	111	45	86	88	89	52	61	82	65	45	73	38	81	71	40	79	52	44	76	108	107	59	84	97	81	67	75	100	113	56
Zm00001d000840	5	6	10	0	6	0	13	16	19	15	8	3	13	23	15	45	10	17	8	14	21	8	4	11	7	7	5	6	2	8	5	9	0	3	9	9	11	6	5	9	16	9	14	11	9	13
Zm00001d000841	0	0	2	0	1	0	0	0	2	0	0	2	0	0	0	0	0	0	0	0	0	0	0	0	0	0	0	0	0	0	0	2	2	0	0	0	0	0	0	0	0	0	4	0	0	2
Zm00001d000848	0	0	0	0	0	0	0	0	0	0	0	0	0	0	0	0	0	0	0	0	0	0	0	0	0	0	0	0	0	0	0	0	0	0	0	0	0	0	0	0	0	0	0	1	0	0
Zm00001d032699	2348	2486	2682	2210	2263	2326	1756	2153	2253	1596	1578	2406	1523	2096	1842	2142	2613	1738	1963	2061	1888	1562	2759	3252	2837	2431	2218	1853	2769	2245	1966	2665	1356	1979	2325	2367	2188	1450	1263	1744	2598	1956	2701	1877	1598	1389
Zm00001d002996	216	215	125	77	52	61	96	86	37	69	75	257	183	210	194	215	88	28	53	45	70	25	179	266	170	92	69	43	121	125	70	95	40	32	32	42	37	32	17	18	274	241	310	387	413	297
Zm00001d002997	0	3	0	0	2	0	2	0	0	4	0	0	0	0	0	0	0	0	0	0	0	0	0	7	0	5	3	0	0	0	0	2	0	0	0	0	0	0	2	0	0	0	2	4	4	4
Zm00001d002994	0	0	0	0	0	0	0	0	0	0	0	0	0	0	0	0	0	0	0	0	0	0	0	1	0	2	0	0	0	1	0	0	0	0	0	0	0	0	0	0	0	0	0	0	0	0
Zm00001d002992	3610	4249	3829	2896	2793	2856	2637	3390	3532	3272	3328	2936	2248	3262	2933	3273	4453	2049	2806	2944	3116	1761	4324	6207	4977	3508	3618	2853	3092	3031	2056	2960	1824	2415	2448	3054	2815	2194	2245	2908	3558	3148	3353	2319	2083	1797
Zm00001d002993	19	9	12	10	6	15	12	5	3	7	10	5	5	14	17	14	6	4	5	6	4	6	22	20	19	22	13	9	6	10	11	4	10	10	8	8	9	9	12	7	19	7	15	18	28	17
Zm00001d002990	10	13	18	8	12	8	8	9	15	10	8	10	5	12	11	15	7	9	11	6	8	5	0	1	0	0	0	0	6	8	5	7	4	2	10	17	14	9	13	17	2	4	4	4	4	0
Zm00001d002991	5	3	1	6	0	0	9	7	11	9	9	6	9	4	6	5	0	6	3	2	3	9	0	0	0	0	0	0	0	0	0	0	0	2	0	3	1	4	0	3	4	13	11	7	3	3
Zm00001d037894	508	417	223	166	111	158	158	202	247	248	306	112	231	307	336	288	315	246	282	346	581	256	238	585	208	151	146	142	102	145	223	155	173	250	125	246	190	185	215	168	375	416	386	210	233	167
ENSRNA049447490	0	0	0	0	0	0	1	0	0	0	0	0	0	0	0	0	0	0	0	0	0	0	0	0	0	0	0	0	0	0	0	0	0	0	0	0	0	0	0	0	0	0	0	0	0	0
Zm00001d047096	483	148	308	425	336	401	58	216	301	216	224	313	196	358	441	324	207	155	247	279	376	280	86	129	68	115	131	60	195	140	219	370	271	382	174	207	242	156	242	216	187	135	227	196	205	163
Zm00001d002853	2435	2271	2411	2644	2590	2795	1891	2376	2918	2684	2780	2800	1877	3502	3321	3923	3077	2394	2570	3000	2727	2320	2424	2624	2411	2554	2491	2031	1738	1432	1378	1989	1265	1748	2385	2553	2372	1936	2074	2744	1292	1056	1506	1121	1166	1009
Zm00001d002543	1845	1016	1057	1022	871	1059	570	1205	1537	1457	1568	3952	2608	3324	3785	3182	1974	1269	2072	2044	1891	1498	2257	2355	1873	1762	1945	1399	2040	2342	1898	3032	2217	2988	1403	1298	1588	1092	1570	1745	1943	1536	1921	1920	1849	1478
Zm00001d028265	1220	1280	1350	1211	1148	1168	982	1405	1471	1132	1130	1126	675	1234	1221	1352	936	739	727	869	757	668	1005	1142	942	961	998	875	1017	833	786	1127	646	814	1148	1214	1256	868	912	1136	1009	787	918	958	838	690
Zm00001d037318	2462	988	1570	2218	1787	2235	1398	2157	2982	3418	3703	1633	1104	2455	2651	2155	1597	1297	1402	2737	2202	2130	2165	2903	1900	2231	1765	1496	1104	1036	1210	2004	1412	1706	1842	2206	2338	1662	1984	2231	1909	2074	2327	2185	2475	1854
Zm00001d037319	0	0	0	0	0	3	0	3	0	0	0	0	0	0	0	0	0	0	0	0	0	0	0	0	1	2	0	0	0	0	0	0	0	0	0	4	2	0	2	0	3	2	0	2	0	0
Zm00001d037316	17	9	6	6	7	6	0	2	6	5	9	13	9	6	11	7	20	16	11	17	16	10	9	20	9	13	10	3	6	8	8	7	9	9	10	12	16	15	11	15	8	9	7	5	8	6
Zm00001d038161	323	338	302	560	509	442	374	440	417	699	700	148	125	277	310	310	422	269	301	480	456	273	168	221	157	213	221	181	158	123	138	216	144	201	331	358	371	350	380	428	169	86	170	111	120	100
Zm00001d038166	413	391	396	194	217	312	230	288	318	298	319	464	246	519	480	464	481	207	301	292	287	262	394	407	313	270	303	304	429	418	390	441	331	373	248	384	353	267	275	294	296	240	285	287	280	225
Zm00001d038167	10405	15256	6580	4789	4243	4181	3596	3208	2548	4148	4254	3707	2455	4044	3695	4276	6135	1844	2675	1922	3132	1248	4794	7026	5309	2869	2894	1968	6163	8936	3002	4854	2464	2937	2419	3261	2746	2433	2622	3229	4369	2976	4549	3024	2891	2399
Zm00001d038165	4974	3916	2434	1429	1342	1529	2205	1988	1707	2096	2427	2412	1861	2052	2137	2118	5041	1957	2424	1401	3180	1392	1457	2543	1545	1143	1102	691	2235	2834	2118	2712	1603	1601	1216	1431	1706	1497	1265	1512	3025	2443	3831	2184	2167	1585
Zm00001d034668	88	79	91	110	101	102	93	185	184	175	171	92	76	117	150	132	104	112	103	152	138	128	90	105	88	108	141	104	62	68	116	112	86	101	98	110	133	103	105	175	104	65	89	83	79	73
Zm00001d034665	1191	1211	1148	1676	1677	2027	1529	2359	2889	2408	2453	1499	894	1765	1787	1978	1951	1541	1535	2651	2383	2144	1218	1259	1090	1144	1234	1028	1505	1356	1036	1595	855	1255	1393	1265	1132	926	956	1288	801	654	771	837	642	564
Zm00001d034667	1278	1060	1256	1223	1346	1381	1047	1360	1822	1283	1341	1804	1108	2044	1865	2179	1200	874	1050	1110	1089	942	1315	1108	1120	1011	1201	971	1474	1355	944	1627	837	1204	1165	1335	1165	850	938	1178	1334	1113	1247	1317	1399	1081
Zm00001d034666	335	326	312	262	284	331	168	282	322	287	298	430	259	387	422	437	398	388	328	425	378	339	343	367	364	274	352	259	474	415	398	474	364	406	354	395	374	270	253	314	272	325	279	258	218	199
Zm00001d034660	0	0	0	0	0	0	0	0	0	0	0	0	0	3	0	0	0	0	0	0	0	0	0	0	0	0	0	0	0	0	0	0	0	0	0	6	6	5	6	7	2	0	3	3	0	0
Zm00001d034662	1022	1009	1322	1014	920	1045	559	760	869	897	782	407	341	616	588	591	815	599	492	638	660	481	596	653	587	451	445	368	438	354	325	538	295	406	534	593	552	422	434	537	576	440	518	410	399	325
Zm00001d005509	0	0	0	0	0	0	0	0	0	0	0	0	0	0	0	0	0	0	0	0	0	0	0	0	0	0	0	0	1	1	0	0	0	0	0	1	0	0	0	1	0	0	0	0	0	0
Zm00001d049708	507	491	652	481	453	498	464	727	1079	605	633	612	415	781	687	863	555	421	477	587	442	402	561	649	603	510	506	544	609	663	442	774	307	435	625	636	735	455	426	561	571	456	547	525	484	441
Zm00001d005501	580	675	613	499	452	571	521	647	675	714	588	563	313	605	575	699	760	409	471	426	555	409	496	597	554	461	434	285	607	635	318	561	255	289	391	380	314	312	255	405	519	440	462	796	630	566
Zm00001d005502	7023	7325	7872	6156	5768	5880	3995	5481	6255	4088	3998	4419	2814	4724	4130	4809	4897	2965	3433	3838	3751	2984	4916	6293	5227	4352	3536	3165	4661	4693	3124	4339	2031	2587	4275	4835	4221	3051	2446	3223	5033	4351	4763	3915	3735	3091
Zm00001d005503	371	194	220	306	246	276	81	124	112	161	165	210	162	230	272	251	502	297	395	476	462	304	231	245	163	228	294	167	328	363	468	550	509	612	347	454	495	382	460	591	249	188	285	259	234	146
Zm00001d049706	2755	2628	2667	2293	2373	2397	1458	2107	2578	1881	1988	2625	1810	3118	2988	3479	2683	1893	1991	2405	2181	1655	2464	3086	2505	2160	2028	2047	3197	2897	2296	3593	1989	2597	2550	3079	3052	2065	1998	2451	2051	1745	2124	1878	1792	1498
Zm00001d049707	1957	2251	2437	1740	1670	1786	1325	1551	1764	1532	1535	1291	1012	1493	1278	1524	1580	1312	1171	1324	1070	925	1278	1237	1161	989	1073	866	1532	1153	1142	1404	751	1119	1492	1874	1506	1149	1100	1475	1384	1149	1449	1060	1026	824
Zm00001d005506	33	18	9	13	14	24	11	4	9	20	18	16	4	5	6	2	30	22	18	25	29	30	14	33	24	36	24	18	8	22	28	25	26	25	23	15	34	35	19	28	39	39	55	30	43	23
Zm00001d005507	1867	1914	2124	1566	1649	1825	1221	1612	2055	1141	1220	1674	1055	1267	1208	1434	1674	1168	1194	1344	1174	1178	1390	1868	1598	1395	1295	1142	1864	1671	1270	1642	787	1122	1502	1861	1556	1053	926	1251	1312	1058	1336	989	927	765
Zm00001d033126	0	0	0	0	0	0	2	0	0	2	0	0	2	0	0	2	2	0	0	4	3	0	0	0	0	2	2	0	2	2	0	0	0	0	0	2	1	1	0	2	0	0	0	0	0	0
Zm00001d046709	19	8	7	13	9	19	0	0	0	0	0	21	12	15	20	15	0	0	0	5	0	0	2	1	1	0	0	0	18	13	8	7	5	10	9	10	12	10	4	7	7	6	11	5	5	7
Zm00001d041571	0	0	0	0	2	0	1	0	0	11	12	0	2	2	4	2	0	3	0	0	2	3	0	0	0	0	0	0	0	0	0	2	0	0	0	0	0	2	0	2	0	0	2	14	23	16
Zm00001d041570	4	8	0	0	0	0	1	0	0	2	7	0	0	0	0	0	0	0	2	0	0	0	0	0	2	0	0	0	0	0	0	3	0	0	0	0	0	0	0	0	2	0	2	0	0	3
Zm00001d041573	0	0	0	0	0	0	0	2	0	0	2	0	0	0	0	0	0	0	0	0	0	3	0	0	0	0	0	0	0	0	0	2	0	0	0	0	0	0	0	0	0	0	0	4	4	0
Zm00001d046700	1737	1654	1546	1700	1463	1506	1374	1623	1941	1881	1952	2167	1682	2849	2886	3067	2450	1701	2074	2224	2235	1619	1977	2370	1839	1876	1897	1622	1929	1905	1475	2293	1269	1819	2285	2411	2068	1519	1732	2258	1706	1258	1569	1354	1324	1009
Zm00001d046707	1	0	0	0	0	0	0	1	3	1	1	0	0	3	0	0	0	0	0	0	0	0	0	0	0	1	5	3	1	2	0	4	0	5	3	0	0	0	0	0	0	0	0	0	0	0
Zm00001d046706	726	742	683	741	763	775	5	0	0	0	0	246	207	340	277	371	167	147	200	212	208	144	233	217	200	232	320	225	638	552	554	781	464	663	258	259	246	201	266	282	823	610	772	826	858	779
Zm00001d041577	46	39	46	39	55	57	0	0	0	0	0	75	54	89	94	86	0	0	0	0	0	0	0	0	0	0	0	0	0	2	0	0	0	0	0	0	0	0	0	0	0	0	0	0	0	0
Zm00001d033128	26445	24587	27451	24476	24552	26607	16496	19614	22772	19699	21191	29518	18402	32285	30357	36174	21427	15286	17893	17302	18030	13930	25547	22760	21770	19376	20906	16945	24601	23529	15758	27512	16527	21921	20381	20692	19262	13961	15145	19370	20171	16006	19431	20023	19788	16092
Zm00001d039785	29	54	2	29	14	3	2	0	0	2	0	0	0	2	0	0	55	17	18	24	28	11	0	10	0	0	2	2	0	7	0	0	0	0	0	0	0	2	0	0	30	26	11	13	9	6
Zm00001d039784	0	0	0	0	0	0	0	0	0	0	0	0	0	0	0	0	0	0	0	2	0	0	5	7	3	5	6	6	0	1	0	0	0	0	0	0	1	0	0	0	0	0	4	0	0	0
Zm00001d040624	0	0	0	0	0	0	3	0	0	0	0	0	2	0	2	0	2	4	3	0	2	6	2	6	0	0	2	0	4	17	8	2	0	0	0	0	0	0	0	3	0	2	0	3	2	0
Zm00001d040625	539	507	601	539	564	492	391	644	757	547	538	378	212	488	485	502	276	198	223	304	256	207	355	374	329	289	322	307	297	254	319	379	263	389	332	428	367	325	279	462	378	270	373	354	354	319
Zm00001d039781	2	0	2	0	0	0	2	0	0	0	0	5	5	3	2	4	2	4	2	2	3	2	0	0	0	1	2	0	3	5	6	3	4	5	2	3	4	3	0	5	1	0	2	0	2	2
Zm00001d040623	5	0	2	4	7	6	3	0	2	3	2	5	2	3	4	5	3	2	9	6	2	3	5	12	3	5	11	3	6	6	4	7	4	11	6	2	4	6	6	8	3	4	16	9	17	7
Zm00001d039782	4	0	4	2	5	2	0	0	0	0	0	6	4	7	8	4	6	3	2	2	4	4	0	4	1	6	4	3	7	19	3	3	3	3	0	0	0	3	0	2	5	10	6	14	4	15
Zm00001d039789	5	0	0	4	0	3	0	0	0	0	2	4	3	22	23	29	0	0	2	0	2	0	0	4	0	3	3	4	0	0	0	0	0	0	0	0	0	0	2	0	0	1	0	10	12	6
Zm00001d039788	11	1	8	6	3	4	9	2	5	22	21	8	3	14	11	7	30	20	18	13	22	13	7	4	11	6	18	0	16	15	3	19	31	15	8	6	9	11	11	8	3	7	20	7	12	6
Zm00001d040628	232	216	203	151	177	194	112	237	303	257	207	56	84	91	114	133	0	0	0	0	0	0	7	13	9	0	18	4	143	152	164	171	154	239	117	139	124	114	148	150	88	84	138	107	130	75
Zm00001d040629	238	254	245	292	287	272	192	224	224	270	213	438	359	476	480	484	533	502	394	364	390	330	368	478	339	396	425	336	434	419	384	489	358	470	299	423	349	256	314	413	300	258	349	175	207	176
Zm00001d001081	0	0	0	0	0	0	0	0	0	0	0	0	0	0	0	0	0	0	2	0	2	1	0	0	0	0	0	0	0	0	0	0	0	0	0	0	0	2	0	0	0	0	0	0	0	0
Zm00001d001080	1010	974	753	1260	1016	1590	1136	1387	1321	1257	1284	1765	1545	1598	1921	1949	1252	1162	1186	1164	1288	848	1278	1625	1110	1533	2107	1517	1955	1865	1928	1913	1937	2589	2017	2005	2276	1631	1906	2274	1390	1107	1267	1357	1227	996
Zm00001d001083	161	125	121	137	128	175	143	215	252	265	275	251	175	276	287	297	181	160	179	176	179	127	182	216	156	179	234	154	255	261	267	312	299	376	200	210	225	162	202	246	130	105	150	148	164	107
Zm00001d001082	75	101	75	68	66	69	82	86	80	113	138	59	63	65	61	63	110	101	86	126	99	74	69	85	71	77	88	49	8	10	17	21	18	22	66	92	86	62	94	129	80	55	104	62	53	31
Zm00001d001085	2	3	0	0	0	0	0	0	0	0	2	0	0	0	0	0	0	2	2	0	0	0	1	0	0	0	2	0	3	3	2	0	0	0	0	0	0	0	0	0	0	0	0	0	0	0
Zm00001d001084	0	0	0	0	0	0	0	0	0	0	0	0	1	0	0	0	0	0	0	0	0	0	0	0	0	0	0	0	0	0	0	0	0	0	0	0	0	0	0	0	0	0	0	0	0	0
Zm00001d001087	32	31	22	34	24	28	16	19	19	13	28	20	22	31	35	34	24	21	29	20	15	12	15	43	18	30	33	28	25	22	23	34	27	32	24	37	23	24	30	40	26	31	49	40	24	18
Zm00001d001089	0	0	2	0	0	0	0	0	0	2	0	4	0	5	0	2	4	0	0	3	0	0	0	2	0	3	0	0	0	0	0	0	0	5	0	0	0	0	0	0	0	0	0	0	0	0
Zm00001d021973	159	102	78	84	81	98	87	70	76	54	73	159	160	71	97	90	121	83	91	113	121	95	101	127	90	127	113	65	104	128	163	235	107	129	81	76	89	73	44	50	118	95	150	94	105	67
Zm00001d038789	0	0	0	0	0	0	0	0	0	0	0	0	0	0	0	0	0	0	0	1	1	0	0	0	0	0	0	0	0	0	0	0	0	0	0	0	0	0	0	0	1	0	0	0	0	0
Zm00001d038786	0	0	0	0	0	0	0	0	0	0	0	0	0	0	0	0	0	0	0	0	0	0	4	0	1	2	0	0	0	2	5	0	0	5	0	0	0	0	0	0	0	0	0	0	0	0
Zm00001d038787	0	0	0	0	0	0	0	0	0	0	0	0	0	0	0	0	0	0	0	0	0	0	0	0	0	0	0	0	0	0	0	0	0	0	0	0	0	0	0	0	0	0	0	0	2	0
Zm00001d038785	0	0	0	0	0	0	0	0	0	0	0	0	0	0	0	0	0	0	0	0	0	0	0	0	2	0	0	0	0	0	0	0	0	0	0	0	0	0	0	0	2	0	0	0	0	0
Zm00001d038782	0	0	3	0	0	0	0	0	0	0	0	0	0	0	0	0	0	0	0	0	0	0	0	0	0	0	0	0	29	40	13	20	4	3	33	25	28	19	11	17	16	12	17	18	14	10
ENSRNA049478343	0	0	1	1	0	1	0	0	0	0	1	0	0	0	0	0	0	0	0	0	0	0	0	1	0	0	0	0	1	0	0	0	1	0	2	0	0	0	0	0	1	2	0	0	0	0
Zm00001d038780	986	1329	370	598	539	595	1109	875	411	482	534	1873	1822	686	746	760	1982	723	654	744	1501	448	823	1331	742	774	860	538	1822	1913	1655	1998	1089	988	319	309	429	410	207	265	838	508	921	460	506	382
Zm00001d007860	0	0	0	0	0	0	0	0	0	0	0	0	0	0	0	0	0	0	0	0	0	0	7	4	3	8	5	7	0	0	0	0	0	0	30	33	37	8	15	23	36	23	30	19	19	12
Zm00001d007865	2184	2611	1759	1205	982	904	1608	1721	1712	1652	1583	976	864	1279	1234	1311	3142	689	878	1385	2133	759	1942	3470	2492	1322	1129	971	815	729	452	607	390	527	822	786	733	643	724	790	2342	2093	2350	921	856	649
Zm00001d007864	44	33	36	25	22	33	25	56	33	38	49	61	61	52	56	51	43	29	35	61	35	32	38	34	42	43	40	28	40	48	60	57	47	49	34	37	46	28	58	22	51	51	92	42	41	38
Zm00001d007867	7	7	15	3	8	4	10	9	12	2	8	0	0	0	0	0	2	0	0	1	0	0	4	5	2	5	2	2	1	1	1	3	2	6	9	14	8	9	11	16	0	0	0	0	0	0
Zm00001d007869	54	25	12	25	15	19	3	11	6	3	4	63	46	78	83	47	21	9	18	6	12	6	40	83	34	24	37	6	13	34	25	23	24	41	14	22	14	31	38	47	11	15	12	15	15	17
Zm00001d001339	1	1	1	1	1	1	1	1	1	1	1	1	1	1	1	1	1	1	1	1	1	1	1	1	1	1	1	1	1	1	1	1	1	1	1	1	1	1	1	1	1	1	1	1	1	1
Zm00001d001338	0	7	2	0	2	5	12	25	18	23	14	0	0	0	0	0	0	0	0	0	0	0	0	0	2	0	0	0	8	0	4	4	6	10	0	4	6	6	3	5	3	4	7	8	8	4
Zm00001d001333	1	1	1	1	1	1	1	1	1	1	1	1	1	1	1	1	1	1	1	1	1	1	1	1	1	1	1	1	1	1	1	1	1	1	1	1	1	1	1	1	1	1	1	1	1	1
Zm00001d001332	0	0	0	0	0	0	0	0	0	0	0	0	0	0	0	0	0	0	3	5	7	4	2	8	0	6	9	8	5	9	18	13	8	10	0	0	0	0	0	0	0	0	0	0	2	0
Zm00001d001331	2	6	1	2	5	4	1	4	1	0	2	1	0	0	0	0	0	0	0	0	0	0	0	0	0	0	0	0	6	0	1	3	1	5	0	0	0	0	0	0	0	0	0	1	2	2
Zm00001d001330	0	0	0	0	0	0	0	0	0	0	0	0	0	0	0	0	0	0	0	0	0	0	0	0	0	0	0	0	1	1	1	1	0	0	0	0	1	0	0	0	0	0	0	0	0	0
Zm00001d001337	0	0	0	0	0	0	0	2	1	0	0	0	0	0	0	0	0	0	0	0	0	0	0	0	0	0	0	0	0	0	0	0	0	2	0	0	0	0	0	0	0	0	0	0	0	0
Zm00001d033896	2808	3543	2601	3422	3057	2982	2404	3299	3702	5382	5251	2591	1517	9673	8868	10396	3847	2145	2588	3411	4072	3382	2853	2948	2597	3243	3453	2676	1697	1716	1388	3079	1669	2309	2026	2318	2147	2668	2894	4818	2207	1703	2111	6295	5913	4753
Zm00001d001335	0	0	0	0	0	4	0	1	0	0	0	1	0	0	0	0	0	0	1	0	0	0	4	2	0	0	0	0	0	0	1	0	0	1	0	0	2	0	0	0	2	0	5	2	1	1
Zm00001d001334	11	4	7	2	4	2	3	6	15	11	7	0	0	0	0	0	0	0	0	1	0	0	0	0	0	0	1	0	0	0	1	1	0	1	1	1	1	1	1	1	0	0	0	0	0	0
Zm00001d050073	0	2	0	0	0	0	0	2	4	0	0	20	13	17	4	17	15	13	20	21	14	8	10	14	21	6	3	15	15	22	23	28	11	17	13	8	13	9	3	4	18	17	17	7	6	6
Zm00001d050071	0	0	0	0	0	0	0	0	0	0	0	0	0	0	2	0	0	0	0	0	0	0	0	0	0	0	0	0	3	1	0	2	4	2	0	0	0	0	0	0	0	0	0	0	0	0
Zm00001d050076	26	32	19	25	26	34	34	26	41	22	30	32	28	26	32	21	111	67	87	101	117	83	107	123	112	120	117	79	60	61	32	49	17	52	81	66	85	60	46	68	107	83	101	112	82	71
Zm00001d050074	1005	1339	582	342	383	400	571	770	885	464	509	371	271	398	336	407	431	200	284	220	239	210	293	384	276	222	254	156	288	335	191	227	117	191	194	213	183	165	168	221	198	157	224	247	202	190
Zm00001d041395	1291	1576	1470	1483	1529	1657	1091	1373	1472	1355	1348	1095	841	1340	1229	1500	1436	1062	851	1188	974	829	912	1334	1097	1129	1007	932	1295	1092	1108	1431	747	1069	1191	1318	1224	832	816	1092	1144	822	1179	1007	837	676
Zm00001d009182	64050	71830	65131	70645	70030	77252	37676	53342	61572	46689	46943	45277	31559	60827	54829	64058	55803	31816	36743	51955	43846	37365	58471	70434	59289	61776	54225	53653	44033	36137	23039	44216	19328	29419	68070	68051	56553	41744	41594	47776	65009	50096	58654	45934	43287	36297
Zm00001d041390	2	2	1	2	1	3	2	2	1	4	1	0	0	2	2	2	2	0	3	4	0	0	6	5	4	6	4	0	0	2	0	0	0	4	3	4	1	4	8	2	4	3	8	4	1	2
Zm00001d041393	134	144	103	126	130	156	116	135	125	123	140	434	309	371	323	373	167	109	162	188	134	83	95	157	104	113	195	160	394	345	496	442	350	490	442	533	486	381	395	454	541	429	517	399	342	258
Zm00001d023320	576	666	522	551	584	541	539	776	876	527	630	154	70	169	149	145	736	603	573	799	638	633	1065	1224	1073	1016	844	783	71	72	54	60	42	68	92	117	146	81	94	135	393	319	401	399	377	335
Zm00001d023536	490	324	357	370	339	378	205	314	341	337	399	272	195	316	271	299	521	276	509	713	600	397	644	717	515	526	559	457	365	391	290	428	257	390	322	268	372	248	327	302	799	573	864	604	669	523
Zm00001d039502	1	0	0	0	0	1	0	0	0	1	0	3	0	2	3	1	1	1	1	2	1	0	2	0	2	1	0	0	2	2	1	3	2	3	2	2	3	2	0	2	0	0	0	0	0	0
Zm00001d013568	28424	24404	28004	28981	25302	28051	19042	23384	25673	31338	34872	31278	24394	50489	54441	58656	29184	20420	19217	20819	25489	16492	30154	42340	27106	36209	35021	29811	34528	33308	31443	44026	34979	45158	27590	30294	31088	25756	30408	46289	39106	34302	44441	40963	40119	31553
Zm00001d045219	5	3	0	1	2	0	0	0	0	0	0	0	0	2	0	3	6	0	0	0	4	0	3	2	0	0	3	4	0	2	0	0	0	0	0	0	3	0	2	4	2	0	0	0	0	0
Zm00001d053967	1170	1301	1209	1098	1091	1053	608	1054	1287	1101	1172	3543	3519	4870	4701	5077	1686	1176	1362	2763	2022	1213	1319	1548	1330	1338	1446	1156	1075	878	1001	1172	924	1087	1147	1365	1189	968	1135	1269	1343	1040	1365	965	959	731
Zm00001d032694	403	239	96	248	178	276	157	143	134	189	235	287	358	219	290	182	399	270	291	306	456	232	101	218	103	217	173	106	219	238	402	384	368	347	110	160	209	210	156	194	300	145	357	276	269	207
Zm00001d024962	3	5	14	5	5	4	5	7	15	15	19	6	4	21	20	32	9	7	5	2	0	10	0	0	0	0	0	4	3	2	2	6	11	7	0	4	4	0	0	2	34	40	51	211	225	200
Zm00001d024961	33	16	58	105	66	55	44	45	65	301	293	56	30	774	801	814	175	119	178	235	290	255	10	5	2	0	29	0	20	69	16	224	99	165	34	56	24	150	202	295	11	6	6	295	255	238
Zm00001d024960	1473	1515	1340	3691	3097	3143	2828	5236	6830	15231	16012	8225	5950	42669	41981	46335	49	51	54	98	158	119	244	319	258	542	866	311	410	584	514	1427	1317	1448	1866	2988	2565	7555	7675	13780	1449	1599	1773	5000	5087	4031
Zm00001d024967	1977	1964	2165	2087	2187	2291	1377	1747	2129	1907	2023	2139	1267	2880	2586	3076	2250	1480	1666	2033	1841	1543	2172	2502	2124	2082	2120	1903	1979	1813	1236	2084	976	1449	2348	2733	2116	1795	1743	2287	2079	1646	1905	1936	1813	1416
Zm00001d024966	965	699	735	899	782	991	409	552	733	739	784	1182	885	1448	1666	1654	966	777	813	989	894	778	1400	1593	1238	1312	1265	1128	888	884	819	1092	770	978	1097	1073	1099	933	1145	1238	815	771	920	808	767	565
Zm00001d024965	549	549	667	635	637	744	322	445	500	416	392	1440	744	1519	1441	1655	1212	971	965	1240	1335	1065	1241	1374	1242	1149	1349	1201	1710	1402	1174	1784	1062	1479	1230	1297	1231	929	1025	1238	1422	1131	1303	1431	1356	1095
Zm00001d024964	0	0	0	0	0	0	0	0	0	0	0	0	0	0	0	0	0	0	0	0	0	0	0	0	0	0	0	0	0	0	4	0	0	3	0	0	0	0	0	0	0	0	0	0	0	0
Zm00001d006737	2122	2222	2303	1667	1832	2113	1190	1833	2314	1721	1684	1817	1261	1865	1702	2087	1892	1405	1556	1778	1533	1155	1992	2132	1876	1772	1989	1680	1823	1637	1554	1963	1282	1764	2043	2440	2070	1553	1563	1850	1699	1413	1805	1500	1434	1297
Zm00001d024969	0	0	0	0	0	0	0	0	0	0	0	0	0	0	0	0	0	0	0	2	0	0	0	0	0	0	0	0	0	0	0	0	0	0	0	0	0	0	0	0	0	0	0	2	0	2
Zm00001d024968	5	0	0	0	0	0	0	0	0	0	0	3	0	0	0	0	12	4	9	10	9	6	0	5	0	0	3	0	0	0	2	0	0	0	0	0	0	6	0	0	0	0	0	0	0	0
Zm00001d006732	0	2	0	0	0	0	0	0	0	0	0	0	0	0	2	0	0	0	0	0	0	3	2	0	0	0	0	0	0	0	0	2	0	0	0	0	0	0	0	0	0	3	2	0	0	0
Zm00001d006730	0	0	0	0	0	0	0	0	0	0	0	0	4	9	6	0	0	3	0	1	0	0	0	0	0	0	0	0	3	0	0	0	0	0	6	2	11	2	3	3	0	4	2	2	0	2
Zm00001d012482	116	139	34	96	98	148	366	186	73	165	159	351	399	118	120	114	380	212	115	314	690	42	128	190	91	118	92	40	258	256	349	163	95	96	11	10	8	9	15	37	263	73	253	71	75	65
Zm00001d023993	2	4	4	8	3	4	0	0	0	0	0	0	1	3	0	0	11	15	14	35	21	15	0	0	0	0	0	3	7	7	15	11	0	16	0	0	27	0	0	38	0	0	0	0	2	0
Zm00001d023992	0	0	0	0	0	0	0	0	0	0	0	0	0	0	0	0	0	0	0	0	0	0	0	0	1	0	0	0	0	0	0	0	0	0	0	0	0	0	0	0	0	0	0	0	0	0
Zm00001d051671	2295	2318	2519	2205	2194	2306	1989	2710	3332	2608	2739	2486	1683	3020	2822	3315	2147	1533	1694	1896	1608	1540	2819	3323	2699	2626	2781	2182	2592	2377	1894	2764	1515	2155	2793	3097	2775	2127	2195	2591	2833	2447	2867	2427	2267	1920
Zm00001d051670	49	42	54	49	38	53	44	72	86	91	78	3	0	0	3	0	45	36	51	61	43	40	5	10	4	2	9	0	61	40	63	68	59	60	26	52	47	32	42	58	6	2	0	0	0	0
Zm00001d051677	1282	1216	1079	1012	1002	1084	914	1242	1416	1214	1196	1226	908	1430	1374	1570	847	756	784	768	799	715	1032	1336	1033	1088	1226	861	1020	854	892	1190	778	1118	1252	1370	1416	1003	976	1270	1377	1112	1322	1389	1212	1059
Zm00001d051676	845	887	897	755	641	724	640	694	740	782	805	956	697	1323	1193	1365	346	251	326	371	398	244	903	994	800	622	593	572	647	552	479	570	372	500	611	727	619	415	456	730	787	645	870	651	597	514
Zm00001d023995	166	123	88	77	70	69	43	53	64	68	68	829	770	804	816	929	2175	1448	1542	1403	1490	1048	0	22	14	1	25	7	556	640	460	423	246	418	0	0	0	0	0	0	20	16	12	12	14	6
Zm00001d027437	0	0	0	0	0	0	1	0	2	0	0	0	0	0	0	0	0	0	0	0	0	0	0	0	0	0	0	0	1	3	4	6	1	3	0	0	0	0	0	0	0	0	0	0	0	0
Zm00001d016596	8	4	3	3	3	5	5	12	11	17	13	14	20	19	23	14	0	0	0	0	0	0	7	13	11	21	15	13	22	18	8	20	15	13	13	17	23	24	16	28	17	14	20	4	9	10
Zm00001d016595	365	393	398	399	374	396	292	367	444	334	388	466	361	608	524	592	651	507	522	578	550	346	380	499	410	453	448	385	476	340	359	490	304	435	449	572	538	407	421	470	384	305	457	380	419	324
Zm00001d051678	2711	2544	2887	2634	2582	2857	1868	2804	3290	1993	2010	2648	1836	2716	2380	2703	2112	1402	1637	1789	1515	1413	2782	3346	2869	2738	2404	2355	3152	2679	2129	3233	1564	2417	2580	2886	2563	1833	1737	2122	2135	1677	2007	1783	1627	1300
Zm00001d016593	7	4	2	4	3	1	5	4	2	6	5	6	2	8	4	6	12	9	5	14	9	5	6	16	11	9	8	3	7	9	18	16	11	15	4	5	8	2	3	8	22	16	34	5	11	5
Zm00001d043904	47	81	23	38	21	35	94	92	58	101	99	24	15	23	16	14	74	40	31	43	83	26	20	47	29	39	39	22	21	21	21	21	18	46	8	7	10	11	15	18	89	54	91	58	56	57
Zm00001d050227	1134	1360	420	444	368	382	209	243	243	283	269	837	591	620	687	684	760	323	367	370	347	230	387	654	415	360	309	226	697	931	374	585	269	271	370	414	402	219	294	409	449	333	441	363	376	306
Zm00001d000060	0	0	2	0	0	0	0	0	0	5	0	0	3	0	0	0	4	5	4	13	4	6	0	0	0	0	3	0	0	0	0	4	0	0	0	0	0	0	0	0	8	11	12	6	9	6
Zm00001d000061	0	0	0	0	0	0	0	0	0	0	0	0	0	2	0	0	0	0	0	0	0	0	0	0	0	0	0	2	0	0	0	0	0	0	0	0	0	0	0	0	2	0	0	0	0	0
Zm00001d000062	27	17	16	19	13	16	8	12	13	8	8	5	10	9	10	7	7	12	0	0	6	11	10	7	8	13	15	0	7	3	6	8	7	11	179	264	245	159	190	192	6	8	11	11	7	8
Zm00001d000064	143	109	128	143	140	158	0	0	0	0	0	58	44	71	52	62	352	265	291	323	340	285	9	11	13	0	7	2	121	141	113	111	115	156	0	0	0	0	0	0	0	0	0	0	0	0
Zm00001d000065	7	4	2	1	5	1	3	0	8	7	3	11	2	7	17	14	11	6	12	8	13	6	0	0	0	0	0	0	7	10	7	9	18	13	6	11	7	9	8	18	4	5	0	11	7	3
Zm00001d000066	20	23	20	21	30	33	9	17	16	9	10	25	17	32	30	35	47	30	19	30	15	22	43	48	34	39	52	40	115	127	126	136	83	130	13	16	21	12	6	14	193	132	200	159	133	101
Zm00001d000067	0	0	0	0	0	0	0	0	0	0	0	2	0	0	0	0	0	0	0	0	0	0	11	13	0	9	9	6	0	0	0	0	0	0	15	26	18	18	0	12	0	0	0	0	0	0
Zm00001d018256	0	0	1	0	0	0	0	0	0	0	0	2	0	1	3	0	1	0	1	2	0	2	0	0	0	0	1	2	2	1	1	0	2	0	1	0	0	1	1	3	0	0	2	0	0	0
Zm00001d018257	52	59	37	20	28	18	784	1374	1705	952	890	12	13	20	27	25	5	0	14	6	8	8	41	53	37	13	106	15	2012	1961	1409	1576	1018	1473	0	0	3	0	0	0	11	10	24	22	31	13
Zm00001d018252	0	0	0	0	0	1	0	0	0	0	0	177	183	255	267	287	0	0	0	0	0	2	0	0	0	0	0	0	0	0	0	0	0	0	2	0	0	0	0	0	0	0	0	0	0	0
Zm00001d018253	0	0	0	0	0	0	0	0	0	0	0	4	0	2	2	2	0	0	0	2	0	0	0	0	0	0	0	0	0	0	0	0	0	0	0	0	0	0	0	0	0	0	0	0	0	0
Zm00001d018250	28	30	18	14	23	37	4	0	0	3	7	14	19	28	34	28	0	0	0	7	0	2	5	2	3	0	6	4	15	15	20	23	23	24	26	23	30	26	24	35	54	48	63	53	52	34
Zm00001d018251	0	0	0	0	0	0	0	0	0	0	0	0	0	0	0	2	0	0	0	0	0	0	0	0	0	0	0	0	0	0	0	0	0	0	0	0	0	0	0	0	0	0	0	0	0	0
Zm00001d042293	6	6	9	13	4	8	164	284	320	302	317	34	30	61	55	67	16	12	5	18	16	9	7	15	11	17	20	20	8	14	14	30	10	25	10	14	20	8	3	13	21	24	21	22	29	21
Zm00001d029829	11	7	0	13	12	18	0	23	18	77	89	180	99	442	381	419	56	95	36	70	113	132	14	22	26	31	60	27	261	217	191	240	117	133	488	511	551	422	374	521	6	16	21	107	112	91
Zm00001d031249	8	4	7	5	6	4	1	6	7	3	5	0	0	0	0	0	26	19	18	23	15	10	0	0	0	0	0	0	4	4	3	3	0	1	0	0	0	0	0	0	0	0	0	0	0	0
Zm00001d026512	3	3	0	0	0	0	0	0	0	0	0	0	0	0	3	0	0	2	0	0	4	4	0	0	0	0	0	0	0	10	0	3	0	4	0	0	0	0	0	2	7	4	7	3	20	9
Zm00001d045768	0	0	0	0	0	0	0	0	0	0	0	0	0	0	0	0	0	0	0	0	0	0	0	0	0	0	0	0	0	0	0	0	0	2	0	0	0	0	0	0	0	0	0	0	0	0
Zm00001d021497	6	6	8	0	4	4	6	4	7	17	8	12	7	8	20	16	4	0	5	5	7	2	0	5	0	0	10	0	4	0	3	2	0	0	0	4	0	0	4	0	8	10	0	5	3	5
Zm00001d002405	202	124	52	63	46	63	73	61	68	83	111	251	222	237	307	255	398	167	183	190	298	90	126	256	80	75	76	31	121	156	152	120	133	133	88	158	113	149	142	246	281	248	486	172	186	122
Zm00001d031241	136	155	192	187	196	245	0	0	5	0	0	1262	1021	1381	1184	1451	111	68	79	152	83	50	29	36	32	49	75	105	868	578	608	527	165	342	145	172	142	118	109	122	1038	686	980	787	697	623
Zm00001d035662	91554	49038	48931	71520	55721	71267	32569	39159	49314	67719	77218	33548	28442	70874	81448	77847	97184	42089	71083	95902	109942	73053	43460	58381	36509	58409	71977	52479	22770	23768	23570	31017	23687	48824	53984	60704	59553	60359	83857	82368	6387	6203	7339	7167	7869	6044
ENSRNA049440629	0	0	0	1	0	0	0	0	0	0	0	0	0	0	0	0	0	0	0	0	0	0	0	0	0	0	0	0	0	0	0	0	0	0	0	0	0	0	0	0	0	0	0	0	0	0
Zm00001d002207	0	0	0	0	0	0	0	0	0	0	0	0	0	0	0	0	0	0	0	0	0	0	0	0	0	0	0	0	0	0	0	0	0	0	0	0	0	0	0	0	0	1	0	0	0	0
Zm00001d036179	0	0	0	0	0	0	0	0	0	0	0	21	22	31	31	31	57	41	26	64	47	27	0	0	0	0	2	0	13	9	14	6	6	7	13	26	21	5	8	7	0	0	0	0	0	0
Zm00001d038996	22	19	17	22	0	18	4	0	0	0	5	4	8	0	2	0	0	0	0	2	0	0	11	8	16	0	6	4	46	42	35	36	26	30	3	10	12	0	4	4	12	2	7	3	0	0
Zm00001d035666	1488	1349	1350	1526	1394	1819	1431	1788	1807	1500	1702	1998	1297	2197	2145	2537	1853	1426	1794	1624	1541	1336	1615	1630	1401	1191	1407	1211	2122	1769	1562	2627	1517	2073	1817	1892	1950	1299	1363	1825	1571	1310	1701	1752	1544	1316
Zm00001d052320	653	676	783	587	598	671	395	644	732	650	655	846	665	907	847	990	673	533	552	619	611	406	892	1001	888	852	840	756	651	602	625	756	439	670	632	787	771	569	551	728	795	651	901	640	586	524
Zm00001d052321	5731	5167	4837	5740	5122	6202	3725	5002	5152	5620	5811	3701	3196	5721	6239	6828	6244	4376	5135	6614	6463	4663	6374	7235	5264	6474	7461	5977	5345	4996	4133	5430	3785	5371	5643	5194	4929	4283	5140	6289	6836	5661	6760	5814	5309	4386
Zm00001d052322	137	57	38	60	31	57	50	47	60	66	87	196	155	118	178	105	256	71	157	93	189	62	110	205	87	98	129	61	113	187	119	114	150	206	40	62	72	91	108	90	174	203	277	288	323	190
Zm00001d052323	306	106	149	133	105	164	114	122	117	149	180	452	250	414	364	288	374	179	250	229	208	130	306	469	314	329	313	253	337	353	435	625	473	658	396	348	406	345	414	340	288	220	382	236	276	206
Zm00001d052324	116	48	96	72	69	104	23	33	79	44	48	172	100	150	226	121	57	40	64	92	83	43	49	46	37	36	56	33	57	70	66	102	99	97	61	66	91	61	104	78	75	105	137	89	93	60
Zm00001d030993	583	778	196	206	163	178	270	211	135	167	181	293	241	225	297	249	155	221	135	172	131	220	135	404	182	342	248	163	262	260	353	401	293	326	163	130	185	89	77	75	430	292	698	163	146	133
Zm00001d052326	0	0	0	1	0	1	0	1	1	1	1	1	3	1	1	1	0	1	4	2	2	2	1	2	0	0	2	0	1	2	2	3	4	5	0	0	0	2	0	0	0	0	4	0	0	0
Zm00001d052327	1569	1575	1693	1206	1283	1401	977	1505	1659	1082	1049	1613	1125	1369	1340	1419	2030	1252	1277	1635	1257	1182	1816	2400	1915	1668	1452	1472	2317	1930	1716	1825	899	1342	1457	1901	1635	1007	895	1048	1196	866	1339	662	623	515
Zm00001d017644	0	0	0	0	0	0	28	52	52	26	26	2	0	0	0	0	0	0	0	0	0	0	30	31	34	22	25	27	0	0	0	0	4	0	0	0	0	0	0	0	0	0	0	0	0	0
Zm00001d052329	474	503	519	581	537	638	342	517	531	536	603	332	269	292	322	323	424	309	476	561	480	358	431	397	331	375	396	341	503	470	468	591	445	610	454	537	514	413	397	519	814	591	715	566	499	451
Zm00001d017646	167	99	64	39	20	37	136	171	156	125	145	133	157	90	114	77	122	29	90	44	63	38	129	156	101	75	103	68	77	128	52	116	72	91	85	105	86	81	89	72	235	167	321	213	182	165
Zm00001d017647	0	0	2	0	0	0	0	0	0	2	0	0	0	0	0	0	2	0	0	0	0	2	2	0	2	0	0	0	0	3	0	0	0	0	0	0	0	0	0	0	0	0	0	0	0	0
Zm00001d017640	1003	1095	897	897	871	1019	801	1086	1288	988	943	1155	680	1050	1127	1311	987	778	838	872	825	698	730	919	714	780	794	723	1109	1046	919	1181	762	1116	1060	1095	1083	569	666	864	860	630	924	761	687	664
Zm00001d017641	57	44	37	26	27	41	33	51	71	19	31	70	51	34	46	70	54	53	36	38	43	49	64	58	32	51	39	45	48	45	52	78	41	52	102	121	91	62	49	67	70	31	45	41	33	15
Zm00001d017643	137	130	122	122	90	118	110	139	162	161	148	231	117	171	160	184	277	166	299	159	217	110	196	272	176	140	159	187	184	153	165	207	150	193	101	126	129	104	118	126	169	159	157	204	213	152
Zm00001d021878	1957	1952	1931	1656	1582	1682	1414	1763	1991	1775	1886	1541	1183	1755	1599	1702	1833	1095	1284	1367	1507	1064	2031	2649	2028	1889	2049	1671	1916	1814	1364	1863	1018	1507	1546	1814	1543	1172	1252	1652	1734	1511	1920	1644	1561	1263
Zm00001d021879	1184	966	1108	870	805	877	717	1187	1397	862	912	1171	915	1638	1559	1641	804	664	813	1170	892	838	1909	2304	1846	2008	2033	1714	761	619	785	1141	834	914	730	816	823	689	728	829	1341	1131	1481	1118	1084	830
Zm00001d021873	345	333	452	295	277	282	429	510	521	280	319	246	156	286	231	313	291	217	240	283	281	172	284	236	286	149	220	232	524	519	433	487	261	331	297	359	346	256	262	292	443	392	423	348	341	269
Zm00001d021870	44	60	49	58	67	70	33	33	35	34	61	13	9	7	20	11	5	0	3	9	3	3	19	22	16	3	20	8	27	38	17	22	9	9	5	0	4	6	3	3	39	26	35	16	17	12
Zm00001d021871	362	463	360	303	274	276	360	510	510	399	350	434	291	307	261	334	329	208	262	258	193	162	284	359	321	240	285	210	527	565	295	401	220	265	530	636	514	375	384	513	352	227	322	270	254	227
Zm00001d021876	5	1	1	5	6	4	3	5	9	8	10	3	4	4	5	2	1	1	2	2	2	1	5	8	3	15	10	7	3	2	5	6	16	16	5	5	13	8	7	6	1	4	7	2	8	5
Zm00001d018829	283	230	330	213	212	232	214	221	272	225	269	202	102	246	217	264	196	172	187	181	195	187	461	557	502	406	447	362	439	392	283	456	238	383	396	452	331	303	309	458	458	385	507	501	448	330
Zm00001d021874	6	7	13	11	6	13	8	14	14	11	11	10	7	27	18	20	6	10	12	22	13	8	8	8	7	16	13	17	4	4	6	6	2	5	16	12	13	18	22	19	9	11	7	8	11	7
Zm00001d021875	3655	4364	3360	6038	6204	5945	4113	4630	4456	4631	4759	4333	3525	4678	3931	4629	3399	3250	2473	3893	2890	2421	3327	4479	3603	4685	3339	3154	3434	2683	3080	5100	2131	2621	3757	3943	3605	2747	2551	2994	4561	3053	4980	2757	2752	2138
Zm00001d012034	438	611	436	498	510	599	370	480	524	473	444	554	443	553	453	490	494	348	472	411	424	254	410	572	554	476	407	366	576	533	563	598	429	540	541	581	529	417	411	486	463	352	523	313	272	262
Zm00001d012035	0	0	0	3	0	0	0	0	0	3	1	4	0	6	0	3	0	2	0	0	0	0	0	0	0	0	6	0	0	0	0	13	0	4	0	1	0	0	0	0	0	0	2	0	0	0
Zm00001d012030	599	577	585	706	673	703	561	781	1036	798	829	789	567	918	948	1082	609	542	592	752	700	498	536	613	480	633	761	676	643	547	520	742	500	756	837	900	805	591	711	905	722	564	657	786	699	610
Zm00001d029566	192	139	221	94	109	106	11	20	20	12	8	26	30	33	30	38	233	162	296	211	303	146	172	157	174	132	143	101	47	32	24	48	44	45	40	43	28	56	46	62	597	654	641	660	689	457
Zm00001d012032	1170	1262	1380	1267	1237	1236	1083	1677	2057	1179	1275	3	0	2	3	0	40	18	19	39	28	23	5	10	10	11	0	16	3	0	12	0	10	11	0	0	0	0	0	0	45	21	41	17	20	29
Zm00001d013344	35	48	32	38	46	35	35	56	79	60	52	78	67	109	87	115	59	66	33	76	49	54	91	113	121	101	111	104	90	93	96	102	92	112	115	109	119	70	75	97	111	91	91	95	89	68
Zm00001d026479	966	1006	980	793	713	790	791	1093	1228	943	947	1152	909	1211	1202	1254	892	622	746	819	817	531	906	1027	946	808	985	695	983	1140	888	988	641	870	801	858	771	599	636	826	1273	1040	1252	1142	1056	904
Zm00001d026478	53	38	42	38	37	53	23	22	10	29	49	26	16	14	31	18	24	10	16	24	27	25	33	46	23	33	39	29	50	57	64	50	74	84	32	35	33	26	34	51	33	33	52	36	43	40
Zm00001d013340	0	0	0	0	0	0	0	0	0	0	0	0	0	0	0	0	2	0	0	0	0	0	0	0	0	0	0	0	0	0	0	0	0	0	0	0	0	0	0	0	0	0	0	0	2	0
Zm00001d013343	37	30	12	9	10	12	20	15	17	18	19	5	6	4	4	0	7	3	7	6	3	2	18	46	28	23	14	21	34	45	36	33	25	21	0	7	0	2	12	0	27	14	26	9	10	14
Zm00001d033557	751	708	817	766	803	805	431	617	757	640	777	815	559	1005	941	1119	724	608	511	751	686	574	705	793	619	717	750	557	680	607	611	785	478	672	704	888	826	643	627	791	755	586	802	637	743	531
Zm00001d026472	1402	1511	1309	1378	1441	1739	744	822	907	916	1042	320	242	396	377	475	1246	1048	1212	936	1024	898	1473	1598	1510	1467	1673	1324	1578	1504	1084	1746	1199	1460	1070	1242	1187	892	966	1244	1436	1033	1329	2107	2207	1577
Zm00001d026471	3	3	3	5	5	9	7	10	25	9	14	35	29	68	55	48	8	9	13	12	11	12	4	10	11	3	6	8	6	14	12	21	25	17	9	10	9	4	15	8	9	5	16	50	58	17
Zm00001d026470	3	0	1	2	3	7	4	9	10	5	14	12	8	4	5	3	3	4	5	1	4	4	4	1	4	4	3	4	2	4	7	2	6	15	3	2	3	2	4	5	3	2	4	1	3	3
Zm00001d026476	1806	1601	1864	1713	1617	1730	1852	2357	2632	2551	2576	2467	1678	2816	2734	3198	2323	1588	1876	2267	2106	1748	2356	2548	2180	2282	2518	1875	2342	2344	1833	2580	1671	2379	1949	1997	1928	1443	1653	2021	2654	2202	2765	2507	2480	1896
Zm00001d026475	1472	1489	1419	1363	1338	1555	919	1263	1534	1508	1528	1763	1186	2057	2041	2218	1367	1030	1230	1428	1516	1118	1580	1733	1395	1404	1607	1221	1612	1644	1370	1832	1301	1649	1477	1565	1651	1352	1391	1778	1342	1113	1364	1259	1240	1043
Zm00001d026474	0	0	0	0	0	0	0	0	0	0	0	5	1	3	7	8	29	23	14	18	20	11	3	6	0	7	10	1	1	1	3	2	1	0	2	2	4	2	2	0	4	0	6	1	2	0
Zm00001d011478	695	641	607	662	622	721	544	591	731	749	889	735	607	963	935	1112	748	634	592	645	711	527	700	797	578	708	829	677	888	859	678	1072	798	997	648	788	774	618	693	994	683	662	685	793	746	612
Zm00001d039818	0	0	0	0	1	4	0	0	0	0	0	3	0	17	17	8	0	0	0	0	0	0	0	2	0	0	0	0	0	2	0	0	2	2	0	0	0	0	0	0	0	2	2	6	4	0
Zm00001d019611	0	0	0	0	0	0	0	0	0	0	0	0	0	0	0	1	0	0	0	0	0	0	0	0	0	0	1	0	0	0	0	0	0	0	0	7	4	8	7	6	0	0	0	0	0	0
Zm00001d019613	0	0	0	0	0	0	0	0	0	0	0	0	0	0	0	0	0	0	0	0	0	0	0	0	2	0	0	0	0	0	0	0	0	0	0	0	0	0	0	0	0	0	0	0	0	0
Zm00001d019612	17	5	7	5	8	14	5	7	7	5	6	14	10	8	10	12	8	9	14	16	13	7	33	23	30	15	19	23	9	15	12	9	9	15	408	371	387	196	113	185	288	191	192	204	192	128
Zm00001d019617	0	0	0	0	0	0	0	0	0	0	0	0	0	0	0	0	0	0	0	0	0	0	0	0	0	0	0	1	0	0	0	0	0	0	0	0	0	0	0	0	0	0	0	0	0	0
Zm00001d019616	0	0	0	0	0	0	0	0	0	0	0	3	2	0	0	0	0	0	0	0	0	0	0	0	0	1	0	0	0	0	0	0	0	0	0	0	0	0	0	0	0	0	0	0	0	0
Zm00001d019619	0	0	0	0	0	0	0	0	0	0	0	0	0	0	1	0	0	0	0	1	1	1	0	0	0	0	0	0	0	0	1	2	0	0	0	0	0	0	0	0	1	0	0	0	0	0
Zm00001d007363	156	187	152	1718	1174	1026	0	4	4	19	22	52	24	3566	3495	3778	1672	1102	1171	4000	4782	3934	215	367	264	1306	1580	928	48	116	78	631	407	539	295	778	512	2944	4690	6824	1464	1479	1432	10632	10260	7928
Zm00001d040880	56	72	57	58	61	45	29	36	36	35	26	33	31	29	22	34	45	29	27	25	20	17	60	109	70	29	51	54	57	46	29	43	36	24	49	86	64	28	34	205	39	102	38	13	11	15
Zm00001d033558	1764	1885	1713	1631	1452	1576	1520	1827	2020	1743	1724	915	680	1298	1145	1323	1328	791	912	1101	1177	815	2083	2140	2017	1659	1687	1275	1804	2104	1121	1699	920	1315	1386	1476	1256	966	1006	1245	1256	987	1103	867	867	688
Zm00001d036178	284	259	290	280	272	273	197	354	443	355	379	335	285	529	462	537	266	205	284	307	287	237	233	288	200	222	301	284	344	255	392	423	295	370	498	654	498	415	418	599	322	260	367	246	283	201
Zm00001d021299	21352	21544	18722	21103	21054	21951	17176	26120	34134	32050	33205	28873	15825	50134	49698	59464	29893	26444	22061	20007	27769	20057	16230	18868	15662	16593	18707	16185	5192	4771	3831	5317	3170	3954	18631	21433	18560	18646	21064	33371	24762	23551	24933	33312	31550	27615
Zm00001d021297	6531	6938	7062	6912	6684	6956	3855	5490	6476	4445	4285	5188	3310	6103	5771	6649	6100	4020	4358	5270	4655	4357	4826	5265	4739	4334	4056	3668	5774	4958	3043	5188	2375	3369	5313	5354	4232	3285	3093	4238	4759	3856	4574	4037	3925	3279
Zm00001d021294	114	112	145	140	105	118	48	64	90	61	90	113	67	116	132	128	98	64	110	89	92	100	89	59	74	60	84	69	137	133	98	140	111	121	102	113	100	69	81	119	88	71	128	86	88	70
Zm00001d021295	577	632	629	410	439	462	397	508	599	397	354	396	246	380	398	386	404	271	317	411	353	245	381	408	448	395	406	386	385	338	408	405	213	316	385	510	478	348	303	447	394	338	410	328	281	218
Zm00001d011403	44	42	9	7	10	6	13	8	2	20	14	32	50	5	3	4	56	12	5	22	32	11	21	84	39	18	17	9	24	32	27	27	7	15	3	4	3	0	6	8	19	23	38	21	15	14
Zm00001d021291	2169	2013	2290	3014	2506	2257	1138	1014	798	1506	1691	2491	1524	1889	1626	1852	1862	1908	1931	2623	2261	2291	2132	2994	2293	2586	1216	865	1453	1705	1035	1569	842	1046	2373	2606	2669	1063	883	1166	3785	2039	4227	1068	1066	866
Zm00001d012699	1360	1120	1356	1232	1194	1227	959	1299	1548	1293	1325	1188	792	1410	1317	1449	1064	651	873	1026	1045	882	1232	1332	1123	1018	1135	920	1149	967	948	1303	935	1292	1258	1430	1315	1032	1220	1545	1244	1062	1295	1097	1070	816
Zm00001d012690	61	78	53	53	72	63	115	129	193	123	149	89	73	83	78	86	157	114	161	114	104	71	69	57	70	68	90	97	69	84	88	64	83	97	176	280	261	192	219	193	280	193	348	188	186	115
Zm00001d012691	30	44	25	30	41	42	2	1	1	1	3	0	0	0	0	0	12	2	6	8	11	2	21	41	23	20	33	35	55	43	68	44	24	56	0	0	0	0	0	0	0	0	0	0	0	0
Zm00001d012692	0	0	0	0	0	0	0	0	0	0	0	0	0	0	1	0	0	0	0	0	0	0	0	0	0	0	0	0	0	0	0	0	0	0	0	0	0	0	0	0	0	0	0	0	0	0
Zm00001d020447	0	0	0	0	0	0	0	0	0	0	0	0	0	0	0	0	0	0	0	0	0	0	2	0	0	0	0	0	0	0	0	0	0	0	0	0	0	0	0	0	0	0	0	0	0	2
Zm00001d012694	982	952	1025	952	860	929	659	842	929	910	891	923	673	921	820	872	919	682	757	866	781	554	712	814	702	777	803	757	764	707	710	925	601	952	945	1111	993	807	889	1081	898	726	845	747	627	546
Zm00001d020954	80	65	59	44	66	84	76	661	1222	256	293	133	187	194	179	147	292	256	208	667	344	374	29	68	26	54	61	57	135	159	230	165	117	200	242	414	387	181	469	257	52	37	72	53	77	60
Zm00001d012697	0	0	0	0	0	0	0	3	5	3	3	0	0	0	0	0	0	0	0	0	0	0	6	0	0	0	0	4	4	0	0	2	3	0	4	2	6	2	0	3	5	0	0	11	6	0
Zm00001d053580	7400	7946	7935	7117	7004	7941	3905	5347	6173	4985	4902	5783	3849	5944	5554	6263	5784	3959	4584	4959	4764	3767	7471	8565	7172	6609	6905	5970	7501	7192	4962	7509	4240	6178	5309	5895	5076	3661	4015	4861	5728	4470	5334	4324	3884	3118
Zm00001d007368	0	0	0	0	0	0	0	0	0	0	0	4	0	2	4	2	0	0	0	0	0	0	0	0	0	0	10	1	0	0	0	2	0	0	8	15	34	53	45	65	2	2	6	3	2	3
Zm00001d010653	0	0	0	0	0	0	60	79	90	45	52	131	144	257	241	171	188	75	103	93	132	50	0	0	0	0	0	0	0	0	0	0	0	0	0	1	1	0	1	0	112	108	106	77	61	55
Zm00001d021924	30	38	19	17	15	22	8	11	10	12	15	7	10	6	10	8	26	20	24	33	33	18	14	20	17	19	25	18	36	52	25	25	45	23	23	25	25	23	31	28	41	33	39	38	34	30
Zm00001d039816	1388	1556	1490	1414	1517	1639	1057	1262	1537	1243	1393	1293	976	1476	1347	1623	1703	1252	1321	1594	1511	1331	1337	1436	1393	1417	1342	1128	1220	1088	847	1293	677	1088	1378	1447	1218	1012	970	1242	1218	835	1085	961	897	808
Zm00001d030102	283	305	232	242	254	243	572	921	1082	667	652	358	268	426	386	383	5	2	2	0	2	3	3	3	3	4	4	15	11	9	9	7	7	8	12	14	14	12	8	7	290	204	314	173	167	139
ZemaCp043	1	0	1	0	0	1	1	1	1	1	2	0	0	1	0	0	1	1	1	1	0	1	1	1	1	1	1	1	1	0	1	0	0	1	0	0	1	1	0	1	1	0	1	2	1	0
Zm00001d030103	116	62	54	60	54	64	39	62	86	94	90	62	47	117	150	107	253	120	182	270	298	205	74	124	50	151	143	71	50	61	50	64	60	104	91	130	155	124	156	186	91	114	163	168	205	126
Zm00001d021926	2	0	0	0	0	0	2	0	0	0	0	0	0	0	0	0	0	0	2	0	0	0	0	0	0	0	0	0	0	0	0	0	0	0	0	0	0	0	0	0	0	0	0	0	0	0
Zm00001d010657	0	0	0	0	0	0	0	0	0	0	0	2	2	0	1	0	4	0	2	2	4	0	40	30	33	37	19	34	0	0	0	0	0	0	0	0	0	0	0	0	0	0	0	0	0	0
Zm00001d021128	507	438	430	603	468	569	550	714	798	858	795	854	564	1146	1360	1361	787	585	673	897	803	650	767	860	692	735	878	668	1024	926	862	1251	941	1173	886	1044	962	787	914	1227	735	589	726	851	718	596
Zm00001d014693	0	0	0	0	0	0	0	0	0	0	0	0	0	0	0	0	4	3	3	3	0	0	0	0	0	0	0	0	0	0	0	0	0	0	0	0	0	0	0	0	0	0	0	0	0	0
ENSRNA049459608	1	2	1	0	0	0	0	0	0	0	0	1	1	0	1	2	0	0	2	1	1	0	0	0	0	0	0	2	1	1	0	1	0	0	1	0	0	2	0	0	0	0	0	0	0	1
Zm00001d014696	583	445	649	594	589	619	831	1175	1518	1240	1267	556	390	739	669	733	429	402	416	508	420	381	890	893	813	1087	1055	801	401	413	268	558	310	491	632	648	601	558	488	622	490	458	453	579	546	404
Zm00001d014695	15	15	14	8	20	19	47	44	58	46	38	13	13	24	29	28	136	65	122	183	142	147	325	436	382	414	360	278	125	122	71	115	53	81	33	37	45	31	36	38	5	12	0	11	10	11
Zm00001d021120	333	363	391	352	392	414	417	771	1009	479	531	780	428	865	746	864	399	404	462	501	532	346	432	520	433	493	446	497	565	447	446	659	443	558	533	620	479	388	474	522	333	321	390	395	410	359
Zm00001d021122	513	531	479	341	290	290	305	369	347	441	466	690	443	660	601	744	549	283	346	260	341	289	328	363	368	251	264	202	429	539	305	396	263	351	228	279	213	198	238	309	350	297	452	465	415	344
Zm00001d014699	0	0	0	0	0	0	0	0	0	0	0	0	0	0	0	0	0	0	0	0	0	0	0	0	0	0	0	1	0	0	0	0	0	0	2	9	3	3	0	0	6	5	8	5	3	0
Zm00001d012160	1231	1222	1085	1107	1200	1230	1442	1933	2136	2058	2129	3075	1937	3309	2978	3658	1389	1087	1309	1307	1382	1155	1491	1418	1260	1175	1194	1004	2781	2676	2350	3177	2149	2962	1443	1723	1495	1052	1163	1538	1292	1030	1208	1138	1174	970
Zm00001d021126	4130	4420	4223	3991	4218	4769	3101	4117	4626	3839	3787	4991	3308	4700	4443	5082	3640	3048	2931	3146	3138	2462	3852	4217	3608	3000	3374	2833	3625	3344	2552	3678	2114	2868	3976	4394	3714	2555	2541	3295	3725	2969	3427	2844	2648	2239
Zm00001d021127	1210	1368	1348	1172	1071	1167	988	1311	1481	1248	1254	1641	1212	1477	1471	1737	2426	1962	1886	1795	1735	1426	1733	2246	1836	1734	1679	1310	1885	1856	1548	1968	1084	1506	2014	2441	2066	1491	1452	2022	2113	1550	2077	1697	1434	1198
Zm00001d012962	329	415	148	278	231	273	186	149	144	424	382	245	209	573	506	556	303	233	204	234	390	185	159	265	192	140	113	73	249	327	212	270	219	171	168	280	230	169	222	333	380	346	512	381	340	302
Zm00001d012960	0	1	0	0	0	0	0	0	0	0	0	2	2	0	0	0	0	0	0	0	0	0	0	0	0	0	0	0	0	0	1	0	0	0	0	0	0	0	0	0	0	1	0	0	0	0
Zm00001d053588	33	46	45	65	57	63	22	46	53	26	36	48	27	103	58	105	46	17	23	60	25	44	32	26	31	32	36	28	22	22	28	28	18	26	46	72	46	51	44	56	60	43	72	65	61	44
Zm00001d012966	14576	14867	14816	14821	14254	15712	9946	12833	14406	14275	15146	12601	10186	17079	17104	19030	13424	9547	11332	12578	12850	9299	12867	15308	11843	13144	15253	11983	12184	11373	9351	13078	8936	11752	11381	12444	10816	9382	10962	14130	17646	15358	18652	16371	16487	12894
Zm00001d012967	8	9	2	11	7	10	0	2	0	0	1	39	47	6	11	8	7	11	4	8	9	9	0	2	1	3	1	0	5	12	24	6	23	25	0	0	0	0	0	0	0	0	0	0	0	1
Zm00001d012964	914	912	900	1089	1170	1272	438	723	857	614	633	1168	762	1127	1039	1168	1156	778	872	993	793	866	700	724	635	655	625	617	1234	1218	870	1152	583	806	779	931	746	572	543	768	1057	884	1101	901	903	728
Zm00001d012965	153	121	157	133	153	143	215	259	276	302	298	566	429	548	593	647	281	215	271	182	219	145	444	504	344	325	380	246	458	411	443	620	351	506	223	268	242	187	180	241	196	139	186	163	181	128
Zm00001d012968	6	2	2	2	4	4	4	7	5	6	5	28	45	6	3	5	6	3	1	3	7	7	3	3	1	10	9	2	5	7	11	12	12	8	0	4	0	7	1	0	2	4	10	13	5	12
Zm00001d012969	589	634	579	618	637	644	593	747	910	575	579	879	534	782	725	785	780	558	535	656	610	460	912	1024	867	845	829	696	1252	989	1002	1302	759	1069	621	703	692	409	396	504	694	470	763	483	495	348
Zm00001d016273	233	236	240	151	207	196	147	211	234	128	119	241	168	149	125	143	281	168	153	190	164	119	171	219	213	167	122	116	317	250	261	243	125	239	175	272	210	163	106	122	167	97	166	98	81	78
Zm00001d016271	4	1	2	3	0	1	1	1	1	1	2	0	0	0	1	3	0	0	1	0	1	0	4	2	3	5	2	2	0	0	1	1	2	5	0	2	2	2	2	1	5	8	4	9	6	11
Zm00001d016274	6464	5861	6841	5380	5290	5469	5016	7681	10014	4517	4993	4967	2939	4832	4676	5405	7462	4587	5552	7074	6094	5522	5567	4518	4775	4334	4232	3554	5009	4498	3119	4942	2172	3200	5585	5613	4287	2987	2933	3388	5710	4417	5561	3720	3616	2904
Zm00001d016278	256	280	232	305	262	344	145	197	207	228	216	152	105	219	197	239	382	372	370	424	410	268	151	180	144	184	229	194	164	150	172	183	187	271	166	183	185	166	186	275	185	182	213	185	162	112
Zm00001d014528	17	17	19	21	26	29	4	6	4	2	1	52	43	74	57	83	346	281	332	252	260	186	4	8	9	9	5	6	19	10	18	19	11	7	29	44	45	24	15	45	9	7	12	6	4	4
Zm00001d014529	4	4	7	5	9	9	0	0	0	0	0	2	0	0	0	1	2	1	0	1	0	0	0	2	2	2	1	2	4	4	6	2	2	2	3	4	3	2	0	4	8	3	5	0	0	0
Zm00001d014524	1609	1711	1446	1784	1691	1708	1234	1778	2044	1543	1571	1847	1140	2111	1885	2094	1814	1281	1468	1497	1375	1276	1834	2046	1752	1837	1875	1646	1764	1560	1181	1989	1009	1492	2190	2324	2096	1491	1499	2091	1714	1267	1697	1527	1394	1189
Zm00001d014525	5829	6082	4087	3961	3538	3694	3349	3791	3898	3715	3853	2935	1968	2854	2778	3174	4610	2921	2698	2459	3089	2154	3262	3689	2972	2430	2584	1940	2219	3050	1946	2190	1692	2021	2329	2447	2239	1798	2217	2869	4043	3669	4535	3301	3469	2779
Zm00001d014526	3477	4223	3607	3117	2841	3152	2471	3259	3450	3008	3031	3684	2324	3791	3623	4027	3384	2515	2613	2540	2414	2068	4268	4994	4067	3838	4022	3206	3770	3915	2571	3767	2010	2737	3141	3591	3004	2132	2337	3141	3190	2736	3052	2688	2415	2073
Zm00001d039285	2912	3319	2607	2114	2090	2167	1872	2330	2542	2152	2159	1983	1555	2173	2086	2524	2948	1530	1671	2118	2188	1400	1967	2176	1853	1748	1702	1513	2915	2871	1763	2249	1226	1626	1804	2112	1967	1436	1399	1817	1876	1439	1817	1683	1678	1353
Zm00001d014520	0	0	0	0	0	0	0	0	2	2	2	0	0	0	0	0	4	9	0	0	0	0	0	0	0	0	0	0	0	2	0	0	0	0	0	0	0	0	0	0	0	0	0	0	0	0
Zm00001d014521	10	22	28	28	23	38	13	26	31	32	33	58	29	45	48	41	46	38	28	39	39	35	80	63	57	42	52	53	55	47	41	43	21	23	46	46	37	35	25	45	37	29	27	38	33	18
Zm00001d014523	74	107	71	46	39	44	0	5	5	4	7	80	82	71	92	93	136	49	85	66	119	32	104	132	112	110	71	80	34	24	32	26	17	13	0	0	0	0	5	5	91	69	83	64	54	51
Zm00001d024519	496	434	557	414	460	494	890	1251	1394	1315	1360	599	500	768	755	810	567	481	567	768	689	499	710	829	730	788	843	607	1046	1001	966	1265	820	1101	503	575	611	454	501	642	715	606	817	600	584	463
Zm00001d024510	2909	2871	2965	3002	2854	3219	2161	3047	3372	2861	3008	2678	1632	3042	2765	3319	1617	1300	1450	1721	1854	1393	1202	1392	1065	1228	1514	1222	2696	2320	2053	2883	1796	2721	1760	2009	1630	1400	1410	1825	2826	2122	2623	2417	2362	1858
Zm00001d024511	11936	9471	9554	10314	9776	11840	8517	11173	12494	11417	12486	15400	10046	15637	15620	16087	14372	10626	12692	11022	12197	9877	17749	18871	16240	14698	16703	13422	16946	17192	13656	20560	14474	18400	14011	14912	14961	10617	11243	14301	11735	10112	11533	13627	12744	10638
Zm00001d027871	4768	3963	3811	4274	4475	4990	2673	3244	3499	3149	3359	5252	2728	5043	4805	5668	5357	3366	4261	4153	4149	3652	4057	4381	3756	3206	3550	3251	5878	5491	4029	6065	3613	4608	3580	3866	3863	2351	2517	3260	3215	2644	3130	2941	2808	2277
Zm00001d024514	6	7	4	2	12	14	0	0	4	0	2	90	66	457	390	468	79	69	96	75	37	48	5	0	2	0	4	0	0	0	0	0	2	0	73	70	37	68	42	89	2	0	2	1	3	7
Zm00001d024515	0	0	0	0	4	9	2	2	7	2	2	7	4	19	26	30	117	93	105	99	98	80	4	2	5	11	7	11	10	5	5	6	5	9	16	17	14	10	16	4	0	6	3	5	0	6
ZemaCp069	1	1	0	1	0	0	0	0	0	0	0	0	0	1	0	0	0	0	0	0	0	0	0	0	0	1	1	1	0	0	0	0	0	1	0	1	0	0	1	1	0	1	0	1	0	1
ZemaCp068	1	1	0	1	0	0	0	0	0	0	0	0	0	1	0	0	0	0	0	0	0	0	0	0	0	1	0	1	0	0	0	0	0	1	0	1	1	0	1	1	0	0	0	1	0	1
ZemaCp065	7	6	6	10	11	6	4	4	5	4	4	6	5	2	4	5	5	2	4	4	4	0	1	5	3	1	3	5	3	6	7	3	5	8	7	7	7	2	7	17	5	7	5	0	4	4
ZemaCp064	1	1	1	1	1	1	1	1	1	1	1	1	2	1	1	0	1	1	0	1	0	0	2	1	1	1	1	1	1	1	1	1	1	2	1	1	1	1	1	3	1	2	1	0	0	1
ZemaCp063	1	1	1	2	2	2	2	2	1	1	1	1	1	2	1	1	1	1	1	1	2	0	2	1	1	1	2	2	1	2	3	2	2	2	1	4	2	1	1	5	2	2	2	1	1	1
Zm00001d038843	299	254	103	947	735	795	753	697	528	1582	1629	351	278	1165	1278	1073	1010	763	611	1054	1789	820	432	897	574	716	1094	511	523	437	654	1262	1161	1212	241	267	306	543	702	1076	844	765	964	1523	1387	1112
Zm00001d013630	0	0	0	0	0	0	0	0	0	0	0	0	0	0	0	0	0	0	0	0	0	0	0	0	0	0	0	0	0	0	0	0	0	0	0	0	0	0	0	0	0	0	0	0	2	0
Zm00001d042764	226	180	208	230	219	258	188	321	326	325	357	280	202	347	377	369	363	257	318	480	381	305	243	333	251	314	318	245	231	200	211	376	267	345	318	378	357	265	331	362	258	180	271	209	178	142
Zm00001d049548	1313	1431	1351	1303	1244	1406	1081	1317	1614	1348	1324	1773	1094	1898	1670	1852	1393	1006	1179	1195	1169	974	1317	1630	1340	1154	1246	992	1431	1239	1099	1431	935	1199	1382	1532	1273	932	962	1161	1278	1115	1298	995	987	831
Zm00001d033383	1202	1086	1385	1093	1170	1145	718	850	1123	756	815	263	160	308	326	349	643	340	502	837	691	496	965	827	810	698	550	503	241	192	123	229	96	142	156	172	189	118	98	106	946	714	952	544	587	472
Zm00001d031774	0	0	0	0	0	0	1	7	6	1	4	1	1	1	1	1	0	0	0	0	0	0	0	0	0	0	0	0	0	0	0	0	0	0	3	8	7	5	12	12	2	2	3	1	2	2
Zm00001d049544	21	17	10	13	6	8	8	18	14	25	35	2	7	12	11	10	22	17	14	51	36	31	32	31	26	19	32	27	8	16	10	9	10	39	19	18	10	24	15	24	23	39	53	20	27	7
Zm00001d036673	340	410	407	611	619	659	370	494	583	562	589	611	442	705	593	769	534	522	441	489	356	359	297	335	330	412	526	334	480	383	397	572	369	472	445	573	526	404	429	553	324	227	267	299	296	229
Zm00001d031777	658	498	474	891	769	922	724	783	545	1313	1485	546	500	656	667	658	361	549	252	643	560	610	930	1527	1009	1203	1077	650	337	245	461	735	561	620	586	602	862	707	539	650	806	534	910	1038	904	701
Zm00001d031771	8	5	2	7	1	9	2	2	1	5	2	1	3	0	4	3	28	9	5	0	5	22	4	7	2	3	4	3	0	0	0	1	2	1	0	1	0	0	0	2	7	9	10	29	30	25
Zm00001d031772	8	5	1	6	1	6	2	2	1	7	2	1	2	0	2	1	15	3	3	0	2	12	2	7	2	3	1	0	0	0	1	1	2	4	0	1	0	0	0	4	9	11	9	34	33	32
Zm00001d031773	168	164	91	43	39	40	92	123	117	121	129	46	98	74	62	76	165	82	85	73	110	65	46	43	33	13	56	21	321	568	225	250	174	183	110	131	148	130	121	132	70	49	94	60	42	54
Zm00001d001879	4929	6232	3930	2975	2743	2921	2932	3130	2699	2333	2655	4107	2986	3133	2794	3152	4510	1669	1937	2131	2176	1246	4654	5905	4640	3622	3175	2822	7375	8004	4425	5307	2640	3168	2607	2979	2733	1803	1512	2083	3715	2576	3723	2110	2088	1672
Zm00001d025540	51	66	46	23	20	25	0	0	0	0	0	29	0	32	0	0	20	0	0	11	0	0	20	36	33	10	0	10	33	0	0	26	0	0	9	14	15	0	9	23	0	16	27	0	0	17
Zm00001d036205	13	10	9	10	7	10	0	0	0	0	0	8	3	12	7	9	42	45	34	62	55	51	0	0	0	0	2	0	9	7	6	5	3	12	9	10	10	4	11	12	0	0	0	0	0	0
Zm00001d043428	1686	1721	1659	1539	1638	1877	1026	1602	2162	1060	1068	1429	661	1297	1240	1481	1064	755	880	1349	888	925	1127	1215	1082	1252	1236	1157	1731	1579	1332	1845	903	1235	1657	1900	1756	1177	1028	1437	1410	1013	1373	1042	937	849
Zm00001d036207	1	2	2	1	0	0	0	0	0	0	0	1	0	2	0	0	0	0	0	0	0	0	0	0	0	0	0	0	4	0	5	0	0	0	0	0	0	0	0	0	0	0	2	0	0	1
Zm00001d036206	17	8	17	16	6	15	0	17	9	14	13	228	129	223	263	236	74	34	64	103	119	101	49	87	71	83	115	66	46	25	25	27	10	22	45	34	39	23	29	30	158	113	125	139	146	80
Zm00001d036201	476	411	436	543	474	595	410	511	577	643	693	401	290	543	530	614	494	397	500	611	497	380	448	395	363	398	399	384	406	373	375	566	362	535	434	568	516	428	528	643	523	432	623	549	657	480
Zm00001d036200	0	0	0	0	0	0	0	0	0	0	0	2	0	6	2	0	0	0	0	0	0	0	0	0	0	0	0	0	0	0	0	0	0	0	0	0	0	0	0	0	0	0	0	0	0	0
Zm00001d036202	8	8	6	7	3	7	0	3	4	4	10	3	0	2	0	0	8	3	3	4	8	4	0	0	3	10	10	4	6	5	6	5	4	10	3	0	2	0	0	6	7	4	7	2	0	7
Zm00001d043421	2	2	0	2	2	4	10	10	12	6	4	40	34	50	49	37	17	11	13	8	6	12	84	124	93	99	69	65	29	16	15	31	7	17	7	3	1	2	0	0	4	0	3	0	0	2
Zm00001d043423	205	120	156	159	109	136	105	145	160	262	271	191	191	266	279	203	171	101	161	259	218	120	285	318	230	224	246	226	84	85	90	176	112	182	69	92	99	69	114	98	348	287	415	319	264	236
Zm00001d043422	31	24	19	23	13	23	19	43	47	38	36	39	40	48	71	32	67	31	51	48	85	25	44	69	41	52	41	30	22	33	36	28	31	34	33	36	73	60	57	81	48	25	35	23	23	24
Zm00001d043425	524	696	637	524	568	560	1092	1613	1688	1163	1167	1178	792	1448	1191	1330	1472	946	1103	1327	1159	908	1334	1616	1374	1362	1235	1194	864	650	594	749	308	539	747	975	918	533	452	595	647	425	637	403	362	322
Zm00001d043426	35	27	31	32	24	37	17	38	47	23	19	46	36	46	38	35	49	35	57	28	30	34	36	46	44	40	17	16	66	40	42	73	16	28	21	52	39	17	11	18	33	15	23	28	36	19
Zm00001d033174	30924	36535	23099	15918	16741	18034	21044	23632	25045	22473	24757	29656	19127	21995	20970	24358	31475	20028	22487	13830	20526	12548	26919	33083	27055	19138	20719	15271	24704	29672	17211	24116	13976	17537	16091	17491	15550	11381	11387	14131	24138	24036	27306	23906	23238	18427
Zm00001d032182	2	0	0	0	2	2	0	2	0	0	0	0	3	0	0	0	0	0	0	0	0	0	0	0	0	0	0	0	2	0	0	0	0	0	0	4	0	0	3	0	0	0	0	0	0	0
Zm00001d023568	9	9	9	6	4	5	2	4	1	5	2	4	6	5	5	5	8	6	10	10	8	4	4	13	4	4	3	5	4	4	6	8	8	10	7	11	9	11	12	5	3	6	5	4	10	4
Zm00001d023569	1	0	0	0	0	0	0	0	0	0	0	0	0	0	0	0	12	7	31	22	28	15	0	0	0	0	1	0	0	0	0	3	0	0	3	0	2	0	0	0	7	0	0	0	1	0
Zm00001d023562	0	0	0	0	0	0	2	2	0	0	0	1	1	0	0	0	1	2	7	3	11	2	0	0	1	0	2	0	0	0	0	1	0	0	1	4	1	2	3	3	9	18	15	14	17	14
Zm00001d023563	5	0	0	0	0	0	0	3	4	2	5	10	7	9	7	12	3	11	6	7	7	0	0	8	7	11	7	0	4	0	4	8	15	17	8	5	16	3	5	6	6	8	12	8	7	8
Zm00001d023560	239	210	242	213	223	213	355	448	514	402	435	383	219	499	514	514	424	278	354	365	375	294	539	549	533	339	423	335	243	210	198	249	155	249	296	322	216	157	208	224	414	307	356	396	393	318
Zm00001d023561	0	0	0	0	0	0	0	0	0	0	0	5	4	6	10	10	5	0	0	0	7	8	0	0	0	0	0	5	4	5	6	11	2	5	0	0	0	0	0	0	26	17	34	22	45	22
Zm00001d023566	399	493	460	321	372	299	788	958	1146	1147	1222	614	489	772	653	858	1220	1020	1091	1708	1167	965	522	526	544	544	691	409	712	577	829	957	512	902	1001	1340	1074	1085	1004	1300	470	384	500	357	316	263
Zm00001d023564	948	982	926	874	864	956	747	901	1075	948	928	1304	867	1265	1133	1299	1489	1132	1396	1492	1193	1019	942	1055	855	962	972	853	1227	1034	840	1201	650	927	1222	1377	1322	883	881	1121	908	687	925	895	863	675
zma-MIR396f	0	0	1	0	0	0	0	0	0	1	1	0	0	0	1	0	0	0	0	0	1	0	1	4	4	1	1	1	0	0	0	0	0	0	0	0	0	0	0	0	2	2	2	2	2	1
zma-MIR396g	1	0	1	0	0	0	0	0	0	1	0	0	0	1	1	0	0	0	1	1	0	0	9	9	6	2	4	1	0	1	0	0	0	0	1	0	0	0	0	0	1	0	2	1	2	1
zma-MIR396d	1	2	1	1	1	1	1	1	2	0	1	0	0	1	0	0	1	1	2	3	2	5	2	1	2	3	2	1	1	1	0	0	0	1	1	2	1	2	1	2	1	1	2	1	1	1
zma-MIR396e	1	1	1	1	1	1	12	20	25	34	29	1	1	2	2	2	1	1	1	1	2	1	1	1	1	1	1	4	7	5	6	6	10	8	0	2	1	1	1	0	12	13	11	12	15	12
zma-MIR396b	0	0	1	0	0	0	0	0	0	1	1	1	0	0	0	0	0	0	0	0	0	0	0	0	0	0	0	0	1	0	1	0	1	1	0	0	0	1	0	0	0	0	0	2	0	0
zma-MIR396c	0	0	0	0	0	0	0	1	1	0	1	1	0	0	1	0	0	1	1	1	0	0	1	1	1	1	1	1	0	0	1	1	0	0	1	1	1	1	0	1	1	1	1	1	0	1
Zm00001d029932	25	14	20	22	0	8	32	30	28	35	32	77	73	110	124	109	45	19	23	33	43	41	191	164	130	203	191	125	12	10	3	13	9	9	92	130	65	74	93	111	207	164	266	187	236	160
Zm00001d016979	158	99	81	70	97	118	59	90	94	71	91	106	42	53	57	45	370	205	241	196	226	190	69	109	62	52	74	71	247	273	281	244	247	369	204	246	291	201	239	225	102	109	127	93	109	84
Zm00001d034886	3701	2869	3746	4329	3787	3993	2859	3739	4177	4153	4214	2377	1407	3356	3303	3821	3343	2567	2866	3488	3860	2732	3299	3172	2765	2303	2713	2334	2523	2290	2152	2913	2187	2815	3296	3469	3328	2654	2899	3837	4176	3921	3866	3653	3233	2863
zma-MIR396h	1	0	0	0	0	0	0	0	0	0	0	0	0	0	1	0	0	0	0	0	0	1	1	0	0	1	0	0	0	0	0	0	0	1	0	0	0	0	0	0	0	0	0	0	0	0
Zm00001d009305	0	0	0	2	2	1	0	0	4	0	5	3	0	2	4	1	3	6	1	8	0	0	5	0	0	3	2	0	0	0	1	0	0	3	2	0	0	1	0	0	2	5	1	1	9	0
Zm00001d043393	26	21	30	17	21	33	4	12	6	8	7	11	6	35	17	35	26	8	2	7	24	14	8	4	7	7	8	4	0	0	0	5	0	6	6	18	7	9	7	15	20	9	12	16	7	9
Zm00001d043392	2065	2192	2134	1327	1230	1228	1183	1294	1364	1131	1121	1459	965	1533	1383	1492	1640	920	1126	1229	1388	899	2034	2566	2170	1516	1630	1257	1784	1556	1390	1799	1196	1545	1470	1757	1590	1098	1161	1435	2279	1890	2214	1298	1368	1036
Zm00001d043391	147	153	178	138	139	158	72	170	166	161	172	87	113	173	182	199	112	62	73	73	90	54	103	154	110	87	125	94	186	145	208	305	242	257	82	98	122	86	86	140	127	143	169	123	128	77
Zm00001d043390	456	200	184	266	144	204	132	190	232	242	313	134	136	174	172	128	105	64	55	48	81	48	255	837	341	231	141	130	166	186	223	338	262	275	122	183	222	197	220	213	282	352	426	122	136	107
Zm00001d043395	871	927	760	550	501	547	826	943	953	947	933	542	303	548	551	627	1756	945	1067	749	1003	587	1152	1558	1255	891	903	703	1173	1228	776	1053	527	822	543	708	527	390	361	494	1508	1371	1616	983	955	734
Zm00001d043394	1	0	0	0	0	1	0	0	1	2	2	1	1	2	3	0	0	3	0	1	2	0	2	0	0	0	1	0	0	2	1	0	1	0	0	2	2	0	0	0	0	0	0	0	0	0
Zm00001d043399	67	37	29	20	28	32	46	41	46	57	70	123	165	111	108	83	40	32	33	66	72	75	55	69	52	102	87	46	50	47	83	84	63	60	37	30	44	23	25	25	57	49	89	67	91	78
Zm00001d008221	98	124	86	128	91	77	90	109	143	116	137	164	120	174	148	178	323	213	250	221	208	148	247	313	261	221	243	203	346	371	267	402	226	290	144	119	135	66	87	100	167	132	135	116	92	94
Zm00001d049511	25	22	25	13	14	12	10	14	15	19	21	5	9	0	15	12	16	8	20	22	20	6	30	17	28	15	22	10	11	7	23	15	12	14	26	13	10	10	17	13	34	23	44	18	17	16
Zm00001d021184	0	0	0	0	0	0	0	0	0	0	0	0	0	0	0	0	0	0	0	1	0	0	0	0	0	0	0	0	0	0	0	0	0	0	0	0	0	0	0	0	0	0	0	0	0	0
Zm00001d020409	11745	14777	7272	7611	6445	6230	4979	4500	3524	6217	6554	2614	2207	3515	3113	3611	8989	3575	5334	4323	5922	2564	8545	12223	8796	5088	4172	3003	6117	9129	3151	4159	2501	3420	2972	3496	3218	3537	4051	5232	9854	7179	10881	4356	4563	3360
Zm00001d023387	1	6	1	2	1	2	0	1	4	1	0	3	0	0	0	0	1	0	0	1	1	1	0	2	0	0	0	0	0	0	0	0	0	0	0	0	0	0	0	3	0	2	3	0	5	1
Zm00001d023384	1380	904	963	894	937	1229	572	726	903	1095	1271	76	55	102	117	110	79	36	34	59	55	30	129	146	126	87	100	65	323	433	222	441	297	456	105	142	161	124	174	171	344	326	543	402	434	355
Zm00001d023382	0	0	0	0	0	0	0	0	0	0	0	0	3	0	1	1	0	0	0	0	0	0	0	0	0	0	0	0	0	0	0	0	0	0	0	0	0	0	0	0	0	0	0	0	0	0
Zm00001d023381	4	0	3	2	0	0	0	2	0	0	0	4	16	13	9	12	74	91	85	84	73	35	0	3	0	2	1	0	2	0	2	0	0	0	4	9	3	3	6	4	5	3	4	6	3	2
Zm00001d038173	1693	1938	1095	799	716	904	1177	1304	1242	1240	1246	1628	1360	1236	1314	1412	2575	1432	1848	1306	1973	1033	887	1546	971	764	989	671	1598	1697	1025	1094	844	984	1050	1267	1228	1067	1198	1355	1362	1142	1452	1265	1185	925
Zm00001d029608	5479	5901	5957	6354	6020	6215	3022	3886	4653	4225	4328	2853	2051	3946	3648	3973	2903	2207	2262	2837	2473	2044	2619	3099	2645	3060	3190	2573	2845	2583	2416	3355	2123	2920	2834	3173	2921	2504	2445	3254	2686	2072	2746	2591	2438	2177
Zm00001d053808	701	717	589	635	546	650	478	664	618	614	599	957	643	987	977	1028	616	428	519	350	347	276	859	872	759	672	578	568	1123	1214	797	1322	713	907	679	627	749	439	486	577	399	252	368	356	311	246
Zm00001d029601	310	348	124	120	100	103	253	235	150	157	167	164	207	164	186	209	488	162	189	210	929	112	123	367	161	138	107	69	334	294	285	270	169	173	164	181	175	219	242	233	299	204	382	84	92	59
Zm00001d053807	317	200	339	312	307	295	252	378	462	341	353	283	201	331	340	365	453	302	371	625	431	396	520	450	477	405	480	342	484	336	345	523	231	376	372	384	305	275	239	339	475	365	348	392	350	276
Zm00001d029603	504	502	527	390	411	454	480	834	897	785	786	486	367	631	622	721	452	364	484	484	487	345	357	409	367	352	397	296	467	425	331	382	245	346	446	504	429	333	340	502	367	267	375	425	369	306
Zm00001d053805	265	193	181	253	230	338	139	264	244	301	273	262	183	415	410	421	453	363	469	595	604	385	380	468	347	432	490	384	343	340	390	503	403	536	491	521	580	491	666	725	116	105	112	116	127	81
Zm00001d029605	16	8	8	8	0	12	0	0	0	10	7	171	148	163	188	142	154	133	168	171	202	84	207	256	201	252	347	202	155	186	176	185	196	259	374	514	532	425	508	563	213	186	188	155	153	110
Zm00001d029604	159	90	74	42	30	42	42	69	83	37	68	120	113	55	72	44	137	48	120	45	53	22	179	313	171	172	160	107	98	150	120	161	128	153	94	141	134	107	82	128	112	155	197	148	146	119
Zm00001d053800	1535	1404	1379	1709	1663	2015	950	1289	1525	1364	1391	164	129	295	276	307	2194	1586	1851	1810	2113	1564	1391	1630	1147	1261	1405	1303	1926	2033	1883	2405	1885	2383	1252	1390	1393	1084	1329	1647	2435	2385	2563	3895	3595	2926
Zm00001d053801	804	882	828	866	874	980	558	817	842	861	911	1165	1014	1387	1496	1496	1210	915	1060	1313	1273	995	1002	1218	907	1034	1225	969	711	579	609	820	554	772	1510	1570	1537	1112	1302	1487	929	819	919	1204	1082	916
Zm00001d028956	2	2	1	2	1	2	3	2	1	1	1	3	1	0	2	1	3	3	2	2	2	1	0	4	2	0	1	1	4	3	5	6	3	4	1	1	2	1	0	1	0	3	3	1	2	2
Zm00001d028957	50	17	22	81	48	91	40	43	65	107	122	38	38	70	63	47	26	51	40	93	76	83	50	77	55	224	143	83	25	30	54	51	68	95	27	33	58	45	40	34	95	53	109	76	97	71
Zm00001d028954	524	478	483	516	572	698	410	485	513	569	582	824	493	919	784	859	596	486	514	665	684	464	478	574	455	475	599	470	702	656	723	932	650	893	433	510	526	351	354	541	553	450	622	551	482	431
Zm00001d028955	761	674	508	407	368	416	338	393	376	409	478	595	451	567	647	652	665	428	486	447	530	305	503	534	411	350	457	330	710	779	533	643	432	493	351	403	373	321	408	494	521	480	600	584	537	452
Zm00001d028952	574	645	613	489	473	554	473	598	649	596	630	252	192	460	435	500	508	358	484	434	330	303	470	579	463	541	544	489	294	235	195	247	97	181	760	1089	941	627	713	922	742	518	736	651	620	548
Zm00001d028953	22	7	13	10	15	18	12	24	24	14	17	8	8	3	8	7	8	4	5	8	11	11	7	6	6	3	4	4	4	3	0	8	5	6	17	28	19	14	34	27	5	6	6	4	7	8
Zm00001d028950	5	0	3	0	4	6	0	7	3	5	7	10	3	4	6	5	8	3	3	13	9	8	9	5	9	0	10	9	5	4	12	8	9	9	7	3	3	5	0	7	58	49	45	39	66	47
Zm00001d028958	3272	3266	3853	3281	3427	3858	2562	3403	3902	3264	3267	3854	2624	4314	3939	4630	3674	2648	3183	3262	3327	2551	3852	3919	3834	3592	4001	3343	3924	3623	3041	4477	2699	3784	3483	3828	3369	2476	2756	3455	4095	3346	4066	4243	4085	3452
ENSRNA049479219	3	2	3	1	2	1	1	3	2	0	1	2	2	4	4	2	3	3	3	3	2	1	2	3	1	0	0	0	6	2	2	1	2	3	2	6	4	5	3	4	1	3	0	0	1	0
Zm00001d051532	8	5	0	13	4	17	3	3	11	28	19	10	7	12	18	12	9	2	15	17	13	4	12	16	10	24	28	11	0	10	4	21	19	10	0	0	5	0	5	5	25	21	32	24	20	18
Zm00001d051534	74	78	62	50	62	51	39	63	75	54	57	75	28	74	120	99	91	60	74	85	91	51	86	149	82	61	46	68	85	88	34	79	50	72	60	82	73	63	62	50	70	73	87	74	75	47
Zm00001d051535	598	572	468	546	608	754	442	573	549	598	588	1496	903	1542	1490	1601	652	593	598	703	692	579	519	700	502	540	559	554	1588	1454	1123	1577	1177	1286	582	738	627	443	524	580	475	388	451	535	432	432
Zm00001d012255	76	39	42	82	73	73	89	83	102	80	106	400	477	113	81	104	242	131	53	105	211	74	100	198	98	99	69	59	32	27	52	87	52	82	67	70	81	98	60	64	144	66	179	171	175	142
Zm00001d032454	34	29	21	32	33	29	12	18	34	40	18	44	27	31	38	36	35	15	16	12	20	24	24	44	47	18	41	38	36	37	32	50	25	24	15	33	33	17	22	33	22	7	19	18	23	9
Zm00001d032455	7498	8150	7534	8430	7961	8478	4007	4969	6022	5862	5904	2531	1904	4217	3765	4511	3487	2478	2550	3206	3105	2203	4788	6230	5172	5512	5092	5216	4012	3512	2970	4639	2575	3780	7312	7593	7764	5929	5831	7367	5024	4150	4898	4582	4304	3496
ENSRNA049454938	2	1	1	1	1	1	0	0	0	0	0	1	1	1	2	1	2	1	1	1	2	1	2	3	1	1	1	1	0	0	0	1	0	1	1	2	1	1	1	1	1	1	1	1	1	1
Zm00001d032457	252	232	189	369	285	346	377	422	330	364	368	183	183	260	254	246	193	269	187	316	244	352	394	513	352	526	556	294	204	210	343	385	267	385	287	275	287	235	181	207	408	182	467	259	235	199
Zm00001d032450	12	12	13	22	12	7	0	9	5	11	2	10	12	14	27	25	22	16	24	20	16	13	12	12	16	16	19	16	126	105	97	140	77	124	6	18	15	9	6	4	76	65	80	61	74	67
Zm00001d032451	2	6	2	7	6	3	0	1	5	0	0	98	70	70	80	77	10	0	1	1	0	5	33	56	23	22	15	13	8	6	24	17	5	9	28	31	33	25	12	12	50	28	26	12	27	7
Zm00001d032452	0	0	0	0	0	0	0	0	0	0	0	0	0	0	0	0	0	0	0	0	0	0	0	0	0	0	0	0	3	0	1	4	0	0	0	0	0	0	0	0	0	0	0	0	0	0
Zm00001d032453	1147	722	793	702	712	776	465	657	810	569	573	870	617	855	886	900	921	562	679	806	796	568	1004	1025	821	920	856	650	607	560	646	832	588	802	779	984	865	786	721	780	865	822	1228	846	820	706
Zm00001d032458	3561	3421	2004	1851	2358	2824	1084	1068	788	963	1081	2383	2074	2404	2554	2633	2067	862	820	995	935	796	5534	5321	4520	4572	5026	3119	2813	4925	2160	2237	1437	1575	1368	1408	1148	776	1178	1461	395	366	433	1261	1280	990
Zm00001d032459	2063	1007	991	1334	967	1254	619	850	1168	1113	1313	1451	889	1962	2119	1691	1130	629	912	1147	1134	763	1225	1419	939	870	1006	736	1351	1549	1615	2058	1967	2260	948	1136	1038	883	1217	1375	1050	1073	1315	1262	1247	1094
Zm00001d022384	203	179	187	201	186	176	175	212	308	289	269	25	39	75	56	91	33	21	35	38	21	29	48	54	47	31	72	83	50	36	92	87	57	96	204	320	250	273	335	373	55	38	60	45	46	34
Zm00001d022387	1553	1773	1611	1100	1103	1047	905	1206	1148	939	940	1094	760	981	884	1053	1197	823	833	1030	928	593	1075	1393	1169	944	872	672	1089	820	826	935	477	758	851	1163	1022	731	680	819	1207	949	1206	736	648	567
Zm00001d022386	1203	1071	1140	1170	1243	1472	1039	1243	1448	1206	1156	2525	1414	2197	2287	2562	1924	1503	1715	1614	1557	1297	1524	1661	1412	1218	1417	1250	2721	2492	2275	2949	2214	2624	1686	1719	1756	1155	1187	1513	1458	1134	1349	1283	1213	1032
Zm00001d026806	3	3	4	2	2	3	2	4	6	12	3	0	0	0	0	0	0	0	0	0	0	0	1	4	2	6	2	4	0	0	0	0	0	0	8	10	8	12	15	34	14	9	8	20	33	20
Zm00001d022380	453	238	179	261	262	354	245	272	338	423	443	258	202	291	319	261	504	272	191	293	332	280	213	402	219	369	364	234	248	261	464	680	634	689	285	290	405	361	279	331	416	354	675	488	548	464
Zm00001d026804	0	0	1	2	1	1	2	0	0	0	2	0	3	2	2	2	1	0	3	2	0	0	2	6	0	2	2	4	2	3	0	0	6	0	2	0	2	0	4	1	3	2	5	0	4	2
Zm00001d022382	1	3	1	1	2	2	3	5	2	4	1	0	0	0	0	0	0	0	0	0	0	0	0	1	0	0	0	0	0	0	0	0	0	0	4	4	5	1	0	0	1	0	1	1	0	0
Zm00001d026809	0	0	0	0	0	0	0	0	4	0	0	0	0	1	0	0	2	0	2	0	0	0	2	0	0	0	0	2	0	0	0	0	0	0	0	0	0	4	0	2	0	0	0	0	0	2
Zm00001d022389	0	0	0	0	0	1	0	1	1	0	0	0	0	0	1	0	0	0	0	0	0	0	0	1	0	0	0	0	1	0	0	0	1	0	0	0	0	0	0	0	0	0	0	0	0	0
Zm00001d013786	1286	923	1246	936	914	978	1040	1546	1764	1711	2040	521	474	611	593	633	888	737	558	1029	869	795	1116	1046	926	788	581	556	779	653	555	782	454	564	946	755	943	545	546	642	1332	1175	1348	891	876	741
Zm00001d003590	1758	1501	1467	1548	1695	1686	1006	1352	1504	1285	1263	2253	1329	2161	2020	2270	2242	1672	1824	1904	1886	1730	1464	1753	1502	1407	1480	1375	1941	1843	1521	2244	1359	1796	2125	2301	2021	1408	1403	1915	2167	1771	2176	1874	1795	1365
Zm00001d003593	4	3	1	2	8	6	19	24	28	34	33	57	43	70	94	58	22	15	15	24	24	23	17	41	16	10	8	9	7	17	16	19	15	28	35	24	38	37	38	57	17	19	18	24	21	22
Zm00001d003592	22	17	21	24	13	16	0	0	0	14	7	21	16	29	28	32	10	6	0	7	0	9	15	24	22	11	16	21	20	35	22	37	29	34	16	18	25	19	22	22	321	233	324	314	280	217
Zm00001d003598	211	174	120	132	115	98	116	114	46	63	86	138	104	95	109	89	271	133	208	139	229	102	309	486	327	113	111	76	199	220	193	283	94	180	111	117	112	59	69	60	212	146	304	114	116	100
Zm00001d011183	1492	172	994	348	187	263	51	43	30	98	69	23	37	22	18	20	1994	735	972	1611	2671	1705	663	816	566	628	556	489	161	270	276	351	287	369	213	262	347	218	175	238	588	599	838	563	526	406
Zm00001d026513	3	2	3	9	0	0	0	2	2	5	4	2	8	33	35	30	0	4	6	2	0	0	8	2	5	14	9	6	4	0	6	5	7	13	15	32	10	21	21	30	4	7	7	21	18	21
Zm00001d019279	2521	2640	2752	3013	2643	2571	1981	2862	3573	3272	3531	2100	1499	3572	3415	4009	1575	928	1085	1672	2040	1262	4750	4953	4309	3514	3643	2749	1817	2540	1224	2059	1350	1962	2673	2746	2166	2313	2641	3405	4793	4538	4938	4196	4035	3342
Zm00001d020666	135	121	118	148	144	128	564	772	919	496	535	277	176	202	177	229	286	221	195	207	215	173	145	177	147	166	149	118	246	183	136	192	106	142	134	166	176	129	129	142	130	111	166	145	99	77
Zm00001d044043	771	751	686	925	819	831	1437	2105	2279	2265	2385	1298	1049	2660	2467	2661	1329	961	1105	1693	1621	1236	575	745	587	865	903	705	729	735	690	1134	682	857	1058	1257	1189	1233	1394	1796	1990	1871	2070	1999	1874	1596
Zm00001d047898	1513	1555	1721	1732	1460	1727	1195	1727	2034	1423	1412	1407	1008	1443	1410	1604	1394	936	1105	1369	1267	957	1249	1420	1222	1300	1216	1049	1165	1146	951	1349	649	1063	1378	1727	1515	1152	1168	1512	1395	1111	1424	1055	972	783
Zm00001d047899	0	0	0	0	0	0	0	0	0	0	0	0	0	0	0	0	0	1	0	3	2	0	0	0	0	0	0	0	3	1	0	2	3	3	2	2	0	0	0	0	0	0	0	0	0	0
Zm00001d041436	10	8	7	10	4	6	26	34	23	29	26	0	0	0	0	0	0	0	0	0	0	0	2	0	0	0	13	2	0	0	0	0	0	0	74	119	134	97	72	146	36	42	41	47	57	49
Zm00001d047894	940	977	1025	1032	1001	1172	675	848	945	773	750	1043	624	779	738	879	919	687	747	798	726	573	857	906	911	852	986	883	831	734	666	992	565	807	881	965	855	603	639	746	891	744	871	750	689	665
Zm00001d047895	26	25	54	42	34	44	22	27	38	53	62	11	7	22	12	8	12	11	13	14	11	7	29	52	35	37	36	28	16	12	10	13	12	14	8	7	17	11	10	19	6	8	14	8	3	7
Zm00001d047896	5698	5310	5744	4706	4308	4548	4935	6421	7064	5837	5950	6795	5072	7743	7709	8439	4851	3208	3815	4659	4602	3421	6784	6831	6276	5190	5545	4507	5009	4577	3453	5124	2824	3458	4360	4254	3610	2757	2950	3649	6991	5824	7401	6057	5914	4940
Zm00001d047897	13269	13433	15074	12977	12360	12770	6365	9475	10965	6693	6783	8320	5208	7475	6924	7771	7894	5154	6096	6944	6458	5655	8304	9322	8417	7781	7147	6318	8293	7248	5167	7720	3686	5246	8010	8256	7607	5396	4935	6536	6936	5450	6515	5298	5005	4165
Zm00001d047890	1	0	0	0	0	0	0	0	0	0	0	0	0	2	0	0	0	0	0	0	0	0	0	0	0	0	0	0	0	0	0	2	0	0	0	0	0	0	0	0	0	0	0	0	0	0
Zm00001d047892	1	0	0	0	0	0	0	0	0	0	0	0	0	2	0	2	0	2	0	0	0	0	0	0	0	2	2	0	0	2	0	0	0	0	0	0	0	0	1	2	0	0	0	2	0	0
Zm00001d033815	19	13	24	26	24	20	10	10	11	3	12	8	0	16	26	15	6	0	7	5	4	0	9	5	0	4	4	3	7	4	2	8	8	8	6	11	4	5	7	14	9	5	6	9	17	12
Zm00001d016616	25	11	12	26	16	28	36	44	50	91	92	65	41	205	250	215	82	52	82	84	147	69	15	18	6	15	22	14	17	12	14	27	8	28	57	93	62	90	107	150	79	84	130	262	288	200
Zm00001d037664	0	0	2	0	0	0	0	2	0	2	1	0	0	0	1	1	2	0	1	2	0	2	3	3	1	0	1	1	1	0	0	0	2	0	2	2	1	0	0	0	2	3	0	2	0	3
Zm00001d037665	13	7	7	7	3	6	6	12	8	10	7	83	84	123	102	107	199	205	181	249	234	133	6	16	11	8	22	18	8	2	8	10	10	6	218	275	273	188	282	297	234	199	223	240	243	198
Zm00001d037666	81	25	84	33	45	40	67	124	129	91	83	102	36	97	127	120	95	61	109	106	83	100	164	165	138	84	83	77	65	56	44	102	50	60	137	116	85	54	71	94	124	130	169	119	127	107
Zm00001d033326	3	3	3	4	2	2	3	2	4	0	3	45	36	51	72	67	0	4	0	3	6	0	3	3	3	2	0	0	4	3	2	2	0	0	3	0	0	2	2	0	0	3	3	0	2	0
Zm00001d033321	1336	1282	1516	1383	1259	1331	955	1308	1518	1370	1283	1121	789	1372	1230	1509	1382	988	1094	1431	1335	1020	1263	1450	1367	1259	1320	1244	1117	898	1051	1465	912	1380	1433	1592	1497	1243	1445	1811	1322	1119	1288	1098	1013	833
Zm00001d037661	4	0	4	6	2	8	3	7	0	0	0	3	0	0	0	0	4	6	5	10	10	5	4	5	5	2	0	4	4	4	7	4	0	4	7	0	0	0	0	4	2	5	0	2	2	1
Zm00001d033323	3	0	0	4	5	0	3	3	7	0	0	3	2	1	0	0	512	443	428	672	390	330	388	477	412	550	574	570	0	1	0	2	2	0	1	0	0	2	0	0	353	244	300	225	208	170
Zm00001d037663	3524	2963	2973	3401	2901	3424	1896	2501	3032	3122	3436	2691	1964	3571	3802	4550	2854	1933	2347	2817	2644	2203	3143	3459	2759	3062	3654	2786	2743	2626	2297	2966	2153	2895	3575	3785	3213	2702	3446	4236	3585	3065	3709	3465	3247	2631
Zm00001d037668	11	5	9	4	5	0	9	16	22	17	24	26	27	35	40	36	34	18	26	32	37	41	15	23	15	23	19	11	12	24	32	38	13	31	23	50	35	26	28	34	27	19	17	33	41	20
Zm00001d033328	1858	1696	1937	2438	2295	2578	1495	2097	2417	2140	2146	2743	1596	2872	2752	3105	1664	1466	1423	1613	1588	1278	1443	1554	1404	1432	1711	1206	1959	1806	1599	2591	1608	2136	1608	1614	1485	1144	1069	1429	1551	1206	1467	2018	1911	1512
Zm00001d034315	0	0	0	0	0	0	0	0	0	0	0	0	0	0	0	0	0	0	0	0	0	0	0	0	0	0	0	0	0	0	0	0	0	0	0	0	0	0	0	0	1	1	0	0	0	0
Zm00001d039542	2565	1372	846	806	525	526	263	343	315	513	483	637	445	724	786	641	2102	374	946	978	1461	645	2694	3074	2124	1895	1113	718	740	1837	307	426	224	262	537	470	480	469	450	672	1955	1910	2459	1655	1574	1278
Zm00001d039541	2487	2545	2599	2533	2298	2517	1654	2196	2523	2057	2218	2977	2204	3096	2782	3350	2448	1745	2073	2281	2248	1538	2617	2947	2525	2438	2639	2186	3106	3121	2598	3270	2159	3089	2310	2604	2379	1852	2022	2486	2940	2373	3060	2493	2317	1867
Zm00001d034316	7	0	10	10	9	0	10	9	10	6	11	5	2	7	7	8	178	171	168	207	235	114	3	4	7	7	4	6	0	0	0	0	0	0	5	4	6	3	3	7	6	7	5	9	6	0
Zm00001d039546	0	0	0	0	0	0	386	562	684	487	518	519	463	701	610	652	0	0	0	0	0	1	0	0	0	0	0	23	0	0	0	0	0	0	0	0	0	0	0	0	573	477	622	404	376	315
Zm00001d034313	1937	2035	2181	2544	2260	2428	1038	1396	1555	1303	1260	2088	1402	1921	1852	2055	1489	1148	1191	1583	1611	1068	1538	1628	1310	1437	1685	1400	1464	1496	1145	1920	1234	1461	1579	1504	1446	958	1237	1405	1265	1032	1228	1367	1322	1157
Zm00001d034312	0	0	0	1	0	0	0	0	0	0	0	0	0	0	4	0	0	0	0	2	0	2	1	0	0	0	2	0	0	0	1	0	2	2	3	2	2	3	5	1	0	0	2	2	2	0
Zm00001d039549	2	0	0	0	0	0	4	0	2	0	5	0	0	0	0	0	2	0	0	0	0	0	32	25	13	56	37	36	0	0	0	4	0	0	0	0	0	0	0	2	0	3	0	2	2	8
Zm00001d039548	192	180	151	154	206	213	99	107	156	115	118	227	152	159	173	236	79	49	80	60	72	63	64	70	57	59	100	40	102	60	60	81	41	52	228	297	214	160	195	246	66	23	56	43	44	35
Zm00001d034319	1235	1111	1170	823	821	806	853	1091	1276	951	1039	1663	1222	1854	1807	2113	1179	920	1096	1079	1050	862	1654	1663	1507	1334	1553	1321	1403	1184	1345	1853	1324	1992	1394	1460	1151	966	1161	1439	1658	1520	1980	1472	1403	1133
Zm00001d034318	386	375	401	341	400	419	302	431	504	403	373	670	432	481	419	446	605	404	467	519	447	424	537	608	528	524	516	458	749	675	537	758	459	643	481	464	457	267	313	446	522	336	479	380	380	297
Zm00001d041430	153	88	98	41	37	39	64	53	58	66	94	243	181	191	260	154	154	88	99	63	118	58	113	167	98	95	128	51	60	135	88	112	117	119	58	84	101	99	69	94	37	49	84	84	87	70
Zm00001d032265	53	75	12	83	65	105	188	135	52	99	90	373	423	51	48	45	321	219	101	217	307	63	66	129	69	108	63	18	227	158	268	247	112	87	7	7	23	33	8	20	163	65	206	76	62	46
Zm00001d002242	0	0	0	0	0	0	0	0	2	0	0	0	0	0	0	0	0	0	0	0	0	0	0	0	0	0	0	0	0	0	0	0	0	0	0	0	0	0	0	0	0	0	0	0	0	0
Zm00001d002243	1577	1522	1691	1332	1295	1508	1035	1469	1781	1230	1142	1553	953	1558	1453	1613	1259	911	1073	1015	1174	839	1406	1523	1324	1174	1262	1136	1568	1398	1263	1831	1102	1557	1285	1454	1242	972	978	1192	1427	1208	1298	1280	1195	1061
Zm00001d002240	430	422	548	460	425	379	353	567	769	458	487	431	394	712	681	755	326	214	308	422	427	329	626	552	543	491	492	451	420	327	366	482	262	379	552	578	486	369	382	538	713	505	661	568	561	384
Zm00001d002241	433	468	493	478	414	455	387	568	619	503	459	597	410	622	602	658	405	251	306	360	309	184	475	586	455	534	574	447	506	453	447	566	348	504	504	515	541	375	368	479	441	336	373	427	387	272
Zm00001d002247	2	2	0	2	0	2	0	0	0	4	4	0	3	5	3	2	2	4	0	2	2	1	0	2	2	4	4	6	0	3	4	0	4	3	0	2	0	0	0	0	3	2	0	2	0	3
Zm00001d002244	4099	3649	4305	4054	4054	4482	2706	3698	4382	3736	4083	4233	2599	4928	4618	5430	4552	3214	3060	3689	3777	3120	4625	4795	4138	4143	4504	3686	5156	4848	3830	5459	3369	4851	3876	4184	3735	2893	3159	4379	4160	3484	4005	3950	4014	3159
Zm00001d036415	74	16	26	24	23	28	11	28	34	24	36	6	7	5	10	7	40	39	56	40	50	45	12	10	11	8	11	1	42	47	30	57	51	58	30	43	33	26	40	49	10	10	12	11	9	8
ENSRNA049996714	4	2	8	1	1	1	1	0	0	1	2	0	0	0	0	0	0	0	0	0	0	0	0	0	0	1	1	1	1	1	1	2	2	1	0	0	0	1	1	0	0	0	1	0	0	0
Zm00001d002249	0	0	0	0	0	0	0	0	0	0	0	45	71	53	69	45	11	6	6	5	5	3	0	0	0	0	0	0	0	0	0	0	0	0	0	0	0	0	0	0	0	0	0	0	4	0
Zm00001d050468	0	0	0	6	0	0	0	0	0	0	0	0	0	0	0	0	0	0	0	0	0	0	0	0	0	0	0	0	0	0	0	0	0	0	0	0	0	4	0	0	2	0	1	0	0	0
Zm00001d046273	8	0	9	5	1	1	6	5	18	20	27	6	0	20	21	9	6	11	0	13	15	1	10	15	21	6	14	1	1	11	26	7	36	0	5	8	15	23	0	20	1	1	8	19	0	7
Zm00001d046272	435	411	428	438	514	526	276	345	389	354	386	587	469	611	530	635	574	460	477	519	399	370	383	445	389	373	403	400	583	498	539	591	392	541	523	597	568	359	442	559	506	302	462	353	321	284
Zm00001d046270	29	38	19	17	15	22	6	10	10	11	14	7	11	6	9	8	25	20	24	32	33	18	14	20	16	19	26	18	44	106	28	28	45	24	22	25	25	22	31	27	41	34	39	38	34	29
Zm00001d046277	2388	2683	2479	3096	2477	2407	1674	2114	2215	2407	2477	2823	1250	3418	3179	3603	3920	1852	2720	2350	2304	1763	1158	1397	1113	813	657	607	2161	2774	1418	2020	1198	1443	1319	1420	1184	1025	1038	1635	1252	1040	1218	1573	1496	1130
Zm00001d046274	14	17	13	6	18	17	129	238	312	316	347	16	13	10	8	15	5	0	0	0	0	4	0	0	0	0	12	0	0	0	0	0	0	0	286	469	401	280	283	436	0	0	0	0	0	0
Zm00001d046279	0	0	0	0	0	0	0	0	0	0	0	0	0	0	0	0	0	0	0	2	0	0	0	0	0	0	0	0	0	0	0	0	0	0	0	0	0	0	0	0	0	0	0	0	0	0
Zm00001d046278	7	4	4	3	2	3	0	0	0	0	0	0	0	0	0	0	0	0	0	0	0	0	0	0	0	0	0	0	0	0	0	0	0	0	0	0	0	0	0	0	0	0	0	0	0	0
Zm00001d020586	0	0	0	3	0	2	0	0	0	0	0	0	0	0	0	0	0	0	0	0	0	0	0	0	0	0	0	0	0	0	0	0	0	0	0	0	0	0	0	0	0	0	0	0	0	0
ENSRNA049469795	7	6	6	6	4	8	1	1	0	0	1	17	21	12	18	13	12	12	4	6	8	5	2	1	3	2	3	2	2	2	2	4	3	3	7	4	8	7	12	6	5	6	6	5	3	2
Zm00001d001539	1	0	0	2	0	0	0	0	0	0	0	0	0	0	1	0	1	0	1	0	2	1	2	1	1	3	0	1	0	4	2	0	1	0	0	0	0	0	0	0	0	1	1	5	1	1
Zm00001d001538	0	0	0	0	0	0	0	0	0	0	0	0	0	0	0	0	0	0	0	0	0	0	0	0	0	0	0	0	0	0	0	0	0	0	0	0	0	0	0	0	0	0	0	0	1	0
Zm00001d001530	0	0	0	0	0	0	4	0	0	0	0	0	0	0	0	0	0	0	0	0	0	0	0	2	0	0	2	0	0	0	0	0	0	0	0	0	0	0	0	0	0	0	1	0	2	0
Zm00001d001533	0	0	0	0	0	0	0	0	0	2	0	0	0	0	0	0	0	0	0	0	0	0	0	0	0	0	0	0	0	0	0	0	0	1	0	0	0	0	0	0	3	0	0	0	0	0
Zm00001d001532	0	0	0	0	0	0	0	0	0	0	0	0	0	0	0	0	0	0	0	0	0	0	0	0	0	0	0	0	0	0	0	0	0	0	0	0	0	0	0	0	1	0	1	0	0	0
Zm00001d001535	2	4	0	3	5	3	0	0	0	2	2	22	27	24	26	32	5	6	4	2	0	2	2	4	2	3	1	0	0	0	0	0	0	0	3	2	2	0	1	0	3	0	0	2	2	4
Zm00001d001534	0	0	0	0	0	0	0	2	0	0	0	0	0	0	0	0	0	0	0	0	0	0	0	0	0	0	0	0	0	0	0	0	0	0	0	0	0	0	0	0	0	2	0	0	0	1
Zm00001d001537	0	0	0	0	0	0	0	0	0	0	0	0	0	0	2	0	15	0	0	19	20	0	0	0	2	0	0	0	0	0	0	0	0	0	0	0	0	0	0	0	0	0	0	0	0	0
Zm00001d005629	7	3	3	13	0	0	9	3	4	9	3	0	0	7	8	3	0	2	0	0	0	0	2	7	18	3	4	6	0	2	0	3	0	0	3	4	4	6	9	4	3	0	2	4	3	0
Zm00001d005628	53	28	34	49	31	48	38	62	48	67	84	30	21	50	50	53	74	65	50	59	65	58	118	127	83	101	103	89	70	62	68	82	72	89	63	42	50	51	43	64	94	84	106	67	75	63
Zm00001d028693	2619	3081	1609	2962	2812	3242	5087	5413	5043	5725	5878	13668	7521	19686	20538	22403	5771	6024	5229	3396	3035	2873	4631	5021	4327	4379	5222	3647	6634	6494	3598	8616	5192	5883	8127	9027	6446	3677	4521	8321	2907	2585	3315	8123	7810	6164
Zm00001d031891	19480	20237	21797	19548	19455	20108	11393	15617	18073	13297	13315	14431	9142	17661	16001	18314	15000	9910	11250	13165	12337	10753	11805	13084	11659	10841	9652	9440	15694	13920	9148	15525	7461	10379	13853	15448	12939	9876	9745	12566	13980	11623	12739	13040	11795	9887
Zm00001d031890	0	0	0	0	0	0	0	0	0	0	0	0	0	0	0	0	0	0	0	0	0	0	0	0	0	0	0	0	0	0	0	0	0	0	14	15	11	6	7	4	0	0	0	0	0	0
Zm00001d012508	0	0	0	0	0	0	0	0	0	0	0	67	68	69	96	99	0	0	0	0	0	0	0	0	0	0	0	0	0	0	0	0	0	0	0	0	0	0	0	0	0	0	0	0	0	0
Zm00001d031892	1859	681	1014	773	741	1071	1085	1323	1576	1355	1687	1805	1073	1668	2063	1674	1613	578	967	1004	1078	969	2361	2971	1891	3450	3993	3043	730	803	437	728	549	755	2134	2059	1985	1881	2303	2404	1221	1186	1496	1868	1779	1497
Zm00001d031895	7	5	3	4	0	1	0	0	0	0	0	2	1	6	6	6	0	3	0	0	1	0	4	6	2	5	1	0	6	3	5	8	6	1	0	0	0	0	0	0	18	20	27	19	22	20
Zm00001d005624	878	534	738	563	507	570	357	365	410	373	372	799	502	863	789	853	859	571	683	772	790	579	1269	1227	1021	814	773	615	715	710	654	962	688	812	689	582	619	395	477	453	973	818	1234	587	659	496
Zm00001d005627	1216	1127	1146	1086	1126	1264	848	1326	1306	1076	1058	1814	1242	1742	1538	1783	453	356	398	527	391	315	1431	1610	1314	1383	1366	1222	681	591	522	719	369	518	1279	1308	1094	728	771	945	1672	1294	1778	1213	1099	964
Zm00001d005626	0	0	0	0	0	0	0	0	0	0	0	0	0	0	0	0	0	0	0	0	1	0	0	0	0	0	0	0	1	0	0	0	1	0	0	0	0	0	0	0	0	0	0	0	0	0
ENSRNA049465074	2	3	3	1	3	2	2	3	3	3	2	2	2	2	2	2	4	3	4	3	2	2	5	4	4	3	4	3	4	4	2	4	2	4	4	3	2	1	4	4	3	2	3	1	1	2
Zm00001d003401	40754	37554	40403	30197	30987	32286	25438	32268	34886	29702	31965	36966	21006	34280	35206	40443	28552	19845	20883	17715	21905	16994	45291	43621	39440	31171	29440	24385	33840	34378	19312	32686	19719	21484	26702	22828	21806	14587	15323	21068	33289	31773	30630	30824	28846	23828
Zm00001d010121	273	264	310	267	284	283	148	230	258	189	213	338	168	329	291	414	408	252	302	379	380	285	258	263	312	213	208	208	362	312	226	415	166	198	331	445	351	280	223	335	312	308	336	268	264	243
Zm00001d005193	785	690	537	640	596	548	356	385	493	848	925	1031	805	1896	2069	2089	378	274	388	339	399	326	212	230	183	298	440	184	205	204	259	324	242	349	1181	1376	1328	1489	1821	2480	280	305	452	576	542	457
Zm00001d005192	0	0	0	0	0	0	0	0	0	0	0	2079	1715	2737	2818	2889	328	222	303	614	619	427	0	0	0	0	0	0	0	0	0	0	0	0	0	0	0	0	0	0	0	0	0	0	0	0
Zm00001d005191	0	0	0	0	0	0	0	0	0	0	0	0	0	0	0	0	0	0	0	0	0	0	0	0	0	0	0	0	0	0	0	0	0	0	0	1	0	2	0	0	0	0	2	0	0	0
Zm00001d005190	15	9	12	4	5	5	21	27	28	65	62	37	22	103	134	132	27	12	14	20	15	24	18	29	18	50	52	17	7	13	5	5	11	10	186	223	306	246	260	232	23	15	26	33	56	31
Zm00001d005196	7	9	3	2	2	1	5	3	3	10	9	48	34	22	22	26	4	2	2	2	2	2	5	2	1	5	4	2	3	2	0	4	2	1	13	8	12	15	7	3	3	5	9	6	5	8
Zm00001d005195	26	33	38	67	47	53	427	602	601	628	714	14	8	23	25	21	278	202	188	333	257	157	469	633	475	554	473	469	51	48	42	74	46	61	53	62	74	40	55	83	632	472	610	362	422	294
Zm00001d005194	0	0	0	0	0	0	6	10	5	9	8	0	0	0	0	0	0	0	0	0	0	0	2	5	4	3	0	0	1	5	2	0	4	0	0	2	0	0	1	0	4	0	3	5	5	0
Zm00001d026402	1216	1267	1343	1013	975	1142	907	1122	1175	927	926	1526	984	1308	1235	1439	1264	802	897	1083	898	742	1459	1633	1485	1138	1070	1011	1440	1277	885	1475	717	908	1050	1342	1167	780	702	860	1500	969	1393	954	1014	866
Zm00001d005199	990	981	1035	982	940	938	713	845	1008	619	583	1500	1002	1337	1274	1500	769	607	686	760	692	609	995	1085	934	825	915	692	1244	958	973	1272	713	994	949	1081	1038	654	644	793	785	670	690	496	471	393
Zm00001d009589	6	2	0	2	2	4	8	6	3	3	13	0	0	2	1	0	10	0	8	104	126	58	33	20	26	7	14	5	3	0	0	2	0	2	0	0	0	2	6	0	347	426	433	116	143	86
Zm00001d046856	15	14	11	11	10	15	0	0	0	0	0	2	2	2	4	3	6	0	0	0	0	0	0	0	0	0	0	0	5	0	2	3	2	0	0	2	0	0	0	2	0	0	0	0	0	0
Zm00001d046855	737	410	453	546	417	605	643	987	1217	1316	1252	1210	830	1214	1401	1200	965	829	803	762	847	629	745	997	680	842	858	651	1423	1379	1282	1600	1122	1418	1071	1261	1232	885	1094	1501	720	658	859	872	887	725
Zm00001d046854	6	2	3	1	2	5	2	2	5	12	4	2	3	5	6	6	3	1	1	4	6	4	3	4	7	5	9	3	3	3	2	2	3	7	4	3	2	6	4	10	9	10	7	7	5	6
Zm00001d046853	0	0	0	0	0	5	0	0	0	0	0	0	0	0	0	0	3	2	3	3	0	4	0	0	0	0	0	5	2	0	1	0	0	0	0	1	3	0	0	0	0	0	0	0	0	0
Zm00001d046852	119	49	18	34	26	54	52	44	28	52	67	139	162	127	162	116	111	47	38	64	107	62	46	138	50	150	112	43	75	120	166	162	111	158	66	85	121	95	93	69	64	40	130	94	131	92
Zm00001d046851	0	0	0	0	0	0	0	0	0	0	0	0	0	0	1	1	0	0	0	0	0	0	0	0	0	0	0	0	0	0	1	0	0	1	1	0	0	1	0	0	0	0	0	0	0	0
Zm00001d046850	0	2	0	5	2	2	0	0	0	0	0	0	0	0	3	0	31	23	31	42	23	36	22	12	10	9	21	10	30	15	20	15	18	20	0	0	0	4	0	0	13	9	14	21	10	15
Zm00001d023424	7	31	16	15	8	12	9	32	32	16	21	0	0	0	2	0	3	0	0	4	2	0	10	9	6	20	15	3	0	0	0	0	0	0	20	19	17	23	17	19	0	4	0	2	0	0
Zm00001d034524	577	662	518	613	596	675	537	618	744	838	753	932	797	941	858	1078	841	582	696	688	604	449	1307	1654	1279	1243	1557	1194	960	845	904	1023	796	1272	481	546	498	358	533	553	651	530	707	585	542	434
Zm00001d046859	1	0	2	1	2	0	2	0	3	1	3	1	0	0	4	2	4	2	0	0	2	0	0	2	0	0	3	0	5	4	3	5	7	8	2	2	2	0	0	0	0	0	5	0	0	1
Zm00001d030148	3350	3548	3016	2940	2677	2719	2422	2710	2686	3052	3265	4144	2527	4862	4559	5176	4030	2030	2456	2076	2615	1754	3094	3221	2814	2033	2257	1681	3431	4605	1568	3097	1559	1969	1863	1939	1772	1393	1632	2122	2256	2020	2280	2832	2762	2283
Zm00001d030149	959	750	827	1094	1067	1198	912	1014	1094	1220	1231	1380	985	1577	1572	1712	1059	879	931	1038	1077	707	1140	1145	976	1024	1151	968	1680	1405	1407	1842	1377	1692	1050	1147	1089	767	940	1189	1320	939	1298	1146	1047	800
Zm00001d039330	5428	4707	5095	4840	4293	4885	1414	1806	1849	1652	1714	1994	1306	1681	1628	1802	2615	2186	2430	2628	2709	1787	2266	1970	1946	1755	1892	1601	2445	2371	1749	2462	1463	2150	1671	1647	1498	1076	1193	1506	2206	1804	2113	2066	1799	1674
Zm00001d030146	1251	1088	968	1104	1078	1265	789	989	1141	1189	1204	1645	1287	1760	1718	1810	1303	967	1212	1249	1246	909	1362	1623	1204	1339	1501	1145	1609	1604	1616	2003	1625	2194	1542	1761	1667	1282	1578	1882	1535	1342	1603	1360	1413	1186
Zm00001d030147	0	0	0	0	0	0	0	0	0	0	0	0	0	0	0	0	0	0	0	0	0	0	0	0	0	0	0	0	0	0	0	0	0	0	0	0	0	0	0	0	0	0	0	0	0	1
Zm00001d030143	173	182	178	176	186	166	152	146	151	137	176	238	164	223	264	225	247	165	196	125	167	156	147	191	183	149	136	112	298	252	274	322	199	274	168	204	176	119	121	202	108	70	123	87	72	68
Zm00001d031239	161	208	184	168	190	234	85	174	216	96	139	320	241	357	321	390	580	385	369	560	308	257	166	186	160	173	186	151	9	7	6	6	2	1	481	654	530	295	245	262	239	132	238	167	183	111
Zm00001d034520	2725	2577	2528	2987	2781	3184	1676	2317	2586	2837	2867	3427	2387	4369	4583	5176	2383	1890	2106	2652	2689	1954	2286	2617	2208	2276	2685	1981	2474	2358	1901	2829	2054	2610	2192	2481	2272	1776	2151	2640	2773	2403	2887	2867	2730	2293
Zm00001d011129	0	0	0	0	0	0	0	0	0	0	0	0	0	0	0	0	0	0	0	0	0	0	11	0	10	0	17	0	0	0	0	0	0	0	0	0	0	0	0	0	0	0	0	0	0	0
Zm00001d011127	0	0	0	0	0	0	0	0	1	0	0	0	0	0	0	0	0	0	0	0	0	0	0	0	0	0	0	0	0	0	2	0	0	0	2	0	0	0	0	0	0	3	0	0	0	0
Zm00001d011126	9	4	4	5	0	9	38	51	55	106	89	44	57	67	89	68	0	0	0	0	0	0	0	1	0	0	3	3	33	35	56	57	46	74	3	6	10	10	4	8	83	107	131	129	107	75
Zm00001d011125	729	652	671	634	589	686	474	593	739	919	918	1191	964	1989	1830	2129	2178	1363	1701	1987	1931	1519	2141	2582	1912	2113	2484	1927	1697	1662	1474	2025	1465	1998	1423	1623	1389	1150	1500	1844	1510	1254	1691	1694	1705	1349
Zm00001d031236	86	132	119	118	136	187	30	39	65	58	37	88	60	115	99	148	269	173	211	276	199	106	430	528	424	611	451	403	11	10	10	6	7	7	186	250	185	142	162	140	91	72	125	76	63	66
Zm00001d031231	1515	1804	1557	1678	1693	1851	1206	1687	1812	1785	1814	1460	1143	1909	1678	1810	1311	992	831	1073	963	774	1229	1790	1445	1730	1496	1411	1961	1682	1835	1754	1051	1615	1625	2287	1945	1288	1319	1496	1385	990	1315	1089	996	770
Zm00001d011122	560	549	674	569	513	545	436	609	657	593	547	739	500	859	821	1062	541	410	511	625	561	432	696	665	612	680	670	545	704	615	465	741	454	622	626	632	573	441	462	628	540	442	460	498	518	405
Zm00001d011121	622	613	654	540	528	613	723	897	1038	864	934	1274	914	1312	1261	1315	1042	810	883	846	800	749	1082	1002	986	864	1112	854	1325	1242	1127	1596	1021	1445	729	790	762	580	575	799	768	717	860	934	889	703
Zm00001d031232	2239	1996	2324	2100	1947	2097	1152	1782	1983	1688	1694	1875	1581	2309	2227	2445	2020	1302	1462	1879	1499	1436	1914	2312	1996	2001	1867	1628	1952	1622	1591	2117	1171	1688	1349	1738	1644	1240	1395	1494	2182	1792	2210	1631	1725	1319
Zm00001d000666	1	0	0	0	1	0	0	0	0	0	0	0	0	1	1	0	0	0	0	0	0	0	0	0	0	0	0	0	0	0	0	0	0	0	0	0	1	0	0	0	0	0	0	0	0	0
Zm00001d016096	14	13	13	12	13	10	17	15	0	11	13	16	12	14	14	16	14	12	15	10	15	10	14	21	20	16	11	11	20	25	11	19	14	17	15	21	13	6	7	13	11	11	0	14	0	0
Zm00001d000665	0	0	0	0	0	0	0	0	0	0	0	0	2	11	6	8	2	0	0	0	0	0	0	0	0	0	0	0	0	0	0	0	0	1	0	8	2	3	6	15	0	0	0	1	2	0
Zm00001d000662	2	2	2	4	1	2	1	2	2	0	1	2	2	1	2	1	1	1	1	0	1	1	2	1	1	0	2	1	3	3	3	1	1	3	1	1	1	1	1	1	1	1	1	1	1	1
Zm00001d000663	0	0	0	0	0	0	2	2	0	0	0	0	0	0	0	0	0	0	0	0	0	0	4	2	0	2	0	0	0	0	0	0	0	0	0	0	0	0	0	0	0	0	3	0	0	5
Zm00001d000660	2	4	1	0	2	0	1	15	11	12	3	7	7	8	10	15	5	5	4	2	5	0	5	9	3	8	2	1	5	6	8	7	6	13	0	0	0	0	0	0	12	8	12	4	3	3
Zm00001d000661	4	5	3	5	5	0	0	0	0	0	1	0	0	0	0	0	0	0	0	0	0	0	0	0	0	0	0	0	0	0	0	0	0	0	2	7	7	8	8	7	0	0	2	0	0	0
Zm00001d018090	17177	15507	16869	12284	10928	11728	6998	9128	9595	9634	10082	7410	5952	8797	8780	8903	10133	6681	8591	7871	9006	6843	10651	10713	9075	8038	8546	6378	13515	16525	10323	14585	8542	12392	7273	7811	6179	5626	6594	8152	10824	9571	12148	10527	10514	8474
Zm00001d051136	198	160	254	192	195	188	136	201	250	162	190	192	118	222	182	236	172	156	159	176	181	130	231	235	196	186	209	191	184	190	160	234	135	194	122	189	158	157	156	207	226	152	230	158	176	141
Zm00001d004576	120	121	123	163	130	162	0	0	0	0	0	40	24	36	27	53	0	0	0	0	0	0	26	25	29	31	33	38	176	199	118	176	74	118	52	57	42	40	47	52	0	0	0	0	0	0
Zm00001d004575	0	0	0	0	0	0	0	0	0	0	0	0	0	0	0	0	0	0	0	0	0	0	0	0	0	0	0	0	0	0	0	0	0	0	5	5	6	7	9	0	0	0	0	4	0	0
Zm00001d004572	2	2	1	5	0	2	0	0	0	0	1	1	2	4	1	1	2	0	0	0	0	0	1	6	1	1	1	0	1	0	0	0	0	1	0	0	0	0	1	0	2	0	2	5	0	2
Zm00001d004573	1803	1264	1141	1571	1532	1537	749	1062	1149	1244	1338	1631	1110	1960	2083	2200	1609	962	1180	1222	1332	1059	244	158	177	106	284	155	1083	997	866	1365	884	1185	1363	1371	1447	1027	1291	1665	1495	1407	1714	1734	1706	1458
Zm00001d033624	6186	8274	2467	4077	3592	3423	3922	3957	3183	5755	6382	7589	6019	8962	9104	9436	7939	3819	4107	2679	3550	2547	3657	6072	4254	3343	3744	2462	2878	3861	1690	2547	1683	2000	2940	3311	3374	2877	2695	3607	4922	3649	5293	5897	5487	4663
Zm00001d004578	0	0	0	0	0	0	0	0	0	0	0	0	0	0	0	1	0	0	0	0	0	0	0	0	0	0	0	0	0	0	0	0	0	0	0	0	0	0	0	0	1	0	0	0	0	0
Zm00001d004579	0	0	0	0	0	0	0	0	0	0	0	0	0	1	0	0	0	0	0	0	0	0	0	0	0	0	0	0	0	0	1	0	0	0	0	0	0	0	0	0	0	0	0	0	0	0
Zm00001d009338	5	6	0	3	5	4	0	0	0	0	3	3	0	3	0	7	0	0	1	0	0	0	2	2	0	0	0	0	5	8	2	4	0	5	2	5	6	0	0	0	3	3	2	0	2	0
Zm00001d014405	1284	1214	1107	802	707	844	1593	1657	1607	1924	1899	1602	1233	1614	1583	1861	1729	1137	992	1445	1443	983	2465	4138	2825	2500	2385	1865	657	566	525	615	310	532	1335	1328	1273	1155	1027	1380	2817	2046	3308	2057	1953	1639
ZemaCp055	2	3	1	0	3	1	2	1	2	3	2	1	2	1	2	2	3	2	1	3	2	1	4	2	1	1	3	1	1	2	1	1	1	3	3	3	2	1	3	9	3	1	4	5	4	2
Zm00001d010649	26	8	12	8	5	5	7	19	31	18	16	41	24	47	61	49	46	37	40	39	61	49	5	1	0	0	4	5	5	4	6	11	7	26	35	50	48	50	51	51	24	44	51	78	76	62
Zm00001d008918	0	0	0	0	0	0	0	0	0	0	0	0	0	0	5	0	0	0	0	0	0	0	0	0	0	0	0	0	0	0	0	0	0	0	0	0	0	0	0	0	0	0	0	0	0	0
Zm00001d029896	510	317	394	356	269	270	196	343	452	271	244	322	260	659	698	682	173	119	227	199	184	163	391	491	338	330	325	265	163	229	167	295	192	315	310	288	293	272	306	417	324	335	411	284	349	245
Zm00001d008914	0	0	0	0	0	0	0	0	0	0	0	0	0	0	0	0	0	2	0	0	2	0	0	0	0	0	0	2	0	0	4	0	0	6	0	0	2	0	0	0	0	0	1	2	0	0
Zm00001d008915	0	0	0	0	0	0	0	0	0	0	0	1	1	0	0	1	1	1	0	1	1	1	0	0	0	0	0	0	0	0	0	1	0	0	0	0	0	1	0	0	0	1	0	0	0	0
Zm00001d008916	1396	1341	1418	1397	1330	1689	1100	1564	1792	1644	1734	2253	1643	2472	2531	2700	1480	1168	1400	1582	1621	1133	1816	1956	1648	1635	1835	1522	1522	1437	1343	1724	1308	2024	1573	1754	1498	1274	1467	1952	1459	1249	1600	1286	1341	1087
Zm00001d008917	0	0	1	0	0	0	1	1	1	1	0	0	0	0	1	0	0	1	1	1	0	0	0	1	1	1	0	0	1	2	3	2	1	2	0	0	0	0	0	0	1	0	1	1	1	1
Zm00001d008910	0	0	0	0	0	0	0	8	6	12	18	0	0	0	0	0	0	0	0	0	0	0	0	0	0	0	0	0	0	0	0	0	0	0	0	0	0	0	0	0	0	0	0	0	0	0
Zm00001d008911	308	120	110	104	84	92	51	59	81	77	82	114	95	169	159	118	282	67	133	134	175	95	136	158	92	81	71	52	153	220	94	117	51	56	98	115	125	92	80	91	127	138	154	148	164	120
Zm00001d008912	2	1	0	0	0	0	0	0	0	0	0	0	0	0	0	0	0	0	0	0	0	0	0	0	0	2	0	0	0	0	0	0	0	2	0	0	0	0	0	0	0	0	2	0	0	0
Zm00001d008913	4	0	6	0	3	5	25	23	30	38	16	86	70	88	105	82	9	4	6	6	0	10	366	501	469	574	598	574	56	61	71	56	43	56	3	2	8	6	9	0	600	438	632	542	448	410
Zm00001d045400	33	14	5	48	39	71	34	18	8	133	131	70	85	58	71	60	16	69	7	30	23	67	41	49	21	389	226	123	6	14	57	31	49	52	44	51	54	56	37	33	105	38	165	98	118	100
Zm00001d043201	432	343	375	375	357	386	328	428	467	395	410	391	279	413	444	439	454	352	396	551	601	369	468	486	373	448	408	352	283	337	241	317	202	281	364	336	368	313	253	329	567	439	580	432	429	375
Zm00001d043989	274	325	257	158	119	143	164	210	276	197	186	342	310	214	166	245	275	169	261	184	170	98	265	254	237	176	194	122	269	221	201	288	163	138	163	155	146	105	125	99	199	139	291	149	165	148
Zm00001d003190	8518	5705	3952	10582	8245	9214	10066	18432	24746	47233	57105	31532	22516	106144	113862	99325	11587	9429	10477	18040	24222	15142	3298	5228	3101	7296	8191	4078	9432	12587	13820	35343	26561	33084	11956	17982	22404	32784	41684	67420	3485	4365	6098	20861	21512	17613
Zm00001d043984	453	251	329	338	324	350	183	249	314	287	347	393	273	477	464	390	442	295	406	462	463	423	428	511	374	424	363	312	377	346	256	487	263	384	383	384	502	355	368	440	403	387	530	392	439	341
Zm00001d043985	21	8	7	7	4	5	4	2	0	3	0	5	2	2	2	0	2	1	4	9	6	3	13	4	1	7	5	3	6	15	2	8	2	8	5	5	6	0	5	3	4	6	22	16	19	12
Zm00001d043982	3	0	3	0	2	2	1687	2699	3530	1998	2128	3	3	0	3	2	18	3	7	8	7	6	18	55	30	11	20	114	0	3	2	0	0	0	113	148	140	93	151	123	1864	1626	2093	1482	1334	1146
Zm00001d033274	16	22	23	15	29	22	43	42	64	38	35	126	86	123	103	136	96	88	57	89	80	57	40	44	33	76	41	40	53	36	30	57	14	31	36	58	66	41	34	43	44	46	52	42	37	31
Zm00001d043980	0	0	4	0	0	0	0	0	0	0	0	5	2	0	0	4	0	0	0	0	0	0	11	7	5	5	12	0	3	5	7	8	3	10	5	14	6	6	8	11	8	0	6	6	0	8
Zm00001d043981	734	803	810	671	734	820	898	1152	1374	1057	1066	1174	759	868	872	881	948	777	755	759	762	540	795	1007	835	739	796	615	1078	980	844	1048	714	933	1182	1310	1228	854	852	981	986	733	971	963	925	622
Zm00001d039847	3	0	0	1	0	0	2	0	1	0	3	3	0	0	2	0	2	1	2	2	3	0	6	7	5	2	2	2	2	1	4	1	7	1	2	2	1	3	3	0	3	0	2	1	1	1
Zm00001d039845	0	0	0	0	0	0	0	0	0	2	0	1	0	1	2	0	0	1	4	5	2	2	0	0	0	0	0	0	0	0	0	0	0	0	0	0	0	0	0	0	0	0	0	0	0	0
Zm00001d039842	1162	345	413	419	358	558	416	594	767	784	869	1353	815	958	1189	972	2049	1125	1945	1712	1856	1500	1075	1276	795	1004	1139	630	587	729	865	1147	1180	1608	403	550	646	453	634	611	784	1026	1458	1269	1205	959
Zm00001d039843	4	6	7	4	5	4	8	7	16	7	5	5	0	0	4	0	0	0	0	0	0	0	0	0	0	0	0	0	0	0	3	2	8	0	7	3	3	0	7	7	3	6	7	6	7	7
Zm00001d039841	602	607	532	611	648	688	864	1113	1247	1406	1573	88	86	202	164	201	1468	1078	1055	1375	1401	1039	763	998	780	841	995	766	670	625	744	883	625	797	520	587	618	560	582	788	355	348	462	325	302	255
Zm00001d039848	1128	777	1324	1025	854	844	1348	2229	2907	1858	2138	1416	1379	3466	3354	3905	1056	688	832	1285	1037	970	2253	2645	2119	2405	2173	1901	1255	1118	1141	1380	769	1319	726	532	421	374	373	710	952	737	1058	732	683	656
Zm00001d039849	2	2	3	7	1	4	1	3	6	2	2	2	1	0	2	4	2	2	1	4	2	1	3	2	5	3	4	3	9	8	4	3	3	7	3	4	4	2	0	0	5	2	1	1	2	3
Zm00001d010129	0	0	2	0	0	0	0	0	0	0	0	6	0	3	11	4	0	2	0	0	5	4	8	7	0	11	10	12	0	0	0	2	0	0	0	0	0	0	0	0	0	0	0	0	0	0
Zm00001d048991	0	0	3	4	0	1	4	6	1	2	1	0	5	1	4	1	0	1	6	0	7	2	54	91	49	40	41	21	0	1	4	2	4	4	9	0	3	0	3	2	19	21	45	13	6	10
Zm00001d018982	23	32	26	17	22	21	20	26	25	25	15	0	0	0	0	0	0	0	0	0	0	0	23	23	17	20	12	14	44	22	22	28	8	19	0	0	0	0	0	0	23	23	26	22	17	15
Zm00001d018983	466	289	300	336	463	599	220	302	392	308	378	595	437	932	1011	948	472	250	342	405	486	275	252	373	217	291	319	178	311	303	311	450	350	395	525	707	690	445	494	537	363	411	507	656	711	484
Zm00001d018980	11	13	9	9	18	16	18	22	19	16	24	0	0	0	0	3	0	0	0	0	0	0	0	0	0	0	1	1	0	0	0	0	0	0	19	27	34	19	23	26	8	4	8	13	12	7
Zm00001d018986	2248	2611	2431	2398	2114	2161	1232	1649	1674	1900	1837	1302	1126	1733	1664	1844	1916	1351	1601	1858	1631	1165	2096	2293	1985	1674	1836	1310	1657	1737	1521	1889	1313	1809	1464	1692	1686	1436	1527	2141	2157	1741	2207	1387	1310	1045
Zm00001d018987	13	21	19	17	28	18	9	19	22	30	14	146	87	134	129	157	6	5	10	7	8	8	14	14	14	13	6	21	14	25	14	17	10	13	0	0	0	0	0	0	6	15	21	27	9	2
Zm00001d018984	140	63	79	98	78	101	62	91	106	100	100	125	62	104	97	96	119	75	103	125	112	106	113	130	122	88	111	89	103	139	112	135	131	150	106	104	121	101	125	104	118	118	153	136	125	101
Zm00001d053518	39	34	25	9	11	15	40	26	18	45	49	42	49	97	84	86	139	43	99	60	79	43	61	62	44	89	96	42	15	7	16	61	31	51	22	35	30	46	51	42	40	53	72	221	241	169
Zm00001d018988	351	303	393	326	338	433	214	325	365	279	296	308	248	243	313	284	309	260	282	365	334	237	447	433	337	362	418	347	412	399	411	456	331	414	345	423	353	320	263	386	403	363	366	366	316	229
Zm00001d018989	113	80	114	57	74	73	31	57	88	60	69	35	19	92	86	89	42	28	39	27	36	28	69	92	89	76	78	60	36	48	26	50	23	30	11	11	10	13	16	24	91	92	82	83	70	62
Zm00001d019059	290	152	256	250	204	214	181	258	364	366	423	362	243	505	583	480	403	232	386	506	488	366	309	392	292	386	450	369	235	275	264	450	271	386	448	522	549	486	613	753	365	303	448	409	416	319
Zm00001d019056	0	0	0	0	0	0	0	0	0	0	0	125	97	199	162	225	0	0	0	0	0	0	0	0	0	0	0	0	0	0	0	0	0	0	0	0	0	0	0	0	0	0	0	0	0	0
Zm00001d019055	0	0	0	0	0	0	0	0	0	0	0	120	107	179	174	169	0	0	0	0	0	0	0	0	0	0	0	0	0	0	0	0	0	0	0	0	0	0	0	0	0	0	0	0	0	0
Zm00001d019054	13278	12523	12137	12778	12547	12703	5788	7184	8731	9577	10348	11939	8092	20452	19036	22079	17871	11546	11952	14976	14784	12163	7227	8417	6872	6983	8303	6984	6556	6189	5322	8139	4505	6909	10828	11536	9885	8564	9504	11959	7826	6719	7794	8637	8551	6815
Zm00001d019053	99	82	55	24	44	43	33	35	48	33	48	35	48	35	35	59	34	20	14	26	35	13	19	45	26	34	32	13	36	44	25	43	32	14	49	65	68	33	64	79	18	31	41	20	14	17
Zm00001d019052	75	74	76	115	82	128	78	97	108	124	115	126	90	105	101	145	91	107	87	91	116	63	52	71	43	69	97	62	79	88	102	104	95	110	178	260	282	220	250	212	64	62	69	112	164	103
Zm00001d019051	0	0	0	0	0	0	0	0	0	0	0	0	0	0	0	0	0	0	0	1	0	0	0	0	1	0	0	0	0	0	0	0	0	0	1	1	0	0	1	0	0	0	0	0	0	0
ENSRNA049444372	0	0	0	0	0	1	0	0	0	0	1	0	0	0	0	0	1	0	0	0	0	0	0	0	0	0	0	0	0	0	1	0	0	0	0	0	0	0	0	0	0	0	0	0	0	0
Zm00001d053514	13	13	12	30	15	26	17	43	45	73	80	52	42	149	159	138	161	97	152	102	199	133	36	32	22	34	70	41	30	61	42	101	73	57	63	46	53	62	85	104	15	14	28	56	76	63
Zm00001d003928	1792	1570	1919	1876	1858	1889	1203	1736	2012	1816	1998	1843	1137	2024	2012	2290	1957	1552	1454	1741	1791	1493	1713	1647	1564	1593	1716	1434	1688	1686	1502	1891	1290	1756	1824	1903	1720	1403	1522	1879	1756	1562	1803	1681	1516	1248
Zm00001d003929	7	3	4	5	4	6	0	5	6	5	0	4	4	0	7	0	12	4	2	5	6	7	2	6	3	4	4	0	4	10	3	4	5	4	4	4	10	11	7	6	6	9	3	11	7	9
Zm00001d053515	1864	1888	2222	1949	1785	1752	1264	1605	1849	1550	1612	1785	1160	2338	1987	2272	1619	1026	1295	1622	1585	1030	1888	2057	1907	1860	1742	1461	1834	1879	1459	2351	1229	1740	1779	2100	1774	1474	1447	1861	2274	1594	2151	1921	1756	1408
Zm00001d003924	78	57	6	18	11	13	62	46	42	58	77	149	145	151	173	103	122	52	56	45	167	35	41	110	41	16	17	13	107	220	128	150	96	87	20	27	46	34	52	61	28	30	33	186	180	137
Zm00001d003925	922	1090	690	669	625	647	509	640	725	563	603	866	582	738	802	885	734	401	579	512	525	364	612	747	670	596	602	405	709	942	569	901	487	649	622	691	696	478	600	678	695	588	687	563	646	481
Zm00001d003927	5	2	2	2	3	3	3	3	1	3	2	3	4	6	5	7	3	1	3	5	6	3	3	5	3	2	1	3	4	5	2	9	8	7	3	1	2	1	3	2	5	2	4	3	7	1
Zm00001d003920	0	0	0	0	0	0	0	0	0	0	0	0	0	0	0	0	19	7	12	24	25	13	0	0	0	0	0	0	0	0	0	0	0	0	27	19	16	20	11	10	0	0	0	0	0	0
Zm00001d003922	1567	1554	1692	1810	1758	2026	1391	1879	2156	1846	1773	1834	1059	1710	1682	1901	1611	1247	1233	1497	1368	1165	1588	1746	1562	1685	1517	1363	1458	1390	1374	1763	1082	1553	1542	1699	1670	1188	1246	1600	1343	1061	1305	1248	1059	908
Zm00001d003923	5924	5535	5995	5510	5504	5741	3802	4592	5476	5579	5549	5982	4175	7121	6677	7623	6716	4590	5298	5222	5058	4078	5891	6426	5474	5097	5732	4605	6655	6672	4562	7303	4308	6163	5182	5496	4698	3512	3661	4747	5518	4847	5774	5784	5673	4605
Zm00001d004713	57	61	48	55	47	58	0	7	0	9	7	28	30	45	46	46	30	36	31	63	33	50	20	26	20	21	43	36	47	42	43	71	49	49	34	24	35	26	26	30	11	7	15	4	9	0
Zm00001d048635	3	0	0	2	0	2	0	0	0	0	0	77	44	172	141	196	146	94	113	166	135	112	38	33	33	63	39	49	45	30	25	34	13	18	15	12	15	8	8	13	0	0	0	0	2	0
Zm00001d040987	1	0	0	0	1	0	0	0	1	0	0	1	0	2	0	0	1	1	1	0	1	0	1	1	1	1	0	1	1	1	0	1	1	0	1	3	2	1	1	2	1	0	0	0	0	0
Zm00001d004716	614	724	683	945	970	1104	494	730	857	631	645	338	270	426	378	396	287	273	194	385	310	276	241	380	302	463	446	448	723	533	568	713	441	605	843	1104	930	699	660	753	433	279	472	382	384	283
Zm00001d040985	0	0	0	0	0	0	7	14	16	13	13	0	0	0	0	0	4	7	0	10	0	2	3	1	2	0	1	1	0	0	0	0	0	0	0	0	0	0	0	0	0	0	0	0	0	0
Zm00001d021992	2	1	1	1	1	2	2	2	0	2	1	1	2	0	1	1	1	2	1	1	4	0	1	2	0	0	1	1	0	1	1	0	0	1	1	0	0	1	1	1	2	2	4	1	1	1
Zm00001d040982	0	0	0	0	0	0	0	0	0	0	0	0	0	0	0	0	0	0	0	0	0	0	0	0	0	0	0	0	0	0	0	0	0	0	0	0	0	3	0	0	0	10	0	0	0	0
Zm00001d040981	1270	1110	1596	1633	1864	1835	1203	2067	2604	1602	1623	1137	714	1437	1356	1535	1073	750	891	1327	931	934	1408	1265	1244	1224	1166	1161	1203	991	757	1309	663	971	1649	1782	1639	1177	1134	1490	1345	1021	1258	969	922	801
Zm00001d035304	3023	2909	3007	2447	2735	2628	1490	1985	2357	1648	1903	6139	4156	5402	5547	6146	3056	2148	2881	3072	2932	2187	5646	5561	5052	4478	4794	3823	4131	4144	2760	3977	2024	3272	3673	4154	3846	2793	2911	3847	4683	3756	4864	4164	4206	3394
Zm00001d045945	471	373	431	284	201	241	266	375	366	369	429	376	257	539	476	482	517	310	439	452	457	282	389	435	385	280	326	193	361	294	294	430	381	419	244	323	304	290	370	498	449	412	420	373	364	332
Zm00001d025930	0	2	0	0	0	0	0	0	1	0	0	0	0	0	2	0	0	0	0	0	0	2	0	0	0	0	1	1	2	4	3	2	5	0	0	0	2	0	0	0	2	0	2	0	0	0
Zm00001d006065	1081	1018	850	421	386	419	447	520	624	450	375	452	341	560	550	536	639	365	383	460	629	284	357	413	339	283	268	261	1423	1721	926	1291	726	701	266	336	287	246	298	308	334	304	324	508	394	321
Zm00001d048631	2	6	4	5	7	7	0	0	0	0	2	0	0	0	0	0	23	15	22	44	20	40	7	4	0	11	9	16	0	0	0	0	0	0	7	9	8	7	8	12	0	0	0	0	0	0
Zm00001d027071	11	15	12	19	11	13	7	11	11	11	11	1	10	23	13	15	9	8	7	10	7	5	11	12	14	4	9	11	91	64	81	132	60	92	15	26	22	8	19	23	48	49	87	78	54	60
Zm00001d036079	278	261	291	337	305	347	251	406	497	476	515	105	73	150	128	137	322	276	249	425	353	270	323	342	279	304	345	324	220	191	231	346	177	296	346	366	377	277	294	386	324	277	343	373	341	268
Zm00001d046718	535	442	503	471	528	604	416	745	952	896	1044	1511	1241	2284	2337	2373	827	818	635	997	1056	891	985	1426	954	1660	1613	1079	1024	1198	893	1109	829	969	747	836	764	737	802	1241	664	561	722	1503	1450	1170
Zm00001d048632	2321	2226	2295	2266	2228	2310	1666	2200	2735	1676	1916	2067	1136	2173	2095	2291	2145	1390	1466	1617	1468	1498	2903	3193	2657	2598	2166	2142	2462	2207	1520	2508	1174	1383	1986	2042	1846	1336	1119	1528	1961	1624	1742	1491	1519	1261
Zm00001d038876	12	0	6	3	2	0	0	0	0	0	0	0	0	0	0	0	0	0	0	7	2	0	0	0	0	0	0	0	0	0	0	0	0	0	0	0	0	0	0	0	0	6	9	4	4	0
Zm00001d051309	30	29	9	21	19	18	73	61	48	59	64	46	37	20	21	20	51	24	24	24	32	25	38	59	17	29	19	12	84	84	61	104	55	56	17	17	23	14	5	9	32	18	59	22	23	14
Zm00001d038080	21	22	19	30	32	33	33	88	80	90	68	84	54	74	66	42	53	52	44	35	46	30	66	84	52	110	128	99	238	323	201	270	186	216	39	31	23	9	12	7	78	47	83	50	71	38
Zm00001d052190	6	2	1	0	1	1	3	5	4	2	3	17	14	10	7	11	6	2	3	1	2	2	3	3	1	6	8	2	0	2	6	3	5	9	2	0	1	4	2	1	2	1	5	5	6	5
Zm00001d038082	1416	1520	1387	1428	1414	1571	1146	1692	1863	1500	1458	1858	1380	1898	1818	1925	1674	1318	1456	1463	1445	1039	1409	1789	1430	1595	1654	1396	1699	1456	1484	1744	1124	1552	1709	1918	1752	1347	1456	1736	1529	1070	1548	1314	1148	978
Zm00001d038085	2090	1799	2099	1638	1726	2042	1538	1878	2356	1716	1945	2513	1695	2177	2135	2383	2586	1613	2284	2238	2291	1811	2614	2741	2522	2289	2403	1931	2160	2298	1913	2737	1797	2360	2004	2139	1971	1394	1516	1927	2541	2097	2597	2081	2021	1597
Zm00001d038084	2002	1883	1986	2457	2236	2368	1877	2365	2591	2757	2734	1147	812	1264	1159	1338	1491	942	1240	1757	1771	944	1855	2077	1746	2074	2076	1667	1139	976	1115	1322	866	1281	1294	1356	1231	1138	1213	1472	2398	1809	2409	1442	1316	1073
Zm00001d038089	416	378	458	269	305	305	340	409	451	305	380	342	196	353	323	399	361	263	292	286	327	200	363	377	329	265	259	276	426	444	265	407	185	294	309	308	286	190	183	264	321	329	365	318	339	271
Zm00001d038088	1144	1004	1092	1167	1149	1250	741	1174	1289	1283	1334	1197	876	1532	1467	1779	981	781	871	998	1032	795	1071	1174	956	1013	1233	905	1410	1324	1134	1722	1258	1626	989	1129	1139	777	999	1169	963	754	981	986	921	695
Zm00001d045935	165	33	129	157	152	137	85	194	228	370	429	145	76	186	247	167	79	40	122	204	157	91	70	83	62	65	58	40	33	52	47	107	78	103	164	143	195	157	205	161	105	136	133	129	137	98
Zm00001d006158	1375	293	1619	987	920	1007	1944	3818	4834	3533	3782	1567	991	2113	2274	2140	1951	1893	1929	3608	2497	2822	4222	2905	3120	4128	4752	3142	1342	1449	1437	2275	1929	2484	563	766	626	421	720	799	3123	3459	3194	4092	4151	3105
Zm00001d006159	27	34	32	35	25	24	48	73	75	79	75	73	46	55	54	61	23	40	43	75	37	30	88	124	94	94	118	75	84	75	101	112	90	100	72	55	62	43	42	69	117	114	133	106	96	72
Zm00001d006154	27	48	44	20	37	53	25	60	56	63	59	61	27	67	52	75	50	40	59	53	42	50	24	35	33	32	54	40	159	114	149	190	127	150	42	76	67	70	54	67	84	66	112	87	93	65
Zm00001d006155	0	0	0	0	0	0	0	0	0	0	0	0	0	0	0	0	0	0	0	0	0	0	0	0	0	0	0	0	0	0	1	0	0	0	0	0	0	0	0	0	0	0	0	0	0	0
Zm00001d006152	70	83	88	69	55	62	15	26	26	22	24	18	12	18	11	17	43	32	25	29	23	28	85	80	68	63	53	49	62	53	38	48	26	38	22	31	28	14	13	20	18	20	19	17	23	12
Zm00001d006153	8069	13041	5088	3665	3449	3527	5953	4386	2870	4224	4399	4836	2564	5926	5402	5965	9679	3174	3787	2649	4758	1556	4619	5711	4862	2036	2361	1875	14925	14893	7186	8371	4421	4911	1975	2489	1976	1513	1558	2213	5879	4801	5479	3652	3451	2768
Zm00001d010640	554	769	257	196	161	163	231	337	449	336	410	199	161	348	308	299	262	217	208	265	273	187	440	664	465	288	299	219	323	302	249	336	235	330	307	350	370	334	315	437	525	487	576	308	280	230
Zm00001d040720	145	105	148	128	154	111	157	207	237	251	276	195	135	285	266	251	201	162	167	249	220	137	240	270	224	258	286	214	123	118	127	181	122	191	88	148	89	86	129	169	261	197	284	242	244	221
Zm00001d032159	0	0	0	0	0	0	0	0	0	0	0	0	0	0	0	0	0	0	0	0	0	0	10	8	4	8	6	11	0	0	0	0	0	0	0	0	0	0	0	0	0	0	0	0	0	0
Zm00001d032158	1431	1052	901	824	740	857	630	811	1077	972	1100	713	490	952	914	870	1249	629	880	844	1000	711	470	462	365	347	481	367	1105	1070	843	1228	869	1190	772	863	926	808	896	1165	1222	1152	1453	1299	1411	1021
Zm00001d042169	2	0	1	0	2	0	0	0	2	4	2	5	4	2	3	2	4	7	5	7	3	5	5	6	2	3	10	6	3	3	3	2	9	9	1	7	1	12	4	2	2	2	3	7	2	6
Zm00001d042168	584	481	712	470	546	617	484	839	1092	840	820	707	503	813	784	886	701	519	657	780	602	503	755	691	656	594	548	395	634	512	418	717	451	550	650	690	712	476	588	694	642	701	697	689	613	483
Zm00001d032155	1097	418	262	283	185	284	144	254	299	309	306	639	457	414	463	310	580	315	607	576	696	513	764	1486	701	626	519	286	457	441	688	904	968	1003	331	427	448	382	386	314	584	627	861	571	600	431
Zm00001d042166	299	290	322	291	286	322	154	223	250	186	214	470	353	582	547	605	459	388	371	428	362	284	929	1104	910	1068	1115	1007	693	611	707	860	656	845	73	114	107	98	128	122	351	336	411	487	389	328
Zm00001d032156	5930	6278	5882	5517	5928	6257	5172	6587	7499	6226	6912	8513	5003	7369	7136	8325	6137	4622	5562	5691	5389	4393	7554	7244	6614	5774	6707	5568	8264	7928	6224	8566	5580	7225	5787	6188	5994	4124	4297	5603	5793	4344	5226	5107	4729	4024
Zm00001d042163	0	0	0	0	0	2	0	0	0	0	0	0	2	0	0	0	2	0	0	0	0	0	0	0	0	0	0	0	0	0	0	0	0	0	0	3	0	0	0	0	0	0	0	0	0	0
Zm00001d032150	16	13	22	10	20	19	0	1	1	0	2	3	3	2	3	1	27	14	26	28	16	19	3	3	10	4	4	5	0	3	0	5	4	7	23	33	31	17	20	32	26	12	23	12	16	11
Zm00001d032153	1229	1286	1190	1377	1358	1448	1413	2067	2332	2782	2882	1730	1428	3411	3575	3930	1090	884	1059	1498	1307	887	1600	1958	1560	1659	2083	1302	1606	1498	1535	1748	1595	1778	993	1198	988	831	1278	1627	1080	880	1247	1357	1077	903
Zm00001d040726	244	271	225	123	106	115	120	201	222	175	148	160	112	190	193	184	71	50	59	79	77	62	213	225	195	72	136	69	1394	1188	1201	1515	971	1378	102	153	142	135	121	144	131	162	116	196	183	104
Zm00001d050914	63	91	65	57	70	58	35	55	122	22	32	42	30	38	35	42	58	55	44	67	43	63	39	33	40	18	37	35	78	51	39	54	26	43	56	79	107	37	26	37	46	31	30	36	21	26
Zm00001d050917	4792	3974	5498	2622	2933	3205	3045	3858	4344	3201	3279	3924	2251	3593	3144	3674	5139	3212	4209	2841	3377	2612	3982	3691	3608	3288	3068	2813	3261	2713	1994	2968	1704	2370	3580	3783	3224	2363	2198	2576	2617	2364	2962	2689	2671	2166
Zm00001d050916	1866	1931	1654	1994	1927	2186	1240	1632	1886	2000	2167	2186	1674	2528	2716	3074	2463	1712	1965	2031	2050	1670	1867	2424	1790	1810	2337	1783	2845	2624	2029	2787	2018	2784	2453	2558	2433	1732	2131	2714	2049	1619	2169	1928	2001	1740
Zm00001d037509	1187	973	1165	1074	1037	1194	925	1367	1543	1338	1341	1572	1124	1756	1588	1789	1279	1005	1215	1320	1306	981	1179	1300	1145	1252	1385	1008	1321	1292	1369	1684	1118	1645	1266	1539	1495	1089	1148	1405	1587	1315	1487	1652	1480	1314
Zm00001d050910	1015	960	1027	1135	1141	1158	768	1042	1229	1047	1183	1416	926	1744	1603	1821	1084	864	975	1155	1113	897	1000	1101	1014	1072	1243	881	1085	1056	1014	1385	903	1262	1212	1588	1361	1035	1184	1567	1164	1009	1337	1206	1157	944
Zm00001d050913	61	66	52	65	77	107	209	221	254	202	214	143	87	112	135	153	373	293	299	328	265	239	155	133	128	122	121	115	260	231	192	227	138	231	229	255	262	215	187	240	85	39	74	72	70	69
Zm00001d037505	3496	3091	3799	3200	3144	3386	2565	3843	4745	3369	3423	4205	2750	3818	3716	4392	3263	2549	2739	2951	2785	2078	3963	3629	3613	3281	3275	2764	4447	4212	3770	4697	3068	4448	3326	3595	3096	2117	2372	3116	3935	3178	3896	3460	3272	2728
Zm00001d038332	69	25	34	25	24	55	39	42	42	59	81	93	88	126	130	97	143	102	93	70	107	83	55	105	69	48	64	57	117	132	122	153	151	173	66	69	103	82	87	78	43	33	55	63	56	41
Zm00001d037507	1204	1196	1347	887	937	1099	908	1411	1871	1285	1385	781	563	952	901	1076	77	67	86	93	90	63	690	1054	753	944	1249	1045	442	382	445	559	458	640	2932	3607	3519	2641	2608	3200	1918	1638	1881	1957	1708	1513
Zm00001d038330	2825	2056	2363	2499	2372	2465	2187	3006	3823	3017	3101	2723	1806	2933	2960	3314	2823	1984	2463	2670	2510	1891	3138	2902	2640	2797	2835	2524	2622	2379	2311	2845	1955	2721	2658	2764	2673	1982	2315	2826	3107	2593	3163	2887	2795	2291
Zm00001d014327	1722	1555	1612	1499	1550	1724	1193	1608	1945	1576	1626	1802	1414	2163	2009	2200	1617	1268	1448	1617	1528	1210	1631	1802	1499	1601	1650	1318	2576	2514	2012	2851	1989	2381	1976	2312	2259	1514	1625	1862	1902	1476	1902	1705	1452	1210
Zm00001d014324	953	808	944	816	869	943	644	834	901	913	1021	738	550	834	782	853	913	692	646	702	724	612	715	888	721	682	768	521	864	768	596	943	662	797	792	1004	767	606	583	708	882	785	835	676	680	575
Zm00001d014325	7643	6337	4914	5732	4150	3919	3014	4590	5390	5159	5765	1305	1163	2059	2041	2052	2505	1250	1669	1952	1832	1698	3343	4850	3323	3217	3070	2728	3117	3503	2666	2868	1635	2637	3743	4287	3611	3802	3966	4472	2402	1930	2704	1568	1540	1216
Zm00001d020122	0	0	0	0	0	0	0	0	0	0	0	0	0	0	0	0	0	0	0	0	0	0	0	0	0	0	0	0	0	0	0	0	0	0	0	0	0	0	0	0	0	0	0	0	0	2
Zm00001d003034	263	176	177	205	217	220	122	196	193	190	223	403	284	377	403	426	403	234	354	285	285	253	428	462	337	384	401	320	224	156	139	215	190	188	704	856	763	585	652	938	164	111	164	164	151	118
Zm00001d047752	0	0	0	3	0	4	3	5	8	5	10	2	0	12	14	10	5	6	6	3	8	5	0	10	6	10	10	0	2	2	2	2	0	0	3	3	6	8	7	3	13	11	15	109	87	55
Zm00001d000998	30	38	0	30	0	20	17	33	45	39	15	29	0	34	8	13	66	48	36	86	45	30	46	55	12	18	30	26	19	17	15	14	6	6	15	35	36	27	0	14	0	27	23	13	13	17
Zm00001d051304	0	0	0	0	0	0	0	0	0	0	0	0	0	0	0	0	0	0	0	0	0	0	11	8	0	0	3	11	0	0	0	0	0	0	0	2	0	0	1	0	0	0	0	0	2	0
Zm00001d031225	3	0	0	0	0	0	0	4	0	0	0	0	0	2	5	0	3	5	3	6	0	0	4	0	0	0	0	0	1	0	4	0	2	0	0	0	3	0	11	3	0	0	2	2	5	0
Zm00001d016825	1909	2025	1879	1815	1807	1810	1053	1486	1685	1611	1580	1413	1140	1938	1816	1956	1674	1101	1243	1611	1360	996	289	395	294	320	474	377	1418	1190	1202	1516	910	1262	1802	2158	1795	1397	1480	1746	1560	1308	1665	1309	1345	1067
zma-MIR528a	5	2	8	2	1	1	1	0	0	1	2	0	0	0	0	0	0	0	0	0	0	0	0	0	0	1	1	1	1	1	1	2	2	1	0	0	0	1	1	0	0	0	1	0	0	0
Zm00001d032125	0	0	0	0	0	0	0	0	0	0	0	0	0	0	1	0	0	0	0	0	0	0	0	0	0	0	0	0	0	0	0	0	0	0	0	0	0	0	0	0	0	0	0	0	0	0
Zm00001d042291	854	1052	786	936	981	1070	837	1156	1526	1143	1096	905	639	1052	958	1110	1234	878	903	1150	957	714	704	911	745	839	795	769	1307	1212	1077	1317	733	1162	1225	1419	1425	932	977	1069	973	642	1013	807	722	527
Zm00001d047662	0	0	0	0	0	0	86	156	141	51	66	2	0	3	0	0	0	0	0	2	0	0	0	4	0	5	7	0	11	18	16	30	15	25	0	4	0	3	0	1	9	5	9	5	6	2
Zm00001d047661	1294	836	734	607	454	617	404	465	487	314	466	475	385	594	722	583	564	333	626	404	401	227	691	996	653	720	674	377	422	638	477	709	490	661	745	750	906	615	627	763	727	592	1100	491	482	428
Zm00001d042292	2	0	2	1	0	0	1	3	2	4	8	2	0	13	11	6	2	3	1	10	5	7	2	13	4	9	7	2	2	2	5	3	5	8	3	2	1	3	2	2	4	3	12	5	8	5
Zm00001d047667	1672	1562	1734	1707	1697	1975	1929	2299	2601	2406	2500	2911	1827	2889	2734	3166	2034	1447	1766	1515	1631	1314	2016	2135	1893	1522	1553	1367	2545	2297	1643	2503	1484	2059	1943	2160	1948	1482	1435	2089	1484	1095	1402	1176	1228	1012
Zm00001d047666	881	865	876	711	843	858	748	1014	1184	921	1017	1081	710	1028	859	1003	1250	857	981	1022	1021	817	969	1067	952	853	1104	736	996	922	801	1005	597	876	1045	1207	976	843	747	876	1067	964	1109	897	983	833
Zm00001d047664	25	25	6	5	5	6	39	28	17	19	28	141	116	9	5	9	198	55	38	17	85	14	5	29	11	13	7	6	40	58	58	36	30	27	0	9	2	2	7	8	16	11	36	40	48	23
Zm00001d046138	0	0	0	0	0	0	0	0	0	0	1	0	0	0	0	0	0	1	0	0	0	0	0	0	0	0	0	0	0	0	0	0	2	0	0	0	0	0	0	0	0	0	0	0	0	0
zma-MIR528b	0	0	0	0	0	1	0	0	0	0	0	0	0	0	0	1	0	0	0	0	0	0	0	0	0	0	0	0	0	0	0	0	0	0	0	0	0	0	0	0	1	0	0	0	0	0
Zm00001d032120	29	15	3	11	8	5	53	38	18	21	26	253	421	25	39	12	58	24	9	10	23	26	34	99	50	118	92	29	82	165	186	87	99	68	8	10	15	19	9	4	36	10	43	54	69	54
Zm00001d046132	46	33	15	49	31	41	62	62	32	99	118	120	109	106	110	98	164	68	65	105	206	38	40	105	41	43	46	14	97	125	130	105	107	85	11	15	9	18	37	58	84	43	109	121	108	86
Zm00001d046134	136	96	127	90	107	137	117	180	145	196	193	110	71	147	183	166	147	56	93	110	104	72	69	100	88	85	104	52	163	159	182	241	208	214	67	73	50	82	70	120	193	166	244	128	157	121
Zm00001d046135	2192	2187	1886	2538	2480	2664	1635	2189	2459	2220	2295	3198	2469	3174	2968	3613	2805	1908	2247	2538	2271	1890	2333	2670	2217	2497	2627	2304	3027	2860	2190	3078	1816	2705	2704	3304	2888	1978	2009	2616	2686	1935	2693	2162	2101	1695
Zm00001d046136	1961	1600	1959	1555	1620	1910	1511	2235	2759	1655	1833	1877	1223	1810	1794	2015	2038	1493	1970	2625	2184	1984	3308	3289	2703	2760	2876	2151	2439	2296	1937	2752	1835	2022	2018	2126	1957	1386	1565	1795	2592	2521	3151	2699	2655	2177
Zm00001d046137	0	0	0	0	0	0	0	0	0	0	0	1	0	5	0	0	6	1	2	0	2	3	0	0	0	0	0	0	0	0	0	0	0	0	0	0	0	0	0	0	0	0	0	0	0	0
Zm00001d048864	0	0	2	2	3	0	0	0	0	0	0	0	0	3	4	3	58	25	39	30	28	36	0	0	0	0	2	0	4	3	0	0	0	2	0	0	0	0	0	0	0	0	0	0	0	0
Zm00001d048865	0	2	0	0	0	0	7	24	15	10	17	3	0	18	0	11	0	0	0	0	0	0	0	2	0	0	4	2	2	0	0	5	0	2	0	0	0	5	9	0	10	5	10	21	18	21
Zm00001d048866	18	9	13	18	22	34	0	33	51	26	37	0	0	0	0	0	17	19	21	17	23	27	0	0	0	0	0	0	22	14	9	24	2	11	2	2	0	4	3	2	0	0	0	0	0	0
Zm00001d048867	0	0	2	0	0	0	0	0	0	0	0	0	2	3	7	3	2	0	0	0	0	0	3	0	0	0	0	0	0	2	0	0	0	0	0	0	0	0	0	0	0	0	0	11	5	0
Zm00001d048860	39	31	53	61	43	42	45	86	83	57	49	106	84	99	64	69	312	440	295	249	291	219	98	104	103	105	76	72	118	64	110	64	53	89	125	128	126	80	63	75	116	87	91	57	66	50
Zm00001d048861	16	16	21	29	28	38	0	0	0	2	0	14	15	24	26	25	25	12	20	15	19	19	7	16	7	3	7	3	18	13	20	35	29	32	0	0	0	0	0	4	8	4	8	32	38	37
Zm00001d048862	61	58	58	55	50	64	41	95	98	85	74	73	58	110	118	126	358	251	339	373	298	227	82	103	101	106	108	131	165	159	141	189	119	186	31	47	26	34	45	45	320	278	372	370	346	277
Zm00001d048863	0	0	0	0	0	0	0	0	0	0	0	2	0	0	0	5	0	0	0	0	0	0	0	0	0	0	0	0	0	0	0	0	0	0	0	0	0	0	0	0	0	0	2	0	0	0
Zm00001d045120	12	9	1	3	4	4	4	3	4	2	0	25	30	21	18	15	18	8	37	16	32	7	3	6	7	8	6	3	11	11	32	28	41	45	21	25	28	14	27	13	9	6	5	4	0	3
Zm00001d032123	830	891	875	832	792	894	683	824	959	955	975	1094	898	1125	1032	1131	845	731	845	810	860	565	1020	1023	843	901	1243	877	960	868	738	1083	781	1146	905	1004	877	755	846	1063	1060	915	1165	1006	958	733
Zm00001d048868	726	806	929	509	527	587	1919	2553	2944	1980	2040	2155	1329	2300	2164	2430	1917	1339	1624	2236	2097	1626	3624	3808	3400	2530	2484	2315	5646	5480	3941	5743	3151	3888	4035	4226	3591	2771	2510	3372	3516	3082	3305	3020	2552	2215
Zm00001d017751	223	191	279	268	273	261	228	450	496	259	319	510	324	381	371	388	428	295	362	433	348	306	225	292	241	240	275	284	388	398	321	510	267	381	290	298	293	245	206	392	374	235	304	385	314	250
Zm00001d029974	131	74	86	107	94	127	97	135	106	152	160	291	310	251	266	199	238	119	179	177	175	148	154	228	142	243	232	173	146	177	203	272	177	258	151	159	255	193	209	217	172	176	284	212	285	163
Zm00001d049721	7	3	8	1	9	11	2	7	9	1	3	11	2	7	7	6	0	3	1	6	3	9	8	5	8	4	18	8	2	2	0	12	6	10	5	8	6	3	2	7	3	10	17	9	5	10
Zm00001d033215	72	59	51	131	109	121	80	90	95	100	141	93	85	134	125	130	94	112	82	143	109	126	112	289	172	186	171	121	47	50	95	101	101	125	98	151	130	99	122	133	235	177	207	114	122	100
Zm00001d016276	1866	1574	1563	1365	1542	1953	1754	2314	2584	2228	2505	3255	2165	3272	3147	3319	2025	1637	2082	1612	1707	1363	2535	2689	2184	1983	2629	2074	4180	4635	3834	5160	4092	4958	3043	3206	3210	2195	2483	2965	2089	1722	2017	2365	2248	1822
Zm00001d039061	16	23	25	25	21	8	7	6	15	18	6	42	28	57	58	68	47	25	33	46	41	15	7	28	18	5	15	13	50	44	48	35	25	54	8	16	15	18	28	21	49	24	34	39	26	20
Zm00001d039062	943	1027	1097	933	1084	1131	837	1139	1252	612	581	1632	828	965	815	963	982	758	977	912	704	652	993	1002	966	903	875	761	1567	1262	1131	1501	734	1108	927	996	941	552	475	606	1072	703	898	911	844	645
Zm00001d039064	565	387	358	480	418	534	403	513	643	753	784	492	411	672	730	781	685	510	587	753	759	544	708	964	704	699	840	587	625	558	661	723	676	953	644	773	795	656	826	977	763	691	823	681	733	522
Zm00001d039066	1913	1676	2327	1553	1388	1403	526	700	757	939	901	723	570	1631	1460	1463	893	516	737	987	944	673	1849	1960	1850	1903	1816	1440	978	1040	925	1777	1092	1463	691	784	801	707	767	946	1356	1233	1356	1692	1645	1308
Zm00001d014252	0	0	0	0	0	0	0	0	0	0	0	0	0	0	0	0	2	0	0	14	7	4	0	10	10	7	24	0	0	0	0	0	0	0	0	0	0	0	0	0	8	6	7	4	1	0
Zm00001d042839	0	0	0	0	0	0	0	0	0	0	0	0	0	0	0	0	0	0	0	0	0	0	0	0	0	0	0	1	0	0	0	0	0	0	0	0	0	0	0	0	0	0	0	0	0	0
Zm00001d042835	0	0	0	0	0	0	0	0	0	0	0	98	90	156	122	136	0	0	0	0	0	0	3	0	0	0	0	0	0	0	0	0	0	0	0	3	0	0	2	0	4	0	0	0	4	0
Zm00001d042834	0	0	0	0	0	0	0	0	0	0	0	0	0	0	0	0	0	0	0	0	0	0	0	0	0	0	1	1	0	0	0	0	0	0	0	0	0	0	0	0	9	7	6	6	7	1
Zm00001d042837	159	66	81	108	61	64	47	87	118	118	132	100	130	207	283	213	142	86	106	137	125	96	138	231	108	140	117	92	98	96	118	101	110	139	100	109	90	86	104	156	190	127	215	180	167	140
Zm00001d042836	0	0	0	0	0	0	0	0	0	0	0	0	0	0	0	0	0	0	0	0	0	0	0	0	0	0	0	0	0	0	0	2	0	0	0	0	0	0	0	0	0	0	0	0	0	0
Zm00001d042833	2038	1853	1957	2441	2251	2458	1334	1869	2315	1853	1870	2043	1371	2766	2518	2939	1909	1716	1530	2359	1851	1682	1954	2434	1984	2093	2096	1639	1752	1498	1478	2186	1398	1757	2133	2404	2459	1806	1780	2238	2104	1626	2300	2158	1886	1527
Zm00001d025919	3126	4601	2437	762	717	739	960	1001	907	714	680	1190	662	856	818	910	2385	772	1149	862	1072	557	1404	1958	1685	964	863	701	2129	2307	1068	1116	562	788	985	1178	1031	743	635	754	1114	984	1173	654	660	570
Zm00001d049118	0	0	0	0	0	0	0	0	0	0	0	0	0	0	0	0	0	0	0	0	0	0	5	8	13	5	9	14	0	0	0	0	0	0	0	0	0	0	0	0	0	0	0	0	0	0
Zm00001d025911	370	375	341	371	341	344	272	286	267	329	366	221	130	241	250	221	277	172	234	227	216	149	235	380	245	246	197	141	203	187	227	282	173	291	328	367	355	271	310	342	467	412	512	263	272	246
Zm00001d049112	14	16	18	14	18	17	9	9	13	14	11	0	0	0	0	0	6	17	15	18	26	13	573	610	521	522	550	496	7	11	11	18	7	17	106	113	104	78	105	132	7	0	7	0	0	0
Zm00001d049111	3	0	1	0	0	0	2	0	3	3	0	0	0	0	0	0	21	6	14	9	21	2	6	2	1	2	1	3	1	0	2	0	0	0	5	3	1	3	3	7	7	14	7	8	8	6
Zm00001d049110	0	0	0	0	0	0	0	0	0	0	0	0	0	0	0	0	2	0	0	5	0	0	0	0	0	0	0	0	0	0	0	0	0	0	0	0	0	0	0	0	0	4	0	0	0	0
Zm00001d049117	0	0	0	0	0	0	0	0	0	0	0	0	0	0	0	0	0	0	0	0	0	0	1	2	4	2	2	4	0	0	0	0	0	0	0	0	0	0	0	0	0	0	0	0	0	0
Zm00001d049116	0	0	0	0	0	0	0	0	0	0	0	0	0	0	0	0	0	0	0	0	0	0	3	2	4	3	5	9	0	0	0	0	0	0	0	0	0	0	0	0	0	0	0	0	0	0
Zm00001d025917	46	21	11	12	8	10	3	5	8	8	6	12	16	8	18	12	25	19	24	17	13	14	20	65	37	37	38	24	16	35	44	55	47	48	34	36	49	38	13	37	51	60	66	44	32	34
Zm00001d048248	0	0	0	0	0	0	1	0	0	0	0	0	4	2	3	4	0	0	0	0	0	0	2	0	2	1	0	3	1	0	0	0	0	0	3	0	3	0	0	0	2	0	2	2	0	0
Zm00001d048249	5	12	19	10	8	11	0	0	0	0	0	48	29	45	85	54	6	2	6	5	0	2	0	0	0	0	0	0	0	0	0	0	0	0	65	71	57	48	64	79	0	0	0	2	0	0
Zm00001d048241	0	0	0	0	0	0	0	0	0	0	0	0	0	0	0	0	0	0	0	0	0	0	0	0	0	0	0	0	0	0	0	0	0	0	0	0	1	0	0	0	0	0	1	0	0	0
Zm00001d048242	18	8	13	10	14	14	21	35	46	52	42	71	41	76	81	64	31	26	31	33	27	16	21	36	26	21	45	22	38	27	41	60	46	83	12	22	25	26	19	27	21	17	21	24	15	25
Zm00001d048243	116	141	136	98	126	131	84	78	91	78	87	121	78	148	122	161	97	86	85	98	93	73	83	114	71	86	88	98	150	127	160	168	111	189	94	98	87	62	70	88	62	77	49	68	80	65
Zm00001d048245	19	24	20	37	19	21	23	17	11	14	21	19	15	27	21	18	30	20	45	19	18	10	88	91	72	78	77	47	5	18	8	35	15	18	25	28	11	12	14	9	151	104	142	295	321	218
Zm00001d048246	43	96	67	81	72	63	54	72	101	89	90	97	78	129	102	124	131	114	92	91	134	70	112	152	97	113	84	107	142	122	148	154	95	133	71	105	102	59	54	83	105	76	105	79	56	69
Zm00001d040477	1621	1636	1669	3056	2713	2970	1527	1946	2203	2153	2491	1879	1379	3501	3398	3889	1139	1144	1004	2253	1581	1676	1192	1668	1227	1694	1371	1134	875	877	959	1452	972	1175	2065	2389	2108	1978	2241	2487	2597	1926	2562	1701	1795	1350
Zm00001d040475	1092	1046	1118	1040	1151	1283	854	1025	1226	851	843	1926	1098	1609	1536	1798	1414	864	1073	1032	1031	986	1476	1330	1409	1070	1197	1319	2417	2124	1118	2328	1247	1526	1241	1362	1200	688	701	915	3598	2712	3376	2820	2734	2289
Zm00001d010314	137	160	145	57	68	68	50	65	70	94	113	18	14	59	58	55	10	14	18	15	18	10	121	182	105	94	125	85	10	33	14	20	17	34	60	61	79	74	93	142	69	71	98	91	105	78
Zm00001d010313	413	370	534	175	185	160	225	382	510	502	560	461	198	900	805	898	244	204	242	445	577	409	138	153	116	102	79	62	163	169	121	224	121	169	41	25	30	69	95	149	339	292	333	730	591	484
Zm00001d040470	4785	3749	4476	4000	3773	4132	2714	3853	4930	4197	4483	4099	2863	5402	4869	5320	5632	3605	4248	5339	4795	4215	4696	5381	4453	4744	5081	4326	4189	3888	3503	4998	3004	4027	5014	5719	5076	4116	4334	5889	5433	4932	5942	5101	5091	4120
Zm00001d001276	271	321	146	52	56	87	220	198	116	111	129	279	307	112	116	139	499	194	189	121	236	120	164	252	138	178	212	121	146	228	206	123	119	131	107	99	164	166	98	129	242	218	272	171	207	169
Zm00001d001274	1	0	0	0	0	0	0	0	0	0	0	0	0	0	0	0	0	0	0	0	0	0	0	0	0	0	0	0	0	0	0	0	0	0	0	0	2	0	0	0	1	0	0	0	0	0
Zm00001d001272	1	1	0	0	1	2	0	0	2	2	6	0	0	0	0	0	0	0	0	0	0	0	0	0	2	0	2	0	0	0	0	0	0	0	0	0	0	0	0	0	2	0	0	1	0	0
Zm00001d001273	0	0	0	0	0	0	0	0	0	0	0	0	1	0	0	0	0	0	0	0	0	0	0	0	2	0	0	0	0	0	2	0	0	0	0	2	0	0	0	0	1	0	0	0	0	0
Zm00001d001270	0	0	0	0	0	0	0	0	2	2	0	0	0	0	0	0	0	0	0	0	0	0	0	0	0	0	0	0	0	0	0	0	0	0	0	0	0	0	0	1	2	0	0	0	0	0
Zm00001d010318	0	0	0	0	0	0	0	0	0	0	0	0	0	0	0	0	0	0	0	2	0	0	0	0	0	0	0	0	0	0	0	0	0	0	0	6	0	0	6	0	0	0	0	0	0	0
Zm00001d013950	0	0	0	0	0	0	0	0	0	0	0	0	0	0	0	0	0	0	0	0	0	0	0	0	0	0	0	0	4	4	0	0	0	0	0	0	0	0	0	0	13	7	11	9	6	4
Zm00001d013951	153	168	219	128	123	204	121	179	186	75	68	224	126	124	111	111	173	100	106	117	109	123	175	158	150	133	78	90	277	259	112	202	71	87	188	198	181	101	77	104	159	117	121	85	84	90
Zm00001d013953	9	4	5	5	7	7	2	4	3	1	2	4	2	5	3	4	3	2	1	2	0	2	5	10	8	8	6	10	5	4	5	4	0	2	9	9	10	6	5	11	14	5	10	8	6	3
Zm00001d013954	198	257	184	232	198	188	212	243	227	282	296	409	304	438	349	404	172	158	188	201	181	114	307	295	306	214	317	238	396	398	445	619	429	515	258	254	298	202	272	317	369	270	348	250	225	209
Zm00001d013955	0	3	0	0	2	0	0	0	0	0	0	0	0	2	0	0	0	2	0	0	0	0	0	2	1	0	0	0	0	0	2	0	0	0	0	0	3	0	0	2	0	0	0	3	0	0
Zm00001d013957	582	538	578	534	493	589	357	441	408	502	529	403	285	485	477	493	364	286	326	374	373	280	515	555	478	342	407	275	613	567	540	662	484	628	350	398	370	349	311	436	586	447	547	407	317	257
Zm00001d013958	943	947	944	389	431	352	324	399	471	368	377	557	407	804	825	909	498	396	587	392	401	338	856	1118	830	490	614	525	503	429	376	554	410	524	470	562	659	490	483	579	621	707	652	746	745	700
Zm00001d013959	0	0	0	0	0	0	0	0	0	0	0	214	237	316	294	331	7	10	10	6	6	8	26	23	14	24	47	18	28	28	24	28	21	26	11	15	10	8	9	13	0	0	0	0	0	0
ENSRNA049479186	0	0	0	0	0	0	0	0	0	0	0	1	1	5	3	1	0	0	1	0	0	0	1	0	0	1	0	0	0	0	0	0	0	0	0	0	0	0	0	0	0	0	0	0	0	0
Zm00001d010009	2816	2651	3066	2864	3055	3540	2611	3261	3764	3208	3346	3358	2186	3686	3521	4032	3223	2593	2632	2849	3050	2388	2658	2572	2199	1940	2348	1906	3401	3356	2813	4174	2959	3732	3294	3227	3305	2311	2626	3130	3012	2586	3014	3127	2901	2484
Zm00001d027137	25	27	25	18	12	21	139	182	198	176	184	28	35	47	35	31	70	70	72	77	71	33	120	146	153	122	158	124	145	119	129	184	102	190	120	120	130	85	119	121	197	191	270	190	155	130
Zm00001d020382	92	89	70	135	128	111	93	127	127	142	158	155	140	260	224	284	186	152	176	188	167	120	211	316	229	191	171	167	154	131	128	171	147	174	119	150	136	99	120	119	210	173	264	193	214	140
Zm00001d039347	7	2	4	0	0	0	14	12	9	15	34	18	13	37	22	30	18	20	20	33	26	14	127	115	91	121	125	92	10	5	3	15	4	16	25	24	20	25	55	37	37	28	51	26	41	21
Zm00001d044602	660	823	858	804	869	955	736	962	1095	896	909	702	436	693	542	693	602	497	447	536	465	474	591	719	630	524	547	540	820	643	522	790	375	536	715	882	750	565	392	559	666	497	695	489	513	439
Zm00001d024403	24	12	11	10	14	12	7	10	11	20	17	8	5	16	14	7	29	17	20	25	52	18	9	21	9	0	7	2	28	45	41	58	38	42	7	12	21	13	22	24	24	18	21	7	18	9
Zm00001d038932	318	289	263	335	361	389	214	308	430	363	331	523	332	552	527	566	364	300	302	316	337	258	424	400	332	318	379	346	427	412	325	538	397	517	288	309	279	243	279	300	360	237	314	290	324	224
Zm00001d024406	164	99	218	140	133	113	126	159	154	211	191	275	137	362	387	426	150	118	145	138	131	113	158	115	127	101	127	82	78	43	53	120	65	112	180	152	131	114	106	145	215	174	199	295	276	203
Zm00001d033791	2	1	1	2	1	0	4	1	0	3	5	2	1	0	5	1	3	2	1	5	5	2	2	3	3	1	2	1	3	2	2	2	4	0	2	1	4	4	3	2	2	2	0	0	1	2
Zm00001d039590	209	206	261	233	276	264	208	332	325	303	273	357	259	441	414	453	259	217	209	261	226	193	237	368	317	305	256	284	271	265	265	411	252	333	237	268	274	203	157	270	280	228	258	289	226	187
Zm00001d053802	112	132	133	140	109	125	80	76	71	97	114	113	53	140	138	163	194	135	140	142	156	126	199	180	187	150	152	131	178	183	138	210	108	115	190	229	171	153	175	174	434	415	414	395	397	310
Zm00001d024409	697	640	540	585	569	554	596	698	711	527	491	586	346	362	401	420	543	303	328	353	377	240	412	438	392	294	257	283	595	407	323	468	157	224	521	523	553	415	331	476	465	359	441	292	302	243
Zm00001d013709	1238	1402	827	627	723	886	869	1069	579	762	926	1732	1245	770	741	1182	1368	760	600	572	757	310	574	773	713	508	576	344	1740	1361	662	1132	492	830	768	582	578	437	449	546	362	341	428	690	414	340
Zm00001d008957	227	112	142	91	90	94	144	198	165	267	294	67	97	151	171	139	218	109	139	138	160	105	382	564	332	459	425	315	83	79	124	164	111	154	156	135	197	165	180	227	249	245	415	305	302	226
Zm00001d042416	6508	7755	6330	5046	4519	5031	4270	5718	6406	4783	4799	5201	3557	4981	4621	5263	7081	4249	4335	4911	4765	3169	5737	6935	5444	4659	4747	3904	7153	7188	4766	6386	3572	5296	4544	5658	5231	3493	3418	4083	4750	3890	4972	3906	3722	3024
ENSRNA049477136	1	4	3	1	2	1	30	31	39	45	46	6	3	8	16	11	46	38	42	40	47	19	31	62	33	37	70	51	34	43	32	28	42	56	53	50	51	67	75	87	1	0	1	0	0	0
Zm00001d039594	1541	1301	1389	1435	1359	1570	1206	1584	1984	1499	1732	1759	1225	1711	1727	1869	1510	1074	1259	1379	1280	1077	1511	1503	1274	1311	1501	1119	1922	1744	1449	2191	1360	1972	1446	1535	1494	1030	1142	1490	1534	1213	1501	1445	1465	1089
Zm00001d039595	452	518	557	461	370	477	468	614	650	590	524	594	421	637	561	676	426	369	476	455	405	337	456	569	498	508	514	446	698	588	672	847	612	831	544	579	555	423	445	540	734	595	702	648	624	503
Zm00001d051736	70	40	36	54	20	41	20	24	24	21	24	38	33	47	78	39	38	24	52	36	68	39	81	76	59	63	35	29	47	46	50	59	52	53	39	36	34	42	34	53	51	65	71	50	46	47
Zm00001d023817	520	445	463	619	547	615	319	453	531	499	500	413	318	509	510	583	507	402	329	459	398	376	281	324	301	340	341	281	302	258	365	450	286	429	503	523	459	372	380	423	553	361	495	426	412	352
Zm00001d023815	252	254	252	200	199	201	303	369	485	545	492	777	499	1512	1374	1559	319	192	322	556	489	396	435	378	371	555	672	490	174	204	269	234	212	253	473	517	431	404	536	647	493	501	583	537	456	340
Zm00001d051733	3	0	0	0	0	0	26	39	48	43	48	30	22	25	26	34	71	55	76	71	58	55	88	112	77	102	110	64	0	0	0	0	4	3	82	102	90	87	93	109	0	2	2	1	0	0
Zm00001d051730	0	0	0	0	0	0	0	0	0	0	0	0	0	0	0	0	0	0	0	0	0	0	0	0	0	0	0	0	0	1	0	0	0	0	0	0	0	0	0	0	0	0	0	0	0	0
Zm00001d051731	0	0	0	0	0	0	0	0	0	0	0	0	0	0	0	0	0	0	0	0	0	0	0	0	0	0	0	0	0	0	0	0	0	0	0	0	0	0	0	0	0	1	0	0	0	0
Zm00001d003780	2	0	1	0	0	0	0	2	1	3	4	2	1	4	6	0	6	2	7	2	7	2	7	13	5	8	4	4	3	2	5	6	5	2	3	1	3	0	1	1	0	3	2	2	3	2
Zm00001d006414	0	0	0	0	0	0	0	0	0	0	0	1	0	1	0	0	0	0	0	0	0	0	0	0	0	0	0	0	0	0	0	0	0	0	0	0	0	0	0	0	0	0	0	0	0	0
Zm00001d023819	1	0	0	0	0	0	0	0	0	0	0	0	0	0	1	1	0	0	0	0	0	0	0	0	0	0	0	0	0	0	0	0	0	0	0	1	0	0	0	0	0	0	0	1	0	0
Zm00001d004021	205	239	312	165	152	169	205	264	273	231	224	129	99	179	132	145	208	106	167	186	185	137	223	198	205	187	232	192	99	101	67	137	56	109	160	158	145	111	114	219	289	229	314	232	277	168
Zm00001d016410	3249	3210	3468	2856	2881	3086	2203	3059	3529	3205	3454	3474	2566	3552	3238	3756	3300	2416	2772	2808	2607	2132	4076	4004	3832	3103	3486	2773	3391	3053	2610	3668	2118	3149	3059	3791	3278	2513	2682	3660	3460	2811	3469	2969	2725	2186
Zm00001d016411	2416	2178	2292	2534	2329	2516	1939	2209	2413	2417	2355	2413	1807	3526	3347	3814	3368	2116	2504	3143	3462	2273	1827	2080	1801	1867	1824	1664	2137	1719	1791	2514	1523	2181	1975	2529	2253	1885	1949	2755	3111	2596	3294	2315	2363	1849
Zm00001d016417	22	4	12	7	7	8	38	75	101	51	74	0	2	0	4	0	13	4	7	9	7	12	10	28	13	16	17	16	12	8	11	17	15	16	14	13	19	21	13	8	6	10	7	12	11	11
Zm00001d016414	16	9	4	5	6	4	41	38	42	31	49	13	7	38	37	22	45	21	43	47	51	26	9	25	21	19	19	14	27	14	28	43	36	63	21	37	45	32	31	41	22	51	53	66	70	54
Zm00001d016415	0	0	0	3	1	0	0	1	3	3	3	1	0	14	14	9	3	2	2	0	13	9	3	3	2	10	8	3	0	0	0	14	9	16	0	0	2	0	3	9	2	0	0	33	40	21
Zm00001d000001	5451	2665	3710	4359	3279	3090	571	1076	1406	1462	1611	1938	1603	2590	2573	2502	88	37	67	40	51	29	6381	7421	5616	6718	4048	3625	15	44	7	17	7	10	331	390	497	451	367	525	2051	1493	2474	2206	2212	1811
ENSRNA049474772	0	0	0	0	0	0	0	2	0	1	2	0	0	0	0	0	0	0	0	0	0	0	1	0	0	0	0	0	0	0	0	0	0	0	0	1	2	0	1	3	0	2	1	2	2	0
Zm00001d016419	0	0	0	0	0	0	0	0	0	0	0	0	0	0	0	0	0	0	0	0	0	0	0	0	5	0	6	0	0	0	0	0	0	0	0	0	0	0	0	0	0	0	0	0	0	0
Zm00001d052423	268	182	313	252	210	259	216	283	315	239	239	285	217	307	293	378	290	247	269	307	317	249	265	282	271	212	215	176	279	247	233	306	107	233	305	312	367	203	174	279	459	386	415	251	185	184
ENSRNA049467775	0	0	0	0	0	0	0	0	0	0	0	0	0	0	1	0	0	0	0	0	0	0	0	0	0	0	0	0	0	0	0	0	0	0	0	0	0	0	0	1	0	1	0	0	0	1
Zm00001d022141	737	905	760	852	710	758	589	739	789	915	998	712	502	843	868	930	1321	900	885	764	1061	608	770	1034	778	692	842	619	1146	1213	812	1364	965	1230	755	1048	822	644	782	999	724	564	758	664	703	499
Zm00001d052420	694	582	761	800	806	892	543	709	753	905	847	443	312	582	594	758	549	518	503	391	349	445	986	1123	1030	941	902	761	511	421	467	594	343	545	677	794	680	579	617	796	1100	692	1144	648	636	509
Zm00001d022146	0	0	1	0	0	0	0	0	0	0	0	0	0	0	0	0	0	0	0	0	0	0	0	0	0	0	0	0	0	2	1	0	0	0	0	0	0	0	0	0	0	0	0	0	0	0
Zm00001d022144	1343	1295	1557	1121	1108	1057	1122	1490	1765	1341	1292	1476	1046	1417	1374	1577	1077	726	980	1064	928	794	1828	2034	1803	1332	1353	1107	1945	2013	1666	2457	1429	2134	1247	1245	1191	714	825	999	1922	1325	2018	1488	1436	1121
Zm00001d022149	2	0	0	0	0	0	0	0	0	0	0	0	0	0	0	0	0	0	0	0	0	0	0	0	0	0	0	0	0	0	0	0	0	0	0	0	0	0	0	0	4	0	0	0	0	0
Zm00001d052428	0	0	0	0	0	0	0	0	0	0	0	0	0	0	0	0	0	0	0	0	0	0	0	0	0	0	0	0	0	0	0	0	0	0	0	0	0	1	0	0	0	0	0	0	0	0
Zm00001d002830	51	35	50	58	69	40	40	27	39	99	112	41	51	72	119	114	114	23	76	115	117	43	34	45	29	31	35	21	12	19	9	22	14	34	27	21	18	34	67	49	161	133	179	248	223	196
Zm00001d053770	6	1	0	0	0	4	37	47	49	55	54	33	26	42	33	32	0	0	0	0	0	0	11	12	10	21	7	12	0	2	7	4	4	0	1	3	2	3	1	3	0	2	0	0	0	0
Zm00001d053772	5	0	6	4	3	6	5	20	15	17	14	9	11	15	13	11	0	0	0	0	0	0	15	23	21	21	12	15	0	1	1	0	0	0	0	5	3	0	0	4	2	0	0	0	0	0
ENSRNA049440259	0	0	0	0	0	0	0	0	0	0	0	0	0	0	0	0	0	0	0	0	0	0	0	0	0	0	0	1	0	0	0	0	0	0	0	0	0	0	0	0	0	0	0	0	0	0
Zm00001d053776	6563	7146	6273	6804	6687	7047	3380	4232	5079	4856	5063	3285	2422	4571	4268	5045	6822	3972	4946	5549	5029	4667	3642	4172	3676	3497	3719	3157	5976	5341	3929	6130	3140	4573	6556	8085	5652	5030	5530	6219	4499	3425	4422	4243	4360	3519
Zm00001d053777	0	0	1	0	0	0	0	0	0	0	0	0	0	0	0	0	0	0	0	0	0	0	0	0	0	0	0	0	0	0	0	0	0	0	0	0	0	0	0	0	0	0	0	0	0	0
Zm00001d053778	2075	2316	1698	1745	1604	1708	1658	2116	2288	2477	2589	2537	1572	4000	3573	4130	2335	1478	1447	1559	1794	1245	1471	1685	1481	1245	1482	1054	1821	1900	1183	1594	923	1192	1507	1694	1487	1148	1452	1974	1419	1205	1413	2033	1919	1683
Zm00001d053779	0	0	0	0	0	0	0	0	0	0	0	0	0	2	0	0	0	0	0	0	0	0	0	0	0	0	0	0	3	0	0	3	5	4	0	0	6	0	0	2	2	0	0	3	0	0
Zm00001d051881	4089	3867	4374	4201	4231	4614	2797	3835	4702	3812	3923	4819	3070	4622	4002	5170	4473	3151	3768	4057	3940	3020	3867	4334	3767	3656	3948	3356	4851	4327	4054	5321	3383	4827	3997	4318	3910	2838	2955	3847	3748	3002	3801	3185	3028	2508
Zm00001d051882	5	17	11	17	13	23	3	1	3	4	4	0	2	1	2	0	1	2	0	5	2	0	5	7	6	2	9	2	6	10	11	12	12	19	21	28	33	34	29	23	51	28	61	46	36	39
Zm00001d051883	629	396	582	470	515	528	673	1051	1320	1104	1248	824	593	1027	1001	1050	978	727	848	1250	1050	885	827	929	695	899	934	588	576	493	553	885	568	738	1132	1168	1176	850	999	1123	1056	922	1380	1217	1144	907
Zm00001d027665	2194	2728	2597	1716	1606	1607	1577	2157	2432	1451	1379	1104	890	1214	1158	1328	1896	1238	1292	1541	1233	1055	1659	2246	1886	1575	1326	1398	1490	1329	1040	1403	608	957	1690	2180	1718	1307	1173	1369	2000	1410	1895	1094	1139	952
Zm00001d051885	6460	6114	6021	5999	6367	7184	5218	6470	7902	6083	6553	8362	5358	7345	7504	8343	7593	5651	6774	6047	6428	4805	7975	9080	7342	6729	7664	6236	10174	10080	8844	12275	8522	10640	6313	7338	7374	5199	5485	6403	5759	4432	5678	5098	5093	3854
Zm00001d051886	0	0	0	0	0	0	0	0	0	0	0	0	0	0	0	0	0	0	0	0	0	0	0	0	0	0	0	0	0	0	0	0	0	0	0	0	0	4	2	0	0	0	0	0	0	0
Zm00001d051887	40	27	23	23	20	14	8	28	32	22	53	34	24	42	36	30	23	15	15	34	29	32	20	96	52	43	54	36	17	31	24	22	23	27	15	25	27	17	17	26	19	8	24	24	36	30
Zm00001d051889	575	305	461	416	416	393	463	749	891	708	836	407	251	631	612	646	438	344	509	592	509	485	499	678	492	601	577	379	324	282	319	492	308	420	586	717	586	469	548	716	704	639	869	772	780	704
Zm00001d039836	0	0	0	0	1	1	0	0	0	0	0	0	1	0	5	2	9	10	4	0	20	5	0	2	0	1	0	0	1	3	0	3	3	0	1	0	0	0	0	0	0	6	1	8	5	0
Zm00001d017423	281	270	292	277	259	331	220	301	374	223	170	540	274	447	428	502	328	235	328	259	250	217	351	353	293	285	328	273	483	499	482	675	403	572	367	322	294	221	222	289	260	193	241	252	275	233
Zm00001d037830	42	34	45	38	48	48	22	45	35	32	40	33	23	41	42	49	38	48	45	39	44	46	63	58	43	47	36	41	45	46	28	48	21	32	53	74	31	45	24	42	39	31	52	40	48	31
Zm00001d026399	5	0	0	4	0	0	0	0	0	2	0	0	0	0	0	3	0	0	4	0	0	0	3	0	8	0	0	0	0	4	0	0	0	0	0	0	0	0	0	4	0	3	0	0	0	0
Zm00001d047110	1081	1294	923	899	746	715	1272	1713	2353	1945	2009	1254	679	841	781	875	1249	626	876	570	1088	616	717	824	697	507	585	385	551	937	381	510	248	380	358	517	421	449	420	456	526	412	559	679	561	482
Zm00001d026392	367	308	279	351	365	435	159	264	274	223	252	1222	980	1306	1265	1392	21	17	18	25	19	14	5	0	0	0	29	37	886	848	635	905	638	879	0	0	0	0	0	0	653	491	710	604	609	525
Zm00001d026393	3	0	0	0	0	0	0	0	0	0	0	17	12	12	13	6	0	0	0	0	0	0	7	27	12	14	13	12	0	0	0	0	0	3	23	7	15	10	11	25	24	11	20	14	9	7
Zm00001d026390	0	0	0	0	0	0	1	5	11	23	18	0	0	0	0	0	27	14	26	5	7	5	67	57	49	91	74	59	13	12	18	25	27	36	0	5	5	3	1	2	5	3	11	6	14	6
Zm00001d026396	3159	3295	3500	3181	3083	3364	2107	2744	3098	2435	2600	4062	2545	3473	3257	3827	3116	2346	2625	2683	2518	2163	3205	3280	2806	2667	2953	2334	3565	3329	2671	3566	2198	2886	3214	3346	3166	2371	2393	3269	3630	2722	3260	2839	2534	2099
Zm00001d026397	819	631	718	655	681	685	440	621	759	606	569	859	474	801	752	853	839	479	613	586	721	547	1100	1232	1121	920	809	617	904	972	705	1198	651	848	616	716	689	477	401	471	0	0	4	0	2	0
Zm00001d026394	1122	967	1241	1031	952	951	745	910	952	776	888	1027	644	961	942	1058	1200	747	1018	811	986	573	1030	1100	1031	856	844	630	877	873	684	952	598	851	810	782	723	579	636	839	923	733	911	733	743	504
Zm00001d026395	44	40	35	24	38	71	76	125	170	73	79	81	53	28	14	34	34	24	52	42	48	35	17	14	15	6	12	6	48	24	43	48	28	61	63	101	70	26	43	53	11	6	5	16	3	5
Zm00001d018047	509	604	495	525	542	587	549	769	795	483	464	805	497	802	692	792	776	460	541	691	614	452	488	710	576	606	477	525	803	616	613	665	360	522	875	1176	1089	615	565	776	683	505	662	468	405	378
Zm00001d018046	71	82	54	61	77	67	467	706	927	521	529	96	86	105	73	97	85	101	95	62	73	42	610	763	601	777	750	662	1269	1139	1314	1262	857	1349	1393	2043	1902	1064	1151	1071	56	39	60	62	50	37
Zm00001d018043	1812	1530	2070	1787	1882	1907	1429	2134	2589	1688	1610	1642	904	1672	1440	1844	1512	1091	1507	1424	1392	1113	1858	1869	1699	1407	1413	1364	1669	1494	1091	1725	1036	1249	1549	1629	1433	1097	1088	1374	1828	1485	1799	1733	1517	1300
Zm00001d018042	148	176	188	156	152	147	114	154	160	156	183	140	146	210	162	220	142	101	92	157	127	90	114	156	141	154	157	129	174	135	185	187	135	202	126	157	120	104	109	147	183	123	226	131	99	83
Zm00001d018041	583	464	608	548	547	533	340	435	533	587	658	615	400	903	1018	984	642	507	417	568	655	483	474	562	553	476	513	368	460	546	459	619	459	652	414	484	413	412	459	552	721	723	943	690	672	529
Zm00001d018040	3247	2955	3319	3063	3089	3313	1887	2660	3000	2233	2453	3040	1868	3021	2900	3302	2506	1898	2233	2484	2093	1937	2398	2575	2277	2261	2301	2028	2313	1887	1649	2283	1230	1891	2418	2555	2390	1702	1640	2239	2534	2113	2464	2046	1993	1665
Zm00001d018049	984	993	1087	868	975	1076	684	1168	1227	936	985	1597	1042	1396	1384	1492	1271	897	979	1154	1069	774	1019	982	893	1030	961	765	1378	1347	953	1221	811	1085	1103	1246	1109	779	823	1059	1141	896	1026	1045	1048	823
Zm00001d018048	2	3	6	3	3	0	3	0	7	0	0	2	5	0	2	2	3	1	0	0	0	1	7	10	6	8	10	9	1	2	3	2	0	0	0	4	1	0	0	0	3	2	2	0	0	0
Zm00001d037833	16	12	21	10	9	15	10	16	8	11	21	51	38	82	80	80	191	180	145	170	192	93	6	9	5	0	4	3	8	6	0	0	5	5	12	10	5	6	0	0	10	12	14	22	10	15
Zm00001d006512	3038	3324	3152	3125	3288	3784	2506	3497	3776	2918	3087	3873	2745	3499	3226	3775	3249	2851	2891	2792	2603	2199	4019	3860	3523	3449	3644	3287	3971	3572	3067	4151	2396	3396	3612	3909	3447	2439	2440	2988	3433	2775	3532	2879	2752	2110
Zm00001d049369	304	383	295	382	321	374	1465	1879	1871	2054	2163	650	519	864	783	852	1169	1012	1078	1109	1085	672	799	963	844	1002	1182	889	1422	1089	1523	1594	1138	1441	2570	3370	2862	2317	2674	2702	540	461	591	502	413	359
Zm00001d052286	649	474	469	504	464	567	422	495	555	490	572	784	586	660	715	721	715	538	623	679	639	487	669	803	625	710	810	574	490	559	570	698	523	713	662	782	740	574	753	865	827	734	906	712	710	478
Zm00001d052285	0	0	0	0	0	0	0	0	0	2	0	0	2	3	4	0	0	2	0	3	4	0	0	2	0	5	0	0	0	0	0	0	0	0	2	0	0	0	0	2	1	0	0	0	1	0
Zm00001d052284	0	0	0	1	0	0	0	0	0	0	0	0	0	0	0	0	0	0	0	0	0	0	0	0	0	0	0	0	0	0	0	0	0	0	0	0	0	0	0	0	0	0	0	0	1	0
Zm00001d052283	1	1	1	1	1	2	0	0	0	0	0	0	0	0	0	0	0	0	0	0	0	0	1	1	0	1	1	0	0	0	0	0	0	0	2	2	3	2	5	5	0	1	1	0	0	0
Zm00001d052282	7581	8846	8175	6885	7038	7416	4712	6784	7341	4146	4501	7283	4373	5387	4716	5663	8139	4982	5447	5522	4686	4311	6133	7455	6433	5072	4379	4407	7434	6305	4211	5983	2678	3685	6267	6504	6053	3731	3094	4096	4991	3788	4653	3288	2904	2491
Zm00001d052281	0	0	0	0	0	0	0	0	0	0	0	0	0	0	0	0	0	0	0	0	0	0	0	0	0	0	0	0	0	0	0	0	0	0	0	5	4	6	0	0	0	0	0	0	0	0
Zm00001d028180	1927	1521	2085	1592	1356	1255	285	503	750	428	473	315	206	258	248	266	472	307	329	521	446	368	949	885	882	504	612	370	566	775	389	542	319	430	346	394	552	548	375	327	416	423	346	355	425	302
Zm00001d026536	514	445	501	660	559	548	244	293	349	447	469	464	354	717	677	691	316	229	231	314	321	177	540	603	528	562	567	419	407	341	302	580	315	490	407	476	467	429	489	523	388	284	459	328	300	228
Zm00001d026535	2394	1725	3235	2703	2321	2591	2043	3097	3670	2226	2231	2166	1348	2713	2534	3094	1910	1393	1600	2407	1878	2091	2035	1967	1844	1858	1796	1469	1085	927	938	1305	659	1112	2075	2269	1800	1522	1404	2107	2023	1666	2288	1634	1678	1212
Zm00001d026532	2359	2553	2345	2325	2342	2522	2127	2609	2962	2557	2720	2469	1832	2200	2136	2321	2443	1731	1899	1862	1711	1436	2167	2733	2152	1866	2041	1776	3412	2975	2442	3996	2277	2980	2056	2215	2145	1461	1649	1868	1873	1249	1895	1663	1465	1216
Zm00001d026533	2	0	2	1	1	0	0	0	0	7	5	0	0	0	1	2	2	2	0	1	2	3	2	2	0	3	2	0	0	0	1	1	2	1	0	2	3	0	0	1	5	3	1	1	0	1
Zm00001d026530	6	1	4	5	5	5	2	5	7	7	9	8	3	3	5	7	0	2	3	3	4	8	3	9	2	14	6	8	1	6	4	11	9	10	2	5	6	3	9	5	3	5	11	7	7	6
Zm00001d026531	968	1298	622	756	704	746	349	544	623	479	471	138	81	172	171	161	688	464	528	578	664	564	272	796	457	183	177	98	769	719	459	667	408	527	310	318	307	199	236	332	404	427	495	214	239	165
Zm00001d022851	12	12	0	2	0	2	2	5	4	7	4	4	7	5	6	4	0	0	0	0	0	0	0	0	0	0	0	0	0	0	0	0	0	0	0	0	0	0	0	0	14	4	7	3	3	0
Zm00001d022850	0	0	0	0	0	0	0	0	0	0	0	0	0	0	0	0	0	0	0	0	0	0	0	0	0	0	0	0	0	0	0	0	0	0	0	0	0	0	0	0	0	0	1	0	0	0
Zm00001d022852	0	0	1	0	1	2	5	15	17	15	16	6	10	10	7	10	10	10	8	15	0	8	16	16	16	14	0	12	18	12	11	12	0	18	9	30	17	10	11	8	22	0	19	7	10	5
Zm00001d022855	0	0	0	0	0	0	2	0	0	0	2	22	9	15	23	20	0	0	0	0	0	0	0	0	0	0	0	0	0	0	0	0	0	0	0	0	0	0	0	0	0	0	0	0	0	0
Zm00001d022857	0	0	0	2	0	0	0	0	0	0	0	0	0	0	0	0	0	0	0	0	0	0	0	0	0	0	0	0	2	0	0	0	0	0	0	0	0	0	0	0	0	0	0	0	0	0
Zm00001d022856	895	1054	639	719	605	814	1248	956	817	767	835	1172	690	875	915	1445	669	149	497	549	503	231	600	792	737	1109	710	498	867	866	780	1148	483	848	671	635	645	565	478	594	510	371	2251	261	1540	287
Zm00001d022858	0	2	0	2	0	1	0	3	0	0	1	0	1	0	1	0	2	4	1	2	1	3	0	0	0	3	1	1	3	0	3	0	2	1	1	3	2	4	0	1	0	0	2	2	2	2
Zm00001d015448	0	2	0	0	0	0	0	0	0	0	2	4	0	0	2	0	2	0	0	0	8	0	3	0	1	1	0	0	2	0	0	0	0	2	0	0	0	0	0	2	0	0	3	4	0	0
Zm00001d015449	697	493	661	441	485	513	604	858	982	673	756	952	439	960	883	1081	689	557	750	584	542	546	1010	1006	931	753	812	680	1028	993	735	1356	748	1112	851	939	896	545	592	847	685	520	637	780	730	636
Zm00001d021623	4161	4863	4273	3064	3269	3260	3674	5219	6023	3770	3863	4483	2747	3155	3142	3483	5773	3595	4314	3481	3548	3016	4242	4167	3796	3227	3209	2650	5075	4813	2914	4201	1883	2981	4460	4778	4405	2750	2449	3538	3818	3086	3799	3151	2789	2382
Zm00001d021622	0	0	3	0	2	5	0	0	0	0	0	0	0	3	0	0	0	0	0	0	0	0	0	0	0	0	0	0	2	0	0	0	0	0	0	0	0	0	0	0	0	0	0	0	0	0
Zm00001d021621	968	971	976	1038	1061	1094	669	893	857	834	778	1429	940	1356	1247	1528	1027	839	1018	917	832	719	878	1080	866	950	972	844	1238	1221	1241	1388	783	1156	1062	1322	1183	871	768	1050	1180	855	1149	1070	949	750
Zm00001d015444	828	1022	968	619	589	625	56	89	119	84	83	79	67	130	117	115	25	12	20	25	16	16	111	122	95	110	124	127	50	47	52	86	64	112	105	120	129	103	139	166	113	104	81	86	77	62
Zm00001d021626	3088	2446	2322	2552	2147	2713	1765	2199	2412	2335	2423	3194	2533	2903	2961	3057	2893	2001	2382	2554	2616	1906	3231	3835	2917	2720	3435	2600	3786	3946	3819	4804	3665	5235	2014	2356	2438	1729	2059	2455	3195	2795	3534	2770	2653	2225
Zm00001d015446	1193	1410	1491	1146	1123	1109	869	1276	1355	823	961	1632	1124	1474	1320	1570	2240	1327	1540	1658	1493	1124	1677	1936	1784	1576	1438	1314	1611	1382	1144	1518	791	1027	1503	1741	1537	1022	938	1156	1883	1339	1853	1191	1153	997
Zm00001d021624	1175	1007	1098	929	939	1024	759	984	1136	741	695	1004	637	903	795	964	1190	846	871	1130	936	757	1048	1090	1163	970	926	663	1571	1397	1259	1487	776	1233	1325	1570	1399	829	821	1051	874	591	882	656	573	482
Zm00001d034601	5829	5089	3307	5312	4678	5190	4753	5633	4925	5277	5875	6393	5762	5392	5702	5472	4058	4024	3443	4907	6477	4550	2797	3713	2598	2827	3211	1843	4010	4827	5298	6865	5098	5101	2840	3375	3340	2891	3140	4375	6721	3477	7876	5752	5398	4326
Zm00001d013132	0	0	1	1	0	1	0	0	0	0	0	0	1	0	0	1	0	1	0	0	1	0	0	0	0	0	0	0	0	0	0	0	1	0	0	0	0	0	1	0	0	0	0	0	0	0
Zm00001d013133	6	0	1	1	2	1	2	2	1	3	0	1	0	4	3	0	1	0	2	3	2	1	0	2	0	0	0	1	0	0	0	3	5	3	0	1	2	1	1	0	7	6	15	8	7	7
Zm00001d013131	0	0	0	0	0	0	0	0	0	0	0	0	1	0	0	0	0	0	0	3	0	0	0	0	0	0	0	0	0	0	0	0	0	0	0	3	0	0	0	0	5	5	6	4	0	7
Zm00001d013135	133	101	144	160	171	161	110	99	87	262	271	77	78	113	132	119	87	177	68	120	86	126	231	342	273	264	257	234	132	152	173	313	240	327	370	369	400	340	366	381	182	103	226	103	113	68
Zm00001d013139	561	409	435	420	397	446	425	551	674	555	649	547	402	729	800	762	625	411	467	586	498	481	876	927	729	776	729	521	485	424	376	650	343	556	694	607	631	464	430	712	558	517	578	582	510	384
Zm00001d030295	5	5	0	0	6	7	10	21	13	9	12	0	0	0	0	0	5	0	4	5	5	3	0	2	0	2	0	0	0	5	3	3	3	6	7	15	11	13	10	11	0	0	0	0	0	0
Zm00001d014874	13	11	7	11	3	0	7	12	6	17	17	8	13	19	25	20	9	4	13	0	4	2	7	7	8	6	8	8	7	11	19	24	12	20	22	19	6	10	8	11	8	11	12	16	8	9
Zm00001d034847	0	0	0	0	0	0	0	4	0	5	0	15	21	34	36	48	5	4	8	3	5	1	0	0	0	0	0	0	0	0	0	0	0	0	0	0	0	0	0	0	0	0	0	0	0	0
Zm00001d006306	5	10	14	16	13	4	105	130	119	93	122	97	138	126	107	142	106	70	98	109	119	64	94	135	119	117	110	128	142	170	93	160	107	125	398	326	325	215	281	243	69	40	52	48	70	63
Zm00001d030308	117	127	117	93	94	86	63	109	135	113	85	117	61	157	151	162	91	70	65	96	83	87	122	126	98	101	114	66	54	67	56	134	47	67	63	77	71	63	67	63	133	137	136	143	128	110
Zm00001d030303	997	613	556	360	400	396	348	537	584	418	393	945	850	657	778	592	567	304	362	568	570	458	748	1261	746	814	625	577	739	824	735	830	704	1006	388	484	562	371	409	407	774	622	1016	705	748	511
Zm00001d030300	114	107	96	87	99	57	63	80	123	52	68	143	95	230	177	253	0	0	0	0	0	0	0	0	0	0	3	7	0	0	0	0	0	0	142	161	121	97	112	123	143	135	154	130	117	107
Zm00001d030301	328	366	318	439	360	393	366	410	567	498	521	407	249	549	508	528	460	297	330	469	456	282	296	337	319	313	439	373	391	314	381	487	343	495	443	506	492	387	455	596	338	239	351	376	332	238
Zm00001d030304	375	495	99	206	253	336	501	371	234	568	650	566	696	231	252	203	638	355	213	321	273	281	284	494	312	507	403	230	370	486	455	470	279	280	147	133	185	207	117	133	312	84	262	325	332	259
Zm00001d030305	4	0	0	0	0	0	6	14	22	17	22	0	0	0	0	0	2	0	0	0	0	0	0	0	0	0	0	4	0	0	0	0	0	0	0	0	0	0	0	0	13	11	6	7	8	9
Zm00001d023540	0	0	0	0	0	0	0	0	0	0	0	0	0	0	0	0	0	0	0	0	0	0	0	0	0	0	0	0	0	0	1	0	0	0	0	0	0	0	0	0	0	0	0	0	0	0
ENSRNA049476438	8	4	5	3	5	1	8	5	7	8	5	7	8	6	8	4	9	6	7	4	6	4	9	12	7	7	15	6	4	6	5	13	8	14	4	4	4	5	8	8	12	22	12	2	7	2
Zm00001d053882	1919	1518	2112	1553	1660	1723	894	1428	1803	876	885	1063	588	1120	846	1107	1046	641	752	872	771	650	1463	1708	1469	1239	1066	1062	1512	1271	979	1398	603	887	1437	1657	1581	954	886	932	1510	1070	1374	989	939	731
Zm00001d014723	45	66	51	48	48	49	49	133	82	106	74	175	128	152	119	165	140	105	123	150	87	53	85	128	90	98	90	87	254	219	202	207	162	180	124	200	209	118	114	123	93	61	93	73	63	42
Zm00001d028365	41	46	58	18	33	36	81	107	96	52	54	109	111	92	114	107	163	115	102	146	134	92	242	327	270	239	182	161	174	126	153	174	105	144	248	322	322	145	132	146	100	68	124	77	81	45
Zm00001d028367	323	360	197	366	462	537	573	1115	1315	1380	1365	700	728	1013	1062	1151	1170	1210	1040	1395	1124	1099	609	922	690	869	908	753	673	595	724	599	431	597	352	333	310	197	282	359	207	149	218	172	110	87
Zm00001d012791	657	354	428	465	360	315	65	201	279	213	240	611	485	814	928	683	380	218	334	539	508	447	430	655	383	558	518	392	611	748	907	1134	862	1192	223	308	404	277	285	364	698	663	908	1048	1009	822
Zm00001d028363	405	287	526	229	295	354	376	635	810	355	352	464	262	405	362	428	258	251	299	384	274	281	462	345	414	402	432	336	213	180	208	287	128	193	571	640	562	354	336	502	589	429	697	427	412	287
Zm00001d028362	12	2	3	4	3	11	6	33	60	9	11	16	18	10	6	4	9	17	14	33	16	23	5	4	3	7	7	7	11	12	12	14	26	17	33	20	30	16	17	20	10	4	8	22	15	6
Zm00001d028282	306	141	193	234	149	181	253	449	582	381	440	1771	1327	1113	1258	975	80	25	50	89	67	48	1881	1958	1447	1603	1179	869	480	945	411	659	501	581	473	448	524	556	606	876	801	780	647	813	831	714
Zm00001d028369	3752	3884	3953	3237	3309	3566	2114	2796	3210	3081	3000	3460	2179	3622	3400	3940	2948	2110	2333	2425	2609	1984	2902	3048	2602	2410	2438	2141	4306	4138	3289	4368	2702	3713	2714	3118	2825	2189	2456	3093	2650	2020	2656	2496	2372	1922
Zm00001d028368	2210	1741	2664	1434	1446	1605	2379	2826	3037	4445	4594	1143	950	2169	2146	2435	8366	5385	6347	8303	6377	6110	3560	3509	3084	3349	3720	2776	1003	739	784	988	563	906	4673	4445	3042	2759	3759	4241	9251	6936	11074	7231	7151	5554
Zm00001d020170	2584	2493	2569	3523	2996	2740	2397	3552	4449	3667	3943	1606	1061	2103	1984	2350	3576	2472	2762	2549	2856	2096	1623	1645	1556	1700	1834	1680	2283	2687	1826	2775	1582	2057	2221	2945	2625	2597	2441	3407	2164	1661	2233	2372	2143	1769
Zm00001d020171	176	136	174	88	94	82	90	157	183	72	77	141	79	139	123	132	216	179	194	190	145	136	220	270	186	200	103	119	106	112	63	87	38	59	180	220	207	142	73	99	212	127	188	107	111	73
Zm00001d020172	390	373	480	317	212	198	292	465	445	409	432	523	375	641	635	737	346	398	346	416	348	340	606	678	656	585	572	489	292	253	278	337	178	315	484	641	557	463	469	566	658	560	720	542	425	370
Zm00001d020175	11949	11637	13373	8928	8890	8852	6892	9237	10584	7209	7794	8074	4792	8057	7476	8733	9190	5792	6601	5856	6198	4884	11149	11132	10348	7790	7671	6759	8729	8401	5107	8546	4018	5825	6860	7529	6821	4430	4459	5801	8888	7832	9160	7886	7645	6195
Zm00001d020176	141	230	157	176	159	192	102	117	135	141	134	476	301	618	520	615	96	131	102	78	109	86	89	104	87	105	111	114	108	96	79	191	134	177	201	229	214	166	185	280	84	91	113	103	135	107
Zm00001d020177	0	0	0	0	0	0	0	0	0	0	0	0	0	0	0	0	0	0	2	0	0	0	0	7	2	3	5	4	0	0	0	0	0	0	0	0	0	0	0	0	0	7	0	5	3	0
Zm00001d020178	733	728	826	863	838	974	823	1054	1332	961	1004	1294	751	1136	1130	1230	999	839	704	951	735	821	1698	1993	1631	1664	1406	1238	863	723	754	994	540	690	1085	1316	1152	831	780	1139	2127	1680	2173	1402	1303	1014
Zm00001d020179	0	0	0	0	0	0	0	0	0	0	0	0	0	2	2	3	2	0	0	0	0	0	0	3	2	0	1	0	3	1	1	2	2	6	4	2	3	4	5	3	3	1	2	3	4	2
Zm00001d038984	14	5	10	19	2	9	15	24	28	43	70	17	32	62	88	71	54	26	30	283	217	168	57	52	69	53	54	49	8	3	5	12	7	6	69	59	44	62	88	69	214	255	295	251	191	178
Zm00001d044749	0	0	0	0	0	0	0	0	0	0	1	15	6	10	4	9	0	0	1	0	0	0	1	0	0	0	0	1	0	0	0	0	0	0	0	0	0	0	0	0	0	0	0	0	0	0
Zm00001d044748	122	133	47	59	44	61	87	87	108	73	112	103	76	155	170	200	227	223	177	188	192	116	225	310	259	292	232	219	40	40	27	37	32	40	90	104	119	102	93	141	133	77	129	150	138	97
Zm00001d035136	1934	1158	1529	1637	1566	1814	1091	1460	1701	1936	2087	1939	1379	2382	2620	2601	2182	1239	1846	2236	2150	1631	1491	1593	1247	1570	1763	1238	1893	2044	2006	2531	2317	2896	1603	1712	1732	1503	1914	2173	1837	1669	2122	2263	2253	1758
Zm00001d023488	22	24	28	32	19	24	24	30	35	9	12	18	14	10	15	14	25	13	15	22	20	17	22	25	23	18	9	19	21	18	10	14	7	19	10	24	22	19	8	19	25	15	17	20	11	6
Zm00001d044743	0	0	0	0	0	0	0	0	0	0	0	0	0	0	0	0	0	0	0	0	0	0	0	0	0	0	0	0	0	0	0	0	0	0	0	0	0	0	0	0	3	4	0	0	0	0
Zm00001d044742	0	1	0	0	0	0	0	0	1	0	0	0	0	0	0	0	0	0	0	0	0	0	0	0	0	0	0	0	0	0	0	0	0	0	0	0	0	0	0	0	1	0	0	0	0	0
Zm00001d044745	238	241	273	202	236	190	279	392	425	286	327	355	248	251	201	292	278	227	245	302	269	244	540	577	525	415	365	379	286	279	226	298	151	211	271	271	250	163	168	200	332	253	295	164	187	115
Zm00001d044744	940	722	277	250	229	282	681	489	357	482	494	1956	1811	585	627	461	990	483	522	343	525	206	588	1064	613	554	454	188	586	836	983	993	630	698	235	291	316	253	191	211	924	703	1592	431	467	357
Zm00001d044747	1579	1433	1015	1340	1291	1387	1921	2491	2958	3147	3473	2672	1880	2932	3147	3486	3558	3342	2371	2229	1926	2137	1501	1707	1486	1557	1803	1596	2247	2131	1699	2244	1561	2073	2599	2434	2388	1779	1932	2752	2331	1914	2427	1925	1921	1717
Zm00001d014673	15320	13570	16869	14905	14595	16004	11731	15156	17894	15626	16543	15428	9425	18686	18100	20578	14999	10746	12133	12642	13316	10419	17273	17919	15805	15053	15828	13260	16515	15090	11667	18571	11021	14434	15860	17611	17061	12310	12547	17054	15059	12423	15110	15170	14861	11843
Zm00001d024709	366	365	442	427	471	492	243	367	362	365	339	548	372	655	674	676	426	301	357	407	348	332	408	559	395	511	536	449	594	479	508	616	367	599	563	633	551	461	432	597	526	410	528	463	431	345
Zm00001d020289	5	4	8	4	3	14	8	5	10	4	4	8	11	5	16	16	0	7	4	6	8	0	5	5	0	7	3	9	4	0	10	8	11	6	7	11	6	2	14	17	6	10	7	6	9	5
Zm00001d029934	100	112	11	92	71	67	87	85	43	72	91	211	317	50	94	64	137	130	72	149	165	183	31	157	47	229	172	65	169	189	396	329	220	217	92	84	151	108	58	55	243	85	443	65	73	46
Zm00001d020282	33	36	12	30	2	32	21	21	23	19	21	30	30	30	30	35	126	76	88	78	62	38	17	21	16	13	24	8	12	13	13	12	10	10	35	27	28	25	31	27	23	17	26	26	12	14
Zm00001d020283	773	821	752	846	858	922	657	799	852	993	1001	616	420	798	686	798	911	659	627	794	655	620	856	1107	977	1053	893	808	1006	952	833	1123	656	875	971	972	969	771	655	982	933	760	992	868	844	651
Zm00001d020280	47	26	35	39	38	34	3	15	12	7	19	17	6	20	14	26	60	36	42	65	57	46	23	29	38	32	27	24	18	10	11	26	11	24	2	6	3	2	6	3	37	35	58	122	110	83
Zm00001d024700	46	66	44	28	28	33	95	82	81	75	80	19	20	53	70	59	13	7	5	18	5	6	11	23	27	15	23	21	4	7	10	15	9	3	23	29	42	26	20	31	40	30	63	18	30	18
Zm00001d024707	0	0	0	0	0	0	0	0	0	0	0	0	0	0	0	2	30	17	20	12	10	10	0	0	0	0	3	0	0	0	0	0	0	0	33	42	44	29	33	29	0	0	0	0	0	0
Zm00001d020284	4	0	2	0	0	2	0	5	3	0	4	2	5	2	3	0	6	2	3	2	2	0	0	3	2	5	3	4	7	0	0	4	0	7	2	4	5	0	0	3	7	4	0	4	0	4
Zm00001d024704	551	472	550	523	535	573	444	533	552	479	540	715	511	629	606	744	559	451	544	532	510	462	340	423	293	329	398	297	569	483	482	663	348	534	623	674	704	428	493	565	567	473	592	545	503	440
Zm00001d002788	11	11	15	11	17	19	3	10	16	10	20	35	15	26	46	40	55	89	46	91	108	59	10	18	3	9	11	12	2	4	4	5	9	12	46	50	50	22	45	51	7	18	16	38	23	21
Zm00001d013362	648	530	720	634	682	652	498	736	845	714	659	596	320	959	961	1134	734	444	607	602	531	462	644	629	569	520	596	603	1359	1019	834	1306	755	915	937	946	754	608	686	975	974	826	894	1118	1122	920
Zm00001d026648	1	0	1	0	1	0	0	0	0	0	0	0	0	0	0	1	2	1	1	1	1	0	10	19	10	6	5	10	0	0	0	0	0	0	0	1	1	0	0	0	0	3	2	1	1	2
Zm00001d009519	5	2	5	2	8	3	0	1	1	1	1	8	3	3	9	12	6	1	2	3	1	1	5	5	6	7	6	10	26	20	15	21	10	12	3	3	2	5	2	1	23	19	35	19	10	10
Zm00001d009518	0	0	0	0	0	0	0	0	0	0	0	11	19	14	7	7	18	20	26	47	26	17	16	22	17	18	23	20	5	0	0	3	3	2	0	5	2	3	3	3	0	0	0	0	0	0
Zm00001d042557	0	0	0	0	0	0	0	0	0	0	0	0	0	0	0	0	0	0	0	0	0	0	2	5	3	0	3	0	0	0	0	0	0	0	3	6	7	3	1	6	0	0	0	0	0	0
Zm00001d009513	829	866	1013	926	970	1059	764	1191	1289	1144	1220	889	535	1391	1302	1454	634	486	526	575	474	426	642	676	660	579	639	563	1026	945	877	1208	807	1015	787	991	911	729	814	979	980	899	1051	1074	961	756
Zm00001d009512	0	3	0	1	0	5	4	3	0	0	0	0	0	0	0	0	0	0	0	0	1	3	5	0	0	0	10	0	0	0	0	0	0	3	215	291	226	134	153	201	21	7	7	2	0	4
Zm00001d009511	422	354	445	408	459	536	307	436	622	483	416	512	295	715	645	786	656	491	564	600	565	484	444	456	455	443	436	338	515	484	383	631	357	507	468	507	417	318	347	488	357	274	377	339	329	268
Zm00001d027459	43	47	29	35	30	24	17	21	16	21	28	26	19	24	31	30	34	17	22	25	23	18	28	39	36	16	28	13	7	21	13	17	15	22	15	32	27	19	22	37	18	29	42	26	25	19
Zm00001d009517	421	359	358	326	348	432	827	1115	1339	963	1120	1154	693	1108	1115	1158	1365	1011	1211	1251	1146	976	1448	1530	1345	1208	1432	1093	1339	1362	1099	1525	901	1125	1473	1463	1562	1020	1043	1399	1103	898	1076	1057	878	751
Zm00001d009515	65	47	56	51	40	75	1	0	0	0	0	10	0	0	5	10	0	1	0	0	0	0	2	2	3	12	7	7	88	82	104	92	79	128	8	6	0	5	0	8	90	88	111	96	83	59
Zm00001d009514	5	0	2	3	3	0	0	0	0	0	0	0	0	0	0	0	0	0	0	0	0	0	0	0	0	0	0	0	8	7	11	8	5	6	0	0	0	0	0	0	0	3	0	0	0	0
Zm00001d002782	241	154	123	183	125	131	256	204	168	128	139	403	430	274	214	192	713	334	270	232	555	189	138	206	145	154	130	83	199	272	296	342	211	233	93	94	118	90	104	114	295	179	377	227	241	171
Zm00001d028235	653	265	340	451	343	520	154	317	439	337	470	457	262	680	681	548	548	335	480	631	595	426	471	674	434	628	675	529	353	375	480	625	585	901	521	598	744	642	834	859	544	499	764	737	797	559
Zm00001d050964	236	160	171	142	152	183	174	244	239	232	248	262	188	222	223	284	255	184	245	218	243	184	293	312	195	229	287	208	225	247	285	328	312	373	228	234	289	209	326	317	263	275	360	278	325	239
Zm00001d049651	14	0	0	0	0	0	0	1	0	0	2	6	7	7	5	4	11	8	0	7	13	15	6	33	12	15	8	4	1	0	0	0	4	3	0	4	6	6	5	3	12	16	19	4	14	7
Zm00001d049135	1206	1050	1140	1332	1272	1298	860	1221	1577	1330	1399	863	507	1218	1077	1180	805	756	834	1021	1171	755	1342	2096	1543	986	978	970	1316	1039	896	1618	951	1199	1491	1674	1568	1171	1060	1262	1199	1060	1272	752	804	568
Zm00001d038388	61	26	33	61	35	30	2	14	9	15	8	49	25	56	82	38	59	52	93	111	124	74	19	27	12	18	24	13	42	32	36	45	51	54	79	99	92	112	117	100	7	12	19	11	9	7
Zm00001d029108	2	0	0	0	0	0	0	0	0	0	0	17	17	0	0	0	0	0	0	0	0	0	0	2	0	1	0	0	0	0	1	0	2	0	0	0	2	0	0	2	0	0	1	0	0	0
Zm00001d002784	11	9	6	6	8	6	0	7	13	13	13	52	54	67	59	57	16	15	28	17	9	16	12	28	19	24	19	31	16	17	14	25	34	20	8	17	9	11	13	18	17	7	26	18	8	13
Zm00001d043543	2734	3134	2942	2587	2349	2404	2103	2899	3312	2654	2635	3044	1925	2962	2551	3040	3043	1971	2213	2990	2550	2028	2107	2443	2032	1852	1803	1427	4211	4183	2376	2951	1573	2155	1694	2245	1996	1318	1291	1616	2260	1869	2293	1567	1526	1278
Zm00001d033658	2	0	0	2	0	0	0	0	0	0	0	1	0	0	0	0	0	0	0	0	0	0	0	0	0	0	0	0	3	1	0	1	0	0	0	0	0	2	0	0	0	0	0	0	0	0
Zm00001d036613	0	2	4	0	0	0	5	7	10	10	18	0	0	2	2	0	3	0	2	0	5	3	9	2	2	2	5	0	4	0	2	0	3	0	8	2	4	4	0	0	0	0	0	0	0	0
Zm00001d049656	3956	2756	2870	2918	2662	3093	2550	3300	3795	3415	3735	4420	3221	4037	4511	4550	4283	3087	3712	3284	3519	2899	4603	5358	4111	4034	4465	3374	4534	4663	3716	5171	3584	4454	3833	4014	4154	3163	3473	4339	4224	3869	4671	4351	4214	3479
Zm00001d036316	0	2	7	2	0	0	0	3	0	5	3	6	0	0	0	0	0	0	2	0	0	0	0	2	2	0	0	0	3	2	2	3	2	0	0	0	0	1	0	0	0	0	0	0	0	0
Zm00001d043216	4	6	4	10	7	6	0	0	0	0	0	0	2	5	7	14	20	16	20	37	26	19	5	8	4	4	0	7	2	0	6	0	0	0	15	12	10	8	24	17	4	4	6	7	5	6
Zm00001d036073	2031	1748	1714	1595	1510	1532	1023	1458	1484	1751	1798	1559	1371	2039	1918	2122	2021	1491	1388	1481	1592	1212	1099	1357	1045	1010	1259	831	1419	1421	1180	1529	1040	1481	1411	1681	1507	1123	1418	1866	2066	1807	2356	1852	1863	1378
Zm00001d043215	74	80	72	75	77	86	8	15	19	13	12	107	61	153	97	120	68	59	83	77	77	51	125	126	121	115	170	129	481	433	492	648	421	675	22	26	23	22	23	26	663	509	724	775	686	562
Zm00001d036077	350	282	357	287	275	340	234	367	433	396	380	574	390	675	619	745	282	217	220	260	251	203	445	475	423	355	422	357	365	312	324	447	298	373	330	412	372	285	243	406	380	314	397	338	308	260
Zm00001d036074	0	0	0	0	0	0	0	1	0	0	1	0	1	1	1	0	1	0	1	1	1	0	0	1	1	0	0	0	0	0	0	0	0	0	0	0	1	1	0	0	0	0	0	0	0	0
Zm00001d036075	0	1	0	1	0	0	0	1	1	0	1	0	1	1	1	1	1	1	1	1	1	0	1	1	1	0	0	0	0	0	0	0	0	0	0	0	1	0	0	0	0	0	1	1	0	1
Zm00001d020827	2653	3099	2936	2971	3095	3739	2069	3789	4907	2752	2714	2854	2006	3191	2921	3219	2817	2033	2194	3424	2469	2383	2309	2824	2301	2205	2430	2242	3164	2750	2066	3039	1716	2279	3877	4065	4113	2397	2367	2994	2919	2024	2782	2310	2070	1767
Zm00001d036078	1	0	0	0	1	1	0	0	1	0	1	0	0	1	0	0	1	1	0	1	0	0	0	0	1	1	1	0	0	0	1	0	1	0	1	0	1	1	1	0	1	0	1	1	0	0
Zm00001d020825	83	46	56	27	59	93	38	49	81	51	70	93	45	71	68	78	94	69	66	61	45	65	48	45	41	48	38	27	96	73	66	109	68	88	54	57	66	44	42	50	51	42	57	26	39	39
Zm00001d020822	3	3	0	6	2	3	0	5	3	2	0	0	0	4	2	0	0	0	0	0	0	0	0	3	0	0	0	0	2	0	0	0	0	0	0	2	1	0	0	0	0	0	0	0	0	0
Zm00001d033657	1536	1888	1383	1358	1508	1682	1176	1721	2037	1496	1527	23	16	27	32	31	1840	1448	1517	1941	1423	959	9	9	11	3	79	8	19	20	33	37	11	25	1738	2566	2301	1421	1487	1581	11	0	6	0	0	0
Zm00001d043218	544	491	578	451	437	524	429	558	619	567	641	572	412	844	803	828	634	495	541	502	500	454	719	834	692	528	552	432	488	469	387	570	324	491	735	847	718	491	594	674	558	330	451	418	386	309
Zm00001d020821	986	1062	975	891	803	881	619	864	861	585	655	1117	781	965	796	966	1021	724	897	846	787	617	682	797	827	707	642	618	1354	1078	1047	1139	552	759	751	922	851	457	397	513	627	483	636	507	423	427
Zm00001d020967	23	15	2	40	31	35	27	21	2	20	23	55	81	27	40	28	16	15	7	8	17	16	6	14	6	22	21	9	23	35	66	53	54	31	10	21	23	22	10	16	20	7	28	16	14	8
Zm00001d033656	0	2	0	0	0	2	0	2	0	2	0	0	0	0	0	0	4	0	0	0	0	0	0	0	0	0	0	0	2	0	2	6	0	4	0	0	0	0	0	0	0	0	0	0	0	0
Zm00001d038386	0	0	0	0	0	0	0	0	0	0	0	0	0	0	0	0	0	0	0	0	0	0	0	0	0	0	0	0	0	0	0	0	0	0	0	0	0	0	0	0	0	0	1	0	0	0
Zm00001d050969	411	232	396	489	470	506	384	541	677	597	596	324	179	437	448	468	586	451	533	713	566	507	479	433	404	390	441	424	225	217	192	297	177	245	455	427	398	342	391	506	630	429	657	619	581	471
Zm00001d033653	0	0	3	6	4	6	0	0	0	0	0	0	79	110	110	0	0	0	0	0	0	0	0	0	0	0	0	0	0	4	0	0	0	0	0	0	0	0	0	0	36	18	24	21	17	11
Zm00001d023733	792	746	643	807	677	776	512	708	782	972	1002	975	812	1002	1081	1259	912	658	772	833	903	662	795	962	604	730	830	718	480	469	497	593	489	742	899	1091	1025	912	1066	1490	960	835	1173	971	892	773
Zm00001d023732	425	467	420	482	464	532	311	351	407	393	409	295	239	338	312	374	223	160	195	161	171	113	197	301	183	270	231	247	162	111	143	236	105	158	257	287	287	215	240	272	417	283	435	383	377	303
Zm00001d023731	1	1	0	1	1	1	0	0	0	0	0	0	0	0	0	0	0	0	0	0	0	0	0	0	0	0	0	0	1	0	0	0	0	0	0	0	0	0	0	0	0	1	0	0	0	0
Zm00001d037573	3810	3499	3427	3195	2756	2989	2713	3556	4094	4605	5049	3583	3052	5960	5699	6529	5257	3556	4344	5510	5133	4111	3867	4589	3607	4067	4939	3751	2704	2900	2641	3149	2016	3364	3679	4401	3502	3335	3940	5116	5256	4147	5776	4541	4453	3673
Zm00001d023737	79	30	46	56	44	43	35	67	73	78	70	116	96	119	166	125	68	37	85	127	130	119	151	143	103	169	181	178	66	75	114	122	88	156	91	129	138	97	116	120	161	170	175	133	137	89
Zm00001d023735	2666	2430	2463	3154	2928	3560	1989	2852	3422	2805	2848	2155	1627	2842	2635	3164	2154	1646	1877	2514	2275	1875	3550	3504	3002	3388	3795	2945	2884	2622	2612	2905	2020	2899	1963	2084	1794	1413	1738	2138	4339	3451	4167	3202	3105	2514
Zm00001d022468	0	0	3	0	0	0	238	440	495	466	421	0	0	0	0	0	0	0	0	0	0	0	0	0	0	4	2	0	0	0	0	0	0	0	39	71	30	50	27	46	0	0	0	0	0	0
Zm00001d022469	3516	2548	2863	3164	3076	3827	2523	4681	6435	4356	4438	4871	3818	6812	7277	6637	4409	3700	4155	6110	5429	4639	3969	5144	3616	4889	5443	4254	3584	3542	3220	4473	3293	4540	4522	5137	5021	3997	4880	5602	4614	4156	5153	6075	6229	4878
Zm00001d002899	860	480	311	551	487	637	310	348	369	884	897	1017	842	2037	2487	2126	1959	1919	1932	1394	1828	1297	54	38	38	0	91	54	795	815	990	1496	1241	1716	580	630	650	660	883	862	670	548	843	1082	1098	970
Zm00001d002898	3	0	0	4	5	4	206	252	302	849	985	749	650	1467	2197	1452	8	11	7	9	9	6	393	514	316	695	739	402	92	125	180	232	219	368	288	238	280	371	557	749	309	299	459	1481	1613	1262
Zm00001d002893	16	19	17	17	21	12	3	12	20	38	36	18	11	32	41	38	42	29	17	12	14	15	10	19	13	9	11	5	11	10	14	14	18	32	3	2	0	7	3	5	4	5	12	10	29	8
Zm00001d022462	3774	2923	2814	3492	3474	3871	2741	3781	4224	4265	4644	4703	3247	5438	5839	6084	4714	3370	4435	3712	3896	3186	6240	5731	5127	5277	5844	4683	5982	6277	5084	7377	5980	7275	4533	4620	5368	3706	4825	6039	4877	3730	4748	5213	4889	3928
Zm00001d002890	38	15	7	11	13	7	14	10	20	19	17	49	40	34	38	34	34	26	22	39	39	30	22	33	41	32	29	26	18	14	35	26	60	42	33	29	37	45	30	27	39	40	49	31	46	21
Zm00001d022464	14	8	14	25	16	10	14	13	25	33	37	2	3	17	14	12	12	8	9	41	47	24	19	25	16	16	19	15	1	0	1	0	0	0	4	11	11	12	15	10	31	27	30	28	23	15
Zm00001d022465	422	400	399	345	271	283	195	240	288	266	250	302	261	342	290	363	278	149	229	314	301	191	403	458	344	362	381	306	435	509	412	448	303	462	392	432	407	273	334	400	427	367	363	347	260	249
Zm00001d022466	1926	1631	1863	1580	1771	1903	1625	1966	2369	2139	2137	3072	1912	3201	2817	3271	2719	1812	2227	2072	2127	1728	2547	2814	2457	2250	2329	1960	2778	2925	2437	3775	2438	3446	2077	2376	2620	1677	2012	2299	2111	1613	1965	1975	1983	1519
Zm00001d022467	141	45	13	18	9	8	2	4	1	0	5	1	3	2	2	0	6	3	3	4	11	4	16	76	32	2	7	2	6	17	20	14	9	16	0	2	3	7	7	2	6	12	17	0	2	2
Zm00001d008648	1889	1938	2101	1654	1656	1771	1065	1354	1627	1089	1114	931	711	937	849	925	1399	1006	1172	1408	1172	868	1196	1207	1119	965	978	881	1650	1397	1270	1752	844	1309	1583	1754	1678	1068	1051	1283	1197	990	1251	794	828	704
Zm00001d008649	655	903	386	401	476	404	494	463	406	550	571	1393	1129	2088	1819	2122	848	173	204	328	418	100	824	1014	817	913	847	673	1293	1529	711	888	470	672	482	572	513	525	577	631	492	385	549	364	333	276
Zm00001d039733	2039	584	784	655	504	728	472	831	1053	1054	1130	1288	965	1115	1471	949	1322	556	1193	983	1398	888	2126	2807	1688	1638	1536	1004	855	1323	1080	1699	1547	2177	866	840	1167	896	1121	1068	1491	1662	1682	1736	1756	1538
Zm00001d008640	1600	1665	1532	1435	1301	1427	951	1230	1385	1281	1286	1206	937	1555	1442	1620	1389	932	997	1148	950	826	1012	1202	1012	1033	1089	974	1467	1323	1048	1392	935	1181	1027	1330	1071	878	863	1102	1226	993	1197	1182	1095	792
Zm00001d008642	8334	6468	9852	9189	8881	9172	1153	1686	2073	1651	1833	5002	3872	7149	6829	7535	3528	2530	3690	4404	3995	3331	5519	5788	5132	5760	5947	4796	4078	3857	3432	5162	3087	4236	4297	5087	4540	3611	4223	4691	1667	1737	1941	1541	1387	1109
Zm00001d008645	3264	2793	3215	2570	2270	2560	1172	1836	2118	1875	2151	1091	640	1341	1285	1443	1701	1252	1515	1873	1672	1353	2159	2556	2034	2127	2296	2045	666	622	394	707	404	565	1290	1210	1299	967	1128	1412	2549	2155	2787	2491	2257	1987
Zm00001d036616	57	41	65	32	31	26	5	30	28	17	17	6	3	13	4	10	57	31	42	78	68	29	69	66	62	70	91	62	36	23	39	54	23	41	120	198	136	144	141	162	128	114	174	138	155	108
Zm00001d008647	0	1	1	0	0	0	1	1	1	1	0	2	0	1	1	0	0	0	0	2	0	1	1	2	2	0	1	0	0	0	1	1	0	0	1	0	1	0	0	0	0	1	0	1	0	1
Zm00001d041905	2	3	0	7	0	0	0	4	0	0	8	7	0	0	4	1	4	0	0	0	9	6	5	0	0	1	0	3	2	9	2	0	0	2	0	0	0	0	0	0	0	0	0	3	0	0
Zm00001d020969	851	808	667	517	486	508	973	1056	969	782	883	984	750	700	747	782	1250	654	856	928	1007	590	1496	1692	1490	971	875	680	1787	1813	968	1097	520	537	831	981	791	567	541	556	1075	823	1057	607	594	448
Zm00001d039031	3	2	2	5	1	3	1	1	2	2	1	9	8	4	7	7	3	2	3	3	4	5	6	10	3	4	10	4	1	6	7	2	1	4	4	1	1	4	3	1	3	4	9	9	6	7
Zm00001d041445	4598	4576	4746	4660	4457	4921	2969	3746	4404	3414	3653	4576	2916	4985	4511	5114	4345	2981	3497	4004	3553	3094	4660	4704	4240	3973	3929	3411	4556	4031	3490	4895	2805	4047	4433	4877	4386	3137	3284	4593	4243	3158	4229	3177	3047	2469
Zm00001d001878	0	0	0	0	0	0	0	0	0	0	0	0	0	0	1	0	0	0	0	0	0	0	0	0	0	0	0	0	0	0	0	0	0	0	0	0	0	0	0	0	0	0	0	0	0	0
Zm00001d034001	1609	1492	1623	1776	1702	2057	1223	2085	2704	1718	1786	1622	1243	1925	1761	1962	1298	1050	1136	1501	1400	1118	1951	2516	1803	2031	2338	1893	1970	1808	1555	2078	1272	1759	2200	2045	2056	1569	1511	1862	1055	831	958	1209	1119	890
Zm00001d028854	0	0	0	0	0	0	0	0	0	0	0	0	0	0	0	0	0	0	0	0	0	0	0	0	0	0	0	0	0	0	0	0	0	0	2	0	0	0	0	0	1	0	2	1	0	3
Zm00001d039036	242	255	286	302	291	309	284	360	369	423	418	435	398	528	528	580	302	273	242	408	237	267	354	310	270	286	311	265	303	280	250	311	208	294	240	318	306	172	191	299	365	221	330	277	257	222
Zm00001d019090	1468	1631	1556	1150	1334	1345	917	1339	1763	1146	1161	1328	806	1341	1200	1337	1482	1025	1079	1209	1030	865	1205	1446	1321	1106	1177	1099	1621	1575	1118	1589	774	1041	1581	1795	1453	1060	946	1327	1189	838	992	970	873	671
Zm00001d003331	6	0	19	5	10	10	4	15	18	14	14	11	3	17	20	12	7	6	8	11	12	5	7	5	7	0	0	4	19	18	11	27	6	19	8	4	7	0	6	5	11	10	5	5	4	10
Zm00001d046664	3	1	2	2	2	3	2	1	1	6	4	1	0	2	2	4	2	2	3	1	2	3	7	6	7	3	10	2	7	9	1	3	3	5	3	1	2	3	3	5	3	5	5	6	8	5
Zm00001d041907	0	0	0	0	0	0	0	0	0	0	0	0	0	0	0	0	0	0	0	0	1	0	0	0	0	0	0	0	2	0	0	0	0	0	0	0	0	0	0	0	0	0	0	0	0	0
Zm00001d032798	144	149	152	145	129	194	199	237	286	208	243	357	214	357	323	323	279	172	228	143	172	133	339	326	269	234	266	280	429	411	350	549	302	374	278	283	312	197	178	246	130	151	171	155	166	163
Zm00001d001871	269	401	300	255	221	250	301	268	344	249	288	509	400	477	490	515	498	356	320	306	371	225	487	724	518	358	468	313	561	446	329	634	377	405	228	274	272	257	224	296	103	71	103	137	128	101
Zm00001d032793	0	0	0	0	0	0	0	0	0	0	0	0	0	4	1	1	3	3	1	4	0	0	0	0	0	0	0	0	0	0	0	0	0	0	3	3	2	3	0	1	0	0	0	0	0	0
Zm00001d032792	0	0	0	0	0	0	0	0	0	0	0	0	0	0	0	0	0	0	0	0	0	0	13	25	14	12	7	12	0	1	0	0	0	0	0	0	0	0	0	0	0	0	0	0	0	0
Zm00001d032791	1	0	0	0	0	1	0	0	2	2	0	0	3	3	2	2	0	0	2	2	2	3	0	0	0	0	0	0	0	0	0	2	0	0	1	0	0	2	2	2	0	0	0	2	0	0
Zm00001d032790	275	337	395	330	426	381	275	288	373	264	276	520	363	417	378	436	702	540	516	563	371	417	618	671	607	477	518	464	520	465	402	438	234	296	398	441	333	253	182	256	513	292	470	284	222	211
Zm00001d032797	14	7	5	5	11	21	4	8	11	3	7	14	10	11	19	18	11	6	16	4	16	7	2	10	6	6	10	9	24	10	16	26	31	23	13	18	10	12	16	14	2	0	1	2	0	2
Zm00001d032796	27	22	22	13	9	19	0	0	0	0	0	9	0	10	9	6	0	0	0	0	0	0	0	0	0	0	0	0	1	2	3	4	2	0	2	3	2	2	4	0	0	0	0	0	0	0
Zm00001d032795	0	3	0	0	0	2	0	12	6	7	1	5	7	20	22	12	5	3	8	2	9	6	6	8	2	4	5	0	3	5	2	3	7	3	6	4	5	3	3	7	2	2	4	14	11	8
Zm00001d032794	9	6	5	2	5	9	10	16	17	6	14	5	6	3	5	5	11	8	5	3	9	2	2	3	2	0	2	1	0	3	7	4	3	6	16	20	8	8	13	14	2	2	3	2	6	7
Zm00001d038539	7	6	5	2	3	0	3	4	11	5	4	7	11	7	4	0	10	5	10	7	3	3	5	16	16	16	20	14	10	21	18	11	24	28	13	19	11	3	21	23	9	8	5	4	10	8
Zm00001d038538	959	972	756	376	384	380	428	564	653	530	530	476	305	781	750	871	860	303	513	430	514	315	729	917	773	471	434	346	630	842	380	591	385	378	509	531	439	373	355	372	525	487	624	499	449	372
Zm00001d022480	51	51	20	47	41	59	29	41	38	35	50	68	49	61	69	69	99	63	85	58	56	52	35	66	50	24	37	46	51	72	48	78	52	72	48	71	72	47	43	72	58	50	66	50	43	40
Zm00001d001873	2	4	5	5	4	4	0	0	0	0	0	0	0	0	0	0	0	0	0	0	0	0	0	0	0	0	0	0	0	0	0	0	0	0	0	0	0	0	0	0	0	1	0	1	0	0
Zm00001d038531	841	800	805	851	957	1066	561	753	1003	827	815	1215	753	1208	1225	1286	775	615	671	952	814	678	715	844	730	822	943	697	936	800	819	1110	719	926	1100	1283	1173	911	966	1319	775	636	761	688	689	583
Zm00001d038530	1198	1501	1145	1147	1145	1191	462	581	612	552	573	350	202	309	304	294	474	213	224	336	311	210	635	805	683	692	691	588	253	404	175	183	81	130	386	435	402	271	275	361	539	342	519	330	303	248
Zm00001d038532	1155	537	619	854	682	988	410	561	747	861	961	653	447	1187	1524	1299	608	271	379	780	726	552	1157	1299	870	1697	1741	1520	1007	977	1094	1650	1687	2550	1079	1099	1237	1389	1753	1616	535	631	681	786	910	732
Zm00001d038535	5065	4207	4387	4492	4648	5304	4769	5649	6690	6830	7319	8300	6187	9212	8357	9075	7134	5715	7657	7130	7037	5041	9866	9636	8352	8163	9880	7655	9201	9149	8648	11897	10042	13712	6557	7545	7724	5968	7673	9224	6505	5486	6930	6543	6916	5500
Zm00001d038534	20	6	13	9	5	0	0	0	6	0	0	0	0	3	6	0	0	0	0	0	0	0	0	0	0	0	0	1	7	2	6	8	4	11	0	0	0	7	0	0	0	0	5	2	0	0
Zm00001d038537	398	362	464	476	454	495	284	383	524	496	535	216	138	489	451	486	167	159	177	174	220	164	350	383	313	352	383	302	285	196	208	327	228	285	247	299	287	266	223	345	321	271	363	458	497	369
Zm00001d038536	2424	2975	2013	1699	1895	1924	1473	2093	2343	2016	2025	2850	1967	3176	2877	3418	3054	1905	2018	2272	2229	1582	1904	2845	2146	2248	2250	1725	1995	2240	1648	1799	1253	1791	2358	2848	2468	2053	1888	2475	1828	1419	1850	1743	1532	1346
Zm00001d003418	0	0	0	4	3	0	10	10	5	10	12	10	2	17	19	18	11	12	11	13	27	10	10	5	7	0	17	2	10	6	15	11	23	0	8	7	0	5	5	12	5	10	15	4	3	2
Zm00001d003419	20	8	11	12	16	6	0	0	0	0	4	8	3	6	21	6	6	8	7	2	6	7	3	3	5	0	4	3	0	0	0	0	2	0	5	20	9	8	16	16	0	3	1	0	0	2
Zm00001d034437	0	1	0	0	1	0	0	0	0	0	1	0	0	0	1	3	39	28	28	42	18	25	1	0	2	0	0	3	1	1	1	0	0	0	1	0	0	0	0	0	34	25	36	11	15	30
Zm00001d034431	0	0	0	0	0	0	0	0	0	0	0	0	0	0	0	0	0	0	0	0	0	0	0	0	0	0	3	0	0	0	0	0	0	0	0	0	0	0	0	0	0	0	0	0	0	0
Zm00001d034432	1432	1111	1364	1303	1213	1340	1138	1588	2005	1968	2169	1024	591	1374	1422	1412	1599	973	1246	1622	1628	1290	1295	1517	1242	1160	1511	1059	1196	1361	1003	1510	1083	1454	997	1158	1041	941	1209	1291	1302	1224	1542	1608	1575	1178
Zm00001d003411	25	10	34	17	15	22	8	17	17	12	14	43	42	43	48	54	65	43	56	84	85	65	51	46	38	41	55	60	38	32	39	43	30	50	41	66	63	41	35	72	66	61	89	70	67	55
Zm00001d034438	65	66	53	72	75	89	32	52	48	39	62	107	78	93	115	121	109	75	97	98	96	74	54	66	56	59	81	69	78	73	85	92	79	112	80	72	77	62	67	84	96	89	102	98	91	64
Zm00001d003415	305	259	360	321	304	411	243	317	410	338	396	757	465	876	832	1012	42	45	32	32	45	47	272	294	296	304	365	296	329	315	286	478	343	365	554	542	514	397	411	684	570	481	562	585	556	429
Zm00001d003417	0	0	0	0	0	0	0	0	0	0	0	0	0	0	0	0	0	3	0	3	2	0	0	0	0	0	0	0	0	0	0	0	0	0	0	0	0	2	0	0	0	0	0	0	0	0
Zm00001d047469	1542	1570	1720	1753	1715	1906	806	1179	1327	1129	1209	1460	945	1620	1485	1802	1023	884	986	891	838	703	1404	1277	1213	1371	1457	1244	841	831	641	983	690	883	1392	1486	1373	914	1045	1380	784	561	772	754	695	591
Zm00001d047461	2674	2919	2542	3308	3372	4008	3099	4105	4085	3813	3838	2633	1824	2443	2179	2492	3905	2299	2773	3103	3087	2190	2444	3005	2284	2512	3025	2303	8314	9824	4493	6170	3548	4429	3436	3442	3119	2304	2465	2927	4264	3085	3637	3305	2858	2510
Zm00001d047460	0	0	0	0	0	0	0	0	0	0	2	2	0	0	0	0	0	0	0	0	0	0	0	0	0	0	2	0	0	0	0	0	0	0	0	0	0	0	0	0	0	0	0	0	0	0
Zm00001d047463	235	221	327	218	173	212	48	62	87	98	89	120	93	112	119	131	202	128	169	181	158	108	117	115	108	100	105	101	27	43	48	40	49	84	213	284	217	190	225	256	290	260	291	222	175	154
Zm00001d047462	707	556	707	831	801	869	618	932	1079	988	1049	825	529	1143	1145	1322	1113	807	986	1566	1224	940	690	636	654	597	732	618	650	575	527	751	482	683	1023	942	972	712	916	1155	1264	1001	1056	1139	1047	929
Zm00001d047465	0	0	0	0	0	0	0	0	0	0	0	0	0	1	0	2	1	0	0	2	2	0	0	0	1	0	2	2	0	0	0	0	0	2	0	1	0	0	0	0	0	0	1	2	0	0
Zm00001d047464	6016	5764	7097	5583	5394	5928	4001	5704	6439	3980	4197	5301	3044	4665	4359	4756	4903	3101	3828	3985	4036	3366	6357	6665	6036	5546	4802	4399	5114	4551	2830	4765	2140	3203	4312	4711	4136	2605	2378	3183	4781	4037	4684	3997	3884	3131
Zm00001d047467	0	2	0	3	0	0	187	364	389	221	206	277	170	224	188	237	292	196	208	233	205	170	263	346	305	285	217	229	373	325	277	373	143	223	257	279	282	163	161	206	266	168	263	148	145	148
Zm00001d047466	346	407	419	375	349	381	363	491	539	428	445	420	284	479	441	479	328	227	305	375	309	246	407	480	392	361	459	291	397	354	369	445	276	346	334	434	373	247	347	389	311	232	358	276	264	162
Zm00001d041104	1	1	0	0	0	0	0	0	0	0	0	0	0	0	0	0	2	0	0	0	2	0	0	0	0	0	0	0	0	0	0	0	0	0	0	0	0	0	0	0	0	0	0	0	0	0
Zm00001d046337	0	0	0	0	0	0	0	0	0	0	0	0	0	0	0	0	3	2	2	3	2	0	4	7	6	3	3	7	0	0	0	0	0	0	0	0	0	0	0	2	9	11	14	10	8	11
Zm00001d047912	2037	1917	2013	1991	1987	2094	1703	2248	2443	1955	2044	2968	2056	2485	2410	2826	1633	1265	1454	1484	1511	1285	2916	2935	2663	2245	2561	2052	2483	2429	1983	2740	1936	2500	2465	2527	2533	1696	1785	2302	2169	1829	2093	1826	1627	1334
Zm00001d046332	74	32	43	65	55	67	50	69	62	117	120	88	70	96	157	94	63	41	59	63	83	53	94	176	100	106	91	66	33	49	58	85	77	98	77	72	92	95	107	106	93	72	136	106	97	67
Zm00001d041101	0	0	0	0	0	0	0	0	0	0	0	0	0	0	0	0	0	0	0	0	0	0	0	0	0	0	0	0	0	0	0	0	0	0	0	0	1	3	1	0	0	0	0	0	0	0
Zm00001d041102	7	8	4	7	6	13	0	0	0	0	0	1	0	0	0	0	6	3	3	4	7	4	6	14	14	9	16	4	9	10	8	11	3	8	0	0	0	0	0	0	3	3	5	5	3	6
Zm00001d046331	0	3	0	0	0	0	0	0	0	0	0	2	0	2	0	5	0	0	0	0	0	0	0	0	0	0	0	0	0	0	0	1	0	0	0	0	0	0	0	0	0	0	0	0	0	0
Zm00001d041108	4021	4628	4445	3967	4036	4348	2888	4026	4540	3346	3685	4077	2750	3884	3291	4031	3938	2613	2828	3211	2942	2366	3584	4308	3781	3631	3394	3230	4717	4211	3631	4636	2389	3558	4513	5130	4710	3318	3029	3946	3835	3179	3595	3370	3089	2527
Zm00001d004821	4833	3421	3564	4149	3798	4360	3337	4213	4746	4739	5138	5339	4109	5456	5513	5670	5937	4162	5305	5949	6138	4513	4666	5720	4103	4792	6314	4462	5275	5474	5381	6268	5486	7449	4613	4922	4880	3988	4985	5898	4582	4195	5800	5074	4813	4012
Zm00001d004822	0	2	4	8	9	6	0	3	0	0	3	10	12	22	24	20	4	4	1	0	5	2	8	14	16	14	14	16	8	10	10	15	7	13	3	12	7	0	0	5	19	22	23	35	31	22
Zm00001d004824	0	0	0	0	0	0	0	0	0	0	0	0	0	0	0	0	0	0	0	0	0	0	0	0	0	0	0	0	0	0	0	0	0	0	3	0	0	0	3	0	0	0	0	0	0	0
Zm00001d047916	25	18	9	20	14	22	11	17	10	12	11	16	20	24	25	15	36	12	26	21	29	16	52	79	35	50	51	24	18	18	20	30	26	37	7	13	6	15	19	18	50	50	94	34	43	40
Zm00001d045823	0	0	0	0	0	0	0	3	0	2	4	0	0	0	0	2	3	2	0	2	0	0	0	0	0	4	4	3	0	3	6	0	5	3	0	0	0	1	0	3	0	0	0	2	3	3
Zm00001d045822	5	7	9	20	8	8	0	0	0	0	0	135	121	137	157	141	221	211	266	282	194	149	0	0	0	0	0	0	7	5	0	3	0	3	6	5	6	0	0	0	17	0	6	4	3	6
Zm00001d031655	764	682	590	551	549	572	496	514	509	627	647	354	427	643	648	641	435	222	284	379	548	277	1058	1791	1266	1421	1064	810	727	753	893	902	792	915	480	636	789	521	568	574	893	802	1116	735	808	620
Zm00001d045826	0	0	0	0	0	0	0	0	0	0	0	0	0	0	2	0	0	0	0	0	0	0	0	0	0	0	0	0	3	2	1	2	2	4	0	0	0	0	0	0	8	11	9	1	8	10
Zm00001d045825	815	752	844	889	897	1145	693	941	1019	794	788	1230	793	1068	1081	1233	902	717	692	920	894	601	842	824	727	840	892	742	993	869	678	1105	722	969	824	894	899	595	641	801	687	516	609	782	705	596
Zm00001d045824	0	0	0	0	0	0	0	0	0	0	0	0	0	0	0	0	0	0	0	0	0	0	0	0	0	0	0	0	3	0	0	0	2	0	0	0	0	0	0	0	0	0	0	0	0	0
Zm00001d042536	2049	1963	1992	1936	1791	1840	5142	5785	6162	8595	9071	5937	4233	7743	7507	8002	5008	4866	4032	2968	4276	2852	6511	6816	5790	4996	5771	3523	5120	5788	4530	6507	5061	6163	3148	3735	3290	2983	3489	4883	3129	2830	3457	4669	4468	3485
Zm00001d053239	6202	6099	5758	7112	6583	8308	5393	7118	7669	7196	7927	10831	7797	10861	11279	12406	8264	6596	7731	7690	8463	5685	8923	10418	7886	8962	10936	8490	11214	10616	9748	12141	9931	13086	7669	7589	8514	6137	7388	9299	7181	5342	7276	7485	7050	5489
Zm00001d028653	24188	21216	25900	20127	19949	22637	13442	19078	22115	17492	18443	24156	15556	22552	21840	24661	20262	15569	17928	15640	16816	14046	27748	25815	23834	20211	22702	16882	21528	22139	15069	23971	13463	18302	21490	21372	18614	12355	13978	17735	22428	19312	21521	21445	19518	16260
Zm00001d006549	113	112	110	201	185	172	183	227	260	242	252	80	82	79	83	77	85	32	42	53	72	34	158	155	149	178	167	142	65	125	61	53	28	58	118	72	96	73	54	113	235	133	184	148	153	110
Zm00001d039667	6	4	10	10	8	6	0	2	0	2	4	60	42	49	61	65	6	3	8	6	6	0	7	5	2	5	2	2	0	3	0	9	4	6	0	0	0	3	2	0	0	3	2	3	0	0
Zm00001d039664	1439	1454	1404	1585	1322	1373	1749	2293	2712	2440	2637	1804	1412	1875	1707	2099	1493	1150	1374	1550	1547	1127	1637	1936	1353	1313	1608	1193	1779	1488	1638	1955	1698	2212	1298	1490	1339	1065	1243	1498	1349	1092	1504	1215	1172	997
Zm00001d039665	2	5	6	5	7	4	2	4	1	2	0	0	0	0	2	4	2	1	0	0	0	0	2	0	0	2	0	0	2	2	6	0	0	0	0	2	0	0	0	0	4	0	3	0	0	0
Zm00001d010987	17426	14608	17381	19850	15877	15455	6033	6384	5378	7903	8738	11027	7960	21431	21299	23118	11697	7446	10768	8881	10106	4965	11501	14467	10826	7871	9359	7092	12114	12226	10235	16922	11965	13298	14073	16732	15772	13278	14591	17191	8542	7741	9031	8638	8352	6791
Zm00001d039661	3	3	0	2	1	2	3	0	2	0	1	1	1	0	0	1	5	0	0	0	2	2	1	1	3	4	5	3	4	3	0	2	0	0	0	1	0	0	0	1	0	0	1	0	0	0
Zm00001d034292	0	0	0	0	0	0	0	0	0	0	0	2	0	0	1	0	0	0	0	0	0	0	0	0	0	0	0	0	0	0	0	0	0	2	0	0	0	2	0	0	0	0	0	0	0	1
Zm00001d006545	0	0	0	0	0	0	0	0	0	0	0	0	0	0	0	0	17	12	9	14	16	7	0	1	0	0	0	0	0	0	0	0	0	0	0	0	0	0	0	0	0	0	0	0	0	0
Zm00001d039668	0	0	0	0	1	2	0	3	0	0	0	7	5	6	9	8	0	0	0	0	0	0	1	0	3	0	1	0	0	0	0	0	0	0	0	0	0	0	0	0	0	0	0	0	0	0
ENSRNA049458742	0	0	0	1	0	1	0	0	0	0	0	0	1	1	1	1	0	0	0	0	0	0	1	0	0	1	0	0	0	1	1	0	0	1	0	0	1	0	0	0	1	0	0	1	0	0
Zm00001d044850	0	0	2	0	0	0	0	0	0	0	0	0	3	14	17	10	0	0	9	4	0	0	1	0	0	2	3	0	4	4	0	6	0	5	6	6	5	8	7	3	0	0	0	0	5	2
Zm00001d028794	1	2	0	0	0	0	0	0	0	0	0	0	0	3	3	2	0	0	0	0	0	0	0	0	0	0	0	0	0	0	0	0	1	0	0	0	0	0	0	0	0	0	0	0	0	0
Zm00001d035741	446	467	358	470	494	541	374	408	493	487	560	1092	650	1280	1197	1365	1056	714	844	857	714	659	173	257	186	195	249	208	370	340	231	374	229	298	478	531	451	367	398	488	279	235	286	386	374	279
Zm00001d008174	0	0	0	0	0	0	0	0	0	0	0	0	0	0	2	0	0	0	0	0	0	0	0	0	0	0	0	0	0	0	0	0	0	0	0	0	0	0	0	0	0	0	0	0	0	0
Zm00001d035748	2	2	1	2	1	1	1	1	3	1	0	231	310	438	388	415	254	307	253	370	278	193	253	344	272	286	356	312	340	283	388	392	375	536	3	4	4	4	5	5	0	0	0	0	0	0
Zm00001d040275	40	14	13	14	7	22	12	23	26	29	21	41	41	30	32	23	23	32	39	35	42	16	19	57	23	39	50	29	34	33	45	56	56	89	19	33	32	24	31	31	55	54	113	49	76	53
Zm00001d010154	1	0	0	0	0	2	0	0	0	0	0	0	0	0	0	0	251	162	150	296	239	131	0	1	0	2	12	1	0	0	0	0	0	0	244	305	256	242	259	260	0	0	0	0	0	0
Zm00001d040276	471	394	412	389	432	496	364	482	582	400	432	1027	652	969	886	1101	873	639	893	659	883	531	596	554	529	481	527	458	929	814	790	1207	897	1189	843	888	951	628	725	872	971	787	905	844	835	650
Zm00001d010151	0	0	0	0	0	0	0	0	0	0	0	0	0	0	0	0	16	29	34	54	28	23	8	0	7	0	5	8	7	8	7	0	5	5	0	6	3	6	4	4	0	0	0	0	0	0
Zm00001d040270	1784	1622	2120	2150	1970	2100	1326	1880	2238	1980	1996	2074	1513	2689	2551	2828	1570	1373	1567	1837	1649	1282	1770	1938	1663	1967	1804	1639	1812	1532	1467	2111	1437	1769	1718	1868	1668	1301	1538	1939	2041	1587	1912	1767	1670	1370
Zm00001d040272	0	0	0	0	0	0	0	0	0	0	0	0	0	0	0	0	0	0	0	2	0	0	4	2	0	0	0	3	2	0	0	0	0	0	0	0	1	2	2	0	0	0	0	0	0	0
Zm00001d049059	5406	3721	5812	3586	3619	4034	4216	5158	5636	6600	7454	3348	2577	4798	4532	5132	8550	6531	6302	7760	7245	7154	7194	8376	6531	6574	6798	6259	731	612	373	706	348	499	5875	6228	4438	2505	3153	4033	5499	4405	5994	6791	6565	5342
Zm00001d040278	1191	1155	1023	1416	1704	1873	1212	2235	3295	1941	2184	2131	1382	2558	2569	3036	1731	1612	1425	2190	1760	1802	1149	1187	1066	1276	1485	1249	2188	1826	1783	2126	1489	2075	2018	2128	1839	1414	1587	2052	2238	1727	2259	1895	1862	1512
Zm00001d049001	0	0	0	0	0	0	0	0	0	0	0	0	0	1	0	1	0	0	0	0	0	0	0	0	0	0	0	0	0	0	0	0	0	0	0	0	0	0	0	0	0	0	0	0	0	0
ZeamMp155	8	9	6	10	19	11	5	0	4	4	2	6	2	12	8	8	24	10	17	25	31	12	23	19	13	5	9	6	13	10	9	7	12	19	20	9	13	1	7	8	4	5	5	5	10	8
ENSRNA049446904	0	1	0	0	0	0	0	0	0	0	0	0	0	0	0	0	0	0	0	0	0	0	0	0	0	0	0	0	0	0	0	0	0	0	0	0	0	0	0	0	0	0	0	0	0	0
Zm00001d015315	0	0	0	0	0	0	0	0	0	0	0	0	3	6	0	0	5	2	0	0	0	0	5	0	0	0	0	0	6	3	0	4	8	8	0	0	7	7	12	6	0	0	0	0	0	0
Zm00001d004362	0	0	0	0	0	0	5	11	15	4	4	0	0	0	0	0	2	5	7	7	11	8	17	25	18	11	10	5	14	6	17	19	14	14	19	23	17	12	8	18	0	0	0	0	0	0
ZeamMp157	17	19	22	20	26	16	14	10	11	5	7	17	14	2	14	17	37	5	16	10	24	8	36	24	26	14	20	12	26	27	15	26	24	15	15	21	10	7	16	31	22	20	7	4	5	7
Zm00001d007784	1000	1042	922	849	848	882	1298	1635	1769	1932	2042	871	704	1076	947	1211	1293	950	907	1022	918	599	1214	1349	1147	965	1278	953	873	774	654	854	529	777	1791	2187	2141	1534	1681	2119	655	492	673	446	451	377
ZeamMp156	2	2	2	2	2	6	1	0	0	0	1	1	0	3	2	4	4	7	9	10	11	9	6	8	7	2	2	1	1	2	10	3	2	9	3	2	2	0	3	1	1	4	2	0	1	1
ZeamMp151	0	3	0	0	0	2	0	0	4	0	0	4	0	0	2	2	1	1	1	0	4	0	2	2	1	2	2	2	4	1	0	0	2	2	2	2	0	2	0	2	0	0	0	1	2	0
Zm00001d007437	12	14	5	11	7	18	10	13	14	7	12	16	21	23	32	38	11	6	9	14	10	9	21	19	26	11	59	9	277	263	357	331	328	435	334	423	401	298	416	504	14	12	7	17	16	8
ZeamMp153	0	0	1	1	0	0	0	0	0	0	0	0	0	0	0	0	0	0	1	0	0	0	0	0	0	0	0	0	0	0	1	0	0	0	0	0	0	0	0	1	0	0	0	0	0	0
Zm00001d010489	478	477	534	420	414	530	4	0	1	0	3	899	695	1117	1004	1221	11	9	20	24	13	13	91	57	97	46	97	51	769	791	989	1026	708	1084	0	6	10	7	4	7	522	364	649	485	424	344
Zm00001d010488	1126	1146	1200	1107	1183	1258	819	1261	1492	1103	1200	1408	935	1347	1234	1445	1198	981	1015	1066	930	897	1251	1534	1321	1345	1491	1222	1513	1176	1390	1745	1026	1368	1245	1471	1407	1006	964	1296	1378	1000	1400	1271	1189	985
Zm00001d010487	5	13	1	3	2	2	5	5	3	1	1	0	1	1	3	1	0	0	0	0	2	0	4	6	4	3	2	1	2	4	1	3	1	1	1	3	1	3	3	2	1	2	5	1	4	2
Zm00001d010482	0	0	0	0	0	0	72	116	164	67	62	74	56	65	93	103	119	51	82	94	72	51	0	0	0	0	0	0	0	0	0	0	0	0	0	0	0	0	0	0	0	0	0	0	0	0
Zm00001d010481	51	26	15	15	14	11	32	23	33	23	35	42	49	34	58	50	44	34	31	47	36	39	19	24	15	37	21	19	21	34	26	31	47	43	18	27	25	19	45	40	38	37	38	28	40	34
Zm00001d010480	458	571	408	280	252	314	299	358	439	340	359	472	338	615	514	598	318	261	279	383	272	236	367	408	375	270	381	255	658	746	400	493	328	475	352	354	339	270	305	363	295	209	318	403	370	298
Zm00001d045171	224	238	268	209	194	238	175	268	352	226	215	328	206	270	245	264	206	178	237	225	213	199	244	339	256	254	315	242	299	239	279	336	179	294	326	321	326	217	186	219	254	208	239	276	221	158
Zm00001d045172	3	0	0	0	0	0	0	0	0	0	0	10	6	7	4	9	0	0	0	0	0	0	0	0	0	0	0	0	0	2	0	0	0	0	0	0	0	0	0	0	0	0	0	0	0	0
Zm00001d045175	0	0	0	0	0	0	1	4	4	7	3	1	0	2	3	0	0	0	0	0	0	0	0	0	0	0	0	0	0	0	0	0	0	0	0	0	1	0	0	0	0	1	0	0	0	0
Zm00001d045174	448	179	166	162	151	219	258	349	468	441	497	590	409	371	448	369	520	323	520	289	376	292	484	561	359	398	361	251	327	379	401	531	453	563	371	466	493	351	393	417	293	392	534	421	447	327
Zm00001d001700	42	37	39	35	36	43	21	30	47	49	55	7	7	11	7	11	52	42	36	69	55	44	106	172	117	129	130	141	32	32	35	45	40	64	55	80	88	88	135	118	57	52	65	62	74	37
Zm00001d045176	2379	2348	2758	2637	2597	2800	1214	1902	2385	2192	2204	1395	1061	1749	1568	1988	2349	1439	1507	2069	2317	1410	1405	1619	1280	1332	1403	1195	1726	1698	1320	1798	905	1268	1636	1927	1862	1447	1405	1897	1728	1357	1759	1371	1301	1161
Zm00001d045179	384	466	445	407	364	433	216	273	314	302	289	458	342	377	339	464	449	362	345	306	281	244	357	582	405	364	371	383	704	683	536	612	351	431	339	462	443	248	283	361	424	285	435	284	279	252
Zm00001d045178	0	0	0	0	0	0	1	4	8	0	1	0	0	0	0	0	0	0	0	0	0	0	0	0	0	0	0	0	0	0	0	0	0	0	0	0	0	0	0	0	0	0	0	0	0	0
Zm00001d001708	0	0	0	0	0	0	0	0	0	0	0	0	0	0	0	0	0	0	0	0	0	0	0	0	0	0	0	0	0	0	0	0	0	0	0	0	0	0	0	0	0	0	0	0	0	1
Zm00001d001709	0	0	0	0	0	0	220	298	322	313	297	29	30	56	46	46	4	0	3	2	2	2	247	302	224	268	273	213	300	326	279	343	212	363	419	665	589	390	557	600	247	208	289	204	220	156
Zm00001d005017	3	8	7	1	8	3	0	3	0	0	0	22	4	27	21	27	0	0	0	0	0	0	8	7	8	7	9	7	5	5	5	3	3	4	14	14	10	18	26	23	10	4	17	4	4	5
Zm00001d044888	1	0	0	1	0	1	0	1	0	1	0	0	0	0	1	0	1	0	1	0	0	0	1	1	1	1	1	0	1	0	1	1	1	1	0	1	1	0	0	1	1	1	1	0	0	0
Zm00001d044889	3	3	5	8	6	7	4	3	3	7	3	4	1	3	4	7	6	4	6	6	6	5	3	4	0	2	3	5	5	4	2	3	6	8	4	4	4	3	3	4	3	5	2	2	5	3
Zm00001d005012	314	345	345	384	345	422	217	373	422	268	276	383	266	411	329	365	446	369	302	389	308	293	201	207	192	253	217	168	252	179	179	226	144	182	744	794	768	500	487	593	128	84	135	130	127	114
Zm00001d005013	175	206	185	223	192	260	172	273	296	294	261	238	155	278	192	270	241	181	185	188	186	169	118	126	113	133	145	95	182	146	172	169	146	168	392	468	424	315	323	378	112	80	137	118	96	97
Zm00001d005010	3	1	0	2	2	2	2	3	9	6	3	13	13	14	9	4	6	2	8	5	6	5	2	3	1	4	6	2	1	3	3	8	5	6	1	1	0	6	4	2	6	2	5	14	20	17
Zm00001d005011	0	0	0	0	0	0	0	0	3	0	0	0	0	0	0	0	0	0	0	0	0	0	0	0	0	0	0	2	0	0	0	0	0	0	0	0	0	0	0	0	0	0	3	0	0	3
Zm00001d044880	388	404	405	465	374	521	331	412	428	505	523	541	284	656	668	707	397	368	378	389	463	346	485	463	479	395	481	397	473	489	376	635	390	571	400	392	407	353	384	460	510	402	484	557	520	408
Zm00001d044881	0	0	0	0	0	0	0	0	1	0	2	0	0	0	0	0	1	0	0	0	0	0	0	0	0	0	0	1	0	0	0	0	0	0	0	0	0	0	0	0	0	0	1	0	1	0
Zm00001d044886	1	0	1	1	0	1	0	0	0	1	1	0	0	1	1	0	0	0	0	0	0	1	0	1	1	0	0	0	1	1	0	0	0	1	0	1	1	0	0	1	0	1	0	0	0	0
Zm00001d044887	1	0	0	1	1	1	1	0	0	0	1	0	0	0	1	0	1	0	0	0	0	1	1	0	0	0	0	0	0	0	1	0	0	1	1	1	1	1	1	1	0	0	0	0	0	1
Zm00001d044884	3	3	5	8	6	7	4	3	3	7	3	4	1	3	3	7	6	4	6	6	6	5	3	3	0	2	3	4	5	4	2	3	6	8	4	4	4	3	3	3	2	5	2	2	5	3
Zm00001d005019	6179	6321	6282	5955	5451	5512	3376	4663	5595	4174	4432	3997	2669	5470	5216	5580	3274	1792	2244	2751	2535	2349	4374	4853	4487	3945	3903	3213	4418	4569	2961	4180	2059	2779	3443	3865	3410	2592	2420	3418	4074	3296	4102	3755	3496	2975
ZemaCp002	1	3	4	2	2	1	4	1	3	3	2	2	1	1	2	1	2	1	2	1	2	2	2	6	0	4	7	6	3	6	3	4	5	18	4	6	2	1	8	12	1	7	2	2	3	2
Zm00001d000250	0	0	0	15	0	0	0	0	0	0	0	7	8	11	14	7	0	0	0	0	0	0	0	0	0	0	14	0	0	0	0	10	0	0	0	0	0	14	0	0	0	0	0	0	0	0
Zm00001d000257	3725	3838	4305	3539	3440	3588	2557	3283	4086	2984	2979	4501	2867	5207	4592	5576	4660	3604	3871	4467	4168	3432	4937	4931	4827	4013	4180	3736	5446	5073	4587	5963	3505	5236	4664	5248	4490	3442	3752	4752	4308	3820	4350	3660	3341	3017
Zm00001d000256	6	7	0	3	12	5	6	4	2	7	4	19	6	3	9	7	9	8	6	0	5	6	6	0	6	6	0	4	6	7	8	6	7	5	9	12	10	9	10	7	16	4	6	4	0	2
Zm00001d000255	738	924	623	365	338	383	683	849	954	697	737	462	315	525	425	496	1331	600	811	870	904	519	641	824	641	523	531	467	409	383	226	365	144	246	707	813	769	603	589	712	607	433	627	598	590	458
Zm00001d000254	3	6	7	5	0	5	3	4	3	4	0	6	4	7	7	2	2	3	2	7	3	9	10	20	8	16	14	18	6	4	4	2	7	9	12	3	7	5	6	4	7	4	6	5	2	4
Zm00001d000259	1	0	0	0	1	1	2	1	1	1	1	1	0	1	0	1	1	1	1	2	1	0	0	1	1	0	0	0	1	0	2	1	0	1	0	2	1	2	0	1	1	1	1	0	1	0
Zm00001d000258	0	0	0	0	0	0	0	0	0	0	0	0	0	0	0	0	0	0	0	0	0	0	0	0	0	0	1	0	0	0	0	0	0	0	0	0	0	0	0	0	0	0	0	0	0	1
Zm00001d007700	758	444	729	411	396	367	1186	1389	1207	2442	2645	383	402	595	662	722	2710	1704	2161	3511	3149	2376	1348	924	849	574	700	541	134	138	139	161	74	114	241	194	148	232	227	321	337	443	532	225	211	159
Zm00001d007701	0	0	0	0	0	0	0	0	0	0	0	0	0	1	1	0	0	0	0	0	0	0	0	0	0	0	0	0	0	0	1	0	0	0	2	0	0	0	0	0	0	0	0	0	0	0
Zm00001d007702	0	0	0	0	0	0	0	0	0	0	0	188	143	192	186	216	0	0	0	0	0	0	0	0	0	0	0	0	0	0	0	0	0	0	0	2	0	0	0	0	0	0	0	0	0	0
ENSRNA049474187	2	3	2	3	2	1	0	0	0	0	0	0	0	0	0	0	0	0	0	0	0	0	0	0	0	0	0	0	0	0	0	1	0	0	0	0	0	0	0	0	0	0	0	1	0	0
Zm00001d007706	1326	1017	1278	1462	1341	1372	519	708	922	698	799	556	284	894	757	880	596	494	583	691	599	615	1088	1059	1013	1034	838	824	583	458	387	662	387	491	608	656	568	510	521	704	587	456	670	448	421	344
Zm00001d007707	2	1	0	0	2	0	0	0	0	0	0	4	3	0	3	0	0	2	0	0	0	2	3	0	0	0	0	2	3	5	2	0	0	0	0	0	0	0	0	0	2	0	0	0	0	0
Zm00001d007708	23	27	42	40	25	25	0	0	0	0	0	0	0	0	0	0	0	0	0	0	0	0	0	0	0	0	0	5	34	41	44	35	22	54	18	37	25	19	22	25	23	23	34	29	20	21
Zm00001d007709	5328	5722	4840	3974	3952	4107	1773	2045	2218	1964	2160	2461	1741	3080	2682	3023	3268	2130	2518	3242	2733	2244	2057	2566	2184	1932	1984	1597	1013	867	754	1138	697	931	4229	5137	4855	3866	3831	5217	1925	1514	1977	1750	1665	1344
Zm00001d011682	0	0	0	0	0	1	0	0	0	0	0	0	0	0	0	0	0	0	0	0	0	0	0	0	0	1	0	0	0	0	0	0	0	0	0	0	0	0	0	0	0	0	0	0	0	0
Zm00001d001221	0	0	0	0	0	0	1	0	2	0	2	0	1	1	1	1	2	1	3	2	1	2	0	0	0	0	0	1	2	2	1	1	1	0	3	3	1	2	1	1	5	2	2	1	1	1
Zm00001d011681	0	0	0	2	3	0	0	0	0	0	0	0	0	0	0	0	0	0	0	2	0	0	0	0	0	0	0	0	1	2	0	0	0	0	1	0	0	0	0	0	0	0	1	2	0	2
Zm00001d011686	1	0	0	1	1	0	0	0	1	1	1	13	8	23	15	15	0	0	0	1	1	1	0	1	0	1	0	0	3	1	1	1	1	1	0	1	1	0	0	0	0	0	1	0	1	0
Zm00001d011687	11	6	6	19	18	17	33	40	61	44	74	25	12	95	125	84	202	64	94	134	199	93	114	151	116	167	139	77	12	21	27	27	33	30	18	26	23	41	62	55	59	38	71	96	109	61
Zm00001d011684	3014	4240	1685	1465	1433	1616	2048	2049	1596	1817	1799	3189	2504	1598	1494	1593	3746	1477	1571	1448	1829	1007	674	972	758	681	686	460	3781	3887	2231	2247	914	1320	1148	1405	1296	930	929	1149	1589	1064	1649	1241	1085	901
Zm00001d011685	340	390	378	317	331	368	207	219	230	168	177	307	252	474	362	448	223	178	209	226	131	156	227	294	216	307	290	255	379	353	305	388	230	301	218	356	340	201	174	205	200	135	243	108	135	98
Zm00001d011688	1582	1369	1570	1478	1331	1444	1926	2789	3234	2566	2713	1398	959	1554	1623	1690	1938	1424	1433	1766	1796	1340	2403	2765	2263	2309	2466	1848	1039	1177	730	1209	655	1008	1908	2202	2096	1798	1873	2409	2409	2212	2561	1893	1902	1609
Zm00001d030028	1665	701	432	521	373	453	419	444	463	511	628	1044	819	719	801	511	1935	571	845	726	1199	497	826	1353	799	814	573	360	728	1234	798	1176	631	776	453	495	585	673	615	654	1006	878	1301	946	935	760
Zm00001d001223	0	0	0	0	0	1	0	0	0	0	0	1	0	1	0	1	0	0	1	2	0	1	0	1	0	0	0	1	0	0	0	0	0	0	2	3	3	1	1	0	1	1	0	0	0	0
Zm00001d013900	251	221	66	41	24	20	6	16	5	5	11	9	29	17	18	20	7	0	0	3	11	0	0	11	5	1	0	2	33	88	27	21	21	11	10	12	16	5	7	14	8	16	6	0	0	0
Zm00001d001224	3	0	0	0	2	3	0	6	4	0	2	8	9	28	0	7	0	3	0	4	9	0	3	7	13	14	17	1	0	0	0	0	6	4	0	0	2	0	0	0	0	10	0	0	8	7
Zm00001d029776	0	0	0	0	0	0	0	0	0	0	2	0	0	0	0	0	0	0	0	0	0	0	0	0	0	0	0	0	0	0	0	0	0	0	0	0	0	0	0	0	0	0	0	0	0	0
Zm00001d011358	0	0	0	0	0	0	0	0	0	0	0	0	0	0	0	0	8	2	0	0	6	0	12	7	4	9	10	7	9	11	5	6	5	5	5	5	6	9	3	7	4	7	0	15	6	12
Zm00001d011359	0	0	0	0	0	0	0	0	0	0	0	0	0	2	0	0	0	0	0	0	0	0	0	0	0	0	0	0	0	0	0	0	0	0	0	0	0	0	0	0	0	0	0	0	0	0
Zm00001d044226	459	431	470	409	409	402	373	586	682	570	590	468	316	455	460	608	269	242	217	275	291	198	408	416	331	354	400	370	412	357	346	399	251	406	488	504	449	397	434	562	318	249	351	360	307	274
Zm00001d044227	238	114	143	145	142	191	103	179	185	189	217	195	124	175	217	220	145	89	122	125	98	113	225	234	211	187	203	185	242	305	179	279	221	267	270	230	232	143	228	225	224	208	255	307	285	226
Zm00001d044224	743	540	714	503	504	553	352	378	474	417	474	470	293	510	478	585	504	367	458	415	437	331	573	602	481	361	460	368	319	310	289	441	224	407	344	391	416	311	364	406	718	684	774	549	601	478
Zm00001d011357	2182	2073	2309	1901	1955	1893	1653	2646	3297	1842	1717	2268	1330	1872	1663	2061	1802	1226	1309	1416	1302	1080	1521	1695	1583	1108	947	909	2591	2366	1463	2502	1164	1484	2222	2832	2738	2035	1467	2038	1219	851	993	844	855	661
Zm00001d044222	9580	10420	10904	9115	9358	10126	6359	8707	10460	7034	7119	9809	5701	8523	7622	8682	9259	5805	7005	7198	6566	5960	10121	10711	10073	8521	7984	7011	11288	10150	7490	11237	5752	8519	7822	8553	7961	5216	4786	6241	7555	5611	7107	6216	5964	4950
Zm00001d011351	1825	1817	2103	2072	1990	2248	1332	1841	2321	2018	1985	1765	1194	2368	1958	2481	1836	1547	1396	1769	1448	1471	1592	1633	1482	1534	1367	1284	1584	1476	1158	1679	938	1295	2101	2412	2173	1886	1794	2334	1822	1447	1722	1537	1504	1128
Zm00001d011352	937	873	798	815	702	745	734	760	741	659	622	952	621	952	880	1029	818	594	734	836	731	582	1047	1277	1106	754	735	579	1052	840	1017	1518	804	1303	808	876	714	637	584	795	1023	739	1197	558	559	439
Zm00001d011353	2500	2570	2614	2574	2609	3034	2244	3118	3717	2833	2912	2723	1716	2846	2642	3064	2452	1732	1902	2194	2116	1683	2270	2418	2225	2260	2441	2031	2462	2347	1491	2461	1276	2029	2606	2720	2515	1936	1920	2603	2402	1973	2363	2195	2158	1688
ZemaCp054	4	8	4	8	9	6	3	0	1	2	1	2	2	5	5	4	1	4	1	1	4	4	5	2	1	3	6	4	3	3	4	1	5	14	6	8	4	3	11	11	4	4	2	2	4	2
Zm00001d047620	7	3	6	4	2	0	5	4	0	12	0	6	7	4	2	5	2	6	5	0	15	4	0	7	9	0	0	0	10	10	5	10	3	12	6	11	3	0	0	3	6	4	2	6	7	3
Zm00001d040700	0	0	0	0	0	0	0	0	0	0	0	0	1	0	0	0	0	0	1	0	2	2	0	0	0	0	0	0	0	1	2	3	2	0	0	0	0	0	0	0	5	0	0	1	0	0
Zm00001d040712	910	1071	1010	797	876	1021	587	888	1057	432	475	740	379	598	468	655	954	472	596	568	519	512	668	818	740	649	514	565	949	795	553	813	284	508	925	1105	1021	580	481	621	593	409	492	352	362	316
Zm00001d053378	825	551	823	731	728	750	671	985	1267	1160	1284	404	288	552	534	601	602	622	489	686	498	565	566	543	497	490	522	411	500	495	405	686	435	516	639	901	729	598	600	768	579	548	681	633	591	483
Zm00001d009674	45	23	28	47	44	53	13	26	42	49	47	91	46	70	95	62	48	33	50	56	109	43	45	87	58	61	52	35	34	52	73	95	99	119	28	34	57	55	50	74	85	64	111	58	72	77
Zm00001d010253	0	0	0	0	0	0	0	0	0	0	0	0	0	0	0	0	0	0	1	0	0	0	0	0	0	0	0	0	0	0	0	0	0	0	0	0	0	0	0	0	0	0	0	1	0	0
Zm00001d016928	3337	3603	3381	2355	2245	2337	2204	2634	2907	2661	2851	3097	2159	3633	3509	4136	3939	2257	2233	2449	2841	1969	3415	4045	3453	2705	2753	2042	2522	2612	1803	2460	1404	1842	2267	2419	2241	1792	1806	2316	3017	2461	3159	2564	2311	1938
Zm00001d053434	0	0	0	0	0	0	1	0	2	3	0	0	0	0	1	0	1	0	1	3	2	0	1	0	0	1	2	2	1	1	0	0	0	1	0	0	0	0	0	2	0	0	0	0	0	0
Zm00001d018536	2	1	2	2	0	2	0	1	1	0	1	0	1	3	2	2	1	1	3	3	1	1	1	1	1	0	1	0	1	0	0	0	1	0	0	1	0	1	0	1	2	1	1	2	1	2
Zm00001d018534	218	178	148	199	223	239	182	185	182	192	195	351	217	333	386	371	368	240	286	300	300	258	336	228	288	260	296	255	362	241	261	366	269	318	283	254	359	196	215	284	248	201	291	278	317	243
Zm00001d018533	218	291	244	258	238	356	289	447	438	383	432	517	395	508	466	575	348	314	321	392	324	250	343	397	315	408	430	348	498	516	469	554	359	523	484	612	550	429	363	505	305	228	275	292	266	205
Zm00001d018532	359	310	428	325	337	293	188	300	369	283	307	313	222	344	320	304	336	223	310	294	291	212	390	407	318	278	308	289	343	344	305	418	235	321	296	337	317	241	281	278	428	289	404	274	308	220
Zm00001d018531	1378	1088	1222	909	1100	1293	655	956	1097	646	636	1619	969	1336	1356	1306	1256	1043	1347	1202	1391	917	1532	1551	1314	1450	1569	1292	1220	1191	1166	1653	1138	1444	946	967	1016	611	729	650	1792	1506	1727	1863	1626	1353
Zm00001d004051	207	133	178	171	154	198	138	221	204	182	172	245	207	318	256	345	187	223	206	223	187	164	205	209	200	207	221	165	237	209	256	298	192	309	230	252	270	186	218	249	242	217	289	274	279	231
Zm00001d050340	145	144	153	151	122	125	42	54	88	71	57	97	86	68	103	104	266	178	222	238	198	178	209	228	213	193	188	133	191	221	120	167	110	131	80	111	117	104	114	112	243	197	244	270	242	191
Zm00001d004053	2	0	3	1	1	3	105	166	197	126	149	211	178	237	229	258	494	341	379	623	337	244	14	7	13	0	24	1	242	198	196	254	200	315	180	315	251	195	232	259	0	2	5	4	3	2
Zm00001d004052	3792	3030	3371	3314	3249	3794	2679	3459	4083	4385	4798	5011	3194	5449	5277	5778	4328	2995	4069	4179	4109	3096	5441	4819	4683	4503	5298	3977	5088	5192	4378	6703	5306	6948	3953	4374	4620	3504	4528	5375	3612	2980	3503	3943	4066	3289
Zm00001d004055	7377	6671	7709	7940	8148	9269	3646	7091	9795	5464	5380	7130	4024	7566	6989	8152	4328	3631	3108	4864	4731	4080	2939	2675	2568	2504	2701	2479	5663	5420	4829	6811	4494	5516	4180	5065	4421	3230	3263	4210	3835	3950	3742	4697	4480	3510
Zm00001d004057	60	50	40	56	77	87	29	35	44	51	47	93	53	82	88	169	95	58	83	77	63	65	74	73	53	56	55	73	45	34	25	38	50	63	71	67	46	28	41	160	34	71	55	49	53	60
Zm00001d004059	4	2	3	5	2	2	1	2	1	3	1	4	3	1	2	1	4	2	1	2	1	1	3	4	3	4	2	3	3	4	2	2	2	5	4	4	2	2	2	10	2	5	1	1	1	1
Zm00001d004058	9	7	4	5	5	4	4	3	3	4	7	9	5	5	4	4	3	1	4	3	2	0	4	7	7	2	3	4	15	7	12	15	12	19	6	7	5	4	5	16	5	15	3	3	3	5
Zm00001d047539	798	703	669	449	405	473	530	755	780	573	584	743	472	835	861	838	694	522	583	742	689	413	799	1284	837	686	632	541	824	727	714	1173	618	773	607	737	745	538	519	722	586	445	669	438	441	311
Zm00001d038924	136	51	47	78	39	56	57	62	69	135	165	51	45	165	165	113	105	73	96	95	144	83	57	81	51	64	57	35	13	5	14	11	16	29	27	36	34	34	65	109	128	166	200	240	264	185
Zm00001d050343	0	0	0	0	0	0	0	0	0	0	0	0	0	0	0	0	0	0	0	0	0	0	0	0	0	0	0	0	0	0	0	0	0	0	0	0	0	0	0	0	0	0	0	0	0	1
Zm00001d038922	1931	1831	2012	2096	1863	1908	1344	1769	1935	1463	1522	1536	1080	1734	1533	1741	1749	1264	1413	1860	1689	1262	1571	1678	1484	1429	1373	1259	1733	1481	1321	1618	870	1441	1652	1945	1693	1243	1013	1686	1888	1386	1724	1264	1222	936
Zm00001d043968	20	44	31	41	28	29	4	14	24	11	17	57	43	70	51	61	27	29	26	33	22	10	5	13	10	12	8	13	87	69	79	85	67	99	22	23	22	17	16	16	16	11	7	14	10	6
Zm00001d038920	7	15	9	18	6	17	5	12	19	10	16	4	10	12	9	8	6	11	5	15	24	12	16	14	10	6	5	6	13	8	6	12	14	16	6	18	12	12	18	11	15	13	13	0	10	3
Zm00001d039014	2513	2763	2367	2329	2273	2205	1705	2282	2342	2632	2919	2211	1811	2687	2652	3233	3040	2102	2108	2320	1838	1370	2073	2358	1944	1893	1929	1493	2363	2460	1848	2400	1608	2242	1843	2353	2054	1577	1770	2064	2605	1934	2853	2141	2077	1690
Zm00001d046842	48	48	44	64	68	93	21	39	47	30	22	54	29	53	50	48	39	27	33	67	40	49	94	114	113	102	105	128	51	46	49	71	32	49	205	204	194	104	101	98	100	88	73	103	86	82
Zm00001d021421	29807	29127	30553	28465	26585	29514	19715	26925	29542	23081	23596	19121	13018	20236	19150	21278	28391	20368	22614	22046	21653	18486	35144	36370	32496	29586	26550	23611	25503	24011	13523	23437	11279	16856	29739	31244	25661	18433	19157	25074	24633	19580	23064	19978	17735	14707
Zm00001d021420	1322	1628	1220	1496	1476	1601	945	1239	1356	1407	1520	768	527	1037	1001	1161	1132	792	1085	1449	1330	699	1114	1307	1146	914	981	802	621	750	558	813	552	727	1047	1244	1223	1039	1073	1256	1443	1204	1475	855	763	641
Zm00001d021422	3288	1676	1750	1868	1483	1731	1267	1928	2301	2854	3242	1805	1177	1879	1986	1802	3653	2248	3175	3561	3607	2672	4174	4516	3534	2542	2959	1993	2706	3238	2594	4235	3068	4057	2535	2408	2770	1748	2503	2745	3720	3061	3784	3227	3162	2587
Zm00001d021425	5	4	3	2	4	9	10	6	3	5	12	8	3	3	5	3	4	5	0	0	7	0	0	0	2	5	13	3	21	19	20	11	5	15	6	0	8	4	0	6	3	0	6	0	3	3
Zm00001d021426	439	470	480	497	496	553	337	534	496	454	462	535	409	472	482	512	469	453	431	389	391	315	519	578	465	495	588	461	469	468	402	554	361	520	478	607	527	385	368	429	517	326	502	372	367	289
Zm00001d026498	4	2	0	0	0	0	0	0	0	0	0	0	0	2	0	0	0	0	2	1	0	0	0	0	0	0	0	0	0	0	1	0	1	0	0	0	0	0	0	0	0	0	1	0	1	0
Zm00001d011600	0	0	0	0	0	0	0	0	0	0	0	0	2	0	1	1	0	0	0	0	0	0	0	0	0	0	0	0	0	0	0	0	0	1	0	0	0	0	0	3	0	0	0	0	0	0
Zm00001d040717	1130	1151	1278	1077	989	1090	834	1129	1289	985	1079	1162	912	1208	1140	1248	960	699	835	782	873	640	1202	1410	1164	1088	1095	869	1169	1162	949	1239	860	1290	955	965	1118	684	739	942	1155	968	1250	1024	948	801
Zm00001d025689	1538	1369	1593	1493	1483	1622	1100	1603	1806	1482	1600	1469	935	1598	1449	1597	1402	1066	1258	1168	1208	987	1743	1655	1527	1444	1572	1376	1609	1515	994	1770	980	1410	1213	1379	1292	914	955	1170	1272	1090	1316	1425	1273	1125
Zm00001d024904	115	98	52	68	59	88	51	42	73	55	75	86	105	91	102	100	138	95	124	102	126	65	103	179	108	119	74	80	98	96	113	121	105	98	67	91	84	65	78	86	145	103	156	73	73	68
Zm00001d021393	739	652	659	506	531	624	538	731	734	480	450	687	338	694	639	767	782	449	408	492	571	352	686	687	645	421	457	337	624	628	364	566	274	333	411	459	436	335	320	446	500	430	456	553	494	411
Zm00001d021392	4267	4373	4706	3100	3137	3654	3283	4545	5304	3727	3661	5289	2943	5345	4876	5810	4862	3182	3541	3063	3540	2673	4697	4658	4201	3439	3337	2655	4244	4282	2736	3811	2098	2931	2838	3121	2566	2190	2183	2740	3363	2746	3331	4547	4343	3686
Zm00001d021391	37	22	23	19	12	22	34	29	28	45	40	75	64	72	87	79	82	66	109	90	57	50	67	64	53	62	57	51	93	68	65	132	85	118	51	39	61	38	45	40	73	77	91	77	89	77
Zm00001d021390	4224	6574	2800	4004	3448	3367	1690	1890	1906	1427	1541	1422	1169	1343	1263	1492	1305	707	658	772	749	533	2743	3664	2836	1184	1092	898	1045	1179	887	1129	597	763	1852	2361	2078	1335	1354	1812	1482	1303	1581	765	715	609
Zm00001d034161	3277	2812	3102	3347	3260	3582	2464	3466	3802	3405	3593	2820	1969	3543	3338	3850	2909	2137	2314	2920	2829	2133	2817	3196	2635	2827	3058	2559	2987	2840	2528	3722	2307	3322	3081	3364	3121	2484	2828	3465	3392	2751	3221	3009	2787	2185
Zm00001d021396	1691	1908	1788	891	841	908	525	609	577	512	478	954	667	619	584	559	922	456	583	529	525	227	473	536	452	429	407	329	671	766	402	458	293	439	241	301	266	220	208	232	672	556	674	332	375	307
Zm00001d021395	921	815	822	721	657	682	461	580	609	524	554	975	682	804	851	886	421	263	336	280	246	158	502	497	470	375	452	326	1127	1089	809	1073	624	920	654	716	646	435	442	547	911	699	825	809	743	634
Zm00001d021394	0	0	0	0	0	0	0	0	0	0	0	0	0	0	0	0	29	33	26	75	40	84	0	0	0	0	0	5	0	1	0	0	0	0	0	0	0	0	0	0	23	16	16	23	18	19
Zm00001d010382	0	0	0	0	0	0	0	0	0	0	0	0	0	0	0	0	0	0	0	0	0	0	0	0	0	1	0	0	0	0	0	0	0	0	0	0	0	0	0	0	0	0	0	0	0	0
Zm00001d013448	5	3	0	2	0	0	80	86	65	107	124	24	21	29	24	23	11	4	17	14	24	12	6	23	13	5	16	0	97	162	246	198	352	369	125	173	157	182	219	227	8	15	14	34	31	26
Zm00001d013449	1445	1376	1447	1389	1421	1717	896	1172	1371	1184	1256	2150	1497	2326	2197	2237	1852	1314	1401	1500	1424	1239	1523	1735	1402	1327	1408	1353	1908	1627	1325	1937	1317	1514	1462	1620	1714	1094	1149	1327	1088	931	1098	908	966	717
Zm00001d047149	335	252	353	352	346	390	158	332	412	305	348	123	72	231	203	247	109	96	93	131	107	124	264	255	218	279	257	266	99	57	60	104	75	110	130	137	135	105	94	168	42	54	50	44	56	49
Zm00001d042314	2650	2845	2541	2263	2166	2318	1210	1494	1669	1587	1764	1261	962	1705	1662	1753	1577	932	1257	1720	1518	1312	1965	2079	1861	1806	1662	1361	1874	2006	1284	1954	1118	1571	1984	2271	2147	1731	1686	2361	2187	1821	2313	2110	1923	1517
Zm00001d013440	6	3	3	4	3	2	8	8	11	10	10	9	7	7	10	6	5	3	6	1	4	3	4	8	6	5	4	1	5	11	13	11	22	24	4	5	5	8	5	4	9	10	12	15	12	11
Zm00001d013441	2097	1761	2572	1991	2138	2314	1607	2316	3071	1465	1486	2135	1069	2061	1700	2030	2139	1271	1715	1592	1433	1350	2208	1846	1855	1621	1497	1334	2247	1844	1084	2023	996	1357	1799	1795	1628	1053	1036	1280	1827	1409	1544	1764	1624	1337
Zm00001d047143	194	247	280	145	156	176	0	0	0	2	0	31	28	37	35	38	0	0	0	0	0	0	9	16	11	11	20	11	6	5	12	3	0	8	0	0	0	0	2	0	0	9	0	0	0	0
Zm00001d047140	46	33	30	38	35	41	13	12	19	18	22	23	15	14	21	20	44	33	32	40	34	29	40	42	37	29	47	34	34	28	37	40	47	46	41	40	41	37	51	65	26	18	15	20	20	18
Zm00001d013445	493	512	359	321	261	332	469	567	518	636	756	349	315	398	390	427	524	252	277	286	354	265	219	296	188	175	227	195	298	350	232	308	228	311	193	215	240	203	247	275	396	452	528	461	415	343
Zm00001d005838	0	0	0	0	0	0	0	0	0	0	0	0	0	0	0	0	0	0	0	0	0	0	0	0	0	0	0	0	0	0	0	0	2	0	0	0	0	0	0	0	0	0	0	0	0	0
Zm00001d005839	18	8	13	24	7	19	10	17	19	7	12	22	11	16	18	18	32	21	26	36	28	17	11	22	11	10	22	13	34	38	25	36	26	29	25	19	24	25	15	17	21	19	11	18	15	3
Zm00001d017358	0	0	0	0	0	5	0	0	0	2	0	55	36	81	66	105	52	45	46	60	55	52	0	8	0	0	0	0	8	0	0	0	0	0	0	0	0	0	0	0	0	0	3	0	0	0
Zm00001d001299	16	56	40	32	14	47	21	12	38	101	6	42	9	18	295	13	111	9	14	8	65	6	9	166	22	13	50	9	124	16	7	18	128	97	8	23	94	183	18	114	97	1150	287	576	229	4
Zm00001d005183	0	0	0	0	1	0	0	2	2	0	1	0	0	0	0	0	4	0	0	3	0	2	0	2	3	1	1	0	0	0	1	2	0	1	0	0	4	0	1	0	1	0	0	2	0	0
Zm00001d005830	24	4	12	29	19	27	6	8	6	18	18	15	9	23	40	22	17	23	18	25	25	38	9	13	14	34	27	22	8	5	11	7	11	19	20	22	15	15	26	22	80	72	140	64	60	55
Zm00001d005831	1770	1582	1841	1584	1570	1691	1063	1273	1323	1189	1145	1508	950	1670	1629	1807	2167	1511	1816	1834	1682	1384	1804	1902	1747	1533	1660	1262	2026	1880	1690	2175	1352	1927	1313	1537	1327	957	1081	1215	1251	982	1220	1062	984	704
Zm00001d005832	0	0	0	0	0	0	0	0	0	0	0	0	0	0	0	0	0	8	0	3	0	0	0	3	0	0	0	0	8	0	4	9	0	0	0	0	4	0	0	0	0	0	0	0	0	0
Zm00001d017351	384	304	402	459	476	475	373	581	690	617	639	373	250	565	495	606	425	344	407	523	504	404	510	582	413	465	557	456	501	433	403	657	463	577	530	572	507	472	481	642	559	488	578	570	553	440
Zm00001d005834	57	52	50	61	45	79	66	85	157	88	79	110	75	133	134	168	58	76	55	102	79	54	65	54	40	95	99	91	92	68	81	138	99	98	116	131	103	130	108	158	104	111	144	152	130	103
Zm00001d017357	12	4	5	3	4	5	6	5	7	11	11	5	1	9	7	8	5	4	9	7	10	8	8	33	16	17	16	13	5	3	6	5	4	8	23	29	31	39	38	30	15	16	30	25	26	13
Zm00001d017354	1	0	1	0	2	0	2	3	1	2	2	14	12	8	3	2	15	17	10	9	12	8	25	6	20	0	13	0	16	6	18	25	9	5	242	315	238	175	176	201	8	5	12	11	11	6
Zm00001d005837	0	0	0	0	0	2	0	0	0	1	0	0	0	0	0	0	2	0	0	0	0	0	0	0	0	0	2	0	2	0	0	0	2	0	0	0	4	0	0	0	0	0	2	0	2	2
Zm00001d049158	36	21	20	26	18	27	26	58	72	56	82	53	37	44	46	36	102	58	88	89	70	37	76	124	55	70	63	44	40	18	56	49	39	40	61	62	84	45	63	81	30	41	57	35	28	32
Zm00001d034107	2138	1109	1161	2122	1345	1541	515	488	411	794	863	1444	935	3736	4072	2972	1096	420	659	1061	1400	867	491	447	344	344	327	173	1951	2279	2061	4449	3789	4469	421	498	570	697	838	918	1103	1226	1482	2844	2881	2157
Zm00001d053370	0	0	0	0	0	0	0	0	0	0	0	0	0	0	0	0	0	0	0	0	0	0	0	0	0	0	0	0	0	0	0	0	0	0	22	34	42	19	17	14	0	0	0	0	0	0
ENSRNA049475672	0	0	0	0	0	0	0	0	0	0	0	0	0	0	0	0	0	0	0	0	0	0	0	0	0	0	0	0	1	0	0	0	0	0	0	0	0	0	0	0	0	0	0	0	0	0
Zm00001d038279	1	0	0	0	0	1	1	0	1	1	1	1	0	0	1	2	0	1	0	0	0	2	0	1	1	1	1	1	0	1	1	1	1	1	0	0	0	0	0	0	0	0	0	0	0	0
Zm00001d038276	0	0	0	1	0	0	0	0	0	0	0	0	0	0	0	0	0	0	0	0	0	0	0	0	1	1	0	1	0	0	0	0	0	0	0	0	0	0	0	0	0	0	1	0	0	0
Zm00001d021839	2700	2663	901	933	828	1057	1955	1473	582	1193	1259	1532	1608	733	808	809	1406	732	450	711	1167	593	1605	3848	1902	2522	1623	880	1984	1737	1563	2138	952	905	841	694	919	879	517	614	1768	772	1908	805	808	576
Zm00001d038275	116	62	81	70	86	68	62	72	135	96	109	160	97	150	209	175	167	190	139	215	236	171	410	382	311	351	379	233	180	169	155	248	173	215	147	154	132	117	126	167	101	84	113	122	126	66
Zm00001d038272	1563	1468	1506	1169	1188	1202	923	1132	1176	1107	1113	1028	746	992	867	1122	1233	731	839	908	928	709	2690	2733	2285	2211	2196	1871	1419	1467	1012	1413	712	1145	1006	1189	1096	715	751	937	1105	907	1148	985	852	753
Zm00001d038273	1162	1007	946	1085	1055	1034	872	1064	1246	1212	1223	875	684	1075	1018	1204	1049	918	837	1088	857	917	1567	2103	1559	1273	1048	919	763	659	719	796	484	587	1031	1153	1010	796	808	1021	1504	1149	1692	1075	1132	855
Zm00001d038271	52	88	45	72	66	92	48	58	87	48	69	62	58	54	67	70	83	57	76	75	73	77	127	146	122	128	186	154	221	136	182	171	143	198	308	399	434	312	335	226	183	124	150	97	140	92
Zm00001d016998	58	51	68	80	87	102	115	117	171	158	185	54	58	78	90	109	73	55	75	92	61	62	126	119	103	87	103	81	86	68	114	144	71	121	94	93	98	57	71	88	115	88	125	68	111	68
Zm00001d025899	34	26	26	27	21	25	37	75	119	56	64	58	48	93	107	103	100	76	85	99	102	92	35	44	31	51	41	42	16	11	12	27	4	12	27	43	36	41	21	26	34	18	33	38	41	26
Zm00001d049098	0	0	0	0	0	0	0	0	0	0	0	1	0	0	0	0	0	0	0	0	0	0	0	0	0	0	0	0	0	0	0	0	0	0	0	0	0	0	0	0	0	0	0	0	0	0
Zm00001d025894	2833	3004	2815	2649	2728	2976	1986	2560	2915	2525	2609	1410	936	1707	1558	1825	2784	1789	1834	2625	2300	1874	2102	2780	2157	2525	2276	2103	2292	2031	1799	2370	1447	2085	1957	2168	2084	1489	1561	2071	2657	2134	2876	2299	2315	1855
Zm00001d025895	0	1	0	1	0	1	0	0	0	0	1	0	0	0	0	0	0	0	0	0	0	0	0	0	0	0	0	1	0	0	0	0	0	0	0	0	0	0	0	0	0	1	0	0	1	0
Zm00001d049092	828	870	867	676	725	763	793	1013	1171	878	843	414	270	446	359	468	838	772	794	701	528	482	668	876	652	659	655	518	738	677	682	773	442	616	907	1146	945	739	686	759	853	608	907	552	597	467
Zm00001d025891	135	127	141	122	109	156	122	118	188	144	140	178	125	214	225	176	184	125	148	185	174	146	155	214	155	182	210	182	183	207	214	249	195	281	222	251	247	166	211	211	160	168	188	226	193	135
Zm00001d023541	0	0	0	0	0	0	0	0	0	0	0	0	0	0	0	0	6	4	0	10	4	4	1	0	0	0	0	0	0	0	0	0	0	2	0	0	0	0	0	0	0	0	0	0	0	0
Zm00001d025893	2625	2576	2507	2669	2833	3030	1342	2021	2310	1775	1851	1595	1020	1797	1601	1792	2397	1770	2014	2088	2097	1646	2264	2402	2100	2175	1940	1722	2469	2344	1939	2574	1363	1891	1428	1520	1467	955	969	1281	1982	1635	1872	1738	1753	1444
Zm00001d041669	2	5	8	4	7	8	0	2	0	0	0	462	364	295	310	340	8	6	3	13	8	9	38	45	38	38	51	32	175	172	221	189	206	242	0	0	4	2	0	2	53	41	31	19	24	28
Zm00001d050764	0	0	0	0	0	3	0	2	0	0	0	2	1	2	0	1	2	0	0	2	0	0	0	0	4	0	1	0	2	0	0	0	0	0	0	0	0	0	0	0	4	0	0	0	0	0
ENSRNA049443319	0	0	0	0	0	0	0	0	0	0	0	0	0	0	0	0	0	0	0	0	0	0	0	0	0	0	0	0	0	0	0	0	0	0	0	0	0	0	1	0	0	0	0	0	0	0
Zm00001d041663	28205	22763	24757	35062	28596	31719	8495	12433	13538	15444	16010	1199	1185	1529	1584	1541	69582	40029	56428	78734	81510	57164	94114	162788	96800	117033	119874	110617	9418	9507	8442	12707	8630	12983	1640	1657	1823	2057	2577	2475	13762	14513	18262	13537	12980	10327
Zm00001d041662	69190	53693	44542	73658	59871	66433	15894	24340	26780	27340	29457	26329	25815	44969	49107	46208	68789	41761	56335	82405	83549	67802	57913	87455	56406	76945	77406	61084	38875	38736	32794	47670	28392	41903	28294	31348	30805	26553	28020	39992	38272	36523	45741	42108	39178	32348
Zm00001d016185	738	520	506	515	451	615	608	686	731	414	437	1032	1030	714	799	719	1050	854	975	1258	1122	797	1075	1331	819	1390	1473	909	310	325	726	622	596	908	703	867	909	889	1030	973	598	528	1137	264	226	184
Zm00001d015844	1161	1088	1411	1194	1261	1381	1084	1496	1697	1673	1733	1513	928	1583	1427	1614	1307	1148	1051	1075	1040	877	1548	1336	1366	1222	1195	909	1151	955	880	1301	809	997	969	1001	880	748	656	933	958	929	1082	1003	881	710
Zm00001d015845	14	7	4	10	7	9	5	11	4	16	19	10	10	11	20	24	8	12	12	9	14	10	10	7	10	9	18	6	3	0	14	8	12	16	9	10	13	14	16	10	10	8	22	38	16	13
Zm00001d026009	0	0	0	1	0	0	0	0	0	0	0	0	0	0	0	0	2	0	3	0	0	3	0	0	0	0	0	0	1	0	0	0	0	0	0	0	0	0	0	0	1	0	1	0	0	0
Zm00001d015840	0	0	1	0	0	0	0	0	0	0	0	0	0	0	0	0	1	0	0	1	1	0	1	0	1	1	1	1	1	0	0	0	0	0	1	1	1	1	1	1	1	1	1	1	1	0
Zm00001d015842	1884	1687	1955	1591	1664	1738	1244	1954	2345	1595	1833	1943	1248	2076	2195	2531	1689	1136	1469	1438	1431	1098	1494	1504	1259	1191	1419	1133	1819	1728	1013	1817	1170	1466	1206	1391	1309	1089	1239	1498	1730	1396	1750	1877	1866	1497
Zm00001d015843	0	1	0	1	0	1	0	0	0	0	0	0	0	0	0	0	0	0	0	0	0	0	34	37	43	34	20	13	1	1	0	0	0	0	0	0	0	0	0	0	0	0	0	0	0	0
Zm00001d021442	334	369	345	351	400	470	592	833	1023	614	681	597	420	604	474	599	304	387	435	480	298	324	347	432	324	455	495	391	293	300	320	452	220	317	989	1191	1007	724	753	726	584	405	577	555	580	428
Zm00001d015848	0	0	0	0	0	0	0	0	0	0	0	0	0	0	0	0	0	0	0	1	0	0	2	1	2	0	2	1	2	0	0	0	0	1	0	0	0	0	0	0	0	0	0	0	0	0
Zm00001d049329	107	100	101	78	90	119	74	102	131	111	125	98	54	137	128	163	61	29	64	56	67	48	57	75	66	59	47	51	66	54	55	87	81	80	95	103	97	87	77	115	93	109	119	103	100	69
ENSRNA049453717	1	1	1	0	0	2	1	1	3	0	0	1	0	1	3	1	0	0	2	0	0	0	3	3	5	1	0	2	2	0	1	3	0	0	1	0	1	1	0	4	1	1	1	1	1	1
Zm00001d006565	3014	3022	3138	3159	2902	3124	1932	2553	3037	2509	2654	2444	1704	2977	2844	3184	3283	2530	2676	3200	2866	2385	3127	3567	3175	3280	3406	2993	3499	3190	2326	3797	2016	3110	3369	3765	3052	2374	2634	3531	3609	2868	3482	3080	2914	2305
Zm00001d049321	0	0	0	0	0	0	0	0	0	4	3	0	0	0	0	0	0	0	0	0	0	3	0	0	0	0	0	0	0	0	0	0	0	0	0	0	0	0	0	0	0	0	0	0	0	0
Zm00001d049324	84	96	86	89	103	90	94	104	214	105	98	144	98	160	129	156	96	76	104	155	100	108	109	174	136	150	159	166	209	184	185	269	151	179	125	136	107	100	111	108	160	145	171	161	147	121
Zm00001d049325	668	600	603	647	655	727	228	289	383	347	311	725	626	756	685	780	341	285	309	321	320	226	350	429	348	411	473	353	387	330	438	427	326	474	575	633	589	481	512	698	373	347	420	298	339	270
Zm00001d049326	1209	1106	1710	1176	1173	1197	963	1378	1637	1178	1064	1234	834	1317	1118	1413	1127	770	1000	1180	1126	837	1084	1020	1007	997	854	744	1184	1071	995	1222	731	1041	1014	1153	1010	772	771	1052	890	749	905	671	682	516
Zm00001d026003	0	0	0	0	0	0	0	0	0	0	0	0	0	0	0	0	0	0	0	0	0	0	5	6	6	9	19	8	0	0	0	0	0	0	0	0	0	0	0	0	0	0	0	0	0	0
ENSRNA049478501	54	72	55	61	72	130	41	36	71	54	39	65	37	78	40	46	79	80	82	50	46	44	40	107	55	83	68	62	62	41	34	28	15	17	31	63	47	62	24	87	23	37	19	15	32	12
Zm00001d024272	130	139	105	102	95	81	95	119	123	81	72	178	51	110	83	79	187	137	161	151	109	106	206	206	234	196	173	183	224	191	157	232	90	138	128	132	136	88	75	96	89	64	98	57	80	59
Zm00001d024270	2290	2003	2669	2241	2232	2348	1681	2201	2884	2219	2181	2572	1680	3036	2876	3201	2289	1752	2050	2279	2255	1650	2646	2547	2308	2304	2183	2007	2687	2301	1993	3133	1732	2400	2263	2683	2324	1802	1871	2555	2316	1858	2155	2050	2021	1615
Zm00001d024277	51	41	36	46	32	13	26	28	29	54	55	50	18	196	227	203	32	26	32	36	15	20	5	13	9	22	18	16	12	6	3	26	13	18	55	49	25	59	66	96	24	45	32	97	72	99
Zm00001d024275	148	152	159	144	171	180	326	580	741	587	515	397	360	595	565	660	313	279	285	380	276	271	336	477	370	600	624	619	327	226	278	341	200	296	543	662	550	433	400	569	457	270	333	523	458	370
Zm00001d024274	7401	7308	7333	7132	7037	8071	5050	6688	7280	6762	6863	8860	5886	8475	7875	9099	8022	5797	6409	5932	6013	4922	8033	9008	7704	7082	7935	6379	10181	9862	6807	10558	6315	9268	7060	7977	7460	4971	5256	6919	6655	5081	6493	5888	5642	4618
Zm00001d024278	0	0	0	0	1	1	0	0	0	0	0	0	0	0	0	0	0	0	0	0	0	0	0	0	0	0	0	0	1	0	0	0	0	0	1	0	0	0	1	1	0	0	0	0	0	0
Zm00001d029712	22	8	9	7	12	9	0	0	0	0	0	11	0	7	12	9	2	4	2	5	8	0	20	8	13	12	9	5	0	2	0	3	0	0	32	31	40	35	33	25	0	4	3	0	3	0
Zm00001d038374	14031	13273	13118	15000	14957	17270	11657	14636	16907	15570	16340	20692	13370	18820	19075	22050	14435	10493	12306	12244	12601	10322	19731	19531	17275	16076	19487	15408	22594	21890	17758	24973	19162	26215	17794	18053	18040	12542	14342	17576	13702	10958	12528	13342	12849	10665
Zm00001d026004	2	5	3	5	0	7	0	4	7	0	2	44	28	57	48	29	4	0	2	3	5	2	2	2	0	0	0	0	4	3	7	12	12	14	11	17	7	2	12	7	0	0	0	2	2	0
Zm00001d050219	2194	2561	2473	2652	2538	2660	1536	1898	2409	1644	1732	1814	1249	2014	1910	2114	2145	1506	1580	2294	1784	1539	1642	2039	1825	1995	1808	1701	1995	1465	1475	1863	1011	1378	2231	2910	2517	1795	1636	2159	1856	1375	1916	1594	1329	1184
Zm00001d035835	23	10	19	24	21	33	18	51	71	19	33	48	31	33	41	37	15	38	42	38	29	17	29	23	24	35	44	19	23	21	28	26	20	36	31	58	30	23	31	44	20	39	39	27	35	22
Zm00001d038371	74	25	59	34	32	49	33	110	113	87	76	61	51	102	132	105	130	107	197	174	189	124	54	51	47	79	88	30	43	42	67	103	60	105	132	111	137	105	139	146	97	97	154	96	120	73
Zm00001d023139	0	0	0	0	0	0	0	0	0	0	0	0	0	3	0	1	0	0	0	0	0	0	0	0	0	0	0	0	0	0	0	0	0	0	0	0	0	0	0	0	0	0	0	0	0	0
Zm00001d023138	0	2	2	0	1	1	3	2	0	5	9	0	3	2	0	3	0	0	0	0	0	0	0	0	2	0	1	0	3	6	0	4	0	0	3	0	0	0	5	0	1	1	2	3	3	2
Zm00001d014368	9	0	2	2	4	11	4	16	0	10	17	10	7	17	8	15	8	11	9	16	7	6	17	35	15	19	19	8	6	8	8	5	15	17	8	11	19	10	21	11	20	7	51	13	10	7
Zm00001d023133	9	1	6	2	6	2	6	5	9	7	0	3	1	10	1	0	13	22	24	36	10	10	55	88	10	24	8	2	31	26	66	30	52	76	6	4	0	0	0	2	5	10	3	7	6	0
Zm00001d023132	0	0	0	0	0	0	0	0	0	1	0	0	0	0	0	3	0	0	0	0	0	0	0	0	0	0	0	0	0	0	0	0	0	0	0	0	0	0	0	0	0	0	0	0	0	0
Zm00001d023135	3	0	3	0	1	0	3	5	3	0	4	0	0	0	0	13	0	0	0	7	0	0	5	4	2	0	2	2	0	0	0	0	0	0	4	0	0	0	0	0	4	0	6	4	4	3
Zm00001d023134	10	20	31	9	5	4	40	67	70	46	40	48	26	28	49	35	17	0	0	0	8	6	75	69	108	116	147	117	54	64	93	149	67	78	31	44	36	31	27	28	30	19	29	9	18	45
Zm00001d023137	2	8	3	5	6	9	2	11	17	10	12	0	0	0	0	0	1	3	2	0	3	0	13	20	18	14	23	14	19	8	11	17	13	16	2	6	6	2	2	4	32	21	19	33	24	16
Zm00001d023136	32	34	36	32	25	31	15	34	47	40	35	51	44	47	44	51	31	16	24	34	25	11	50	46	51	50	59	50	25	29	45	34	46	71	33	52	26	20	37	42	47	29	64	32	22	25
Zm00001d022267	608	659	587	665	656	697	483	618	581	538	581	614	411	699	645	685	589	464	487	577	494	385	490	564	484	495	424	407	603	553	514	635	406	600	657	740	634	553	428	671	674	470	720	485	410	302
Zm00001d022265	150	96	123	80	107	121	126	155	184	93	110	229	111	177	221	217	55	46	56	71	61	42	278	272	237	118	132	147	268	239	164	296	154	229	196	207	233	109	109	148	134	121	195	119	109	90
Zm00001d022262	76	62	8	17	13	15	28	17	20	45	45	0	2	8	11	23	74	10	22	7	56	0	3	5	3	0	3	0	7	11	10	14	19	30	3	3	2	0	0	5	18	12	27	18	13	7
Zm00001d022263	22	23	31	16	27	35	19	24	35	11	10	40	31	53	40	47	64	37	46	64	31	44	52	76	76	42	43	50	82	41	49	46	22	34	42	44	42	24	22	40	27	12	38	23	22	17
Zm00001d022260	0	0	0	0	0	0	0	0	0	0	0	0	0	0	0	0	0	0	0	0	0	0	0	0	0	0	0	0	0	0	0	0	0	0	0	0	0	1	0	0	0	0	4	0	0	0
Zm00001d022268	418	426	404	377	418	403	304	422	591	420	398	18	14	16	12	23	0	0	11	16	13	16	52	67	45	44	51	127	23	27	29	33	17	22	16	31	61	16	13	19	491	374	480	310	336	277
Zm00001d024855	9268	9391	10696	8107	8148	8618	6021	8633	10309	6451	6655	6989	4417	6590	5644	6749	7714	5111	5720	6832	6181	5462	8493	9022	8335	7186	6378	5663	8103	7510	5001	7534	3429	5221	7709	8231	7442	5299	4588	6190	7636	6043	7058	5859	5606	4557
Zm00001d024854	51	27	10	20	13	25	9	27	18	22	20	30	40	40	48	28	33	25	35	40	41	15	22	36	10	27	28	13	25	20	26	40	30	32	18	29	22	16	32	16	42	36	78	46	51	29
Zm00001d024850	1	2	0	3	0	0	0	1	0	2	2	5	2	26	23	27	26	5	9	9	22	15	1	9	3	6	15	4	4	10	3	18	9	14	4	3	1	12	17	17	12	9	16	145	136	109
Zm00001d020316	6	3	0	4	0	0	0	0	0	0	0	219	206	265	239	284	262	220	189	267	211	84	0	4	0	0	0	5	0	0	0	0	0	3	0	0	0	0	0	0	5	0	0	0	0	0
Zm00001d024859	1	0	1	0	0	1	0	1	0	0	0	0	0	0	1	1	1	1	0	1	0	0	1	1	1	3	0	1	1	1	0	1	0	1	1	0	0	0	0	0	1	0	1	0	0	0
Zm00001d024858	840	813	899	871	849	814	698	890	1031	695	721	870	537	811	690	825	864	650	691	723	717	572	942	1114	950	976	939	739	1068	856	737	1118	527	876	1033	1081	939	689	665	842	762	588	710	571	569	459
Zm00001d005293	66	38	53	52	50	45	36	51	50	52	52	41	61	48	61	56	58	27	41	40	32	21	55	107	74	57	80	50	59	65	69	82	65	90	62	78	77	47	49	63	76	35	57	47	46	40
Zm00001d052518	568	290	252	243	158	278	124	246	366	111	120	273	217	276	333	291	156	152	202	81	98	73	149	247	142	95	155	87	73	115	75	108	117	112	391	497	737	690	908	1025	130	110	120	217	189	155
Zm00001d051383	123	104	132	48	68	82	70	78	72	58	74	140	103	294	275	262	128	94	118	142	93	65	156	181	133	141	181	134	169	110	150	185	83	141	472	567	389	324	387	447	210	217	262	174	163	146
Zm00001d051382	0	0	0	0	0	0	0	0	0	0	1	0	0	0	0	0	0	0	0	0	0	0	0	0	0	0	0	0	0	0	0	0	0	0	0	0	0	0	0	0	0	0	0	0	0	0
Zm00001d051380	11	2	7	5	4	8	5	9	13	7	10	22	10	19	19	14	29	12	13	30	33	11	9	10	6	10	13	11	13	15	21	21	26	41	9	14	22	18	18	22	22	45	35	43	58	50
Zm00001d051386	0	0	0	0	2	0	0	2	0	2	2	0	0	0	0	0	0	0	1	4	0	0	0	0	0	0	0	0	0	0	2	0	0	0	3	0	4	0	0	0	0	0	0	0	0	0
Zm00001d051384	5	3	3	3	3	5	2	3	8	4	5	6	4	5	8	5	5	1	10	4	4	2	13	15	6	13	19	5	4	0	0	4	0	5	4	6	4	4	4	3	0	1	1	0	0	0
Zm00001d051389	27	8	14	5	8	9	7	11	22	21	36	31	25	114	107	82	8	4	11	0	3	6	6	22	10	17	8	0	48	40	35	62	46	54	27	13	13	11	29	17	17	18	17	66	77	59
Zm00001d051388	2	2	4	7	2	5	2	4	4	8	7	9	3	18	11	20	2	2	2	2	0	0	0	0	0	0	2	0	10	10	9	9	6	11	2	0	5	5	2	3	0	0	0	0	0	0
Zm00001d002703	1867	1852	2346	1085	965	1195	844	1540	2011	927	943	1250	824	1509	1313	1499	1208	614	1030	884	1121	745	1548	1815	1532	1417	1383	1167	1524	1523	986	1317	851	1044	1008	1221	1078	873	850	1142	1146	873	1261	1276	1166	1042
Zm00001d051769	11	6	6	20	16	12	0	1	1	4	4	0	0	0	0	4	9	7	7	10	11	10	0	0	0	6	3	0	0	0	0	3	0	0	3	6	6	0	7	0	0	0	0	3	3	2
Zm00001d002701	0	0	0	0	0	0	0	0	0	0	0	1	0	0	0	0	0	0	0	0	0	0	0	0	0	0	0	0	0	0	0	0	0	0	0	0	0	0	0	0	0	0	0	0	0	0
Zm00001d002700	0	1	0	1	0	0	0	1	1	1	0	1	2	0	1	1	1	0	1	2	1	1	1	1	3	4	3	1	0	1	0	1	0	1	1	1	2	0	0	0	0	1	1	3	0	1
Zm00001d002707	14	10	3	17	20	20	56	64	34	123	159	46	16	115	126	121	16	18	23	23	34	34	71	26	39	4	6	2	8	36	16	44	24	35	5	9	2	23	59	110	31	36	67	253	254	253
Zm00001d002706	0	0	0	0	0	0	0	0	0	0	0	0	0	0	0	0	4	2	3	2	3	0	5	8	10	6	5	7	0	0	0	0	0	0	6	3	4	0	5	4	8	3	4	3	4	5
Zm00001d002705	77	52	83	62	100	95	14	35	49	20	39	10	9	32	36	32	79	63	67	121	61	91	28	31	33	56	74	50	48	20	25	39	26	30	45	80	57	45	55	43	21	11	39	42	23	35
Zm00001d002704	29332	24735	26166	21657	18821	20590	9780	11857	12962	11835	12642	11309	8184	13265	12989	13596	18378	10057	12758	11601	13306	8477	10930	13128	10611	8868	10608	7765	9312	12808	5543	8341	4982	6497	6775	7696	5986	4946	5950	7730	9016	8527	8975	7659	7143	5844
Zm00001d002709	0	0	0	0	0	0	0	0	1	0	0	0	0	0	0	0	0	0	0	0	0	0	0	0	0	0	0	0	1	0	0	0	0	0	0	0	1	0	1	0	0	0	0	0	0	1
Zm00001d002708	175	155	214	146	187	206	180	253	258	184	204	276	181	393	309	406	567	433	433	697	569	554	159	178	147	275	272	274	158	115	108	186	96	112	52	93	91	44	38	50	167	135	237	177	212	155
ENSRNA049479585	211	255	174	319	187	241	158	181	207	222	160	219	133	218	153	197	250	133	171	139	139	154	199	405	248	209	241	258	196	134	105	166	115	132	145	236	235	45	127	318	114	175	88	97	93	60
Zm00001d042305	72	36	41	68	69	67	42	54	101	62	87	96	77	118	112	111	87	63	82	86	82	70	89	114	71	85	77	71	59	48	58	90	67	79	86	90	102	109	116	113	95	87	152	108	114	86
Zm00001d052516	0	2	0	0	0	1	0	0	0	0	1	0	0	5	3	4	3	4	1	3	0	4	0	0	0	0	0	0	0	0	0	0	0	0	0	0	0	0	0	0	0	0	0	2	0	0
Zm00001d028568	2485	2402	2273	2783	2677	2753	2134	2691	3289	3156	3220	3070	2046	3517	3347	3933	3361	2392	2783	3024	2768	2279	2055	2544	2316	2390	2592	2125	2731	2332	2468	2956	1872	2764	2723	3191	2753	2280	2465	3434	2642	1990	2715	2375	2287	1948
Zm00001d023841	589	623	579	505	463	564	399	491	619	385	371	720	512	604	491	585	628	471	524	471	433	343	715	782	685	640	537	512	972	803	659	1034	458	737	928	915	791	535	484	521	459	356	423	389	324	282
Zm00001d023664	410	287	130	85	54	112	140	188	194	298	309	355	561	225	263	250	604	130	170	170	523	189	188	389	201	150	134	93	381	985	298	133	103	105	21	30	33	40	52	27	119	118	162	163	141	90
Zm00001d051763	0	0	0	0	0	0	0	0	0	0	0	0	0	0	0	0	0	0	0	0	1	0	0	0	0	0	0	0	0	0	0	0	0	0	0	0	0	0	0	0	0	0	1	0	0	0
Zm00001d013331	36	34	31	32	51	35	93	106	126	154	130	49	59	87	84	108	67	49	51	56	53	49	87	69	85	110	95	68	43	33	47	73	45	104	124	124	94	119	97	166	77	92	91	94	44	43
Zm00001d052515	1	1	1	0	1	1	0	1	0	1	1	6	6	17	9	26	4	4	4	3	4	1	1	0	3	2	1	3	76	57	51	49	16	29	0	1	1	1	1	1	7	5	7	11	11	4
Zm00001d016664	2266	3400	1580	1010	974	985	2215	1781	1091	1395	1316	2355	2112	2716	2572	2865	3553	1071	1273	1073	2581	800	1655	2618	1862	794	858	618	3470	3705	1941	2339	1123	1218	624	757	611	597	603	800	1736	1468	1553	1638	1423	1160
Zm00001d019734	27	16	1	68	61	83	102	55	14	223	233	64	63	158	207	153	26	105	18	41	44	153	32	76	40	190	164	79	25	43	90	129	152	167	3	9	25	28	35	47	88	20	99	187	212	148
Zm00001d032549	1	0	0	0	0	0	0	0	0	0	0	0	0	0	0	0	0	0	0	0	0	0	0	0	0	0	0	0	0	0	0	0	1	0	0	0	0	0	0	0	0	0	0	0	0	0
Zm00001d051767	0	0	0	0	0	0	0	0	0	0	0	0	0	0	0	0	0	0	0	0	0	0	0	0	0	0	0	0	0	0	0	0	0	0	0	0	0	0	0	0	0	2	0	0	0	0
Zm00001d021701	873	902	858	1102	931	1035	575	837	900	971	1026	914	745	1372	1410	1444	0	0	0	0	0	0	813	983	736	1012	1028	898	767	797	764	953	708	1006	1170	1411	1408	1213	1336	1636	1109	890	1265	1004	979	649
Zm00001d016661	16823	6773	9282	10352	7405	9605	6083	9044	10682	12088	13806	17847	12077	18021	19625	15218	13878	7586	10229	11164	10718	9554	21164	22030	16143	17962	17067	13186	11322	12511	10004	15087	10858	13692	16792	17361	19576	13369	16818	20229	20041	17947	23143	18533	18038	14601
Zm00001d051766	0	0	0	0	0	0	0	0	0	0	0	0	0	0	0	0	0	0	0	0	0	0	0	0	0	0	0	0	0	0	0	0	0	0	0	0	0	0	0	0	0	0	1	0	0	0
Zm00001d051967	224	236	286	217	226	213	211	266	285	328	379	228	220	331	301	376	202	191	186	239	201	148	203	249	223	209	251	200	288	264	247	280	202	297	225	258	240	204	170	260	190	185	247	191	191	155
Zm00001d051966	9	8	8	7	4	7	12	8	9	7	8	10	12	18	26	18	10	10	18	13	13	9	24	25	20	14	17	16	13	7	14	22	18	19	8	7	19	33	24	16	23	26	40	20	19	12
Zm00001d047440	0	0	0	2	4	0	0	0	0	0	0	0	0	4	4	4	0	0	0	26	83	38	2	0	2	27	36	14	0	2	2	5	5	0	0	3	2	42	56	87	0	0	0	15	25	9
Zm00001d051963	382	408	456	362	359	372	219	289	366	172	185	277	122	208	171	229	313	214	211	265	219	189	216	244	218	188	138	148	371	348	185	264	106	163	196	204	208	154	101	159	231	167	235	150	135	102
Zm00001d051962	0	0	0	0	0	0	0	0	0	0	0	0	0	0	0	0	3	3	3	6	2	5	0	0	0	0	0	0	0	0	0	0	0	0	0	0	0	0	0	0	0	0	0	0	0	0
Zm00001d051960	0	0	0	0	0	0	0	0	0	0	0	302	248	441	363	380	339	267	334	299	351	219	0	0	0	0	2	0	2	0	2	0	0	1	30	24	27	27	28	21	1	6	2	1	0	1
Zm00001d051969	0	0	0	0	0	0	0	0	0	0	0	0	0	0	0	0	0	0	0	0	0	0	0	0	0	0	0	0	0	0	0	0	0	0	0	1	0	0	0	0	0	0	0	0	0	0
Zm00001d051968	1	0	2	4	0	3	3	0	0	6	5	12	5	3	5	11	4	3	3	3	2	5	2	0	2	0	3	2	2	6	2	2	3	3	2	0	4	1	4	2	6	2	2	0	4	0
Zm00001d032803	0	0	0	0	3	0	3	0	7	0	0	0	0	5	4	3	1	0	0	5	0	0	0	0	0	0	0	0	0	5	0	6	0	0	0	0	0	0	0	0	0	0	0	5	0	0
Zm00001d032801	2046	2317	2305	1619	1744	1917	1406	1751	1882	1058	1074	1629	1146	1210	1078	1302	1992	1133	1495	1664	1286	1158	1864	2357	1901	1687	1384	1346	2094	1614	1352	1679	779	1095	1627	1911	1661	1151	939	1037	1879	1335	1797	1014	959	745
ENSRNA049997276	2	2	3	2	1	0	2	3	2	1	2	0	2	1	0	1	1	2	1	1	1	0	1	1	2	1	1	2	0	0	0	0	3	1	1	2	1	2	2	1	3	1	1	1	1	1
Zm00001d032806	119	86	63	69	58	60	53	70	110	90	77	168	143	139	149	120	235	140	176	137	150	104	138	199	134	101	100	64	147	141	128	190	123	182	98	125	119	93	105	84	147	150	257	142	137	91
Zm00001d032805	262	248	242	197	211	165	148	189	187	207	190	353	265	262	299	345	306	244	291	222	208	135	355	395	317	276	284	206	487	408	344	554	378	406	307	280	275	201	197	228	283	236	301	276	277	212
Zm00001d032804	496	440	366	457	448	497	391	536	621	648	654	652	605	794	760	877	543	467	527	528	478	384	565	559	517	535	551	457	641	567	533	735	519	775	558	641	632	539	561	766	581	398	623	513	536	440
Zm00001d032809	6	3	3	6	4	4	41	42	24	56	42	1	0	0	0	0	0	0	0	0	0	0	43	73	49	84	74	45	51	41	72	73	56	99	41	39	74	63	52	58	61	60	73	55	60	35
Zm00001d032808	250	297	291	204	220	298	279	377	388	334	411	0	0	0	0	0	0	0	0	0	0	0	314	391	264	565	381	228	514	398	423	563	336	394	593	719	716	470	449	583	323	218	395	306	233	232
Zm00001d049157	1730	952	1182	1816	1520	2042	962	1073	1030	1810	2023	820	1033	988	1175	886	1584	923	1169	1598	1920	1016	2315	3792	2178	3245	2819	2287	856	626	920	1184	948	1183	850	1005	1174	969	1149	778	2220	1469	2550	1002	928	742
Zm00001d049156	37	44	49	52	56	47	116	229	284	204	217	13	24	74	67	54	32	27	26	93	67	41	65	68	48	112	105	102	95	71	88	150	78	114	40	56	66	54	56	63	24	18	26	26	34	13
Zm00001d021986	0	0	0	0	0	0	0	0	0	0	0	0	2	0	0	1	0	0	0	0	0	0	0	0	0	0	0	0	0	0	0	0	0	0	0	0	0	0	0	0	0	0	0	0	0	0
Zm00001d021987	33	21	26	30	42	41	8	9	8	3	7	8	8	13	13	6	8	7	7	7	8	7	15	6	7	12	14	9	57	54	51	48	28	30	47	40	36	40	30	39	51	21	32	31	22	31
Zm00001d021984	0	0	1	0	0	0	1	0	1	0	0	0	0	0	0	0	0	0	0	0	0	0	0	0	0	0	0	0	0	0	0	0	0	0	0	0	0	0	0	0	0	0	0	0	1	0
Zm00001d021985	654	495	432	349	382	471	314	508	568	475	543	717	438	649	684	731	711	330	445	440	513	331	290	317	294	346	507	266	522	643	377	558	372	374	351	509	432	412	536	688	278	269	383	683	766	537
Zm00001d021982	46	51	59	39	43	56	0	0	0	0	0	0	0	0	7	0	102	69	76	64	115	60	126	121	111	105	130	92	145	143	104	124	77	124	97	115	98	68	73	101	95	68	85	99	109	77
Zm00001d021980	99	63	83	67	65	79	50	69	71	42	43	107	50	76	71	75	115	66	70	80	66	70	59	107	65	64	47	56	108	93	89	88	42	69	66	67	70	25	55	79	81	48	78	51	48	52
Zm00001d021981	6	7	3	7	4	7	0	0	2	0	0	5	0	4	5	0	497	368	490	522	535	382	4	0	0	0	8	0	99	96	107	90	79	114	0	6	7	7	5	10	0	0	0	0	0	0
Zm00001d012188	0	0	0	0	0	0	0	0	0	0	0	0	0	0	0	0	0	0	0	0	0	0	0	0	0	0	0	0	0	0	0	0	0	0	0	0	0	0	0	1	0	0	0	0	0	0
Zm00001d053523	3	3	8	3	4	2	4	2	1	2	2	5	2	4	2	2	3	2	3	2	1	2	3	3	1	1	2	1	7	2	4	2	1	1	11	7	5	5	2	2	5	2	11	2	1	2
Zm00001d053522	449	321	366	410	359	426	287	353	387	399	475	477	225	457	541	527	369	326	307	330	419	297	210	181	161	147	138	109	413	513	332	450	320	398	142	145	143	129	126	158	345	329	461	459	481	348
Zm00001d053524	2919	2901	3692	2164	2358	2258	2115	3043	3893	2036	1998	2798	1568	2200	1991	2260	2532	1750	2185	1807	1654	1568	2838	2768	2699	2309	2536	2163	2829	2622	1742	2463	1247	1940	2516	2740	2590	1703	1432	2100	2418	2034	2354	1871	1836	1562
Zm00001d053526	4	0	1	0	0	0	1	0	1	0	0	1	0	2	1	2	10	4	5	6	6	2	0	1	0	0	2	1	2	1	6	3	2	3	4	4	3	5	6	3	23	38	29	18	34	31
Zm00001d053529	1	0	1	0	0	0	0	0	0	0	0	0	0	0	1	0	0	0	0	0	0	0	0	0	0	0	0	0	0	0	0	1	0	0	0	0	0	0	0	0	0	1	1	0	0	0
Zm00001d053528	6	0	1	0	0	1	0	0	0	0	0	0	2	1	5	2	6	0	1	0	1	1	8	9	3	6	11	5	1	3	3	3	2	5	0	0	2	0	4	2	2	1	1	1	1	1
Zm00001d049151	1	0	0	1	0	0	7	8	11	15	11	0	0	0	0	0	94	63	61	84	60	35	0	0	0	0	7	3	90	72	81	78	78	111	0	0	0	0	0	0	75	59	61	57	66	49
Zm00001d025952	3	4	2	2	0	2	3	3	0	0	0	0	0	0	0	0	8	3	0	7	0	2	0	3	0	2	0	2	8	2	4	3	2	0	0	0	0	0	0	0	0	0	4	2	2	0
Zm00001d017385	21	17	8	4	7	4	12	14	9	9	8	78	42	34	49	38	28	17	17	14	24	6	23	37	20	25	20	25	67	75	76	86	46	50	0	11	11	11	13	3	35	14	56	32	31	14
Zm00001d014928	0	0	0	0	2	0	0	0	0	0	0	0	0	3	2	3	0	0	5	0	0	0	5	2	0	0	6	0	2	0	0	0	0	2	0	0	3	0	0	3	20	7	25	4	7	9
Zm00001d011419	27	18	24	8	14	23	11	22	13	72	70	28	19	154	140	167	2	11	0	15	9	9	25	24	26	44	47	24	106	154	79	168	114	119	10	8	9	10	17	23	41	23	23	22	26	23
Zm00001d014920	9021	9089	10079	8415	8058	8454	5532	7980	9473	5909	6270	6294	4112	6701	6074	6963	7655	4778	5457	7346	6324	5551	6700	8458	7227	6742	6082	5394	7704	6961	4918	7131	3827	5059	6643	7213	6648	4924	4589	5746	6200	5415	6097	5017	4697	3915
Zm00001d014922	0	0	0	0	0	0	0	2	0	0	2	2	0	2	0	0	0	0	0	0	0	0	0	0	0	0	0	0	0	0	0	0	0	0	0	0	0	0	0	0	0	0	0	0	0	0
Zm00001d014924	1899	1895	1867	1988	1908	2276	1585	2013	2260	1927	1953	2683	1543	2671	2507	2701	1753	1339	1506	1508	1551	1122	1587	1855	1504	1520	1574	1389	3010	2863	2324	3337	2129	2591	1853	1849	1926	1335	1261	1552	1695	1324	1638	1663	1445	1347
Zm00001d014925	1488	1314	1579	1265	1139	1136	566	883	1007	877	943	1017	664	1474	1447	1616	885	624	790	809	835	687	1193	1433	1167	1065	1198	1009	1214	1286	1085	1458	873	1159	1064	1180	1119	812	993	1225	1651	1408	1636	1430	1336	1113
Zm00001d014926	1175	749	824	802	729	874	589	809	963	1028	1187	1458	820	1478	1572	1377	1254	818	998	1078	1029	819	1293	1449	1249	1210	1318	888	1369	1538	1100	1921	1251	1528	1091	1217	1274	959	1121	1271	969	799	903	1056	946	706
Zm00001d014927	0	0	0	0	0	0	0	0	0	0	0	9	5	7	8	5	0	2	2	3	0	0	4	7	0	0	5	3	0	0	2	1	0	0	0	0	0	0	0	0	4	4	2	0	3	0
Zm00001d012452	244	228	232	222	194	245	200	263	262	260	261	265	173	208	185	219	225	217	212	268	205	200	106	151	143	113	142	101	369	379	265	280	119	199	169	213	171	139	153	177	247	172	223	219	208	177
Zm00001d012450	125	87	68	51	43	79	76	95	145	70	100	154	141	208	187	174	69	46	77	42	61	50	56	52	32	65	62	49	150	179	140	170	107	150	56	87	87	74	64	95	213	223	217	265	250	214
Zm00001d012451	770	941	742	473	508	582	480	627	690	601	605	464	309	485	436	492	815	479	613	564	516	394	748	700	645	636	595	480	599	564	500	630	373	550	432	549	484	460	454	564	742	614	753	689	562	468
Zm00001d012456	618	1038	82	255	154	128	130	127	59	163	164	48	38	47	62	31	186	44	62	48	81	41	53	179	81	18	28	7	21	127	31	26	11	20	31	28	19	14	29	10	143	197	177	25	22	14
Zm00001d012457	2137	2109	2201	1875	1664	1870	1379	1932	2150	2121	2295	3936	3136	4807	4649	5170	1853	1430	1585	1699	1700	1374	2253	2556	2130	1871	2137	1680	1693	1599	1643	2047	1377	1737	1620	1951	1774	1450	1554	2181	2061	1725	2376	1838	1705	1528
Zm00001d008919	6	1	3	4	5	0	3	6	18	4	7	16	8	25	24	22	2	5	4	11	9	7	12	30	17	18	12	22	20	7	12	18	16	35	8	12	13	5	6	12	6	6	12	3	15	4
Zm00001d012458	902	730	802	887	706	927	674	915	1067	1302	1232	1721	1282	2468	2539	2614	962	800	889	1048	1135	721	745	809	693	931	957	865	734	693	767	1034	781	1004	751	971	881	736	987	1345	999	918	1073	1249	1185	906
Zm00001d012459	192	176	177	302	265	285	224	295	442	541	561	444	292	1267	1174	1236	326	301	286	445	541	430	224	319	253	326	421	268	308	288	303	524	443	523	327	464	414	500	616	819	250	226	314	728	780	614
Zm00001d028564	0	0	0	0	0	0	0	2	0	0	0	0	0	0	0	0	0	0	0	0	0	0	0	0	0	0	0	0	0	0	0	0	0	0	0	0	0	0	0	0	0	0	0	0	0	0
Zm00001d024386	994	460	558	395	317	398	473	563	639	602	654	639	519	714	763	661	1681	705	1166	941	1184	822	402	501	291	410	583	280	352	274	291	468	315	391	1205	1232	1233	1015	1122	1129	618	453	958	518	535	423
Zm00001d021632	8	8	10	12	12	5	1	7	13	10	11	22	17	43	45	22	7	2	3	4	3	3	10	14	5	8	15	9	9	8	9	12	11	13	13	6	6	10	13	24	17	12	27	30	29	22
Zm00001d048894	0	0	0	0	0	0	0	0	0	0	0	0	0	2	0	0	0	0	0	0	0	0	0	0	0	0	0	0	2	0	2	0	0	3	0	0	0	0	0	0	0	0	0	2	2	0
Zm00001d038754	728	617	774	553	618	726	546	760	912	600	668	799	621	770	740	838	709	513	690	671	670	506	923	980	780	819	869	749	814	758	721	939	609	741	637	646	613	500	539	662	820	735	845	556	606	530
Zm00001d028129	770	699	484	457	480	559	295	285	291	535	540	612	510	714	730	800	590	276	326	412	567	256	645	650	540	611	601	461	345	178	281	409	203	304	312	341	448	312	360	484	1720	1114	2031	866	728	599
Zm00001d020881	393	391	456	443	410	389	490	677	754	653	648	705	478	887	748	927	783	618	628	618	773	453	375	375	370	309	398	312	398	294	278	462	286	353	524	622	531	433	492	652	445	373	491	427	360	277
Zm00001d030518	2134	2213	2442	2300	2040	2217	1696	2438	2891	1839	1907	2143	1598	2375	2295	2493	2012	1616	1500	1841	1575	1392	1897	2233	1848	1934	1790	1590	2110	1815	1727	2116	1109	1464	2305	2687	2274	1702	1692	1967	1931	1633	2064	1531	1526	1252
Zm00001d045379	3835	4061	4485	3647	3784	3874	2634	3529	4044	2564	2464	4048	2588	3081	2697	3284	3412	2376	2653	2615	2455	2190	4211	4576	4140	3655	3236	2858	4886	4254	3463	4582	2423	3079	3485	3538	2941	1830	1721	2333	3071	2250	2874	2281	2027	1618
Zm00001d045377	0	0	0	0	0	0	0	0	0	0	0	0	0	2	3	0	0	0	0	0	0	0	0	0	0	0	0	1	2	0	0	2	0	0	0	1	0	0	0	0	22	28	25	23	20	23
Zm00001d030512	0	0	0	0	0	0	0	2	0	1	0	0	0	0	0	1	0	0	0	0	0	0	0	0	0	0	0	0	0	0	0	0	0	0	0	0	0	0	0	0	0	0	0	0	0	0
Zm00001d045374	0	0	0	0	0	0	0	2	0	7	2	0	1	0	3	5	2	0	0	1	0	2	0	0	2	0	2	0	0	0	1	3	2	2	0	0	3	0	0	6	0	2	1	12	3	6
Zm00001d030517	0	2	0	0	3	1	0	0	2	2	0	0	0	0	0	0	0	0	0	0	0	0	0	0	0	0	0	0	0	0	0	0	0	0	2	0	0	2	1	0	0	0	0	0	0	2
Zm00001d045372	328	289	291	288	276	291	179	221	250	320	302	213	181	285	307	328	232	144	176	207	227	132	157	245	173	190	260	179	229	226	290	321	205	314	251	290	270	232	313	326	311	254	292	279	287	202
Zm00001d045370	37	28	7	5	8	5	3	14	10	26	27	9	7	9	18	14	61	28	12	7	17	8	6	31	11	6	7	2	4	11	3	5	4	5	5	2	4	5	3	9	5	11	5	3	8	3
ENSRNA049446128	0	0	0	0	0	0	0	0	0	0	0	0	0	0	0	0	0	0	0	0	0	0	0	0	0	0	0	0	0	0	0	0	0	0	0	0	0	0	0	0	0	0	0	0	0	0
Zm00001d014795	601	429	460	472	398	467	393	458	471	513	558	460	325	489	523	423	524	319	384	459	539	383	574	556	452	434	493	401	428	473	448	567	385	591	481	454	498	367	386	562	568	494	746	690	624	481
Zm00001d020323	2	0	0	0	0	1	4	3	3	2	5	5	20	3	3	1	1	0	1	1	2	1	2	3	2	1	4	3	2	7	6	9	13	17	7	3	4	9	8	6	0	2	1	1	0	0
Zm00001d020322	0	0	0	0	0	0	0	0	0	0	0	0	3	0	0	0	6	0	0	3	0	0	1	0	0	0	0	0	0	0	0	0	0	2	0	0	2	0	0	2	0	0	0	0	0	0
Zm00001d020325	2930	2752	3205	3224	3155	3245	2205	3181	3979	3248	3156	1606	1073	2335	2037	2457	2390	1637	1878	2670	2270	1873	2870	3180	2681	2694	2785	2495	2907	2569	2386	3393	1861	2597	2959	3448	3003	2250	2392	2819	3491	3101	3427	2699	2692	2249
Zm00001d020327	0	0	0	0	0	0	0	0	0	0	0	2	0	0	5	0	0	0	0	0	0	0	0	0	0	0	0	0	0	0	0	0	0	0	0	0	0	0	0	0	0	0	0	0	0	0
Zm00001d020326	0	0	2	0	0	2	0	0	0	0	0	2	2	5	0	0	0	0	0	3	0	0	4	6	3	0	0	2	0	0	0	0	0	0	0	0	0	0	0	0	3	0	2	0	0	0
Zm00001d020329	0	0	0	0	0	0	382	556	621	458	499	125	125	115	147	150	0	1	2	1	0	1	425	449	402	333	449	321	571	613	697	744	469	768	653	944	851	579	555	621	342	251	386	276	245	253
Zm00001d007882	0	0	0	0	0	0	0	3	2	0	0	0	0	0	0	0	9	4	5	4	9	0	5	6	6	5	8	6	3	0	2	4	2	10	0	0	2	0	0	0	0	0	0	0	0	0
Zm00001d054033	1277	807	769	1022	839	1024	662	1039	1199	1041	1049	981	669	1138	1343	1251	757	538	603	725	901	651	877	1222	768	1007	1096	877	1115	1168	983	1336	1071	1419	839	953	1023	796	879	950	1029	1055	1247	1210	1216	919
Zm00001d025668	1384	1360	1311	983	1108	1146	839	1113	1171	1164	1155	851	518	1055	896	1062	1279	854	913	1016	898	822	969	1335	1102	784	708	680	929	785	659	904	520	684	1072	1229	1013	821	742	962	679	630	799	561	529	397
Zm00001d025663	1378	1322	1261	1663	1526	1826	1097	1434	1607	1372	1637	1903	1439	2592	2525	2838	1813	1390	1681	1702	1728	1363	1613	1722	1454	1693	1924	1637	1806	1616	1538	2185	1631	2136	1564	1469	1618	1186	1336	1738	1377	1197	1319	1643	1520	1257
Zm00001d025662	4	3	9	8	13	4	2	3	4	2	4	14	26	28	31	42	7	15	7	12	12	6	6	10	7	2	11	8	1	3	1	5	5	3	14	11	13	14	8	14	13	12	13	14	9	10
Zm00001d025661	74	78	78	96	58	68	42	64	68	93	108	0	0	0	0	0	0	0	0	0	0	0	4	5	3	0	2	11	29	19	25	23	22	30	0	0	0	0	0	0	48	42	62	75	72	47
Zm00001d025667	181	198	245	165	221	203	111	230	250	208	290	139	83	188	214	229	238	178	202	195	197	173	165	275	210	195	205	213	179	206	193	193	149	231	248	262	244	202	226	266	195	162	186	198	151	131
Zm00001d025666	0	0	0	0	0	0	0	0	0	0	0	0	0	0	0	0	2	1	0	0	2	0	0	0	0	0	0	0	0	0	0	0	0	0	0	4	0	0	4	0	0	0	3	0	0	0
Zm00001d025665	313	292	282	301	276	245	197	285	304	424	501	60	65	182	163	157	136	74	84	122	87	72	110	82	73	140	154	96	93	92	120	137	134	147	48	89	70	94	89	123	63	63	85	119	100	93
Zm00001d031648	1758	1417	1988	1565	1678	1830	1296	1792	2312	1991	2076	1999	1432	2989	2622	3042	1645	1255	1553	1780	1602	1388	1784	1981	1637	1619	1975	1544	1382	1207	1208	1670	1166	1424	1537	1773	1438	1143	1282	1476	1742	1525	1935	1713	1776	1346
Zm00001d031649	0	0	0	0	0	0	0	0	0	0	0	0	0	0	0	0	81	43	56	90	51	50	0	0	0	0	0	5	0	0	0	0	0	0	0	0	0	0	0	0	33	23	38	19	18	18
Zm00001d035949	5	2	2	2	6	2	18	7	11	31	41	45	29	79	75	76	107	84	61	138	114	94	113	101	99	130	117	90	0	7	11	15	13	21	17	44	30	15	16	45	131	83	145	176	162	143
Zm00001d035948	7600	7092	6827	7830	6955	8114	5337	6655	7562	8377	8649	8530	6095	12782	12739	13864	9018	6957	8028	9296	9292	6488	6732	7270	6170	6509	8267	6471	7654	7488	6891	8752	6503	8610	8390	9075	7938	6357	8049	9772	9997	8818	9713	10714	9731	7892
Zm00001d031640	5748	4806	4995	4985	4929	5584	3466	4614	5029	4562	5001	7783	5068	7810	7722	8161	7386	5505	6531	5220	5889	4640	8762	9335	7842	6919	7526	5863	9221	9318	7131	10899	6832	8604	6897	7531	7876	5189	5625	7083	5428	4258	5026	5465	5211	4180
Zm00001d035942	0	0	0	0	0	0	0	0	0	0	0	0	0	0	0	0	0	0	0	0	0	0	0	0	0	0	0	0	0	0	0	0	0	0	0	1	0	0	0	0	0	0	0	0	0	0
Zm00001d031642	24	21	15	22	19	33	22	31	33	30	37	42	34	34	40	38	23	19	19	24	30	18	33	51	35	38	54	38	46	47	60	48	53	65	34	30	36	27	36	44	39	35	34	29	24	19
Zm00001d035947	539	487	544	638	609	644	377	521	573	555	589	493	420	763	688	813	444	435	400	446	406	366	461	582	440	475	603	549	498	515	473	633	494	572	634	643	657	553	517	613	606	490	560	591	542	474
Zm00001d035946	0	0	0	1	0	0	0	1	1	1	0	0	1	1	1	1	1	0	0	0	0	0	1	0	1	1	0	0	1	0	0	1	1	0	1	0	0	0	0	0	0	1	0	0	0	0
Zm00001d035945	10	5	5	9	7	11	4	9	9	14	9	6	14	21	12	13	2	5	15	8	6	3	8	8	9	6	8	5	5	5	8	9	4	12	5	17	6	7	12	9	4	1	0	0	0	0
Zm00001d036915	0	0	0	0	0	0	0	0	0	0	0	0	0	1	0	0	0	0	0	0	0	0	0	0	0	0	0	4	0	0	0	0	0	0	0	0	0	0	0	0	29	18	29	3	8	0
Zm00001d036916	0	0	0	0	0	0	0	0	0	0	0	0	0	0	0	0	0	0	0	0	0	0	0	0	0	2	0	0	0	0	0	0	0	0	0	0	0	0	0	0	0	0	0	0	0	0
Zm00001d036911	0	0	0	0	0	0	11	17	11	9	11	25	12	12	25	28	0	0	0	0	0	0	3	0	0	0	5	2	39	30	27	27	28	29	0	4	4	0	0	0	22	18	22	10	10	10
Zm00001d036913	0	0	0	0	0	0	0	0	0	0	0	5	20	20	13	22	8	2	2	2	5	6	4	4	3	5	7	7	1	5	0	0	4	5	0	3	0	0	0	5	0	4	0	0	0	0
Zm00001d036912	95	57	81	61	85	109	71	106	93	59	59	115	57	61	65	78	91	67	82	50	50	70	89	94	53	53	56	59	129	129	68	115	36	70	74	74	57	42	46	46	71	55	70	64	44	63
Zm00001d009733	190	226	239	204	192	228	115	176	180	132	107	226	100	153	165	166	268	209	191	255	204	192	146	270	248	200	167	159	363	280	237	246	132	193	198	313	240	162	166	222	148	92	144	96	96	76
Zm00001d036919	1281	921	1434	1060	887	1003	1142	1691	1852	1604	1686	911	566	1555	1421	1646	923	705	828	995	1157	874	1478	1547	1413	1173	1268	877	872	815	741	1041	708	884	747	915	769	668	726	977	1437	1195	1558	1320	1217	1044
Zm00001d032356	4	0	10	0	2	0	6	3	13	4	8	65	41	176	124	154	0	0	0	9	7	6	15	14	16	14	21	12	8	10	8	13	16	12	0	0	13	31	48	68	0	2	2	0	0	0
Zm00001d040141	0	0	0	0	0	0	0	0	0	0	0	0	0	0	0	0	7	8	1	3	15	8	4	0	0	0	0	0	33	36	16	25	11	36	11	22	13	16	12	23	50	64	54	79	47	50
Zm00001d023674	0	0	0	0	0	0	0	0	0	1	0	46	56	93	78	96	54	30	26	58	36	24	43	0	25	0	10	4	215	291	127	149	90	132	0	0	0	0	0	0	50	32	47	56	55	32
Zm00001d003589	221	266	180	271	228	317	273	374	412	473	491	225	197	405	325	406	220	174	214	273	188	185	180	235	203	281	343	258	349	317	319	450	319	365	338	429	461	342	382	468	224	164	184	255	207	172
Zm00001d023672	0	0	0	0	0	0	0	0	0	0	0	108	93	88	102	117	0	4	0	0	0	0	47	59	41	35	40	47	66	67	81	61	80	98	0	4	0	0	6	0	0	0	0	0	0	0
Zm00001d023671	82	52	58	89	63	90	75	110	144	136	131	83	52	103	123	136	133	83	136	130	112	107	195	173	117	134	149	153	255	162	149	239	215	283	264	274	256	177	205	278	88	66	96	104	96	85
Zm00001d009498	0	3	0	0	0	0	0	0	0	0	2	9	10	22	13	25	0	0	0	0	0	0	0	0	0	0	0	0	0	0	0	0	0	0	0	0	0	0	0	0	0	0	0	0	0	0
Zm00001d009499	1	0	0	0	0	0	0	0	0	0	0	0	0	0	0	0	0	0	0	0	0	0	0	0	0	0	0	0	0	0	0	0	0	0	0	0	0	0	0	0	0	0	0	1	0	0
Zm00001d009496	1543	1264	1383	1195	1015	1357	1081	1331	1197	1143	1229	1216	1143	1219	1295	1217	1519	1155	1455	1227	1424	834	1820	1983	1536	1485	1794	1301	1417	1506	1498	1697	1294	1835	1603	1782	1626	1274	1380	1643	1594	1397	1697	1406	1247	1046
Zm00001d009497	1289	1272	1618	853	925	1056	675	594	485	974	950	592	448	411	340	434	530	229	309	503	503	256	747	1059	884	512	582	417	768	749	465	646	367	411	765	786	825	609	649	655	859	624	884	346	317	298
Zm00001d009494	341	368	304	294	354	329	407	947	1252	1807	1925	2015	1956	1525	1405	1541	2909	3351	1189	453	974	1066	309	374	334	367	444	318	611	476	640	782	509	615	1278	2333	1991	1814	1650	2752	274	181	254	472	478	349
Zm00001d009495	136	50	74	82	81	113	85	94	123	94	115	109	86	113	123	112	182	113	146	123	166	172	158	174	131	129	180	142	173	170	148	195	172	202	203	209	229	201	202	229	153	122	132	147	148	130
Zm00001d009492	0	0	0	0	0	0	2	2	3	0	0	8	0	1	0	2	4	3	3	0	2	0	0	7	0	0	0	3	0	0	0	4	0	0	1	0	2	0	0	0	0	0	0	0	0	0
Zm00001d009493	89	101	109	81	89	134	70	103	127	85	104	100	82	142	93	119	123	98	139	123	123	84	134	150	164	104	91	85	190	141	150	258	179	190	162	166	177	102	134	137	53	42	56	38	42	33
Zm00001d009490	0	0	0	0	0	0	0	0	0	0	0	0	0	0	0	0	0	0	0	0	0	0	0	0	0	0	0	0	0	0	0	0	0	0	1	0	0	0	2	1	0	0	0	0	0	0
Zm00001d009491	0	0	0	2	0	0	0	0	0	0	0	0	0	0	0	0	0	0	0	0	0	0	0	0	0	0	0	0	0	0	0	0	0	0	0	0	0	0	0	0	0	0	0	0	0	0
Zm00001d028668	1545	1329	1632	1248	1233	1216	1236	1350	1541	1474	1580	387	236	400	455	489	924	667	816	709	784	524	1332	1274	1090	1063	1164	841	1343	1210	702	1416	712	1014	894	1051	925	633	658	1020	1167	1014	1317	1230	1158	977
Zm00001d028669	401	484	380	430	363	399	425	433	452	393	390	763	572	651	555	650	543	377	466	415	318	271	475	564	540	478	440	393	742	668	653	685	365	504	535	622	499	312	350	393	408	218	357	271	264	210
Zm00001d028664	86	47	81	53	44	52	9	25	28	38	36	5	9	20	10	20	21	12	17	10	9	3	46	75	48	47	66	49	9	20	21	26	25	24	0	0	3	7	6	0	80	82	117	82	84	76
Zm00001d028665	390	235	329	264	247	303	205	248	309	312	333	439	277	425	496	559	477	266	361	298	398	297	508	454	373	326	367	337	610	562	455	702	484	594	320	354	385	244	297	351	346	280	364	377	351	312
Zm00001d028660	1353	1485	1502	1306	1261	1375	1055	1502	1749	1197	1261	1470	1064	1471	1378	1438	1160	733	880	1029	718	651	908	1146	1066	940	976	853	1489	1268	1172	1468	755	1124	1227	1652	1318	910	812	1070	971	708	1020	715	720	528
Zm00001d028661	601	490	507	446	484	574	301	443	512	492	496	588	451	569	559	622	458	368	397	474	396	327	540	669	435	541	639	477	872	916	795	1111	826	1133	301	275	372	317	241	320	537	408	488	560	490	431
Zm00001d028662	3707	4010	3816	3475	3233	3415	2440	3002	3453	2922	3007	4413	2928	4601	4058	4738	4519	3425	3852	3919	3543	2975	3133	3937	3200	3076	3159	2624	5267	5130	4309	5389	2977	4327	3918	4838	3882	2819	3077	4057	3260	2653	3084	2700	2684	2302
ENSRNA049479113	0	0	0	0	0	0	0	1	0	0	0	0	0	1	0	0	0	1	0	0	1	0	1	3	0	2	2	1	0	0	0	0	0	0	6	8	15	8	10	19	7	17	8	7	8	4
Zm00001d024138	0	0	0	0	0	2	1	0	0	0	0	73	56	102	94	98	1	0	0	0	0	0	0	0	0	0	0	0	0	0	0	0	0	0	0	0	0	0	0	0	0	0	0	0	0	0
Zm00001d027549	0	0	0	0	0	1	0	0	0	0	0	0	0	2	0	0	2	0	0	0	0	0	1	0	0	2	0	0	1	0	0	0	2	0	0	0	0	0	0	2	12	17	28	22	23	13
Zm00001d024134	59	32	35	43	33	34	36	33	38	44	41	76	41	114	84	87	85	44	46	47	44	34	97	88	78	67	47	48	66	61	44	78	46	55	79	87	62	73	95	111	115	83	93	116	146	104
Zm00001d024135	0	0	0	0	0	0	0	1	0	0	1	3	1	6	4	2	6	8	19	9	11	4	0	1	0	0	0	0	1	0	0	0	1	0	0	0	0	0	0	0	0	0	0	0	0	0
Zm00001d024137	0	0	0	0	0	0	0	0	0	0	0	1	0	1	0	0	0	1	0	0	0	0	0	0	0	0	0	0	0	0	0	0	1	1	0	0	0	0	1	0	0	0	0	0	0	0
ZeamMp120	2	1	2	1	1	1	2	1	2	1	1	3	1	4	2	1	3	2	1	1	1	1	2	3	1	1	3	4	2	5	1	2	3	8	3	6	2	1	2	13	3	6	2	2	2	2
Zm00001d031068	0	0	0	0	0	4	0	0	0	0	0	8	7	2	9	0	0	0	2	0	0	2	0	0	0	4	0	0	2	6	0	8	5	3	0	2	0	0	0	2	0	4	4	4	0	0
Zm00001d009728	0	3	0	0	0	0	9	10	14	7	23	12	12	28	35	23	4	0	8	3	0	7	0	3	2	3	0	3	2	6	0	0	0	0	0	0	0	0	0	0	13	21	28	21	29	14
Zm00001d032346	9590	9075	10548	6854	6671	6662	4481	6340	7318	6261	6553	5085	3838	6610	6158	7035	5592	3396	4459	4290	4352	3220	7786	8338	7280	5304	5441	4212	5933	7315	4387	5323	3041	4262	4556	5288	4714	3924	3994	5359	6389	5440	6838	4970	5022	3890
Zm00001d032347	0	0	0	0	0	0	0	0	0	0	0	0	0	0	0	0	0	0	0	0	0	0	0	0	0	2	0	0	0	0	0	0	1	0	3	0	0	0	0	0	4	0	0	0	0	0
Zm00001d032342	3	0	2	0	0	1	0	0	0	0	0	0	0	0	2	0	0	0	0	3	0	2	2	0	0	0	2	0	0	0	0	1	0	0	0	1	0	3	2	1	0	2	2	2	0	0
Zm00001d009724	1431	1348	1404	1256	1083	1091	600	776	834	681	713	1087	731	1381	1319	1476	1134	893	901	1102	1150	701	1303	1500	1330	1033	1080	772	1451	1302	1107	1683	905	1233	854	975	770	715	654	963	1013	793	1062	810	734	607
Zm00001d009726	53	60	59	44	49	77	79	143	147	81	72	134	114	129	128	111	77	76	113	85	86	47	78	109	60	93	94	86	135	82	92	105	63	96	95	148	100	68	100	78	93	93	118	81	89	82
Zm00001d009727	0	0	2	0	0	0	365	517	583	420	527	489	401	676	646	746	0	4	2	0	0	0	0	2	0	0	0	41	0	0	0	3	2	0	0	0	2	0	0	0	609	582	754	456	479	340
Zm00001d037803	340	372	435	482	508	524	342	469	571	432	436	556	382	506	486	542	514	406	433	475	371	382	459	531	477	463	414	404	511	402	318	511	271	440	442	546	547	395	338	419	425	331	440	362	333	226
Zm00001d006521	44	17	12	62	44	48	80	110	84	124	118	21	17	48	63	39	32	11	26	29	35	21	14	18	14	25	41	20	70	76	95	141	79	98	21	51	39	43	50	59	28	31	40	51	69	48
Zm00001d003142	7	4	11	2	5	4	8	17	20	24	25	9	10	21	31	28	6	17	11	31	13	31	39	45	27	64	55	25	7	11	9	16	11	17	6	5	8	2	5	6	25	16	36	38	33	35
ENSRNA049446611	0	0	0	0	0	0	0	1	1	1	0	1	0	0	1	1	0	0	0	0	0	0	0	0	0	1	0	0	0	0	0	0	0	0	0	0	0	0	0	0	0	0	0	1	0	0
ZeamMp122	1	0	0	1	1	0	0	0	0	0	0	1	1	0	0	0	0	0	0	0	0	0	0	1	0	1	0	0	0	3	1	0	0	1	1	0	0	0	0	0	0	0	0	0	0	1
Zm00001d041819	4	6	11	4	0	0	9	4	4	10	13	0	0	3	6	7	12	5	15	61	47	45	13	10	19	12	8	14	3	11	0	2	0	14	0	2	4	0	0	0	86	81	87	51	45	40
Zm00001d051272	1447	1512	1296	1391	1341	1556	1154	1675	1974	2032	2011	1475	944	2185	2246	2601	1514	1127	1359	1781	1587	1260	1161	1272	1145	1287	1469	1034	1217	1071	1204	1496	997	1380	1284	1430	1263	1129	1264	1582	1400	1173	1454	1381	1430	1119
Zm00001d019758	0	5	0	3	3	0	0	0	0	3	4	16	0	5	3	0	12	5	0	0	0	14	0	4	2	0	0	0	4	0	4	0	4	0	0	0	0	0	5	0	2	0	0	19	16	13
Zm00001d043007	2	1	0	1	4	1	0	0	0	0	0	2	1	1	0	3	0	0	0	0	0	1	0	1	0	2	1	0	2	2	0	4	0	1	0	1	2	0	2	0	0	0	0	0	0	1
Zm00001d043006	33	16	26	11	14	13	11	9	29	9	9	18	4	26	30	28	29	14	42	31	54	14	33	28	35	11	20	18	30	24	17	28	10	39	19	5	22	20	26	19	31	19	30	41	45	44
Zm00001d043004	0	0	0	0	0	0	0	0	1	0	0	0	0	1	2	0	0	0	0	1	0	1	2	0	0	0	1	0	0	0	0	0	0	0	0	0	0	0	0	1	0	0	2	0	0	0
Zm00001d043003	49	45	7	7	6	6	0	0	0	0	0	0	0	0	1	0	1	0	1	0	0	1	0	3	0	1	1	1	0	0	0	0	0	0	1	1	1	2	2	2	0	1	1	2	0	1
Zm00001d043001	0	0	0	0	0	0	0	0	1	0	0	0	0	1	2	0	0	0	0	1	0	1	2	0	0	0	1	0	0	0	0	0	0	0	0	0	0	0	0	1	0	0	2	0	0	0
Zm00001d043000	49	45	7	7	6	6	0	0	0	0	0	0	0	0	1	0	1	0	1	0	0	1	0	3	0	1	1	1	0	0	0	0	0	0	1	1	1	2	2	2	0	1	1	1	0	1
Zm00001d043009	124	103	131	102	122	116	70	87	81	82	64	99	79	77	93	98	135	72	111	120	100	63	181	116	139	117	141	104	76	88	47	119	49	78	126	123	106	54	77	78	166	101	156	98	130	86
Zm00001d043008	0	0	0	0	0	0	0	0	0	0	0	0	0	0	0	0	0	1	0	0	0	0	0	0	0	0	0	0	0	0	0	0	0	0	0	0	0	0	0	0	0	0	0	0	0	0
ENSRNA049444291	0	0	0	0	0	0	0	0	0	0	0	0	0	0	1	0	0	0	0	0	0	0	0	0	0	0	0	0	0	0	0	0	0	0	0	0	0	0	0	0	0	0	0	0	0	0
Zm00001d047788	7093	5484	6116	8150	8278	9951	2784	3851	4079	4044	4509	3292	2232	4126	4293	4866	7727	5641	7287	7376	7114	5206	9401	8901	7072	7056	7912	6769	5123	4758	3652	6008	4776	5811	1234	1133	1276	1026	1143	1573	3966	2775	3395	3567	3822	3181
Zm00001d010821	752	766	769	702	792	734	267	386	395	288	242	439	307	402	293	328	386	213	238	243	244	243	399	440	339	301	319	256	494	487	319	471	252	355	515	501	509	369	330	378	391	292	460	272	293	239
Zm00001d047784	15	12	20	12	16	14	8	22	18	14	17	19	11	19	19	27	16	11	10	19	10	14	24	26	27	30	26	24	26	23	13	26	6	7	21	30	19	17	16	15	34	26	35	27	29	24
Zm00001d047785	5	4	6	4	4	4	2	0	3	4	4	5	2	2	1	4	10	4	9	4	7	8	15	9	7	8	9	9	3	4	1	2	0	1	8	12	12	6	8	9	7	8	13	11	12	9
Zm00001d047786	1	0	0	0	0	2	1	2	3	4	11	0	0	1	3	1	2	6	4	16	11	8	2	1	0	0	1	0	2	1	0	2	3	2	1	0	4	0	4	2	1	3	2	11	14	3
Zm00001d047780	3065	3394	2966	2055	2328	2439	2334	3183	3524	2200	2156	3950	2488	3228	2859	3277	3483	2295	2688	2854	2370	2387	2287	2948	2469	2344	2280	1971	3382	3126	2443	3152	1612	2282	2408	3028	2574	1818	1609	2024	2298	1765	2470	2203	2166	1660
Zm00001d047781	238	200	204	221	215	181	585	856	956	847	912	1079	674	1041	968	1216	614	429	515	420	540	387	432	420	404	371	401	278	1081	1048	684	1268	581	844	908	977	823	602	682	832	370	282	425	340	370	289
Zm00001d047782	4	13	18	5	15	7	1	2	6	0	1	8	3	4	0	7	5	2	5	5	4	4	11	6	8	11	11	7	4	4	2	3	2	4	5	4	3	1	3	0	12	12	24	20	10	14
Zm00001d047783	34	42	59	28	33	32	1	0	3	0	1	3	4	2	0	11	3	0	2	2	3	4	71	67	56	58	55	50	5	2	3	3	0	1	1	13	4	2	5	2	62	53	80	59	58	51
Zm00001d029227	2312	2666	2648	1827	1658	1773	1547	1942	2110	1805	1873	2101	1657	2512	2013	2496	2237	1414	1494	1543	1624	1194	1787	1916	1780	1462	1501	1121	2003	2147	1329	1764	964	1419	1397	1791	1446	1136	1161	1551	1610	1505	1838	1570	1459	1215
Zm00001d029226	111	60	73	56	44	71	45	52	62	52	58	40	20	32	20	26	58	29	44	40	27	22	81	94	60	104	93	41	67	47	42	50	28	35	103	82	83	38	73	86	33	26	25	18	26	12
Zm00001d029223	1247	1332	1401	1647	1709	1781	1140	1741	1919	1273	1415	1195	765	1385	1188	1465	1317	952	868	1234	934	808	1156	1343	1239	1209	1094	918	1546	1312	1126	1654	773	1085	998	1121	1171	756	828	1092	1099	846	1053	860	928	731
Zm00001d029222	0	0	0	0	0	0	0	0	0	2	0	0	2	0	0	0	0	0	0	0	0	0	0	0	0	3	2	2	0	0	0	0	0	0	0	0	0	2	0	0	2	3	5	0	0	2
Zm00001d029229	1	1	1	1	0	0	1	0	0	0	0	0	0	0	1	0	0	0	1	0	2	0	0	2	1	0	0	1	5	2	4	5	4	2	0	0	0	0	2	0	22	22	29	17	18	6
Zm00001d029228	2	0	0	2	3	2	3	0	7	0	0	4	3	2	2	3	0	0	1	3	1	0	0	6	6	6	2	13	14	5	4	13	14	14	0	0	0	0	0	0	0	0	0	0	0	0
Zm00001d037395	24	14	13	23	7	20	0	0	0	0	0	44	74	74	82	97	750	658	587	832	584	469	15	20	14	14	12	30	24	27	28	35	17	31	28	14	36	21	30	20	377	311	303	254	275	180
Zm00001d037396	390	438	422	292	236	291	317	441	480	354	332	885	498	958	880	1012	1117	461	644	667	632	484	379	535	475	364	349	325	702	684	234	458	192	231	347	373	283	243	236	343	497	381	474	521	468	382
Zm00001d037397	36	37	36	13	13	6	30	51	55	50	57	33	16	309	334	328	6	8	11	8	15	10	8	11	15	11	12	13	0	0	0	8	4	0	24	23	17	10	26	21	89	70	94	258	249	179
Zm00001d033430	0	0	0	0	0	0	0	0	0	0	0	0	0	0	0	0	0	0	0	0	0	0	0	0	0	1	0	0	0	0	0	0	0	0	0	0	0	0	0	0	1	0	1	0	0	0
Zm00001d037393	1054	1344	1102	937	893	1019	780	1186	1409	966	1002	32	41	68	68	7	10	15	14	16	8	35	6	0	3	0	4	5	32	23	7	8	9	8	26	18	24	11	11	10	58	43	10	32	36	30
Zm00001d037398	1	0	5	0	2	0	0	3	9	3	8	0	0	4	1	2	2	2	0	0	0	0	2	6	9	0	3	0	0	0	0	0	0	0	2	0	2	0	0	0	2	0	2	5	2	0
Zm00001d033438	0	0	0	0	0	0	0	0	0	0	0	0	0	0	0	0	0	0	0	0	0	0	0	0	0	1	0	0	0	0	0	0	0	0	0	0	0	0	0	0	1	0	1	0	0	0
Zm00001d018973	2019	2357	260	853	679	738	2674	2118	890	1279	1540	3983	4082	1531	1550	1565	3948	1358	1008	839	1554	1197	847	2116	1221	2503	1958	1026	1254	1856	1742	2100	1136	1184	1206	891	1667	1480	559	661	2715	1291	3494	1682	1525	1263
Zm00001d019976	0	0	3	0	0	0	0	0	0	0	2	0	0	0	2	6	0	0	2	0	0	0	0	0	3	0	3	0	6	0	0	0	0	0	0	0	5	0	0	4	0	0	3	0	4	0
Zm00001d019977	1	2	2	2	2	2	3	0	2	0	0	1	0	0	0	1	0	0	0	0	0	0	3	4	1	0	1	0	0	0	0	1	0	0	1	0	0	0	0	0	3	0	2	0	0	0
Zm00001d019971	0	0	0	0	0	0	0	0	0	0	0	0	0	0	0	0	0	0	0	1	0	0	0	0	0	0	0	0	3	3	0	2	3	0	0	0	0	0	0	0	3	0	2	0	1	0
Zm00001d019978	1899	2283	1948	1856	1851	1943	1789	2476	3098	2622	2642	2153	1606	2742	2352	2922	2226	1731	1784	2464	2146	1609	1932	2271	1989	2293	2178	2031	2425	2044	2181	2594	1565	2490	2320	3106	2580	2157	2253	2690	2220	1813	2489	1950	1929	1669
Zm00001d042664	4299	3643	3562	1874	1737	1802	2402	2492	2280	2057	2086	3589	2503	2957	2794	3209	2659	1964	2498	1763	1759	1409	3250	3660	3017	2902	3283	1882	2150	1948	2238	2986	1741	2580	3008	3120	2977	2006	1779	2379	3130	2265	3919	2050	1994	1632
Zm00001d042667	683	664	731	696	728	761	563	683	955	863	851	751	484	919	772	961	626	423	528	634	563	527	522	577	481	527	487	395	688	705	644	881	533	758	848	925	805	686	662	869	838	643	737	729	624	475
Zm00001d042660	16	12	14	13	16	13	23	19	32	35	30	12	18	18	22	17	12	15	19	18	17	17	31	57	34	30	39	17	14	13	11	17	14	22	10	12	19	7	19	5	65	42	81	33	39	17
Zm00001d042661	2392	3102	1731	1795	1563	1591	3371	2506	1416	1759	1823	2836	1685	2759	2410	2836	1608	864	1131	1223	1566	861	2478	3487	2578	1399	1341	893	1273	1538	1193	1799	1035	1240	1397	1715	1345	1340	1384	2086	3517	2756	3084	2157	2094	1750
Zm00001d042662	2119	2976	1658	551	615	804	701	906	1078	529	474	1336	610	724	684	720	1140	639	858	566	479	416	2065	2625	2199	1662	1380	1248	1414	1559	701	770	384	619	1009	1199	1121	709	581	681	829	699	963	564	486	413
Zm00001d042663	168	122	139	124	126	167	145	191	250	205	206	294	186	269	251	241	289	182	271	259	185	227	169	221	170	207	221	175	221	175	228	351	203	275	203	233	221	175	205	193	249	158	288	208	255	178
Zm00001d027427	2515	1935	2063	1916	1654	2095	1116	1438	1818	1739	1940	2217	1583	2873	2758	3036	1395	982	1214	1494	1627	1125	2255	2752	2011	2275	2580	1971	1901	1785	1817	2415	1657	2386	2102	2359	2235	1993	2344	2803	2679	2230	2706	2538	2589	1925
Zm00001d042669	1623	1810	1640	1658	1686	1621	1454	1999	2224	1857	1823	1834	1200	1763	1689	2010	2103	1363	1379	1569	1371	1334	1261	1631	1397	1236	1382	1038	2054	1888	1183	1746	834	1212	1639	1860	1588	1196	1186	1691	1521	1155	1564	1377	1384	1113
Zm00001d005580	92	115	70	88	93	93	0	0	0	0	2	0	0	0	0	0	0	0	0	0	0	0	57	116	94	101	84	77	0	0	0	0	0	0	0	0	0	0	0	0	0	0	0	0	0	0
Zm00001d005581	0	1	0	0	0	1	0	0	0	1	0	0	0	0	0	0	0	1	0	0	0	0	0	0	0	0	0	0	0	0	0	0	0	1	0	2	0	2	0	0	0	0	0	0	0	0
Zm00001d005583	49	16	28	15	12	19	20	21	18	20	20	13	10	12	35	16	0	0	0	0	0	0	3	2	2	0	2	0	65	61	50	83	56	73	0	0	1	0	2	1	0	0	2	0	0	0
Zm00001d005586	483	457	543	635	490	636	528	798	869	740	823	555	351	621	573	608	805	588	579	772	667	572	450	483	437	479	460	425	539	465	566	679	391	614	600	693	659	451	544	712	568	419	463	432	448	446
Zm00001d005587	787	807	794	800	883	990	480	675	917	620	630	1202	741	1293	1119	1347	631	480	623	682	561	473	910	975	905	899	828	770	1358	1228	1130	1654	995	1467	981	1199	1084	772	860	887	822	712	949	818	826	640
Zm00001d046782	0	0	0	0	0	0	0	0	1	0	0	5	6	5	7	7	2	1	0	2	2	0	1	2	1	0	3	1	3	4	5	3	4	2	0	0	1	0	0	0	1	0	0	1	0	0
Zm00001d043780	743	525	587	718	604	650	391	438	520	487	523	704	557	882	915	907	493	312	356	426	480	344	668	693	587	563	551	435	659	687	495	689	430	609	566	590	617	410	409	559	615	530	660	458	483	390
Zm00001d046786	61	14	58	85	84	116	9	53	75	89	113	0	2	3	4	7	22	2	34	339	316	197	93	95	72	66	88	28	7	0	0	0	0	0	7	11	36	39	26	33	269	311	306	220	195	170
Zm00001d046784	0	0	0	0	0	0	0	0	0	0	1	0	0	0	3	0	0	0	0	0	0	0	0	0	0	0	0	0	0	0	0	0	0	1	0	0	0	0	0	0	0	0	0	0	0	0
Zm00001d046788	565	525	723	671	696	629	465	596	671	550	697	454	347	535	522	562	609	527	587	699	634	511	485	641	500	554	630	483	468	382	416	721	451	590	515	583	538	438	471	595	481	420	543	392	380	293
Zm00001d035747	6616	6598	7821	5878	5713	5870	3607	5280	6078	3715	3973	4799	3105	4845	4485	5328	5390	3202	3866	4555	4171	3570	6463	7020	6167	4958	4130	3592	6080	5487	3466	6085	2338	3297	4122	4444	3848	2699	2359	2997	4714	3867	4518	3471	3294	2497
ZeamMp079	2	1	1	0	1	0	1	1	1	0	0	1	0	0	0	1	1	0	0	0	0	0	1	0	0	0	0	0	0	0	1	0	0	0	0	0	0	0	0	1	0	0	1	0	0	0
Zm00001d052247	5854	6074	5590	7731	8774	10423	5255	7159	8014	6343	6491	10309	7243	9230	9017	10010	10174	10038	8466	13604	11858	10309	4970	5391	4880	3962	4110	3267	8296	6787	7153	9416	6135	7595	9151	10170	8480	5127	5402	6948	5689	4480	5281	4024	3778	3124
ENSRNA049454571	0	0	0	0	1	0	2	3	1	2	0	1	0	1	2	1	0	0	0	0	0	2	0	0	0	1	0	0	1	1	1	0	0	0	1	0	0	0	3	0	0	3	1	0	1	2
Zm00001d037978	3447	3841	2552	1894	1847	1787	1679	1897	1978	2119	2166	2334	1547	2450	2338	2598	2744	1420	1992	1501	2136	988	2525	4454	2969	2102	1834	1590	2267	2028	1294	2344	1242	1426	1330	1725	1431	1219	1401	1669	2090	2048	2277	2002	1953	1630
Zm00001d038707	4	0	0	1	0	4	0	0	0	2	0	2	4	3	6	0	11	0	4	8	5	2	0	7	8	3	0	0	2	6	4	3	0	0	0	0	0	2	0	0	3	2	0	0	0	0
Zm00001d050563	0	0	0	0	0	0	0	0	0	0	0	0	0	0	2	0	0	0	0	0	0	0	0	2	0	0	3	0	0	0	2	2	0	6	0	0	0	0	0	0	0	0	0	0	0	0
Zm00001d038702	3	3	0	10	5	0	0	3	0	0	0	4	3	7	13	13	0	0	4	0	4	0	7	9	0	4	0	0	0	0	0	0	0	0	0	0	0	0	0	0	27	8	7	9	7	6
Zm00001d050565	111	96	122	75	67	66	79	138	135	103	102	101	65	138	127	120	117	101	121	120	115	86	224	231	223	190	195	215	184	198	146	201	132	183	304	328	301	219	240	291	173	147	144	221	173	135
Zm00001d038700	604	455	286	483	289	193	468	584	711	905	1027	64	41	179	155	123	221	103	181	57	131	58	203	313	187	159	147	94	9	15	5	7	9	4	202	201	96	217	330	364	570	348	598	1261	1271	1029
Zm00001d037970	1359	1305	1420	1502	1570	1697	1146	1641	1927	1397	1397	1666	954	1615	1466	1760	1517	1219	1299	1484	1542	1132	941	1119	1041	1128	1112	1004	1470	1212	1264	1687	1017	1351	1325	1369	1326	1062	1020	1086	1129	755	1157	901	991	725
Zm00001d034385	1378	1557	1082	2011	1835	1487	537	633	518	460	513	554	427	649	631	695	402	218	215	262	221	153	197	230	184	244	203	209	34	28	28	19	16	30	171	212	194	145	125	162	204	194	259	179	143	125
Zm00001d037972	4646	4435	4134	4496	5088	5661	4017	5611	5987	4938	5128	6986	4251	5448	5918	6717	4307	3424	3740	3720	3715	3053	6228	5810	5564	4577	5751	4412	8012	7802	6179	7881	5955	7336	6472	5288	6132	3807	4265	4951	4087	3139	3593	4187	3661	3227
Zm00001d037973	153	106	149	148	192	177	200	217	175	587	749	141	108	248	225	278	257	276	143	252	169	303	39	19	24	46	28	37	52	29	25	41	34	39	25	30	27	20	19	37	61	35	58	43	57	37
Zm00001d037974	8	3	9	0	9	4	10	10	24	18	16	23	11	37	29	25	9	8	9	6	6	8	9	0	7	12	17	12	0	0	0	0	0	0	10	6	7	0	9	11	6	2	5	7	11	8
Zm00001d037975	553	475	544	538	588	579	467	632	891	483	435	531	398	580	526	617	640	225	442	481	496	378	448	404	385	400	388	427	592	459	426	515	321	476	592	724	624	406	425	516	522	406	454	356	406	310
Zm00001d037976	0	0	0	0	0	0	0	0	0	0	0	0	0	0	0	0	0	0	0	0	0	0	0	0	0	0	0	0	0	0	0	0	0	2	0	0	0	0	0	0	0	0	0	0	0	0
Zm00001d037977	35	28	28	39	42	47	0	0	0	0	0	0	0	0	0	0	0	0	0	0	0	0	29	8	21	9	12	9	7	12	22	9	12	23	0	0	0	0	0	0	5	6	6	0	10	4
Zm00001d004986	2066	2073	2198	2001	1998	2164	1899	2747	3155	2383	2581	2301	1698	2369	2136	2652	2314	1557	1800	2051	1772	1550	2347	2750	2282	2109	2219	1767	2392	2089	1659	2462	1331	1951	2105	2461	2185	1485	1601	2036	2127	1688	2187	1899	1745	1628
Zm00001d004985	1	0	0	0	0	0	0	0	0	0	0	0	0	0	0	0	0	0	0	0	0	0	0	0	0	1	0	0	0	0	1	0	1	0	1	1	0	0	1	0	0	0	0	0	0	0
Zm00001d004983	191	256	214	158	186	192	254	271	276	260	279	327	196	279	261	341	351	213	241	182	185	179	267	312	213	179	201	190	422	376	274	359	190	300	226	277	262	164	168	227	290	219	275	183	235	184
Zm00001d004982	1982	2177	2187	1640	1658	1813	1286	1816	2023	1481	1397	2612	1625	2100	1863	2242	2363	1704	1992	1641	1509	1333	2723	2775	2547	2120	1963	1739	2777	2557	2247	2999	1540	2342	1906	2296	2199	1430	1233	1646	1737	1323	1611	1296	1258	1027
Zm00001d004981	0	1	0	1	0	0	0	0	0	0	0	0	0	0	0	0	0	0	0	0	0	0	0	0	0	0	0	0	0	0	0	0	0	0	1	0	1	1	0	0	0	0	0	0	0	0
Zm00001d004980	0	0	0	0	0	0	0	1	0	0	0	0	0	0	0	0	0	0	0	0	0	0	0	0	0	0	0	0	0	0	0	0	0	0	0	1	0	1	1	1	0	0	0	0	0	0
Zm00001d002069	23	6	9	10	10	11	7	10	10	14	13	32	26	26	30	23	26	22	16	40	39	26	43	105	43	39	39	18	10	14	49	40	56	79	15	23	25	16	14	15	35	45	69	38	49	31
Zm00001d039253	681	451	633	565	640	716	430	627	633	518	598	730	416	698	754	689	538	367	536	543	569	437	732	655	630	625	699	553	905	883	717	1068	707	936	614	635	596	399	479	607	723	615	780	750	672	538
Zm00001d039252	2504	2689	2351	1852	1722	2088	2036	2629	3051	2377	2497	2903	2106	3057	3011	3399	2609	1951	2201	2528	2417	1671	2437	2583	2087	2070	2745	2018	2528	2336	2127	2850	1782	2543	3281	3428	3068	2507	2893	3327	3010	2325	3153	2642	2368	1931
Zm00001d039251	762	779	886	512	510	596	666	951	1090	848	944	183	118	271	217	290	222	135	214	368	297	235	410	349	360	306	315	279	155	134	157	203	142	181	343	354	276	242	245	312	596	477	644	387	370	314
Zm00001d039256	369	161	165	232	145	169	174	233	197	357	442	130	142	234	250	203	163	195	217	241	229	242	452	689	414	485	411	244	113	140	147	153	129	203	283	306	339	328	336	379	611	532	902	406	377	341
Zm00001d039255	684	749	729	785	777	911	546	798	946	596	639	990	647	782	744	859	783	577	703	907	683	504	810	784	748	838	725	713	869	794	709	918	532	715	1016	1265	1178	769	796	865	803	531	737	684	583	473
Zm00001d002067	105	49	60	71	69	84	54	85	98	85	91	108	68	96	126	116	81	62	58	90	79	66	83	114	65	81	82	79	58	57	43	95	71	78	73	85	87	71	79	90	89	80	114	100	94	87
Zm00001d039259	82	73	109	145	181	230	118	489	747	271	239	232	117	233	251	272	106	122	99	305	157	339	102	76	63	154	141	120	5	5	5	6	4	16	247	215	207	207	192	235	78	77	96	213	191	137
Zm00001d022332	100	101	187	141	168	139	105	144	227	121	147	141	73	178	134	136	97	78	92	88	69	61	93	93	74	106	107	96	116	121	122	183	92	122	167	206	200	133	119	156	99	93	102	90	101	107
Zm00001d002064	1839	1667	985	795	619	812	923	787	663	800	836	908	845	909	925	846	1286	664	994	564	791	376	800	1563	928	904	923	507	807	1003	859	1011	711	1088	643	772	820	721	837	975	1273	1072	1909	972	1008	750
Zm00001d046488	2304	1926	2471	1918	1773	1759	1586	1805	2096	2316	2347	2180	1650	3449	3326	3490	1415	1106	1326	1740	1411	1084	1629	1697	1471	1164	1267	884	1023	837	926	1217	761	1191	1214	1233	986	1024	1123	1493	1785	1430	1843	1181	1190	977
Zm00001d035537	0	8	0	6	0	0	5	6	8	0	0	57	30	60	54	60	242	204	166	239	197	129	62	70	87	47	36	64	5	0	0	0	0	3	80	74	58	44	23	55	74	55	62	52	50	59
Zm00001d035534	0	0	0	5	0	3	0	0	0	0	0	0	0	0	0	1	0	0	0	0	0	0	0	0	0	0	0	0	2	0	0	0	0	0	0	1	0	0	0	2	0	0	0	0	0	0
Zm00001d035538	20	12	17	15	7	10	0	0	0	0	0	9	4	3	6	6	44	35	28	25	52	31	68	87	63	67	56	45	71	52	74	80	78	66	33	36	34	16	35	27	8	11	12	4	3	5
Zm00001d035539	0	0	5	0	0	0	0	0	0	0	0	3	0	3	3	2	0	0	0	0	0	0	0	3	0	0	0	0	2	0	0	0	0	0	4	0	0	0	0	0	0	0	0	0	0	0
Zm00001d041315	226	174	203	267	238	276	7	25	26	15	17	18	12	21	20	24	148	59	52	138	111	134	322	390	371	390	232	298	25	16	14	28	0	25	142	139	140	66	70	54	4	4	0	0	0	0
Zm00001d041311	0	0	0	0	0	0	0	0	0	0	0	0	0	0	0	0	0	0	0	0	0	0	0	0	0	0	0	0	0	0	0	0	0	0	0	0	1	1	0	0	0	0	0	0	0	0
Zm00001d004671	0	0	0	0	0	0	0	0	0	0	0	0	0	0	0	0	0	0	0	0	2	0	0	0	0	0	0	0	0	0	0	0	0	0	0	0	0	0	0	0	0	2	0	0	0	0
Zm00001d004670	0	0	0	0	0	0	0	0	0	0	0	10	3	14	7	10	0	8	10	9	13	0	52	75	37	74	72	49	0	0	1	0	0	0	4	0	4	0	0	2	5	5	5	5	3	0
Zm00001d048431	1436	1234	1208	881	829	853	649	895	1123	660	770	543	390	551	529	574	905	589	705	882	774	630	1058	1563	1135	869	674	623	966	1058	686	785	378	458	1030	1044	1142	848	638	943	1212	973	1322	624	543	475
Zm00001d048430	1966	2644	2034	1903	1795	1785	1411	1956	2053	1888	1863	1582	981	1766	1640	1904	1821	1214	1157	1383	1215	963	1387	1937	1511	1142	1149	1005	2149	2039	1196	1759	923	1170	1527	1837	1512	1098	1049	1376	1601	1274	1512	1199	1204	1000
Zm00001d004675	32	28	19	13	17	17	0	0	0	0	0	0	0	0	0	0	0	0	0	0	0	0	0	0	0	0	0	2	20	27	17	12	10	9	5	17	10	9	3	9	18	7	9	7	18	12
Zm00001d004674	3	2	3	1	2	3	0	0	0	0	0	0	0	0	0	0	17	9	8	9	10	10	0	0	0	1	0	0	7	4	3	3	0	0	0	0	0	0	0	0	0	0	1	0	0	0
Zm00001d004677	160	70	166	29	73	49	56	88	78	163	115	67	41	136	121	118	75	53	104	123	52	92	54	81	147	184	59	65	67	38	84	63	101	152	146	66	121	67	79	44	71	52	73	20	35	31
Zm00001d048434	97	138	161	138	122	132	248	464	539	415	444	322	295	408	340	377	41	34	44	60	53	48	205	279	240	201	265	239	510	475	502	463	383	533	429	654	642	415	436	440	203	165	227	189	165	157
Zm00001d004679	0	0	0	0	0	0	0	0	0	0	0	0	0	0	0	0	0	0	0	0	0	0	0	0	0	0	0	0	2	4	0	0	0	0	0	0	0	0	0	0	0	0	0	0	0	0
Zm00001d004678	0	0	0	0	0	0	0	0	0	0	0	0	0	0	0	0	20	21	10	19	11	12	0	0	0	0	0	0	0	0	0	0	0	0	0	0	0	0	0	0	4	0	0	0	0	0
Zm00001d048438	0	0	0	0	0	0	0	0	0	0	0	0	4	3	8	0	0	0	0	0	0	0	0	15	9	4	4	0	0	0	0	5	0	0	0	5	0	7	0	7	6	0	0	0	0	0
Zm00001d001009	0	0	1	0	0	1	1	1	1	1	1	1	1	1	1	1	3	2	2	2	1	2	1	0	1	0	0	1	1	1	1	1	0	0	0	0	0	0	0	0	1	2	1	3	1	1
Zm00001d001008	0	0	0	0	0	0	0	0	0	0	0	0	0	0	0	0	0	0	0	0	0	0	0	0	0	0	0	0	0	0	0	0	0	0	0	0	0	0	0	0	0	2	0	0	0	0
Zm00001d014438	2269	2291	2328	2206	2229	2421	1427	2028	2400	2440	2365	2202	1514	3198	2888	3168	2254	1723	1792	2170	2049	1686	2105	2486	2042	2172	2212	2006	2185	2029	1696	2420	1574	2170	2581	2867	2618	2016	2247	2858	2208	1842	2146	2283	2206	1799
Zm00001d001000	1	1	1	1	1	1	1	1	1	1	1	0	1	0	0	0	1	1	1	1	1	1	1	1	1	1	1	1	1	1	1	1	1	1	1	1	0	0	1	0	1	1	0	0	0	0
Zm00001d001005	142	139	133	137	104	139	116	127	155	175	173	99	94	180	187	150	96	89	99	121	104	71	96	131	111	131	175	116	99	109	170	165	134	210	155	139	117	128	163	206	166	155	172	168	170	157
Zm00001d001004	13	11	28	8	8	13	6	17	19	1	9	21	4	3	5	7	12	14	8	7	6	3	8	1	10	12	3	2	19	19	14	11	10	11	15	23	5	2	7	3	8	6	2	2	3	3
Zm00001d001007	0	0	0	0	0	0	0	0	0	0	0	0	1	0	0	0	0	0	0	0	0	0	0	0	0	0	0	0	0	0	1	0	0	0	0	0	0	0	0	1	0	0	0	0	1	0
Zm00001d001006	166	167	188	199	204	215	146	209	245	272	269	269	197	356	318	334	194	165	193	254	214	164	221	213	177	200	296	226	179	183	258	335	256	405	169	211	190	185	261	305	201	156	234	209	235	196
Zm00001d044921	959	345	409	373	264	370	107	150	193	188	216	910	631	663	880	573	769	309	652	529	688	410	319	470	231	293	314	174	439	628	636	740	816	862	438	574	637	416	492	537	492	695	872	673	722	590
Zm00001d044920	1008	688	666	810	663	819	486	532	666	682	709	1022	746	1008	1181	1045	898	561	822	769	989	553	802	1027	781	803	915	569	627	792	693	831	838	1136	554	623	699	570	783	902	872	968	1332	1198	1224	891
Zm00001d044923	104	50	48	104	64	86	59	76	69	78	80	177	136	172	230	167	144	76	114	112	160	123	122	151	90	130	110	82	115	171	128	158	135	213	53	65	56	55	71	91	73	63	82	87	80	57
Zm00001d000355	0	0	0	0	0	0	0	0	0	0	0	0	0	0	0	3	0	0	0	0	0	0	0	0	0	0	0	0	0	0	0	0	0	0	0	0	0	0	0	0	0	0	0	0	0	0
Zm00001d000352	0	0	0	0	0	3	0	0	0	0	0	0	0	2	0	0	0	0	0	0	0	0	0	0	0	0	0	0	0	0	0	0	0	0	0	0	0	0	0	0	0	0	0	0	0	0
Zm00001d000351	0	0	0	0	0	0	0	0	0	0	0	0	0	4	0	0	0	0	0	1	0	0	4	0	1	3	2	0	0	0	0	0	0	0	0	0	0	0	0	0	0	2	5	0	0	1
Zm00001d044929	1245	1301	1366	872	812	867	678	859	859	874	823	850	550	844	858	984	1260	670	707	971	908	546	1060	1224	924	752	697	609	1026	952	685	980	628	761	852	983	862	735	715	891	1033	927	1032	769	661	546
ENSRNA049472630	1	2	1	3	2	4	3	3	3	2	4	5	5	11	16	10	12	8	2	11	13	10	18	24	20	23	41	33	1	8	3	6	2	1	2	0	1	2	0	1	0	2	1	2	2	1
Zm00001d006474	3996	4213	4323	5098	4648	5052	3137	4403	4792	5341	5538	3476	2731	6209	5711	6562	3293	2754	2920	4261	3811	2734	3081	3482	3051	3456	3528	2965	703	644	556	815	507	807	4722	4827	4087	3721	4638	5730	4353	3725	4225	4811	4345	3621
Zm00001d010201	190	134	24	25	7	22	92	105	56	54	47	251	330	57	49	52	493	82	134	122	330	53	88	158	63	29	42	6	128	138	176	122	84	73	21	28	34	24	27	33	76	60	134	54	52	44
Zm00001d046055	39	19	29	26	40	36	24	139	207	178	191	329	167	62	94	75	143	193	179	199	144	136	21	32	22	56	50	41	57	24	28	40	49	38	59	64	76	31	58	135	10	10	16	29	28	19
ZeamMp061	1	1	1	1	1	1	1	0	0	0	1	0	0	1	0	1	1	1	1	0	1	0	0	2	1	1	0	1	0	1	1	1	1	1	2	1	1	0	0	2	0	0	1	0	1	0
Zm00001d046054	18	18	6	18	10	14	3	16	8	2	8	5	7	6	11	10	28	22	19	23	15	19	28	34	18	29	22	16	27	17	25	34	23	28	13	18	22	4	17	19	12	7	0	13	9	9
Zm00001d009103	1492	1188	1257	172	236	332	1230	1304	1050	1627	1599	2449	1645	1192	1316	1206	1631	1017	988	235	737	479	1127	267	664	107	160	133	431	447	235	395	320	335	54	115	140	95	94	435	411	165	153	410	403	319
Zm00001d027266	1029	1013	1256	850	772	890	622	886	927	780	875	848	645	1159	1011	1252	861	584	700	894	780	571	951	1018	789	770	816	646	857	812	645	938	499	712	752	838	843	690	697	918	825	731	976	722	661	630
Zm00001d021135	55	21	97	27	26	18	0	2	8	0	0	3	2	0	0	7	62	30	45	84	49	43	28	20	35	17	44	10	22	7	21	30	6	26	9	18	14	4	2	5	13	8	19	2	8	2
Zm00001d017249	5	4	7	13	5	7	2	8	8	7	11	10	2	23	27	19	3	2	1	2	5	7	5	7	2	2	3	2	9	12	10	3	5	2	4	3	4	8	6	9	6	5	18	29	29	21
ZeamMp066	2	3	5	4	3	1	0	1	2	0	0	4	1	1	2	1	2	2	0	0	0	0	2	1	2	0	2	1	3	0	2	2	3	1	3	4	1	0	0	1	3	6	0	1	1	0
[truncated: 39,128 more rows]
