# Supplementary material for: Transcriptome profiling of eight Zea mays lines identifies genes responsible for the resistance to Fusarium verticillioides
Source: BMC Plant Biol. 2024 Nov 21;24:1107. doi: 10.1186/s12870-024-05697-y (PMC11580207; doi:10.1186/s12870-024-05697-y)
Supplement: Supplementary file 6 — Supplementary Material 6: Table S3. Differentially Expressed Genes analysis obtained using the edgeR R package. Each sheet addresses the three biological questions raised in this study. In DEG columns, it is indicated whether a gene is differentially expressed based on the convention of this analysis, where a gene is considered differentially expressed if it meets statistical significance (FDR < 0.05) and a Fold Change threshold (|log2FC| > 1). [file 12870_2024_5697_MOESM6_ESM.xlsx]

## Sheet: biological_question_1
geneID	A632.logFC	A632.F	A632.PValue	A632.FDR	B73.logFC	B73.F	B73.PValue	B73.FDR	B96.logFC	B96.F	B96.PValue	B96.FDR	F7.logFC	F7.F	F7.PValue	F7.FDR	H99.logFC	H99.F	H99.PValue	H99.FDR	HP301.logFC	HP301.F	HP301.PValue	HP301.FDR	Mo17.logFC	Mo17.F	Mo17.PValue	Mo17.FDR	W153R.logFC	W153R.F	W153R.PValue	W153R.FDR	A632.DEG	B73.DEG	B96.DEG	F7.DEG	H99.DEG	HP301.DEG	Mo17.DEG	W153R.DEG	InterPRO	MapMan ID
Zm00001d043089	0.0916837	0.0234274	0.879211	0.996452	0.498803	1.23773	0.273325	0.526958	-0.0391648	0.00449096	0.946943	1	0.331875	0.605807	0.441486	0.747461	0.0652489	0.0215728	0.884054	0.967818	-0.338196	0.482089	0.49196	0.720116	-0.0381268	0.00439276	0.947525	1	0.502329	1.44066	0.237916	0.459063	no	no	no	no	no	no	no	no
Zm00001d015575	-2.04324	2.60394	0.115382	0.286885	-0.260825	0.044944	0.83331	0.987631	-0.0221102	0.000896897	0.976275	1	0.156177	0.0400549	0.842506	0.986604	0.279227	0.162121	0.689606	0.849768	1.43984	1.45899	0.235012	0.461097	-0.300775	0.0383889	0.845772	0.978858	0.85241	0.419707	0.521218	0.738681	no	no	no	no	no	no	no	no
Zm00001d007251	-0.316946	0.617667	0.437088	0.671514	-0.0412282	0.0080506	0.929006	1	-0.291599	0.476623	0.494409	0.719588	-0.191365	0.264196	0.610411	0.867441	-0.63322	2.64144	0.112883	0.285927	0.17758	0.194282	0.662028	0.854325	0.128299	0.0993958	0.754387	0.926903	-0.945264	6.33474	0.0164623	0.0725012	no	no	no	no	no	no	no	no
Zm00001d015570	0.158393	2.98407	0.0927088	0.247746	-0.288614	7.80985	0.0082976	0.0529209	-0.192501	3.53708	0.0681671	0.197787	0.169226	3.3906	0.0738689	0.294601	0.0436355	0.226385	0.637109	0.815613	-0.113705	1.53422	0.223542	0.44694	-0.420972	20.9806	5.42989e-05	0.00197259	-0.392397	18.1532	0.000141141	0.001854	no	no	no	no	no	no	no	no
Zm00001d015571	0.316431	28.393	5.57634e-06	0.000190518	0.202835	9.42681	0.00406627	0.0324457	0.173688	6.78556	0.0133007	0.0600556	0.146447	6.06249	0.0187585	0.129772	0.194705	10.7143	0.00236073	0.0217462	0.248047	17.4271	0.000182026	0.00458959	0.120301	4.10929	0.0501461	0.189596	-0.0352386	0.352286	0.556554	0.766716	no	no	no	no	no	no	no	no
Zm00001d007254	-0.639466	4.84578	0.034248	0.124242	-0.123442	0.171917	0.680888	0.888649	-0.395432	1.97252	0.1688	0.368301	0.510635	3.67394	0.0632801	0.269803	0.0729889	0.0803702	0.77843	0.907595	0.95295	13.0474	0.000923808	0.012895	0.0267855	0.00988006	0.921377	1	-0.250119	0.94426	0.337706	0.570222	no	no	no	no	no	no	no	no
Zm00001d007255	-0.238053	2.03869	0.162009	0.358887	-0.162768	0.821121	0.370913	0.629662	1.12141	34.5053	1.0448e-06	4.04705e-05	0.522989	9.39288	0.00412608	0.0503379	0.131902	0.703453	0.407192	0.631232	0.431534	6.38394	0.0160807	0.0823107	0.0159382	0.00968086	0.92217	1	-0.31778	3.88756	0.0564128	0.175567	no	no	yes	no	no	no	no	no
Zm00001d007258	-0.868322	5.31421	0.0270608	0.10448	-1.00585	4.36471	0.0438627	0.162984	1.07882	6.49693	0.0152401	0.0663474	0.72811	1.32764	0.291792	0.613935	0.261213	0.638634	0.429477	0.651618	-0.172727	0.205415	0.653121	0.847986	0.600125	3.05624	0.0890014	0.272016	0.157895	0.300593	0.586915	0.792752	no	no	no	no	no	no	no	no
Zm00001d007259	0.16565	1.09841	0.30164	0.534494	-0.405028	4.89602	0.0333855	0.135279	0.0735527	0.164803	0.687189	0.872141	0.22597	1.95576	0.170573	0.467505	-0.0772841	0.232196	0.632834	0.813096	-0.480443	8.78061	0.00538411	0.0405845	-0.440975	7.49801	0.00956249	0.0639453	-0.157306	0.942423	0.33817	0.57052	no	no	no	no	no	no	no	no
Zm00001d015578	0.233629	1.41487	0.242192	0.465602	0.568091	7.90569	0.00799378	0.0516797	0.596361	8.74702	0.00550265	0.0311161	-0.0761023	0.161628	0.690087	0.911645	0.698836	14.1116	0.000622128	0.00873705	0.354129	2.2089	0.146097	0.342885	0.38559	4.86904	0.033941	0.146976	0.85437	22.3267	3.61029e-05	0.000618549	no	no	no	no	no	no	no	no
Zm00001d015579	4.86842	8.79143	0.00569849	0.0339195	0.201228	0.0271075	0.870267	1	2.6366	8.09405	0.00770643	0.0400414	5.12842	9.79585	0.00373386	0.0470153	1.27954	2.63821	0.114196	0.288003	0.201135	0.0350142	0.852755	0.977045	0.426787	0.433101	0.515209	0.760034	0.404511	0.458186	0.503369	0.723924	yes	no	yes	yes	no	no	no	no
Zm00001d019400	-0.461052	0.846518	0.373075	0.609621	0.456612	1.55173	0.221449	0.462776	1.98257	23.151	3.05066e-05	0.000560035	0.935443	6.472	0.0157031	0.116608	0.294065	0.554844	0.461495	0.680463	3.13816	6.12194	0.0414934	0.151752	0.806581	6.32117	0.0168608	0.0934507	0.395634	0.884148	0.353741	0.586189	no	no	yes	no	no	no	no	no
Zm00001d019403	0.0822462	0.109859	0.742238	0.909577	0.119901	0.166092	0.686036	0.892368	0.191846	0.666238	0.419766	0.654533	0.238526	1.00422	0.32302	0.6445	1.01238	17.073	0.000206366	0.00424626	0.251242	1.27167	0.266957	0.497712	0.698947	8.09294	0.00730409	0.0537878	0.064914	0.0777107	0.782028	0.929769	no	no	no	no	yes	no	no	no
Zm00001d019404	-0.023289	0.0382644	0.84602	0.97601	0.0137499	0.0108032	0.917798	1	-0.169947	1.73769	0.195806	0.407021	-0.193494	2.5708	0.117642	0.381004	0.375127	10.1366	0.00300563	0.0255594	0.0230182	0.0369593	0.848635	0.974478	0.222205	3.57795	0.0666649	0.227012	0.256509	4.68071	0.0372579	0.131193	no	no	no	no	no	no	no	no
Zm00001d019405	-0.0137939	0.00162642	0.968055	1	0.591249	2.40328	0.129879	0.331687	0.538737	1.7044	0.200044	0.411973	-0.0697906	0.029205	0.865269	0.996328	0.20195	0.353525	0.555865	0.757582	0.616338	2.69633	0.109338	0.28379	-0.394324	1.31931	0.258334	0.516976	-0.773836	5.00205	0.031642	0.116473	no	no	no	no	no	no	no	no
Zm00001d019406	0	0	1	1	5.12548e-15	0	1	1	0.31289	0.200258	0.658737	0.850716	-0.9237	1.13908	0.297022	0.619263	-5.03791	9.76797	0.00478678	0.0351582	-0.00257782	4.20124e-06	0.998382	1	-1.82704	0.858557	0.363851	0.629545	1.99985	1.06767	0.312312	0.543451	no	no	no	no	yes	no	no	no
Zm00001d019409	1.1556	12.4168	0.00118391	0.0105	0.500543	2.94402	0.0948417	0.269258	1.63942	36.1399	6.8517e-07	2.94481e-05	0.526971	5.2541	0.0278833	0.165178	-0.363935	1.70001	0.20061	0.410982	0.155564	0.431483	0.515464	0.739876	1.65746	33.6194	1.31891e-06	0.000149119	0.942899	12.8536	0.00099658	0.00873854	yes	no	yes	no	no	no	yes	no
Zm00001d017347	0.20059	7.49299	0.00958447	0.0495171	0.00870438	0.0120017	0.913376	1	0.21438	6.73353	0.0136296	0.0610958	0.271306	14.361	0.000557789	0.0136963	0.303634	18.0859	0.000144486	0.00331408	0.0897652	1.58769	0.21581	0.437979	0.011208	0.0249296	0.87543	0.99475	0.120069	2.84158	0.100554	0.261369	no	no	no	no	no	no	no	no
Zm00001d010200	-0.131562	0.985359	0.327543	0.563378	0.370303	6.62709	0.0143301	0.0770942	0.00791256	0.00305821	0.956206	1	-0.393608	9.14797	0.00458683	0.0539547	-0.118179	0.846091	0.363819	0.59127	0.206353	2.60838	0.115083	0.29332	-0.0320352	0.0611376	0.80612	0.958007	0.069142	0.283335	0.597813	0.801455	no	no	no	no	no	no	no	no
Zm00001d005828	-0.104322	1.95587	0.170561	0.370381	0.256741	7.85996	0.00811166	0.0521517	0.215541	5.68585	0.0225257	0.0886946	-0.132851	3.19809	0.0821922	0.312206	0.25161	11.9084	0.0014502	0.0156068	0.0290249	0.158506	0.692901	0.875549	0.105758	1.70975	0.199355	0.44456	-0.0412216	0.322261	0.573796	0.781504	no	no	no	no	no	no	no	no
Zm00001d030083	-0.0308915	0.0203049	0.887488	1	0.291603	1.5092	0.227277	0.470403	0.262457	1.20584	0.279489	0.51205	0.154925	0.527434	0.472411	0.771126	-0.101129	0.227638	0.636181	0.815102	0.577376	7.39895	0.0100065	0.0604537	0.286229	1.85762	0.181414	0.419776	0.212066	1.05968	0.310195	0.541095	no	no	no	no	no	no	no	no
Zm00001d043992	-1.06828	10.4586	0.00276264	0.0197528	0.450611	1.52091	0.226151	0.468822	-0.353032	0.998058	0.325013	0.562183	-0.239936	0.563678	0.458075	0.760261	-1.28576	16.4734	0.000282721	0.005257	-1.01272	10.1907	0.00308488	0.0280994	0.521929	2.41196	0.129902	0.343925	-0.240839	0.582426	0.450757	0.678073	yes	no	no	no	yes	yes	no	no
Zm00001d053241	0.223023	0.337743	0.565233	0.781716	-1.91941	0.769441	0.386971	0.644936	3.26675	2.36586	0.13391	0.314913	0.0818103	0.042208	0.838534	0.985038	0.12745	0.108818	0.743657	0.885054	-0.0114686	6.75942e-05	0.993492	1	-0.18556	0.212711	0.647791	0.859284	3.98212	5.35078	0.0273393	0.105202	no	no	no	no	no	no	no	no
Zm00001d053244	0.00846849	0.00636827	0.93684	1	-0.490944	16.631	0.000241689	0.00435433	-0.111203	0.876416	0.355459	0.593319	-0.244035	5.24335	0.0280334	0.165636	-0.0804779	0.566283	0.45666	0.67666	-0.258817	5.88504	0.0204406	0.0959718	-0.165127	2.39254	0.130713	0.345079	0.151785	2.01044	0.164868	0.363651	no	no	no	no	no	no	no	no
Zm00001d053245	0.234184	7.92875	0.00786369	0.0427434	-0.266261	7.99937	0.00761756	0.0500324	0.260402	7.66313	0.00886874	0.0444772	0.167021	3.95253	0.054491	0.247011	0.0114771	0.0189637	0.891242	0.972219	-0.0685759	0.6695	0.41864	0.653313	-0.135598	2.63777	0.113126	0.315843	0.13151	2.43322	0.127588	0.306346	no	no	no	no	no	no	no	no
Zm00001d053247	-0.3105	10.9726	0.00212174	0.0162865	-0.502106	22.105	3.76821e-05	0.00119031	-0.42343	16.4157	0.000261161	0.00300962	-0.197576	4.38576	0.043385	0.21552	-0.277988	8.70462	0.00556685	0.0388701	-0.417775	19.7081	8.29071e-05	0.00278722	-0.467336	24.3018	1.88634e-05	0.000939968	-0.720625	57.612	5.81994e-09	4.34574e-07	no	no	no	no	no	no	no	no
Zm00001d053249	0	0	1	1	0.668309	0.599683	0.445479	0.700928	5.12548e-15	0	1	1	1.36167	2.84407	0.103324	0.353088	2.70149	1.46426	0.236821	0.456783	1.08919	0.751273	0.39377	0.629593	0.73139	0.297179	0.590166	0.817344	-2.42717	3.27165	0.0817232	0.226779	no	no	no	no	no	no	no	no
Zm00001d022995	0.474443	1.20388	0.279875	0.509413	-0.725665	1.97432	0.190756	0.422919	0.255215	0.246017	0.622926	0.822569	0.187022	0.169139	0.689009	0.911073	-0.110852	0.057857	0.811288	0.926827	0.259086	0.366015	0.565922	0.781312	0.664067	1.02538	0.399378	0.663123	-0.46414	0.911837	0.384693	0.61632	no	no	no	no	no	no	no	no
ENSRNA049475572	-0.183921	0.113411	0.739669	0.907937	0.53964	0.794813	0.38285	0.641007	5.12548e-15	0	1	1	-5.12548e-15	0	1	1	1.91276	1.61273	0.218138	0.433222	-5.12548e-15	0	1	1	0.172008	0.0130888	0.914053	1	1.98779	1.61196	0.218244	0.434441	no	no	no	no	no	no	no	no
Zm00001d041979	0.01948	0.0172285	0.896307	1	0.262289	2.60609	0.115237	0.306425	0.157863	0.931047	0.341066	0.57893	0.169434	1.34607	0.253648	0.572638	0.0295675	0.0407744	0.841117	0.94408	0.540674	13.7695	0.000698682	0.0107259	0.552663	14.5373	0.00052189	0.00906012	0.116113	0.652377	0.4246	0.655286	no	no	no	no	no	no	no	no
Zm00001d007256	0.045193	0.009277	0.923838	1	-0.0943909	0.0681459	0.79564	0.964994	0.0937455	0.0433836	0.836255	0.967483	0.263494	0.445764	0.508888	0.799936	0.422166	0.737758	0.396432	0.62142	0.286845	0.854633	0.3618	0.59788	2.78762	3.97835	0.0787918	0.252049	0.0168794	0.00246868	0.960665	1	no	no	no	no	no	no	no	no
Zm00001d041977	0.359429	0.690867	0.411622	0.646908	-0.799017	1.6958	0.20152	0.436978	0.796135	3.10371	0.0870304	0.234962	0.142334	0.129966	0.720679	0.928813	0.577039	1.68776	0.202566	0.413622	0.255964	0.410239	0.526106	0.748633	0.518129	1.36312	0.251054	0.508509	0.629895	1.4075	0.243629	0.465105	no	no	no	no	no	no	no	no
Zm00001d041976	0.0855507	0.00375359	0.95691	1	-1.91895	1.2848	0.301842	0.558733	5.12548e-15	0	1	1	-0.252919	0.241972	0.626649	0.876556	0.652585	1.0895	0.305576	0.53321	-0.00406656	1.01578e-05	0.999166	1	-0.0412553	0.00645375	0.936546	1	-5.12548e-15	0	1	1	no	no	no	no	no	no	no	no
Zm00001d041973	0.0885482	0.942606	0.338124	0.574882	0.029418	0.0851459	0.772126	0.949281	0.0806737	0.633624	0.431277	0.665029	0.159443	3.07356	0.088137	0.323447	0.194606	4.70136	0.036866	0.138289	0.197643	4.73474	0.0362421	0.138925	0.23659	6.9248	0.0124618	0.0763778	-0.0161073	0.0321371	0.858738	0.974794	no	no	no	no	no	no	no	no
Zm00001d041972	-0.270683	2.27174	0.140871	0.327846	0.274445	1.84205	0.18354	0.413088	-0.161099	0.197052	0.659888	0.851528	0.143396	0.653512	0.42441	0.733947	-0.209481	1.3836	0.247556	0.46965	0.575424	10.4625	0.00268912	0.0256323	0.212688	1.33682	0.255554	0.513795	0.267888	2.33053	0.135992	0.319861	no	no	no	no	no	no	no	no
Zm00001d021318	0.0803745	0.505028	0.481905	0.710938	0.0955427	0.589389	0.447691	0.702895	0.225775	3.24728	0.0799695	0.22114	0.437761	15.4071	0.000377362	0.0106113	0.240839	4.7021	0.0368522	0.138254	0.162231	2.04919	0.160962	0.364692	0.0949657	0.73076	0.398323	0.662325	0.00439933	0.00158561	0.968458	1	no	no	no	no	no	no	no	no
Zm00001d001804	-0.476446	15.6427	0.000346011	0.00421636	-0.255422	3.41682	0.0728101	0.227696	0.354929	7.13476	0.0113027	0.0531324	0.214468	3.18462	0.0828132	0.313309	-0.6325	26.9097	8.58905e-06	0.000494717	0.190393	2.54342	0.119548	0.301012	-0.333463	7.70301	0.00870944	0.0600418	0.0747917	0.387006	0.537821	0.752415	no	no	no	no	no	no	no	no
Zm00001d021313	0.247363	5.97647	0.0195544	0.0828371	-0.104742	0.861879	0.359432	0.618679	0.140945	1.55941	0.219857	0.43785	0.0112327	0.0123177	0.912248	1	0.201173	4.04307	0.0519329	0.17336	0.354572	12.4909	0.00114965	0.0148803	-0.0576685	0.325606	0.571823	0.803497	0.33484	11.0191	0.00208153	0.0153321	no	no	no	no	no	no	no	no
Zm00001d021312	0.493522	0.53783	0.470498	0.700716	5.12548e-15	0	1	1	5.12548e-15	0	1	1	-5.12548e-15	0	1	1	-1.18535	2.20112	0.151038	0.344854	-1.80562	3.43588	0.0762352	0.22559	0.759226	0.722432	0.40382	0.66771	-4.4126	6.28094	0.0194531	0.0820936	no	no	no	no	no	no	no	no
Zm00001d021315	0.112841	0.00859459	0.926653	1	0.0703194	0.00630548	0.937151	1	-0.204801	0.0703967	0.792282	0.941213	0.304705	0.254789	0.616817	0.871035	-0.899074	0.973339	0.330472	0.558835	0.71192	0.968721	0.331606	0.567536	-0.0931787	0.0391356	0.8443	0.978191	-0.31571	0.277184	0.6018	0.804535	no	no	no	no	no	no	no	no
Zm00001d021314	-0.0388451	0.367166	0.548377	0.767842	0.252827	12.5135	0.00113942	0.0130627	0.287879	15.8444	0.000321376	0.00351901	0.067043	1.08739	0.304043	0.626426	0.0281778	0.192518	0.663466	0.833313	0.15983	6.19037	0.0176395	0.0874162	0.124658	3.77246	0.0600039	0.212625	0.101552	2.49792	0.122795	0.298348	no	no	no	no	no	no	no	no
Zm00001d012714	-0.317558	2.07977	0.157957	0.353099	0.574585	5.75358	0.0217919	0.102254	-0.201987	0.755246	0.390611	0.626709	-0.253467	1.38481	0.24705	0.564409	-0.00544527	0.000728302	0.97862	1	0.72459	13.3155	0.000832334	0.0120863	-0.0692536	0.117159	0.734138	0.914993	0.124254	0.368436	0.54769	0.760283	no	no	no	no	no	no	no	no
Zm00001d012710	0.314977	9.38903	0.00413293	0.0266371	-0.100609	0.757618	0.389875	0.64766	-0.305847	7.19844	0.0109745	0.0519602	-0.224842	4.78478	0.035328	0.19049	0.0297576	0.0821316	0.776082	0.906018	-0.0941816	0.859252	0.360157	0.596494	-0.106934	1.07952	0.305772	0.569863	0.25752	5.7571	0.0217545	0.0891469	no	no	no	no	no	no	no	no
Zm00001d012713	-1.53728	1.30905	0.26016	0.486396	1.27749	1.36066	0.251137	0.500241	-0.452056	0.150025	0.700805	0.880889	0.135381	0.0873212	0.769318	0.953357	0.418017	0.131682	0.718829	0.869132	0.0794451	0.0306411	0.86203	0.982152	0.00843245	0.000371791	0.984723	1	-1.55087	2.97843	0.0930056	0.247748	no	no	no	no	no	no	no	no
Zm00001d012718	-0.328185	14.7203	0.000487199	0.00541123	-0.404266	17.035	0.000209176	0.00394759	-0.334309	12.5324	0.00113092	0.0092908	-0.456441	28.519	5.37797e-06	0.000580197	-0.181741	4.56064	0.0396294	0.14529	-0.106011	1.57422	0.217726	0.440168	-0.31969	14.0655	0.00062397	0.0101659	0.00601543	0.00480982	0.945095	1	no	no	no	no	no	no	no	no
Zm00001d007365	1.23958	10.1714	0.00296193	0.0208506	-0.624624	2.77309	0.104592	0.286975	0.0699257	0.0347179	0.85324	0.976951	0.99742	10.0752	0.00308452	0.0415111	0.135292	0.16962	0.682906	0.845526	0.82138	7.66596	0.00885734	0.0557189	0.322021	0.974114	0.330282	0.595702	0.11243	0.114632	0.736909	0.900589	yes	no	no	no	no	no	no	no
Zm00001d016006	0.233	1.40064	0.244418	0.467965	-0.164559	0.949024	0.336506	0.595526	0.379466	4.96521	0.0322362	0.115364	0.520423	11.3902	0.00178827	0.0291197	0.410865	5.64591	0.022971	0.100796	0.201413	1.71974	0.198077	0.414395	0.21249	1.9707	0.168991	0.402876	-0.146397	0.609672	0.440045	0.668878	no	no	no	no	no	no	no	no
Zm00001d016001	0.259301	0.267866	0.607951	0.813437	0.338629	0.444838	0.509074	0.756832	-0.120815	0.0301477	0.863134	0.982507	0.472369	1.37001	0.249544	0.567717	-0.527868	1.5192	0.225776	0.442891	0.467698	1.51299	0.226706	0.451171	0.00627092	0.000263433	0.987141	1	-1.15664	4.21952	0.0473203	0.154794	no	no	no	no	no	no	no	no
Zm00001d016002	0.296161	13.3332	0.00082664	0.00804267	0.0655944	0.526603	0.472757	0.72664	0.34938	14.7089	0.000489285	0.00485494	0.215947	7.0459	0.0117784	0.0974368	0.287561	12.7311	0.00104571	0.0124728	0.201786	6.34432	0.0163873	0.0832741	0.126503	2.48281	0.123895	0.333182	0.165689	4.21091	0.0475347	0.155331	no	no	no	no	no	no	no	no
Zm00001d016009	0.651479	0.242892	0.625501	0.827026	0.91054	6.46737	0.016039	0.0833638	2.48888	37.7681	7.21997e-07	3.06037e-05	1.19888	13.8782	0.000755102	0.0167735	2.53775	20.2093	8.60325e-05	0.00236162	0.534127	0.631112	0.432819	0.667805	0.85784	7.51232	0.00995524	0.0656787	6.00283	13.2702	0.000947108	0.00838064	no	no	yes	yes	yes	no	no	yes
Zm00001d016008	0.371194	9.39699	0.00411879	0.0265571	0.00651529	0.00234423	0.961653	1	0.164935	1.45994	0.234863	0.456985	0.178779	2.17308	0.149186	0.436337	0.308427	6.46071	0.0155043	0.0776294	-0.214554	3.07797	0.0879182	0.247651	-0.0338165	0.0784394	0.781036	0.944322	-0.124742	1.03645	0.31548	0.546548	no	no	no	no	no	no	no	no
Zm00001d024645	0.637993	13.2686	0.000847626	0.00818502	0.151481	0.636579	0.430214	0.686317	0.216092	1.24862	0.271262	0.501419	0.244063	1.97246	0.168806	0.46485	0.41121	5.76341	0.0216876	0.0968364	0.03619	0.0448634	0.833457	0.964996	0.159138	0.86061	0.359782	0.62545	1.0619	38.1268	4.15773e-07	1.62267e-05	no	no	no	no	no	no	no	yes
Zm00001d001440	0.20954	0.21833	0.6958	0.877423	0.41717	0.958222	0.386642	0.644822	-1.01263	4.02117	0.0867189	0.234366	-0.203261	0.742432	0.396257	0.710437	-0.22882	0.855866	0.362862	0.590441	-5.12548e-15	0	1	1	-0.120733	0.234871	0.631733	0.848408	-5.12548e-15	0	1	1	no	no	no	no	no	no	no	no
Zm00001d029417	-0.742266	18.5496	0.000123042	0.00199163	-0.160708	0.690474	0.411512	0.668936	-0.374784	4.01462	0.0527222	0.164164	0.0358556	0.0445188	0.834088	0.982952	-0.241097	1.95466	0.17069	0.371052	0.0056793	0.00113038	0.973366	1	-0.0643052	0.125651	0.725064	0.909494	-0.430253	5.69561	0.0224183	0.091144	no	no	no	no	no	no	no	no
Zm00001d036726	-2.21079	7.55851	0.00984089	0.05048	0.267993	0.0862803	0.770903	0.948644	-2.97929	10.29	0.00308509	0.0200463	-0.676539	0.765754	0.388214	0.705156	-0.518442	0.300075	0.58773	0.780501	-1.55895	3.74703	0.0619984	0.197909	0.643141	0.251085	0.619826	0.839657	-0.0503528	0.00381814	0.951123	1	no	no	yes	no	no	no	no	no
Zm00001d041444	0.108482	0.313057	0.579295	0.792792	0.220627	1.05741	0.310705	0.568266	0.245879	1.29134	0.263353	0.492029	0.30466	2.40349	0.129863	0.404457	0.55406	7.96012	0.00775331	0.0485962	0.307644	2.50304	0.122425	0.305475	0.381507	3.76712	0.0601768	0.213018	0.361547	3.39558	0.0736667	0.210803	no	no	no	no	no	no	no	no
Zm00001d016277	0.426033	7.79517	0.0083529	0.0447742	0.150887	0.777747	0.383716	0.641916	-0.334882	3.58239	0.066504	0.193997	0.188505	1.39378	0.245553	0.562478	-0.0514816	0.111943	0.739896	0.882531	0.0474373	0.0928426	0.762359	0.919758	0.0189367	0.0128269	0.91046	1	0.34409	5.03216	0.0311652	0.115297	no	no	no	no	no	no	no	no
Zm00001d014719	0.347864	16.3059	0.000271733	0.00354545	0.0690997	0.519998	0.475527	0.729095	0.0694265	0.517335	0.476651	0.704227	0.219578	6.30862	0.0166688	0.121252	0.206645	5.70548	0.0223104	0.0987649	0.124273	2.02928	0.162955	0.3673	-0.0290129	0.113867	0.737755	0.917361	-0.267013	9.54187	0.0038702	0.0248302	no	no	no	no	no	no	no	no
Zm00001d014718	0.365059	0.291927	0.592335	0.80196	-0.18336	0.0379387	0.846668	0.995392	-0.20965	0.0734199	0.787978	0.938715	2.38041	11.2567	0.00188834	0.0301007	-0.101787	0.0259578	0.872909	0.961808	0.29588	0.146487	0.704179	0.883553	0.936726	2.07907	0.158025	0.387656	-2.07421	12.7845	0.00102396	0.0089281	no	no	no	yes	no	no	no	yes
Zm00001d014717	0.337448	2.84045	0.100619	0.26068	0.56776	6.78549	0.0133011	0.0733146	1.09707	21.9261	3.99167e-05	0.000688718	0.290072	2.20107	0.146668	0.431869	-0.104113	0.27275	0.60471	0.793545	0.528257	6.73047	0.0136493	0.074139	0.261705	1.66286	0.205489	0.452925	1.03723	27.5803	7.05583e-06	0.00016378	no	no	yes	no	no	no	no	yes
Zm00001d014716	0.193434	1.24322	0.272283	0.500457	0.405903	4.55938	0.0396552	0.151846	0.759776	12.8261	0.00100738	0.00850724	0.424612	5.6437	0.0229959	0.147369	0.0822084	0.225087	0.638073	0.816274	0.226249	1.38848	0.246437	0.473734	0.536951	9.30401	0.00428728	0.0379692	-0.273366	2.40827	0.129494	0.309397	no	no	no	no	no	no	no	no
Zm00001d014715	0.240545	15.5556	0.000357273	0.00431793	0.138879	4.18833	0.0481018	0.173343	0.31373	20.8236	5.71776e-05	0.000910765	0.177256	8.47396	0.00616343	0.0648976	0.171594	7.92569	0.00787455	0.0490979	0.209787	11.8233	0.00150066	0.017695	0.179654	8.70185	0.00557364	0.0453347	0.228661	14.0929	0.000617495	0.00599803	no	no	no	no	no	no	no	no
Zm00001d014711	-1.33168	2.97874	0.179835	0.383652	-0.688402	0.895264	0.458985	0.712827	-0.230169	0.491112	0.487963	0.713793	1.45903	3.57083	0.13869	0.419339	0.0992072	0.0726498	0.828159	0.936572	0.560596	0.915891	0.438221	0.672657	0.200566	0.124818	0.760164	0.930551	0.111187	0.135315	0.71515	0.88623	no	no	no	no	no	no	no	no
Zm00001d026240	-0.63481	14.3721	0.000555454	0.00595792	-0.135111	0.504387	0.482181	0.734951	-0.824296	20.3897	6.60053e-05	0.00102371	0.133	0.644734	0.427302	0.73636	-0.704088	18.2612	0.000135949	0.00317227	-0.2363	2.14013	0.152217	0.35206	0.0974281	0.341182	0.562811	0.796917	-0.754018	21.1274	5.17481e-05	0.000825306	no	no	no	no	no	no	no	no
Zm00001d020441	0.10858	2.43078	0.127773	0.307224	0.203382	6.87124	0.0127775	0.0713679	0.43831	30.8381	2.79869e-06	8.89494e-05	-0.0876038	1.57292	0.217912	0.530619	0.254249	13.2307	0.000860167	0.0109196	0.0499444	0.512299	0.478789	0.709077	0.168745	5.9031	0.0202622	0.105403	0.00455891	0.00426402	0.948299	1	no	no	no	no	no	no	no	no
Zm00001d020442	0.227287	1.30812	0.260556	0.486761	0.478399	4.75591	0.0360589	0.142379	-0.0126029	0.00332636	0.954338	1	-0.152754	0.609926	0.440106	0.746592	0.79916	16.669	0.000248015	0.00478135	0.78558	15.5033	0.000377391	0.0071658	0.210571	1.15631	0.289645	0.553122	0.659818	11.5902	0.00168711	0.01307	no	no	no	no	no	no	no	no
Zm00001d020443	-0.714576	1.28608	0.26431	0.490957	-0.718493	1.02419	0.318321	0.576411	2.24473	7.02551	0.0118906	0.0551432	-1.19686	4.28971	0.0456128	0.222255	-0.0264434	0.00194496	0.965068	1	2.71782	6.78614	0.0132971	0.0730068	0.584688	0.921744	0.343458	0.608768	-0.709773	0.795343	0.378446	0.60978	no	no	no	no	no	no	no	no
Zm00001d020444	0.338676	15.4407	0.000372712	0.00445072	0.138129	2.09113	0.156857	0.375253	0.102742	1.15236	0.290239	0.524428	0.0888805	1.09764	0.301807	0.624358	0.157636	3.31005	0.0772309	0.224674	0.0352749	0.173442	0.679557	0.86658	-0.0353492	0.174696	0.678469	0.87924	0.107433	1.53951	0.222762	0.440296	no	no	no	no	no	no	no	no
Zm00001d020445	0.034635	0.0350513	0.852546	0.979985	-0.0388762	0.0358581	0.850879	0.997617	-0.10854	0.269242	0.607034	0.810286	0.190543	1.0743	0.306929	0.628793	0.0824575	0.200765	0.656804	0.828775	0.145524	0.605294	0.441678	0.675921	-0.232732	1.56734	0.218714	0.46989	-0.504116	7.29601	0.0104915	0.052361	no	no	no	no	no	no	no	no
Zm00001d010876	0.477828	1.65945	0.206975	0.42143	1.35788	2.58091	0.210922	0.449159	0.414038	1.13115	0.295543	0.53033	-0.135894	0.165418	0.686942	0.909676	0.737663	3.52598	0.0696139	0.210191	-0.0338614	0.00772249	0.930525	1	-5.12548e-15	0	1	1	-0.522899	1.69589	0.202182	0.414888	no	no	no	no	no	no	no	no
Zm00001d010877	0.0588797	0.1053	0.747449	0.913454	-0.926592	19.8189	7.98734e-05	0.00201721	-0.0322688	0.0264041	0.871831	0.98752	-0.0280603	0.023225	0.879729	1	0.174868	0.937888	0.339321	0.567604	-0.117361	0.426316	0.517975	0.741825	-0.372189	4.02098	0.0525446	0.195609	0.198099	1.1691	0.286817	0.515073	no	no	no	no	no	no	no	no
Zm00001d010875	-0.100947	0.198904	0.658293	0.850907	-0.712704	3.5254	0.138597	0.346448	0.275171	1.29805	0.262138	0.490883	-0.133775	0.4032	0.52948	0.814898	-0.135307	0.339004	0.564055	0.762912	-0.603712	7.06904	0.0116525	0.0668263	0.632111	3.71673	0.124661	0.334693	-0.23081	0.991402	0.326084	0.557859	no	no	no	no	no	no	no	no
Zm00001d010872	0.172737	0.939691	0.338863	0.575569	0.397697	4.36771	0.0437942	0.162878	0.192727	0.989085	0.326642	0.563606	0.115616	0.440968	0.510911	0.801748	0.374065	4.56407	0.0395594	0.145073	0.484681	8.0736	0.00736772	0.0499477	0.196	1.33633	0.255341	0.513499	0.154228	0.823376	0.370264	0.602075	no	no	no	no	no	no	no	no
Zm00001d010871	-0.596716	0.269243	0.607324	0.813124	-0.358066	0.135836	0.714825	0.913028	5.12548e-15	0	1	1	1.02101	2.59239	0.116964	0.379688	1.05612	0.420512	0.521197	0.730115	-2.47031	3.39665	0.0743843	0.22216	0.18787	0.010279	0.919862	1	0.0466602	0.00637505	0.936847	1	no	no	no	no	no	no	no	no
Zm00001d034745	-4.05059	5.47576	0.0253284	0.0999589	1.6915	9.57521	0.00394445	0.0317647	0.15759	0.0564259	0.813671	0.954713	-0.338181	0.190026	0.665667	0.898514	-0.0414647	0.00433038	0.94792	1	0.573257	0.500072	0.484317	0.714242	0.720031	1.74078	0.19591	0.439536	0.250666	0.211198	0.648773	0.840265	no	yes	no	no	no	no	no	no
Zm00001d045477	0.223296	2.22464	0.144586	0.333039	0.162831	0.976951	0.329588	0.588263	0.401851	5.82136	0.0210834	0.0843935	0.0660683	0.197877	0.659119	0.894215	-0.166847	1.26357	0.26846	0.492876	0.30197	4.01545	0.0526989	0.177687	0.191409	1.6578	0.206164	0.453709	-0.0540692	0.131397	0.719119	0.888332	no	no	no	no	no	no	no	no
Zm00001d025548	-0.579251	22.1141	3.7572e-05	0.000799645	-0.260646	3.51177	0.0691162	0.219894	-0.285613	4.34247	0.0443737	0.145354	-0.451531	13.1675	0.000881587	0.0184585	-0.331579	7.32325	0.0103607	0.0589098	-0.212104	2.99941	0.0919064	0.254695	-0.179223	2.11232	0.15483	0.383032	-0.37905	9.3312	0.00423725	0.0266121	no	no	no	no	no	no	no	no
Zm00001d025549	-3.51362	3.184	0.0845508	0.232956	1.23969	0.47093	0.497866	0.747892	0.319539	0.252586	0.618955	0.819695	-0.216037	0.0367815	0.849212	0.989835	0.638175	0.472074	0.497349	0.710518	0.0222531	0.000206797	0.988622	1	-0.579478	1.02807	0.318776	0.583751	-5.12548e-15	0	1	1	no	no	no	no	no	no	no	no
Zm00001d017068	0.546034	1.50522	0.228878	0.449814	0.798523	0.93797	0.340111	0.599474	0.0798573	0.0376131	0.847456	0.97343	0.303407	0.0851275	0.772361	0.955179	1.56724	11.908	0.00159933	0.0166869	0.70268	2.36843	0.133706	0.323972	0.189852	0.0185964	0.89239	1	-5.12548e-15	0	1	1	no	no	no	no	yes	no	no	no
Zm00001d017069	0.696258	15.4835	0.00036688	0.00439972	-0.50472	6.28989	0.0168186	0.0860421	0.604026	7.00158	0.0120237	0.0556207	1.03582	31.1924	2.53825e-06	0.000336123	0.244697	1.62817	0.210175	0.423521	0.0827049	0.197058	0.659778	0.852452	-0.150177	0.481503	0.492222	0.742634	-0.270027	2.04055	0.161823	0.359391	no	no	no	yes	no	no	no	no
Zm00001d025542	0.00860622	0.0177567	0.894739	1	-0.00124751	0.000297501	0.986334	1	0.234839	10.3269	0.00277459	0.0184742	0.0361326	0.309571	0.581406	0.850517	0.024324	0.141493	0.709022	0.862268	-0.0745663	1.29631	0.262453	0.492394	0.0246551	0.144416	0.706176	0.897525	0.0642925	0.980997	0.328602	0.560599	no	no	no	no	no	no	no	no
Zm00001d017065	-1.02029	1.43799	0.239059	0.462135	1.65361	3.92718	0.0559458	0.190888	3.25936	1.59253	0.215867	0.432759	1.3076	1.16277	0.288759	0.609999	-0.342347	0.277531	0.60187	0.791543	-1.85038	0.687094	0.413148	0.648464	1.52687	1.66222	0.206324	0.453991	-1.87962	4.58507	0.039777	0.137063	no	no	no	no	no	no	no	no
Zm00001d049546	0	0	1	1	5.12548e-15	0	1	1	1.65376	0.482842	0.495215	0.720295	0.064523	0.0216257	0.884575	1	4.51736	6.63516	0.0181361	0.0862294	0.0281403	0.00398761	0.950282	1	4.21058	5.06768	0.0359045	0.152957	-5.12548e-15	0	1	1	no	no	no	no	no	no	no	no
Zm00001d017067	0.151716	1.367	0.250056	0.475265	-0.100298	0.493566	0.486885	0.738801	0.0370452	0.0672408	0.796883	0.944105	-0.164605	1.41057	0.242783	0.560642	-0.335901	6.90404	0.0125831	0.0672491	-0.0049919	0.00149113	0.969412	1	-0.113862	0.796974	0.377963	0.643039	-0.018213	0.0193329	0.890196	0.993107	no	no	no	no	no	no	no	no
Zm00001d017060	-0.301343	2.40818	0.130197	0.311091	0.489714	5.2427	0.0285364	0.122147	0.303547	1.94717	0.172168	0.373296	-0.519749	7.16588	0.0114625	0.0956126	-0.184362	0.90491	0.348352	0.576611	-0.28715	2.17924	0.149318	0.347587	0.0752238	0.149343	0.701633	0.895049	0.475446	5.94629	0.0202686	0.0846447	no	no	no	no	no	no	no	no
ENSRNA049479546	-0.17243	0.385132	0.538801	0.759962	-0.408089	1.62549	0.210542	0.448799	-0.202652	0.421054	0.520554	0.74097	-0.754302	6.6948	0.0138802	0.10791	-0.308578	1.1498	0.290768	0.517954	-0.35434	1.49344	0.229671	0.454967	-0.249857	0.775946	0.384261	0.649121	-0.616477	4.26515	0.0462023	0.152116	no	no	no	no	no	no	no	no
Zm00001d025544	-0.960103	4.27041	0.0460753	0.153036	-0.697234	1.7754	0.191137	0.423553	-0.904846	2.27601	0.140167	0.325112	0.103775	0.0392273	0.84412	0.987526	-0.959448	4.69843	0.0369214	0.138429	-0.255287	0.235155	0.630683	0.830911	-0.037144	0.0063613	0.936874	1	-1.68167	11.5167	0.00169864	0.013143	no	no	no	no	no	no	no	yes
Zm00001d038269	0.742445	11.8938	0.00145868	0.0122747	0.31008	1.64332	0.208112	0.445371	0.0903903	0.137526	0.712939	0.888875	0.079157	0.129528	0.721037	0.929082	0.137057	0.38783	0.53739	0.742676	0.335716	2.39959	0.130165	0.318395	0.215265	0.959398	0.333913	0.599402	-0.528922	6.2017	0.0175439	0.0760244	no	no	no	no	no	no	no	no
Zm00001d005622	-0.549813	1.06718	0.308922	0.542679	0.309451	0.226569	0.637143	0.858716	-2.63917	29.7581	4.48448e-06	0.000126562	-0.735255	2.74776	0.106648	0.359336	-0.821658	3.1496	0.0849564	0.238417	-0.139996	0.0517668	0.821388	0.958003	-0.081261	0.0195968	0.8895	1	-0.0361058	0.00654177	0.936014	1	no	no	yes	no	no	no	no	no
Zm00001d015912	-0.502314	11.7367	0.00155399	0.0128516	0.959346	37.3379	5.06115e-07	5.91863e-05	0.634418	16.4367	0.000259191	0.00299025	0.25766	3.60592	0.0656585	0.275098	-0.234207	2.94289	0.0949022	0.25644	0.158937	1.2786	0.265679	0.496181	0.918411	41.8535	1.68992e-07	3.00961e-05	-0.578361	16.9702	0.000214063	0.00259355	no	no	no	no	no	no	no	no
Zm00001d027944	0.0708134	0.14827	0.702473	0.882019	0.14638	0.497555	0.485142	0.737482	-0.251015	1.56067	0.219675	0.437655	0.229386	1.59128	0.215304	0.527543	0.125037	0.483358	0.491394	0.705937	0.656877	13.194	0.000872527	0.0124147	0.252333	2.00628	0.165294	0.398051	0.323833	3.27603	0.0787017	0.221348	no	no	no	no	no	no	no	no
Zm00001d027947	-0.0800089	0.0175841	0.895341	1	1.29385	3.75021	0.061728	0.203687	1.40159	3.98788	0.0544453	0.168244	-0.725454	1.33132	0.257168	0.575307	-1.28184	3.57799	0.0676857	0.205975	-0.684056	0.950602	0.336923	0.572812	-0.025351	0.00168321	0.967531	1	0.914464	2.19765	0.148062	0.338734	no	no	no	no	no	no	no	no
Zm00001d027941	0.0370502	0.167595	0.684697	0.870565	0.114701	1.30297	0.261252	0.512772	0.228715	5.07973	0.0304278	0.110461	0.0290755	0.0991596	0.754669	0.947096	0.219848	5.85723	0.0207187	0.0940067	0.0307528	0.116116	0.735278	0.903622	0.216469	5.74916	0.021839	0.110453	0.502039	30.4382	3.12691e-06	8.54837e-05	no	no	no	no	no	no	no	no
Zm00001d027943	0.394979	12.4925	0.00114893	0.0102632	-0.220548	3.1341	0.0851888	0.251101	0.266029	4.50445	0.0407956	0.136667	0.284926	6.42299	0.0157847	0.11703	0.347583	9.30117	0.00429254	0.0326503	-0.037004	0.108386	0.743909	0.909	-0.106074	0.895457	0.350348	0.616116	-0.105184	0.865775	0.358361	0.590404	no	no	no	no	no	no	no	no
Zm00001d027949	-0.0592781	0.0139628	0.906657	1	1.14312	4.06833	0.0519205	0.181613	1.42083	5.13859	0.0301038	0.109748	-0.964241	3.50167	0.070228	0.285969	-1.32027	5.0794	0.0310015	0.123448	-0.307503	0.297349	0.589229	0.801021	0.317648	0.3664	0.549128	0.787395	0.337245	0.275984	0.60287	0.805483	no	no	no	no	no	no	no	no
Zm00001d036889	-0.713189	0.702486	0.407512	0.64311	0.168386	0.0270104	0.870382	1	-0.49508	0.331467	0.568399	0.780038	-3.33733	10.5753	0.00250112	0.036268	0.408159	0.34351	0.561488	0.761123	-0.430978	0.36055	0.551984	0.770143	1.25983	1.49825	0.228937	0.481949	-0.395526	0.369175	0.547291	0.759934	no	no	no	yes	no	no	no	no
Zm00001d036417	0.0692136	0.473026	0.496032	0.723615	0.165526	2.18828	0.147813	0.36117	0.260571	5.32312	0.0269411	0.101133	-0.00674445	0.00441875	0.947371	1	0.215779	4.44024	0.0421746	0.151297	0.0435541	0.188524	0.666754	0.857519	0.246802	5.95582	0.0197508	0.103665	0.542787	28.2564	5.7999e-06	0.000139757	no	no	no	no	no	no	no	no
Zm00001d036410	0.203476	4.21823	0.0473523	0.156002	-0.177794	2.5785	0.117113	0.309379	-0.238024	4.81833	0.0347294	0.122073	-0.242701	6.20509	0.0175154	0.124669	-0.0787512	0.63524	0.430695	0.652795	0.0503441	0.265382	0.609614	0.816613	-0.0968615	0.948908	0.336535	0.601972	0.210226	4.44959	0.0419706	0.142343	no	no	no	no	no	no	no	no
Zm00001d021761	0.260988	1.25103	0.270807	0.498798	0.145649	0.262681	0.611433	0.839585	-1.81732	39.2531	3.15186e-07	1.60641e-05	0.942967	11.1872	0.00194285	0.0306076	-0.782562	8.52611	0.00602278	0.0410952	-0.986443	14.8884	0.000457499	0.00807804	-0.258314	1.17394	0.285838	0.548965	-0.257076	0.643641	0.460126	0.686061	no	no	yes	no	no	no	no	no
Zm00001d010667	0.932891	10.7482	0.00232787	0.0173864	1.04737	10.8798	0.00220457	0.020917	-0.225117	0.590957	0.447092	0.678876	0.724245	5.42892	0.0255632	0.156536	0.96748	14.2753	0.000576165	0.00835871	0.388173	2.01911	0.163984	0.368789	0.0971572	0.148363	0.702384	0.89544	0.281892	1.20094	0.280453	0.508257	no	yes	no	no	no	no	no	no
Zm00001d005459	-0.460738	7.04942	0.0120055	0.0581745	-0.0887691	0.208114	0.651169	0.868823	0.269279	1.89551	0.177636	0.381257	0.15087	0.757905	0.390128	0.706374	0.0109871	0.00400646	0.949903	1	-0.306415	3.10908	0.0868995	0.245675	0.123865	0.506543	0.481525	0.734066	-0.0665669	0.147572	0.703274	0.879052	no	no	no	no	no	no	no	no
Zm00001d048639	1.00989	1.65062	0.207876	0.422486	5.12548e-15	0	1	1	0.948602	4.03297	0.0529147	0.164631	1.12768	6.18757	0.0181285	0.127076	2.28434	3.70446	0.0629795	0.196534	0.00621209	0.000160879	0.989957	1	0.018928	0.00221524	0.962746	1	-1.13932	0.944071	0.338346	0.570661	no	no	no	no	no	no	no	no
Zm00001d048637	0	0	1	1	-2.70542	1.46992	0.234579	0.479882	0.784518	2.41025	0.130762	0.309753	0.353663	0.667764	0.42011	0.730508	0.189313	0.0797536	0.779521	0.90843	-2.2195	11.6515	0.00181591	0.0198139	-0.714731	3.131	0.0867206	0.267365	-0.726257	0.401946	0.530768	0.745882	no	no	no	no	no	yes	no	no
Zm00001d020996	0.151164	0.205079	0.653464	0.847596	-2.71503	2.51194	0.144245	0.355087	0.258388	0.844045	0.364568	0.60207	-0.104415	0.337984	0.564743	0.839019	0.236125	1.7212	0.198129	0.407732	-0.0391962	0.0477253	0.828346	0.96224	-1.12399	11.1794	0.00198957	0.022505	0.273793	0.368718	0.547647	0.760258	no	no	no	no	no	no	yes	no
Zm00001d003038	-0.331955	9.31456	0.00426779	0.0272625	0.123848	0.993276	0.325633	0.584157	-0.00488736	0.00167724	0.96756	1	-0.820042	56.2226	7.6433e-09	6.17844e-06	-0.161767	2.36291	0.133045	0.317745	0.0153493	0.021563	0.88408	0.995164	-0.280514	7.14372	0.0112559	0.0713289	-0.0659593	0.379083	0.54199	0.755587	no	no	no	no	no	no	no	no
Zm00001d003039	-0.496889	5.09782	0.0301524	0.113199	-0.36691	2.36422	0.132941	0.336923	-0.0925505	0.140727	0.709773	0.886638	0.224766	1.03274	0.316337	0.638111	-0.100413	0.245957	0.622968	0.806121	0.358926	2.86359	0.0992946	0.267119	0.245196	1.23301	0.274227	0.535218	0.0404588	0.0394116	0.843759	0.966155	no	no	no	no	no	no	no	no
Zm00001d003033	0.144847	3.20226	0.0820014	0.228145	-0.262816	8.35503	0.00649747	0.0447728	-0.276595	9.55301	0.00385176	0.0237816	-0.297794	13.3482	0.000821857	0.0176125	-0.262094	10.5701	0.00250652	0.0226449	-0.113435	1.99861	0.166082	0.371754	-0.359365	19.7449	8.18881e-05	0.00254774	-0.143015	3.03281	0.0901866	0.242469	no	no	no	no	no	no	no	no
Zm00001d051306	0.518016	19.3968	9.2104e-05	0.00158739	-0.24337	3.43534	0.0720726	0.226143	-0.0961123	0.543781	0.465677	0.69534	0.260208	4.92381	0.0329185	0.182516	0.278521	5.62863	0.0231666	0.101497	0.0346185	0.0875964	0.768966	0.923379	-0.194486	2.76598	0.105021	0.301634	0.294316	6.25794	0.0170776	0.0744854	no	no	no	no	no	no	no	no
Zm00001d003035	-1.35856	14.7039	0.000532621	0.00578306	0.786673	4.17807	0.0489431	0.175297	-0.857964	6.08358	0.0189712	0.0780738	-0.632425	3.97136	0.0545472	0.247121	-0.34139	1.20546	0.280126	0.506095	-0.564582	2.97882	0.0936516	0.25771	0.206414	0.424968	0.518953	0.76298	0.93595	8.90483	0.00530076	0.0315846	yes	no	no	no	no	no	no	no
Zm00001d016826	-0.33682	1.78197	0.190337	0.398147	0.436191	2.59986	0.115657	0.306941	-0.370392	1.8007	0.188079	0.396126	0.80346	11.6886	0.00158444	0.0271103	0.0670586	0.0847233	0.772676	0.904047	0.596425	5.03677	0.0310929	0.125587	0.440872	2.77599	0.104417	0.300323	-0.000463393	3.95355e-06	0.998425	1	no	no	no	no	no	no	no	no
Zm00001d016824	0.0777344	1.06894	0.308119	0.541931	-0.0970184	1.31378	0.259317	0.510623	0.0558369	0.447661	0.507741	0.730804	-0.352388	21.8023	4.15442e-05	0.00232377	-0.0774425	1.08212	0.3052	0.532939	0.12382	2.77542	0.104451	0.275701	0.0267104	0.128113	0.722499	0.907899	0.265657	12.1948	0.00129312	0.0106322	no	no	no	no	no	no	no	no
Zm00001d016823	-0.626504	1.84435	0.182941	0.388473	1.07885	4.65094	0.0378311	0.147135	-0.321052	0.444181	0.509385	0.731876	0.251607	0.364325	0.54992	0.829122	0.726123	3.44771	0.0715847	0.213845	1.1471	5.39864	0.0259496	0.112261	-0.0868802	0.0462309	0.830977	0.971051	0.431367	1.28851	0.263868	0.48898	no	no	no	no	no	no	no	no
Zm00001d016822	-0.118253	1.42779	0.239983	0.463235	-0.303131	7.4416	0.00981266	0.0594593	0.0417468	0.140898	0.709606	0.886485	0.109611	1.23005	0.274795	0.596028	-0.120932	1.4985	0.228899	0.446878	-0.249162	6.36542	0.0162232	0.0827941	-0.388581	13.9568	0.000650371	0.0104153	-0.0388081	0.154141	0.696937	0.874834	no	no	no	no	no	no	no	no
Zm00001d016828	0.24524	2.32314	0.13625	0.320903	-0.914549	24.1452	1.97993e-05	0.000744436	-0.394914	4.71653	0.036581	0.126911	0.0137729	0.00719523	0.932873	1	0.506317	9.31592	0.00426529	0.0325308	-0.234167	2.07545	0.158377	0.361212	-0.472792	8.62876	0.00575592	0.0461845	0.634582	14.3465	0.000560851	0.00558114	no	no	no	no	no	no	no	no
Zm00001d022595	0.139245	2.03488	0.162392	0.359494	-0.100861	0.893422	0.350889	0.610417	-0.0321432	0.0931569	0.76197	0.920689	0.116344	1.438	0.238342	0.556533	0.332484	12.1414	0.00132097	0.0146037	0.140986	2.08444	0.157504	0.359748	0.422173	19.3819	9.25707e-05	0.00273961	0.085911	0.832248	0.367727	0.599933	no	no	no	no	no	no	no	no
Zm00001d022597	-1.96112	30.3758	3.18167e-06	0.000121871	0.631824	2.68492	0.110064	0.297434	-0.742603	4.83207	0.0344875	0.121512	-0.44509	2.08884	0.157078	0.448496	-0.426142	1.7127	0.198977	0.408879	0.548886	2.77235	0.104636	0.275932	0.831107	6.68848	0.0139215	0.0821715	0.913133	8.84192	0.00524136	0.0313127	yes	no	no	no	no	no	no	no
Zm00001d022590	0.342595	3.07203	0.0882129	0.239578	-1.0024	21.1712	5.10108e-05	0.00145421	-0.119578	0.328995	0.569838	0.781265	0.380147	3.78955	0.0594549	0.259681	0.149485	0.643449	0.427759	0.649933	0.063425	0.106275	0.746324	0.91047	-0.434895	4.97638	0.0320548	0.141529	-0.16723	0.783931	0.381852	0.613417	no	yes	no	no	no	no	no	no
Zm00001d022591	3.91729	3.4	0.0799956	0.224256	5.12548e-15	0	1	1	-0.171152	0.133936	0.718211	0.891985	-5.12548e-15	0	1	1	6.77062	22.9522	0.000110039	0.00277454	-0.16488	0.156248	0.6968	0.878277	-5.12548e-15	0	1	1	-0.415159	0.931877	0.345852	0.578654	no	no	no	no	yes	no	no	no
Zm00001d022592	-1.22847	3.79225	0.059369	0.183538	1.91167	8.28884	0.00669174	0.0458363	0.39697	0.375661	0.54381	0.759696	1.58909	4.86426	0.0339279	0.185785	-0.12488	0.058539	0.810201	0.926371	2.09788	12.8722	0.000989319	0.0134941	1.73665	12.4872	0.00115133	0.0155052	2.24636	24.0754	2.02317e-05	0.00038392	no	yes	no	no	no	yes	yes	yes
Zm00001d022593	2.7319	1.98387	0.168394	0.367975	4.9841	19.9256	8.96832e-05	0.00217704	6.32775	14.8076	0.00052056	0.00508387	2.36185	6.45739	0.0159664	0.11797	0.485656	0.302038	0.586331	0.779662	2.5616	3.61968	0.0659122	0.205864	2.18879	10.2296	0.00305899	0.0301789	3.91127	15.7886	0.000365648	0.00397084	no	yes	yes	no	no	no	yes	yes
Zm00001d051456	-0.967237	1.79749	0.188464	0.395486	-0.815159	1.78233	0.190293	0.422467	-0.539726	0.992651	0.325784	0.563011	-0.155132	0.0803804	0.778416	0.957961	-0.0462143	0.00963049	0.922373	0.987321	-0.0142028	0.000658754	0.979666	1	0.433032	0.594631	0.445695	0.704105	0.224286	0.193835	0.662391	0.849035	no	no	no	no	no	no	no	no
Zm00001d022598	0.239144	1.35474	0.252151	0.477262	-0.397742	3.08491	0.0875754	0.255668	0.182271	0.696243	0.409584	0.644437	-0.485005	6.32573	0.0165332	0.120605	-0.592212	8.87718	0.00516109	0.0368932	-0.177365	0.821857	0.370701	0.606445	-0.255795	1.68196	0.202962	0.449915	-0.188838	0.853659	0.361707	0.593672	no	no	no	no	no	no	no	no
Zm00001d010128	-0.0321088	0.180272	0.673681	0.862731	0.139577	2.7406	0.106571	0.290553	0.360364	17.793	0.000160052	0.00202975	0.110675	2.14045	0.152187	0.44062	0.198732	6.9024	0.0125928	0.0672688	-0.155588	4.20755	0.0476185	0.166356	-0.0724144	0.916396	0.344845	0.610178	-0.161857	4.57864	0.0392637	0.135907	no	no	no	no	no	no	no	no
Zm00001d008777	-0.228037	6.87286	0.0127679	0.0608225	-0.259144	6.95732	0.0122742	0.0695686	-0.220126	5.12052	0.0298106	0.109038	-0.248932	8.06402	0.00739947	0.0728614	-0.234124	7.20037	0.0109648	0.0609682	-0.375748	18.4411	0.000127737	0.00369936	-0.24079	7.59676	0.00914087	0.062077	-0.199866	5.24938	0.0279491	0.106662	no	no	no	no	no	no	no	no
Zm00001d008771	0	0	1	1	5.12548e-15	0	1	1	5.12548e-15	0	1	1	-5.12548e-15	0	1	1	0	0	1	1	2.04669	3.56988	0.0895049	0.25073	-5.12548e-15	0	1	1	-5.12548e-15	0	1	1	no	no	no	no	no	no	no	no
Zm00001d008772	0.184162	0.431986	0.515221	0.740522	-0.18401	0.443177	0.509861	0.757558	0.00886427	0.000622557	0.980233	1	0.574152	2.83899	0.104114	0.354381	0.684407	6.41898	0.0158148	0.0787258	0.261642	0.964395	0.332674	0.568297	0.412534	2.49367	0.123103	0.331781	0.130133	0.209355	0.650039	0.841026	no	no	no	no	no	no	no	no
Zm00001d008773	0.393341	0.190423	0.667062	0.858101	5.12548e-15	0	1	1	0.277511	0.828846	0.37304	0.610434	-5.12548e-15	0	1	1	0.103358	0.1697	0.684594	0.846537	-5.12548e-15	0	1	1	0.0988015	0.15206	0.70054	0.894236	-5.12548e-15	0	1	1	no	no	no	no	no	no	no	no
Zm00001d033981	-0.00627085	0.00132109	0.97122	1	0.206756	1.13916	0.293391	0.549996	1.20052	36.0227	8.74142e-07	3.52707e-05	0.0668324	0.148469	0.702416	0.919192	-1.00498	33.3385	1.72529e-06	0.000168495	0.680249	15.4063	0.000403795	0.00746352	0.944915	29.3162	5.05157e-06	0.000380871	1.4673	69.7628	9.8731e-10	9.16011e-08	no	no	yes	no	yes	no	no	yes
Zm00001d027296	0.18286	1.67857	0.203408	0.416355	-0.461516	8.41662	0.00632211	0.0439456	0.36466	5.04325	0.0309916	0.111983	0.0663923	0.206789	0.652042	0.890788	0.105368	0.538553	0.467813	0.686067	0.0864113	0.363427	0.55041	0.768882	-0.354943	6.10742	0.0183569	0.0990324	-0.0208056	0.021408	0.884494	0.990184	no	no	no	no	no	no	no	no
Zm00001d030727	-0.0101919	0.002655	0.959192	1	0.237184	1.27871	0.26566	0.517949	-0.274026	1.67019	0.204515	0.417712	-0.00049491	6.39176e-06	0.997997	1	-0.761275	15.4247	0.000374924	0.00631764	0.142534	0.538828	0.467701	0.699677	0.0010341	2.60818e-05	0.995954	1	-0.9527	23.4626	2.44901e-05	0.000450385	no	no	no	no	no	no	no	no
Zm00001d003784	-1.89705	12.3353	0.00135495	0.0116147	0.2329	0.125485	0.725498	0.920402	-3.00556	22.562	4.15756e-05	0.000707314	-0.228744	0.166012	0.68641	0.909461	-0.948358	2.59594	0.117018	0.293118	-1.71985	9.87046	0.00361924	0.0312918	-0.288838	0.2084	0.651126	0.861096	-0.708053	1.15733	0.290113	0.518471	yes	no	yes	no	no	yes	no	no
Zm00001d003785	-1.02557	18.7727	0.000130997	0.00207344	0.462212	1.79686	0.189306	0.420953	5.12548e-15	0	1	1	-0.00592626	0.00048513	0.982561	1	-0.088256	0.107571	0.745011	0.885623	-0.0165407	0.0039233	0.950436	1	-0.296255	1.34337	0.254811	0.512832	-0.941186	8.95201	0.00523118	0.0312693	yes	no	no	no	no	no	no	no
Zm00001d003786	0.157909	1.36077	0.251118	0.476622	-0.24008	3.2747	0.0787602	0.239159	-0.264227	3.85236	0.057485	0.174785	-0.14064	1.49845	0.228907	0.544847	0.40247	11.5011	0.00170947	0.0174655	-0.119029	1.02806	0.317419	0.552937	-0.237582	4.0803	0.05092	0.191492	-0.197445	2.74171	0.106503	0.271251	no	no	no	no	no	no	no	no
Zm00001d016456	-0.728337	26.492	9.71921e-06	0.000284131	-0.380383	5.63065	0.0231436	0.10606	-0.376998	5.52076	0.0244291	0.0940853	-0.131217	0.850564	0.362568	0.682254	-0.361161	6.37889	0.0161195	0.0796921	-0.637623	20.1187	7.22415e-05	0.00256135	-0.341572	5.27821	0.0275502	0.128709	-0.958068	44.4034	9.36296e-08	4.64967e-06	no	no	no	no	no	no	no	no
Zm00001d003781	-0.168235	0.570901	0.454845	0.68651	0.578416	4.67081	0.0374476	0.146002	-0.338231	1.81441	0.186447	0.393678	1.0259	18.5662	0.000122339	0.00490778	0.33512	2.44658	0.126581	0.308396	0.251674	1.35007	0.252956	0.481454	0.100493	0.14474	0.705863	0.897445	-0.116209	0.280567	0.5996	0.802861	no	no	no	yes	no	no	no	no
Zm00001d051453	0.21074	1.07253	0.307321	0.540879	0.323065	2.27184	0.14052	0.349585	0.57973	6.72223	0.0137022	0.0613157	0.464075	5.09094	0.0302568	0.173501	-0.0721088	0.144085	0.706497	0.860724	0.265184	1.89038	0.177705	0.387935	0.254035	0.762327	0.455127	0.711704	-0.346152	2.4195	0.128632	0.308065	no	no	no	no	no	no	no	no
Zm00001d003789	-1.09445	0.56905	0.456367	0.687956	5.12548e-15	0	1	1	-1.10495	0.926881	0.343175	0.581204	0.302106	0.169888	0.683067	0.907788	-0.647037	0.796723	0.378998	0.605225	0.0110242	0.000421871	0.983746	1	3.32254	2.50689	0.123567	0.332603	-0.377287	0.216524	0.644976	0.837201	no	no	no	no	no	no	no	no
Zm00001d043328	-0.0307199	0.0573676	0.812072	0.954839	0.215581	2.28023	0.139811	0.348608	-0.29443	4.22913	0.0470826	0.151474	-0.181077	1.91963	0.174472	0.472846	0.127404	0.975201	0.330016	0.558399	-0.0293424	0.0526789	0.819772	0.956973	-0.0293073	0.0521274	0.820701	0.965817	-0.324604	6.241	0.0172166	0.0749204	no	no	no	no	no	no	no	no
Zm00001d044619	0.545584	14.4702	0.000535256	0.00580353	0.520172	10.7619	0.00231462	0.0216956	0.0198531	0.0154044	0.901919	1	0.398745	7.05019	0.011755	0.0973269	0.388982	7.49126	0.00959206	0.0558744	0.0233629	0.0260907	0.872587	0.988182	0.0986688	0.483534	0.491316	0.741991	-0.0829536	0.331398	0.568439	0.777249	no	no	no	no	no	no	no	no
Zm00001d044618	-0.0827387	0.0344963	0.853704	0.980634	0.133302	0.0773231	0.782558	0.956453	-0.191603	0.141772	0.708748	0.885985	0.975577	5.31186	0.0270923	0.162385	0.25137	0.450428	0.50644	0.71765	0.940548	3.22749	0.0808556	0.234264	0.582565	2.28262	0.13961	0.359051	-0.105426	0.0716897	0.790429	0.935379	no	no	no	no	no	no	no	no
Zm00001d028760	0.29665	0.409345	0.527542	0.750331	0.43023	0.699341	0.410138	0.667578	-0.0838129	0.0370393	0.848784	0.97416	-5.12548e-15	0	1	1	-0.495149	0.208517	0.651481	0.825444	1.0968	3.44408	0.074112	0.221721	-0.237061	0.2841	0.598263	0.82361	-5.12548e-15	0	1	1	no	no	no	no	no	no	no	no
Zm00001d014945	1.70069	11.499	0.00171093	0.0138284	3.58739	56.0647	7.8859e-09	3.49097e-06	2.36258	30.0107	3.52326e-06	0.000106308	0.669701	3.64513	0.0642757	0.271987	1.40342	12.3093	0.00123551	0.0139679	1.81789	17.6353	0.000169156	0.00435503	3.28494	62.8194	2.1717e-09	8.85482e-07	4.66641	116.979	7.89645e-13	1.91168e-10	yes	yes	yes	no	yes	yes	yes	yes
Zm00001d032889	0.0304331	0.0252583	0.874618	0.993281	-0.258428	1.41449	0.242144	0.489181	0.113688	0.298597	0.588154	0.795389	-0.136184	0.491358	0.487854	0.782703	0.306056	2.63377	0.11339	0.286811	0.645128	11.6464	0.00161169	0.0184974	0.0630536	0.107126	0.745347	0.921476	0.306634	2.67572	0.110654	0.278144	no	no	no	no	no	no	no	no
Zm00001d032888	-1.16711	4.44902	0.041983	0.143389	-1.66358	6.82529	0.0130553	0.0723845	1.57662	10.2775	0.0028327	0.0187804	0.71058	1.79215	0.189106	0.493391	0.408979	0.853294	0.361808	0.589529	1.78698	9.98444	0.00320518	0.0287903	-0.173966	0.127255	0.72339	0.908393	2.01645	23.5718	2.36664e-05	0.000438622	no	no	yes	no	no	yes	no	yes
Zm00001d032883	0.80248	0.871265	0.357227	0.59419	1.76813	3.75392	0.0610783	0.202275	0.884909	1.25461	0.270572	0.500926	-0.461166	0.0766357	0.783596	0.959544	-1.90355	2.49216	0.123731	0.303963	4.02632	3.85551	0.0578544	0.189113	0.352549	0.229777	0.634777	0.850172	0.209003	0.0660149	0.798788	0.9406	no	no	no	no	no	no	no	no
Zm00001d032882	-0.0171342	0.000551348	0.981435	1	0.40851	0.210993	0.649563	0.867479	1.02293	0.535988	0.47023	0.698805	2.49629	3.22498	0.0834031	0.314683	-3.05117	1.65169	0.209337	0.422464	-5.12548e-15	0	1	1	0.390762	0.191457	0.665089	0.870261	3.97816	3.23903	0.0827692	0.228617	no	no	no	no	no	no	no	no
Zm00001d032881	0.0548435	0.00544741	0.941575	1	-0.614555	0.67708	0.416043	0.672717	0.802101	0.756065	0.390357	0.626495	0.588575	0.396325	0.532992	0.817343	0.280187	0.100252	0.753367	0.891765	-0.946191	0.54296	0.466012	0.698229	0.140205	0.0509371	0.822724	0.96688	-0.755472	0.612892	0.43885	0.667899	no	no	no	no	no	no	no	no
Zm00001d032886	-0.192997	0.240619	0.626754	0.827754	0.16295	0.103813	0.749175	0.934712	0.470236	1.17384	0.285857	0.51954	0.140193	0.0944895	0.760327	0.949682	-0.532398	1.63132	0.209745	0.423011	-0.331541	0.300473	0.586989	0.799157	0.0719271	0.0199567	0.88845	1	-0.427989	0.811713	0.373637	0.605587	no	no	no	no	no	no	no	no
Zm00001d032885	0.158205	0.0607407	0.807019	0.951197	-0.359491	0.0979382	0.756498	0.939404	0.589627	0.361928	0.551988	0.766148	-2.75403	1.5907	0.217013	0.529551	0.298894	0.112216	0.739982	0.882556	4.97108	8.1457	0.00777964	0.0515679	-3.48795	2.79439	0.105068	0.301669	1.03235	1.2935	0.264468	0.489653	no	no	no	no	no	no	no	no
Zm00001d032884	0.280726	0.208741	0.650679	0.84549	0.273146	0.11566	0.735896	0.926198	1.0076	1.00839	0.322426	0.559256	2.78292	1.7301	0.197253	0.504739	-0.601435	0.553862	0.461888	0.680843	1.78082	2.50354	0.122906	0.30638	0.0143252	0.000345492	0.98528	1	1.06066	1.56493	0.219536	0.436313	no	no	no	no	no	no	no	no
Zm00001d029106	-0.165063	4.52967	0.0402676	0.139079	-0.265357	9.20708	0.00447079	0.0347327	-0.400114	21.7649	4.20497e-05	0.000712431	-0.374487	23.1355	2.71424e-05	0.00177072	-0.11934	2.36364	0.132987	0.317708	-0.0197403	0.065274	0.799809	0.944207	-0.175306	5.09208	0.0302396	0.136618	-0.185032	5.58936	0.0236178	0.094796	no	no	no	no	no	no	no	no
Zm00001d029107	-0.754867	1.4986	0.228884	0.449814	-0.364166	0.291249	0.592763	0.82587	-0.890432	3.66472	0.063597	0.187905	-0.22159	0.249878	0.62022	0.872997	0.597058	1.51646	0.226186	0.443414	0.308439	0.547189	0.464293	0.696818	0.527503	1.31844	0.258489	0.517139	1.08312	5.38609	0.0261115	0.101846	no	no	no	no	no	no	no	no
Zm00001d029104	0.0295416	0.114392	0.737175	0.906383	-0.401526	16.5412	0.000249615	0.00447881	-0.30886	10.1219	0.00302437	0.0197553	-0.268348	9.37128	0.00416466	0.0506692	-0.266822	9.30293	0.00428927	0.0326334	0.073336	0.707973	0.405704	0.641808	-0.297298	11.5448	0.00167942	0.0202026	0.118102	1.80532	0.187527	0.395393	no	no	no	no	no	no	no	no
Zm00001d029105	0.289984	13.2766	0.000844975	0.00817997	0.169346	3.63868	0.0645009	0.209865	0.348615	15.1084	0.000421506	0.00433077	0.400487	25.2346	1.41776e-05	0.00111476	0.198209	6.17303	0.0177869	0.0852166	0.489259	37.5698	4.77581e-07	9.41416e-05	0.186379	5.4515	0.0252791	0.121596	0.193181	5.86903	0.0206002	0.0856167	no	no	no	no	no	no	no	no
Zm00001d029102	-0.620585	15.2653	0.000397677	0.00466965	-0.115713	0.440043	0.511352	0.758733	0.769641	19.1677	9.95566e-05	0.00141387	1.40436	79.0372	1.37363e-10	3.77451e-07	0.326078	4.51914	0.0404872	0.147204	0.612307	12.9325	0.000966253	0.0132958	0.268866	3.0339	0.0901308	0.27444	0.658765	18.4791	0.00012607	0.001689	no	no	no	yes	no	no	no	no
Zm00001d029103	0.0254291	0.00419405	0.948782	1	5.12548e-15	0	1	1	-0.829541	2.68176	0.111684	0.279552	0.692281	2.31669	0.138196	0.418637	0.00325318	5.36714e-05	0.994202	1	-0.427101	0.844783	0.365177	0.601376	-3.11548	2.58442	0.118127	0.324284	-1.25171	5.65747	0.0237705	0.095205	no	no	no	no	no	no	no	no
Zm00001d029100	0.346644	5.99511	0.0193789	0.0823642	0.402774	6.60816	0.0144588	0.077611	0.265082	2.55173	0.118966	0.29117	0.265882	3.24267	0.0801748	0.308169	0.361208	6.21728	0.0174134	0.0840434	0.0139765	0.0100359	0.920761	1	0.201992	2.08175	0.157765	0.387386	0.0529061	0.132253	0.718246	0.88783	no	no	no	no	no	no	no	no
Zm00001d052841	0	0	1	1	7.58009	1.62588	0.214337	0.453495	-0.650728	0.158398	0.694113	0.876856	6.88037	8.54437	0.00738967	0.0728343	3.66341	4.36439	0.0473464	0.163055	3.09885	2.41267	0.133293	0.323424	2.88092	3.08545	0.0915993	0.276746	0.865324	0.197711	0.660512	0.848296	no	no	no	no	no	no	no	no
Zm00001d052654	0.269683	0.864944	0.358589	0.595408	0.340205	1.15731	0.289223	0.545048	-0.060462	0.037313	0.847921	0.973739	-0.291535	1.07104	0.307653	0.629558	0.435478	2.3169	0.136762	0.323781	0.300722	1.19431	0.281763	0.51436	0.26419	0.90387	0.348122	0.61377	-0.0532401	0.0373614	0.847824	0.968424	no	no	no	no	no	no	no	no
Zm00001d052655	0.371312	15.9589	0.000308224	0.00385909	0.415766	16.4031	0.000262349	0.00463734	0.612923	33.9551	1.20703e-06	4.47945e-05	0.243739	6.94197	0.0123623	0.100415	0.163019	3.08729	0.0874583	0.243297	0.344307	13.9349	0.000655811	0.0102808	0.312348	11.414	0.00177104	0.0209309	0.110708	1.43043	0.239558	0.460739	no	no	no	no	no	no	no	no
Zm00001d052656	-0.0869383	0.24088	0.631883	0.831356	-0.113893	0.332488	0.574204	0.811005	5.12548e-15	0	1	1	-5.12548e-15	0	1	1	0	0	1	1	-5.12548e-15	0	1	1	-5.12548e-15	0	1	1	-5.12548e-15	0	1	1	no	no	no	no	no	no	no	no
Zm00001d028856	-0.740269	1.22852	0.275298	0.504097	-2.70656	2.59916	0.144245	0.355087	-0.253089	0.135885	0.71464	0.890048	-0.858893	1.15987	0.288904	0.610058	0.0229092	0.00192697	0.975453	1	-0.132566	0.0767966	0.783326	0.932642	-1.07384	3.03226	0.0904613	0.274772	-0.89594	2.89675	0.0976793	0.256035	no	no	no	no	no	no	no	no
Zm00001d028855	3.23975	4.59833	0.0408938	0.140677	1.23241	0.792051	0.38112	0.639671	-0.39531	0.477656	0.495219	0.720295	0.827472	0.877646	0.356917	0.677083	0.240709	0.204532	0.654598	0.827102	2.63623	2.948	0.0971104	0.263254	-5.12548e-15	0	1	1	0.239988	0.179754	0.674849	0.858254	no	no	no	no	no	no	no	no
Zm00001d049515	-1.21589	0.621384	0.443872	0.677504	5.12548e-15	0	1	1	5.12548e-15	0	1	1	0.131997	0.0468245	0.831852	0.981948	0	0	1	1	-5.12548e-15	0	1	1	-5.12548e-15	0	1	1	-5.12548e-15	0	1	1	no	no	no	no	no	no	no	no
Zm00001d018333	-0.353085	12.3858	0.00119855	0.0105935	-0.240487	4.55831	0.0396771	0.151885	0.0314725	0.0784864	0.780972	0.933563	-0.0670795	0.443425	0.509743	0.800446	-0.279062	7.71429	0.00866492	0.052168	-0.377831	13.9796	0.00064472	0.0101569	-0.126489	1.56717	0.218739	0.46989	-0.048362	0.232188	0.63284	0.828004	no	no	no	no	no	no	no	no
Zm00001d028859	0	0	1	1	5.12548e-15	0	1	1	2.40327	0.84777	0.369578	0.606818	0.0113173	0.000648129	0.979974	1	0	0	1	1	0.0138353	6.59761e-05	0.99361	1	-5.12548e-15	0	1	1	4.64478	5.97089	0.0252825	0.0995115	no	no	no	no	no	no	no	no
Zm00001d049087	-0.19362	1.12747	0.295427	0.527462	-0.523859	6.18617	0.0176751	0.0886128	0.022973	0.00951532	0.922837	1	-0.0721219	0.142896	0.707651	0.922275	-0.186197	1.01604	0.320226	0.548756	-0.299279	2.62162	0.114196	0.29166	-0.326114	3.00169	0.091788	0.277025	-0.699956	12.6104	0.0010966	0.00934842	no	no	no	no	no	no	no	no
Zm00001d007387	0.680082	18.6186	0.000120153	0.00195448	0.14524	0.671737	0.417871	0.674041	0.293695	2.72349	0.107631	0.27277	0.17969	1.2546	0.270136	0.59068	0.609831	14.8674	0.000461114	0.00720912	0.0168199	0.01199	0.913418	1	0.15197	0.946029	0.33726	0.602433	0.284633	3.09683	0.0869902	0.236296	no	no	no	no	no	no	no	no
Zm00001d047918	0.203046	2.0214	0.163752	0.361497	-0.355112	4.86253	0.0339578	0.136838	0.229142	1.97537	0.1685	0.36803	-0.0886707	0.368968	0.547402	0.827185	-0.222393	2.37148	0.132365	0.316956	-0.272503	3.55326	0.067568	0.209087	-0.127431	0.782078	0.382409	0.647156	0.178616	1.52379	0.22509	0.443087	no	no	no	no	no	no	no	no
Zm00001d009562	-0.15204	2.78672	0.103774	0.266557	-0.454872	19.4546	9.03187e-05	0.00218485	-0.393358	15.0939	0.000423781	0.00434694	-0.305011	11.1486	0.00197377	0.0309687	-0.157153	2.96818	0.0935482	0.254354	-0.627786	46.9698	5.2685e-08	1.70063e-05	-0.379995	17.3298	0.000188397	0.00446333	-0.507867	30.7715	2.85071e-06	7.92268e-05	no	no	no	no	no	no	no	no
Zm00001d047911	0.17387	3.2138	0.0814749	0.227086	-0.166837	2.4288	0.127923	0.328334	0.12471	1.39073	0.246062	0.471238	0.482063	25.6467	1.25162e-05	0.00103153	0.438441	21.258	4.95832e-05	0.0016072	0.18887	3.86419	0.057122	0.187649	0.14838	2.49419	0.123065	0.331781	-0.194888	4.17993	0.0483145	0.157266	no	no	no	no	no	no	no	no
Zm00001d047910	0.0483263	0.347313	0.55934	0.776351	-0.179619	3.79531	0.0592712	0.198605	0.112415	1.49178	0.229924	0.4508	-0.0391795	0.227779	0.636077	0.882175	-0.0810333	0.97543	0.32996	0.55839	-0.220949	7.24361	0.010748	0.0632352	-0.30831	14.0736	0.000622048	0.0101509	-0.220498	7.20479	0.0109424	0.0539941	no	no	no	no	no	no	no	no
Zm00001d047913	-0.133556	0.364043	0.550074	0.769394	0.642263	7.14641	0.0112419	0.0653249	0.100791	0.166988	0.685238	0.870609	0.287011	1.62981	0.209951	0.520954	-0.531453	6.0909	0.0185035	0.08726	0.50322	5.19068	0.0287809	0.120019	0.472119	4.8345	0.034445	0.148495	-0.348015	2.68013	0.110371	0.277769	no	no	no	no	no	no	no	no
Zm00001d027425	0.108713	0.221579	0.640696	0.837751	0.776272	9.28952	0.0043142	0.0338881	-0.350896	2.51305	0.121704	0.295769	-0.455677	4.1654	0.0486851	0.231105	-0.0145431	0.00533923	0.942157	0.99848	0.154869	0.54059	0.466979	0.699091	0.224535	1.31668	0.258801	0.517435	0.137623	0.45478	0.504406	0.724786	no	no	no	no	no	no	no	no
Zm00001d047915	0.00826752	0.00355295	0.9528	1	-0.240073	2.49651	0.122897	0.318982	-0.0736915	0.235422	0.630489	0.827887	0.088585	0.435668	0.513446	0.803396	-0.647259	22.9703	2.85962e-05	0.00111324	0.329362	5.87699	0.0205206	0.0962259	0.148567	1.21395	0.277905	0.539717	-0.476087	12.2686	0.00125567	0.0104123	no	no	no	no	no	no	no	no
Zm00001d047917	-0.587138	4.69581	0.036971	0.130977	0.418323	2.02855	0.163028	0.384336	-0.439433	2.35222	0.133898	0.314907	0.0186476	0.00494172	0.944348	1	-1.78371	39.1597	3.22454e-07	4.97125e-05	0.0964607	0.131107	0.719416	0.893876	0.628325	5.0621	0.0306988	0.137834	-0.0554043	0.0446049	0.83393	0.959985	no	no	no	no	yes	no	no	no
Zm00001d049080	-1.28201	22.3318	4.45361e-05	0.000914203	-0.269651	0.793378	0.379765	0.638567	-0.747619	6.24569	0.0178043	0.0745162	-0.315032	1.37502	0.249654	0.567758	-0.834516	9.51741	0.00418958	0.0321513	-0.645211	5.65578	0.0235722	0.105577	-0.00507762	0.000349136	0.985209	1	-0.650316	5.79091	0.0220906	0.090131	yes	no	no	no	no	no	no	no
Zm00001d032418	0.259425	0.32672	0.571169	0.786255	0.144701	0.115812	0.735611	0.926059	0.481486	1.00841	0.322025	0.558948	0.150836	0.167055	0.685178	0.908916	-0.0214747	0.00276467	0.958359	1	0.47498	1.39949	0.244608	0.471807	0.264662	0.636913	0.430094	0.690844	-0.0768488	0.0539018	0.81773	0.951016	no	no	no	no	no	no	no	no
Zm00001d032419	0.283372	0.526434	0.472828	0.702565	0.344614	0.467209	0.498675	0.748427	0.376926	0.658686	0.422389	0.656615	0.502183	1.17713	0.285194	0.60652	-0.0560281	0.0204316	0.88714	0.969666	0.585572	2.15755	0.150606	0.349443	0.279816	0.350237	0.557699	0.793519	0.14142	0.131944	0.718561	0.887936	no	no	no	no	no	no	no	no
Zm00001d018797	-2.29726	9.30642	0.00429699	0.0274094	1.28324	4.15238	0.0490659	0.175511	0.0986235	0.0231472	0.879934	0.991975	1.65144	9.34118	0.0042331	0.0513406	-0.913629	2.60036	0.115677	0.290533	-0.246687	0.0379309	0.84669	0.972866	0.509088	0.332217	0.567986	0.800883	-0.863872	3.32481	0.0766531	0.217068	yes	no	no	no	no	no	no	no
Zm00001d050775	0.467345	3.85788	0.0608184	0.186516	5.12548e-15	0	1	1	0.291565	1.25924	0.272546	0.503303	0.340587	2.14785	0.155338	0.445294	1.02705	17.1492	0.000349285	0.00602317	-5.12548e-15	0	1	1	-0.243453	1.13254	0.29749	0.561328	-5.12548e-15	0	1	1	no	no	no	no	yes	no	no	no
Zm00001d050774	0	0	1	1	5.12548e-15	0	1	1	0.172027	0.0506049	0.827155	0.96184	-5.12548e-15	0	1	1	0	0	1	1	-5.12548e-15	0	1	1	-5.12548e-15	0	1	1	-5.12548e-15	0	1	1	no	no	no	no	no	no	no	no
Zm00001d014101	0.607614	0.834959	0.366957	0.603731	0.130211	0.0486401	0.8267	0.983669	-0.221449	0.0481803	0.827508	0.962026	-0.781041	0.940067	0.338767	0.659736	-0.790025	0.993685	0.325535	0.553903	0.350453	0.261639	0.612138	0.818094	-0.173164	0.0719359	0.790078	0.949401	-0.782159	1.02777	0.317486	0.548613	no	no	no	no	no	no	no	no
Zm00001d008268	0.158854	4.64404	0.0379654	0.133432	0.257118	9.85244	0.00338972	0.0284972	0.407497	23.8917	2.14193e-05	0.00043072	0.257731	12.1807	0.00130044	0.023912	0.317714	18.4695	0.000126492	0.0030302	0.0817323	1.23268	0.274291	0.506006	0.356584	23.4104	2.48942e-05	0.00112616	-0.0342606	0.215492	0.645308	0.837323	no	no	no	no	no	no	no	no
Zm00001d036780	-1.27994	7.92131	0.00789013	0.0428627	-0.773277	2.2707	0.140616	0.349712	-1.40472	4.2224	0.047249	0.151838	0.0599457	0.0149275	0.903441	1	-0.703047	2.68242	0.110224	0.281725	-0.76859	3.12471	0.0856386	0.243219	0.103721	0.0445364	0.834056	0.97296	-0.549764	1.39355	0.245592	0.467384	yes	no	no	no	no	no	no	no
Zm00001d043965	0.0532272	0.0412923	0.840126	0.972315	0.149027	0.31014	0.58106	0.81663	0.230176	0.536951	0.468471	0.697536	0.116917	0.211904	0.648064	0.888528	0.0430515	0.0337993	0.855172	0.951324	0.259649	1.14769	0.291203	0.52461	0.363529	2.23141	0.143994	0.365866	0.547536	5.65647	0.0228523	0.0924082	no	no	no	no	no	no	no	no
Zm00001d034104	-0.192905	1.13724	0.293516	0.525568	0.0507321	0.0500476	0.824277	0.98245	0.351667	2.9803	0.0930761	0.246727	0.285442	2.28206	0.139828	0.420966	-0.118565	0.393168	0.534696	0.740564	0.495305	7.7085	0.00875686	0.0553565	0.422875	4.93472	0.0328664	0.14375	0.190051	1.13213	0.294587	0.523492	no	no	no	no	no	no	no	no
Zm00001d034105	0	0	1	1	5.12548e-15	0	1	1	5.12548e-15	0	1	1	-0.0199162	0.00434875	0.948748	1	0	0	1	1	-5.12548e-15	0	1	1	-5.12548e-15	0	1	1	-5.12548e-15	0	1	1	no	no	no	no	no	no	no	no
Zm00001d041656	-0.0850278	0.137745	0.712721	0.889875	0.0217439	0.00800276	0.929801	1	2.78552	62.6806	2.22798e-09	3.12036e-07	0.354538	3.29371	0.0779333	0.303426	0.414436	4.53539	0.0401489	0.146524	0.575598	6.55117	0.0148536	0.0781844	0.62375	4.62408	0.0383565	0.159587	-0.104359	0.217568	0.643726	0.836768	no	no	yes	no	no	no	no	no
Zm00001d034103	-0.33201	1.55089	0.221276	0.44042	0.674656	3.85629	0.0575414	0.194618	0.256898	0.787328	0.380965	0.618017	0.349275	1.55758	0.220304	0.533696	0.293728	1.10722	0.299897	0.527484	1.13919	19.9147	8.03331e-05	0.00274159	1.00582	12.8239	0.00102852	0.0143372	0.134318	0.277778	0.601486	0.804296	no	no	no	no	no	yes	yes	no
Zm00001d041657	0.404158	1.45781	0.235847	0.458439	0.161055	0.167405	0.685067	0.891482	0.351132	0.448082	0.507896	0.730944	1.37727	17.0693	0.000230728	0.00764684	0.255466	1.71329	0.199586	0.409641	-0.00935495	0.00133158	0.971111	1	0.458385	2.7987	0.10378	0.299101	-0.713958	3.02337	0.0913798	0.244743	no	no	no	yes	no	no	no	no
Zm00001d034108	-0.0920577	1.98159	0.167849	0.367195	-0.273892	13.9177	0.000660148	0.00886337	-0.133632	3.37045	0.0746942	0.210748	-0.0929537	2.021	0.163793	0.457798	-0.0212819	0.106684	0.745854	0.886228	-0.0828946	1.60937	0.212769	0.433969	-0.178966	7.49655	0.00956889	0.0639604	-0.150925	5.30335	0.0272073	0.10485	no	no	no	no	no	no	no	no
Zm00001d034109	-1.55863	10.6898	0.00263251	0.0190332	0.287685	0.305308	0.584522	0.819501	-1.51017	9.22989	0.00479043	0.0279835	-0.215353	0.218008	0.643815	0.885864	0.891064	3.54617	0.0690607	0.208993	-0.169756	0.139378	0.711431	0.888587	0.00210936	1.9431e-05	0.996511	1	0.512247	1.22256	0.277334	0.504285	yes	no	yes	no	no	no	no	no
Zm00001d035277	-0.121874	0.0214959	0.884414	0.999224	0.506215	0.147127	0.703992	0.905387	-0.195506	0.0208164	0.886242	0.995861	5.44491	4.60329	0.0400967	0.205544	0.0905134	0.0107822	0.917987	0.985023	-0.276992	0.0779512	0.782003	0.931776	0.0801892	0.00909513	0.924654	1	4.22664	2.19488	0.148864	0.339915	no	no	no	no	no	no	no	no
Zm00001d035270	-0.160336	3.09575	0.0870429	0.23732	-0.194608	3.50712	0.0692921	0.220069	-0.310622	9.23708	0.00441312	0.0263189	0.0207931	0.0516867	0.821448	0.977836	0.0784427	0.716836	0.402809	0.627249	-0.0563306	0.381621	0.540648	0.760145	-0.0386967	0.177272	0.676246	0.87768	-0.118858	1.6226	0.21094	0.425789	no	no	no	no	no	no	no	no
Zm00001d036787	1.93617	0.950311	0.337	0.573686	0.0821553	0.0118243	0.914092	1	-1.27996	2.69818	0.110319	0.277257	-0.703328	1.70668	0.200789	0.508919	1.09086	3.54577	0.0688747	0.208604	-0.73608	0.567372	0.456847	0.689599	3.32485	2.94531	0.095858	0.285236	0.757773	0.581391	0.451388	0.678559	no	no	no	no	no	no	no	no
Zm00001d033822	-1.18921	54.0511	1.18031e-08	1.67778e-06	-0.310284	2.93646	0.0952503	0.270072	-1.11921	36.0648	6.98425e-07	2.97801e-05	-0.352536	4.64218	0.0380016	0.198951	-0.329105	4.42815	0.0424399	0.15188	0.136146	0.756022	0.39037	0.626419	-0.110862	0.507427	0.480873	0.733537	-0.0195471	0.014922	0.903459	1	yes	no	yes	no	no	no	no	no
Zm00001d036788	0.116129	0.400153	0.531031	0.753227	0.0134724	0.00423552	0.948472	1	-0.303235	1.78694	0.189735	0.398257	0.0570697	0.0938821	0.761074	0.949795	0.0270139	0.0191692	0.890658	0.971879	0.283107	2.23626	0.143573	0.338767	-0.109103	0.254972	0.616691	0.837241	-0.354991	3.1517	0.0843522	0.231568	no	no	no	no	no	no	no	no
Zm00001d033826	0.232895	0.172014	0.680803	0.86765	0.544856	2.26108	0.141435	0.351072	-0.462017	0.40167	0.530258	0.748963	-0.12554	0.165212	0.686823	0.909676	-0.245111	0.563044	0.457941	0.677785	-0.0265515	0.00752857	0.93134	1	-0.736829	0.664027	0.420531	0.682075	-0.534526	2.6935	0.109518	0.276296	no	no	no	no	no	no	no	no
Zm00001d033824	0.312192	0.344022	0.56282	0.77968	1.95189	3.92907	0.0586462	0.197222	1.65502	0.432242	0.516949	0.738088	2.77646	1.45624	0.238918	0.557038	1.22534	1.48883	0.233878	0.453192	-5.12548e-15	0	1	1	-0.190243	0.167248	0.68608	0.884772	-5.12548e-15	0	1	1	no	no	no	no	no	no	no	no
Zm00001d028768	-1.51457	8.23885	0.00684258	0.0388019	0.0886231	0.0226174	0.881301	1	-1.52538	8.46087	0.00619926	0.0340065	-0.00122655	9.08849e-06	0.997611	1	-0.239334	0.271647	0.605439	0.794067	0.74238	2.84851	0.100155	0.268563	-0.517258	1.24483	0.271977	0.532435	-0.422122	0.871653	0.356754	0.589106	yes	no	yes	no	no	no	no	no
Zm00001d033829	0.194281	0.0722772	0.789593	0.940856	1.78439	3.78719	0.0595305	0.199237	0.0740426	0.00349288	0.953201	1	0.41394	0.453094	0.505193	0.797662	-0.349259	0.131276	0.719243	0.869423	-0.0185875	0.00102014	0.974698	1	-0.579436	0.454561	0.504508	0.752148	-1.81823	3.06336	0.0886451	0.239364	no	no	no	no	no	no	no	no
Zm00001d025861	2.10429	8.64357	0.00595484	0.0349884	1.07695	4.53109	0.0408386	0.154846	1.23749	3.54576	0.0685379	0.198565	0.771318	2.36832	0.133355	0.410248	2.26627	20.8627	6.55701e-05	0.00198039	-0.000168896	2.04256e-08	0.999887	1	0.592706	1.42	0.241903	0.497188	0.659524	1.75036	0.194927	0.405368	yes	no	no	no	yes	no	no	no
Zm00001d040125	-0.371141	7.96859	0.00772381	0.0422529	-0.0638833	0.189386	0.666041	0.879128	0.40514	7.54522	0.00935836	0.0463376	0.186274	2.00509	0.165416	0.460218	0.174352	1.84782	0.182541	0.387041	0.118371	0.853971	0.36162	0.597774	0.00796178	0.00386388	0.950781	1	-0.333921	6.48296	0.0153414	0.0689593	no	no	no	no	no	no	no	no
Zm00001d012711	0	0	1	1	5.12548e-15	0	1	1	5.12548e-15	0	1	1	-5.12548e-15	0	1	1	0	0	1	1	-5.12548e-15	0	1	1	-0.121225	0.0879833	0.771177	0.93825	-0.630596	0.203948	0.658573	0.84694	no	no	no	no	no	no	no	no
Zm00001d024652	0	0	1	1	-2.70843	4.116	0.144245	0.355087	5.12548e-15	0	1	1	2.76017	5.46452	0.09298	0.333277	0.136141	0.481442	0.493972	0.708062	-0.177925	0.832415	0.370025	0.605956	0.139344	0.48239	0.493551	0.743765	0.131034	0.430847	0.517388	0.735821	no	no	no	no	no	no	no	no
Zm00001d016435	0.128543	0.0362384	0.8501	0.978635	-0.290245	0.0868451	0.769929	0.948161	0.408068	0.0972199	0.757001	0.917712	0.435436	0.44647	0.508302	0.799313	-0.0955605	0.0268857	0.870678	0.960607	1.0053	2.83677	0.100832	0.269814	0.580715	0.788748	0.380409	0.645333	1.71202	7.2847	0.0105463	0.0525415	no	no	no	no	no	no	no	no
Zm00001d052838	-0.0750408	0.0449698	0.833262	0.967792	0.535678	1.98871	0.167108	0.389955	-0.194143	0.249065	0.620788	0.820935	1.0105	8.77678	0.00539317	0.06003	0.0526668	0.0250684	0.875087	0.963208	0.824259	6.50848	0.0151569	0.0792311	0.248625	0.608135	0.440618	0.699732	-0.512822	2.53666	0.120024	0.293414	no	no	no	no	no	no	no	no
ENSRNA049479006	0.67356	1.22439	0.277197	0.506443	-0.493116	0.512817	0.479397	0.732198	0.677973	0.952448	0.336814	0.57464	-0.159213	0.0681783	0.795772	0.965767	-0.104743	0.0296543	0.86442	0.957521	-0.206025	0.114843	0.737031	0.90434	-0.469739	0.596761	0.445792	0.704134	-0.450955	0.546664	0.465366	0.690649	no	no	no	no	no	no	no	no
Zm00001d030069	-2.31223	49.0139	4.94556e-08	4.97575e-06	-0.150951	0.164332	0.687788	0.89357	-1.06657	8.81524	0.00549795	0.0311065	-0.626847	3.77492	0.0605066	0.262676	-0.888943	7.6511	0.00917963	0.0541619	-1.08514	11.7079	0.00166237	0.0188487	-0.555331	2.53899	0.120499	0.327727	-0.463937	2.05535	0.160981	0.358316	yes	no	yes	no	no	yes	no	no
Zm00001d041781	0.433105	0.261855	0.612751	0.817076	0.42023	0.225944	0.638134	0.859387	3.79662	2.71077	0.110546	0.277602	-2.75501	1.57226	0.219965	0.533187	0.105845	0.0165225	0.898615	0.976333	-0.151725	0.0332789	0.856528	0.979417	-5.12548e-15	0	1	1	-0.0643181	0.00567152	0.940489	1	no	no	no	no	no	no	no	no
Zm00001d003668	-0.0269207	0.0104165	0.919278	1	0.0352409	0.0164033	0.898806	1	0.951639	10.1054	0.00304546	0.0198596	0.509235	4.10009	0.0503905	0.235591	0.755582	8.82314	0.00528465	0.0375168	0.615712	3.85762	0.0573234	0.188072	0.522024	4.17291	0.0484931	0.185481	0.389043	2.37949	0.131734	0.31293	no	no	no	no	no	no	no	no
Zm00001d024998	-0.179335	2.10139	0.155872	0.350113	-0.758482	28.5855	5.27636e-06	0.000301668	-0.380761	7.65379	0.0089065	0.0446088	-0.269063	4.70585	0.0367814	0.195302	-0.338762	7.49207	0.00958849	0.0558721	-0.631499	25.8478	1.17812e-05	0.000785111	-0.556647	20.0655	7.35382e-05	0.00235901	-0.365368	8.6464	0.00571134	0.0333402	no	no	no	no	no	no	no	no
Zm00001d000547	-0.167059	0.0523813	0.821104	0.961056	0.17326	0.0490047	0.826865	0.983756	-1.2764	1.1195	0.301613	0.53681	-5.12548e-15	0	1	1	0.390842	0.354353	0.557791	0.759072	-5.12548e-15	0	1	1	-5.12548e-15	0	1	1	-3.11334	2.91299	0.10208	0.263886	no	no	no	no	no	no	no	no
Zm00001d000545	-0.527725	1.76971	0.192882	0.4018	0.21371	0.205096	0.653714	0.87057	-0.915044	5.41506	0.0264955	0.0998593	-1.01394	8.51537	0.00641628	0.0664976	-0.203035	0.299952	0.587737	0.780501	-1.39778	14.1235	0.000692347	0.0106579	-0.21043	0.262951	0.611645	0.833567	-5.12548e-15	0	1	1	no	no	no	no	no	yes	no	no
Zm00001d000544	-1.50472	5.2445	0.0280172	0.10741	0.86839	1.28845	0.263878	0.515609	0.333973	0.251192	0.619306	0.819978	0.344336	0.310566	0.580802	0.850159	0.99672	2.48633	0.123638	0.303841	-0.56958	0.805516	0.375447	0.611337	0.539156	1.00668	0.322436	0.587411	1.16065	3.57124	0.0669089	0.197351	no	no	no	no	no	no	no	no
Zm00001d000548	0.0123969	0.000711126	0.978948	1	-0.28239	0.315049	0.579847	0.815555	-0.063222	0.0105768	0.918949	1	-5.12548e-15	0	1	1	0.268116	0.324847	0.574052	0.770626	-5.12548e-15	0	1	1	-5.12548e-15	0	1	1	-1.09736	1.57824	0.22121	0.438234	no	no	no	no	no	no	no	no
Zm00001d004431	0	0	1	1	5.12548e-15	0	1	1	0.0285164	0.00322772	0.955116	1	-0.142863	0.116597	0.735419	0.936817	4.13898	7.99633	0.00876055	0.0525599	0.237245	0.289019	0.595288	0.80536	0.329998	0.560102	0.460739	0.716798	-0.184004	0.164044	0.688676	0.868038	no	no	no	no	no	no	no	no
Zm00001d004430	3.90376	2.73716	0.113057	0.282807	5.12548e-15	0	1	1	-0.248026	0.049463	0.82617	0.961445	-0.374411	0.246228	0.624949	0.87577	0.464624	0.106493	0.747434	0.887584	-5.12548e-15	0	1	1	-3.48794	1.89722	0.183037	0.421926	-5.12548e-15	0	1	1	no	no	no	no	no	no	no	no
Zm00001d004437	0.889051	3.61205	0.06544	0.195802	0.35541	0.463922	0.50018	0.749323	-0.983737	1.78127	0.190422	0.399215	-1.17427	5.33535	0.0267777	0.161496	-1.26675	7.03996	0.011811	0.0643761	-2.133	3.34001	0.0759605	0.225035	1.31517	5.13037	0.0296637	0.134941	-0.241129	0.162424	0.689332	0.868651	no	no	no	no	no	no	no	no
Zm00001d004436	-0.894655	3.05606	0.0914767	0.245406	1.3333	1.47544	0.234709	0.479982	-0.338967	0.376748	0.54434	0.760163	-0.104615	0.0610775	0.806617	0.970887	0.195771	0.20959	0.650648	0.824844	-5.12548e-15	0	1	1	-5.12548e-15	0	1	1	0.622844	1.31138	0.26191	0.487071	no	no	no	no	no	no	no	no
Zm00001d004435	0.795247	8.46978	0.00617485	0.0359081	0.101743	0.14852	0.702234	0.904102	-0.508565	3.35125	0.0754902	0.212317	-0.0688139	0.0757215	0.784764	0.960205	0.181178	0.581367	0.450773	0.671081	0.414198	3.08314	0.087663	0.247269	0.220563	0.664438	0.420388	0.68197	0.121722	0.204317	0.653986	0.843858	no	no	no	no	no	no	no	no
Zm00001d004434	0.11771	0.224695	0.638447	0.835905	-3.88332	6.6097	0.0209591	0.0995952	0.753102	6.75492	0.0136211	0.0610873	0.203562	0.674899	0.416943	0.727818	0.138879	0.341061	0.562985	0.76209	-0.392226	2.64247	0.113067	0.289783	-0.327833	1.80096	0.188289	0.429054	0.207378	0.657829	0.422841	0.653622	no	no	no	no	no	no	no	no
ENSRNA049478205	-0.123673	0.0143636	0.905398	1	0.134621	0.0135642	0.908055	1	0.206397	0.0313159	0.86072	0.981314	-0.664129	0.404157	0.529741	0.815015	-0.443779	0.182006	0.672683	0.839328	-1.39757	1.739	0.197185	0.413001	0.408658	0.153592	0.69788	0.892649	-0.733025	0.474368	0.496245	0.717707	no	no	no	no	no	no	no	no
Zm00001d004439	0.907486	2.58462	0.116693	0.288963	1.42792	3.68895	0.0768557	0.235613	-0.326817	0.369612	0.547054	0.762133	1.47186	5.98004	0.0195207	0.132946	1.28851	5.5633	0.0239225	0.103811	0.487816	0.636669	0.49182	0.719998	1.34549	5.65518	0.0228668	0.113867	-0.871018	3.89036	0.0563282	0.175444	no	no	no	no	no	no	no	no
Zm00001d042054	-0.454025	0.535204	0.46919	0.699676	0.941441	2.53567	0.120094	0.314366	0.226785	0.162096	0.689629	0.873716	0.165109	0.136048	0.714415	0.926211	-0.524706	1.07936	0.305808	0.533489	2.06939	13.7183	0.000712531	0.0108635	1.31863	9.94364	0.00326104	0.0313774	0.14247	0.103513	0.749526	0.909694	no	no	no	no	no	yes	yes	no
Zm00001d021947	-0.388586	23.5526	2.38092e-05	0.000567539	-0.0196817	0.0480056	0.827815	0.984264	0.179899	3.96176	0.0542242	0.167661	-0.149602	3.44572	0.071663	0.289454	-0.43184	28.8918	4.83383e-06	0.000331278	-0.176673	4.8401	0.034347	0.134323	-0.106135	1.73412	0.196255	0.44015	-0.0702405	0.762935	0.388234	0.619974	no	no	no	no	no	no	no	no
Zm00001d036998	0	0	1	1	5.12548e-15	0	1	1	5.12548e-15	0	1	1	0.0497347	0.00803102	0.929883	1	7.14175	10.4526	0.00612455	0.0414927	0.239558	0.188696	0.670734	0.86034	2.7933	0.492886	0.494339	0.744328	-5.12548e-15	0	1	1	no	no	no	no	yes	no	no	no
Zm00001d036995	-1.85427	1.71107	0.252154	0.477262	5.12548e-15	0	1	1	1.19283	10.2615	0.00315205	0.0203644	0.269297	0.727405	0.400311	0.714194	0.227726	0.411154	0.526128	0.734182	0.502901	2.11407	0.156068	0.357672	0.481572	2.48985	0.124802	0.334778	-0.316182	1.03082	0.317877	0.549042	no	no	yes	no	no	no	no	no
Zm00001d036997	2.73153	0.75366	0.397495	0.633916	5.12548e-15	0	1	1	5.12548e-15	0	1	1	-0.284163	0.303543	0.588889	0.855207	6.36114	10.1027	0.00553445	0.0387057	-0.27489	0.288029	0.598489	0.807682	-3.77895	1.56641	0.227796	0.48077	-5.12548e-15	0	1	1	no	no	no	no	yes	no	no	no
Zm00001d036993	0	0	1	1	5.12548e-15	0	1	1	5.12548e-15	0	1	1	-0.279451	0.312876	0.581875	0.850843	0.504734	0.505121	0.485128	0.700649	-0.569791	1.5092	0.232938	0.458565	-5.12548e-15	0	1	1	-0.311797	0.450612	0.509408	0.729272	no	no	no	no	no	no	no	no
Zm00001d036992	0.482728	0.507706	0.480753	0.709848	0.0626271	0.0031449	0.95559	1	-1.70896	4.13809	0.0493904	0.156686	0.0706412	0.0132695	0.908936	1	0.196937	0.0913779	0.764182	0.898412	0.60213	0.877267	0.355228	0.591087	0.4355	0.362566	0.55088	0.788411	-1.0695	3.36936	0.0747394	0.213026	no	no	no	no	no	no	no	no
Zm00001d008899	-3.1443	2.15929	0.154287	0.347661	-2.7135	1.18116	0.287573	0.543099	-2.37168	2.81181	0.106139	0.270257	1.1455	1.33436	0.259043	0.577197	-0.516724	0.452893	0.507189	0.718257	3.49581	2.9622	0.0976896	0.264325	-5.12548e-15	0	1	1	-1.83722	0.705879	0.408845	0.640089	no	no	no	no	no	no	no	no
Zm00001d000717	-1.84906	0.963228	0.334842	0.571182	0.0579652	0.0028763	0.957613	1	-0.0901431	0.0115159	0.915312	1	3.26711	3.01815	0.0934094	0.334207	1.03689	0.643609	0.429214	0.651378	0.183511	0.0954077	0.759715	0.918082	-0.0511773	0.00967015	0.922371	1	-5.12548e-15	0	1	1	no	no	no	no	no	no	no	no
Zm00001d008891	-0.566214	5.16422	0.0292774	0.110843	0.631682	4.99596	0.0318559	0.131113	0.339923	1.47465	0.232707	0.45453	0.280639	1.20225	0.280326	0.602065	0.705241	7.62566	0.00908562	0.0537402	-0.434478	3.03761	0.0900956	0.251748	0.651905	6.37665	0.0162235	0.0910915	0.451998	3.22581	0.0810828	0.225466	no	no	no	no	no	no	no	no
Zm00001d008893	-0.2221	9.35306	0.00419749	0.0269244	0.101807	1.58568	0.216094	0.455812	0.232068	8.08787	0.00732073	0.0385087	0.019539	0.0717567	0.790334	0.963221	-0.13915	3.67594	0.0632117	0.197011	0.156432	4.6019	0.0387963	0.145231	0.0766798	1.11165	0.29879	0.562696	0.0817001	1.26308	0.26855	0.494878	no	no	no	no	no	no	no	no
Zm00001d008892	-0.987266	2.06306	0.15959	0.355488	-0.614004	0.678888	0.415427	0.672236	0.184024	0.0633509	0.802716	0.948033	0.414083	0.452095	0.505659	0.797951	0.0193149	0.000981057	0.975187	1	0.0296557	0.00236862	0.961454	1	1.30245	4.95562	0.0323928	0.142481	-0.185772	0.106564	0.745992	0.907324	no	no	no	no	no	no	no	no
Zm00001d009627	0.0429239	0.367645	0.548118	0.767583	0.228788	8.40011	0.00636862	0.0441515	0.421328	27.5939	7.02797e-06	0.000181861	-0.0385267	0.293564	0.591303	0.856629	0.0696964	0.964636	0.332614	0.56102	0.216821	9.38311	0.00414348	0.0341575	0.195275	7.5685	0.00925942	0.0626328	-0.0770761	1.17918	0.284783	0.512983	no	no	no	no	no	no	no	no
Zm00001d045660	-0.0203111	0.0026755	0.959035	1	-0.71045	0.906555	0.347416	0.607108	0.91834	4.70548	0.0367884	0.127331	0.388956	1.19186	0.282249	0.603487	0.917656	6.85058	0.0129016	0.0684345	1.06357	11.0366	0.00206664	0.0215047	0.440499	1.93161	0.173167	0.408722	0.0721675	0.0398297	0.842943	0.965518	no	no	no	no	no	yes	no	no
Zm00001d045665	0.0975894	2.18545	0.148068	0.338247	0.00348317	0.00222825	0.962613	1	0.323399	18.8775	0.000109928	0.00152141	0.146698	4.92657	0.0328725	0.182445	0.0596645	0.8163	0.372305	0.599303	0.0919165	1.93686	0.172599	0.380974	-0.0336583	0.259668	0.613476	0.834741	0.203772	9.51553	0.00391418	0.0250088	no	no	no	no	no	no	no	no
Zm00001d045667	0.0278341	0.0224498	0.881738	0.997614	0.185423	0.920924	0.343671	0.602921	0.032131	0.0273729	0.869523	0.986157	0.467368	6.8893	0.0126701	0.101826	-0.00547847	0.000935159	0.975774	1	0.299969	2.81607	0.102037	0.271595	0.101068	0.323507	0.57306	0.804365	0.67909	14.3377	0.000562714	0.00559267	no	no	no	no	no	no	no	no
Zm00001d045669	-0.0344196	0.0100062	0.920878	1	-0.337094	0.798573	0.37749	0.636157	-0.138078	0.146975	0.703711	0.882894	0.822489	6.60578	0.0144751	0.110809	0.423598	1.39493	0.245363	0.466947	0.471511	2.26996	0.140679	0.33469	0.791891	4.53599	0.0401364	0.163679	0.651984	3.27979	0.0785376	0.220926	no	no	no	no	no	no	no	no
Zm00001d045668	0.3354	0.70833	0.405587	0.64147	0.614102	2.2547	0.141981	0.352084	0.249154	0.449221	0.507007	0.730351	0.570089	2.85354	0.0998676	0.346822	0.126122	0.149202	0.701586	0.857915	0.858213	6.72175	0.0137053	0.0743391	0.475868	2.17771	0.148766	0.373156	0.0245218	0.00570736	0.9402	1	no	no	no	no	no	no	no	no
Zm00001d032204	0.75254	11.9409	0.0014314	0.0121235	1.06507	17.7714	0.000161264	0.00329918	0.275264	1.2936	0.262942	0.491527	0.241652	1.32454	0.25741	0.575472	0.539659	5.91371	0.0201581	0.0923937	0.286067	1.78639	0.189801	0.403409	0.114359	0.25341	0.617769	0.838263	0.259236	1.57368	0.217804	0.433899	no	yes	no	no	no	no	no	no
Zm00001d029937	0.306854	2.2823	0.139637	0.32598	0.348311	2.48495	0.123739	0.320631	0.162429	0.526245	0.472907	0.70106	0.190983	0.956902	0.334534	0.655862	0.315144	2.38372	0.131401	0.315876	0.252649	1.78014	0.19056	0.404131	0.371005	3.58019	0.0665837	0.226885	0.42015	4.28297	0.0457736	0.15117	no	no	no	no	no	no	no	no
Zm00001d044398	0	0	1	1	5.12548e-15	0	1	1	-1.53723	6.4681	0.021137	0.0845371	-5.12548e-15	0	1	1	0	0	1	1	-1.22597	6.15058	0.0240496	0.106907	-1.32813	7.50822	0.0140666	0.0827039	-5.12548e-15	0	1	1	no	no	no	no	no	no	no	no
Zm00001d044399	1.73923	5.03491	0.033297	0.121659	1.22246	3.28374	0.0783657	0.238335	0.664593	1.98382	0.167617	0.366815	1.35287	1.41405	0.295097	0.616913	0.0219338	0.000965356	0.985827	1	0.788741	1.19432	0.282555	0.515108	0.185656	0.0292688	0.878688	0.996333	0.546907	0.366128	0.571086	0.779149	no	no	no	no	no	no	no	no
Zm00001d044393	-0.0716568	1.04461	0.313611	0.548095	-0.272761	11.8988	0.00145578	0.0156529	-0.222748	8.09948	0.00728271	0.0383699	-0.0185457	0.0692473	0.793945	0.965046	-0.0137128	0.0380531	0.84644	0.947182	0.0558745	0.630065	0.432563	0.667609	-0.11888	2.84247	0.100503	0.293449	-0.327184	21.453	4.65291e-05	0.000761269	no	no	no	no	no	no	no	no
Zm00001d044390	-1.73785	32.8186	2.33192e-06	9.61685e-05	-0.895925	7.6457	0.00934077	0.0575747	-1.39672	20.3018	8.20719e-05	0.00121628	-0.670315	5.54762	0.0247591	0.153909	-0.817308	8.26923	0.00709379	0.0457963	-0.00344828	0.000151535	0.990254	1	0.0718184	0.0640301	0.801844	0.955712	-0.0718409	0.0604869	0.807289	0.944545	yes	no	yes	no	no	no	no	no
Zm00001d044391	-0.00422233	0.00293841	0.957072	1	0.160667	3.4423	0.0717979	0.225691	-0.172715	3.99701	0.0532174	0.165323	-0.124299	2.56089	0.118328	0.38228	-0.0485909	0.390462	0.53602	0.741539	0.0844606	1.18747	0.283123	0.515628	-0.0815316	1.09988	0.301322	0.565489	-0.0675957	0.756982	0.390072	0.621916	no	no	no	no	no	no	no	no
Zm00001d044396	2.72856	2.97877	0.0963259	0.253671	0.123878	0.0404458	0.842189	0.993021	1.15213	3.13868	0.088272	0.237281	2.75551	2.86246	0.102718	0.351876	0.140843	0.00949513	0.923128	0.987697	0.793009	0.340422	0.564654	0.780152	-5.12548e-15	0	1	1	-2.61546	2.54015	0.123167	0.299021	no	no	no	no	no	no	no	no
Zm00001d044397	0.65618	0.904896	0.347852	0.584431	0.088019	0.0159899	0.900083	1	0.0392215	0.0143512	0.905314	1	-0.152809	0.260528	0.612891	0.868814	-0.00848698	0.000364237	0.984879	1	-0.396592	1.84046	0.183392	0.395089	-0.203311	0.145737	0.7049	0.896891	0.107265	0.132059	0.718444	0.887936	no	no	no	no	no	no	no	no
Zm00001d044394	-0.125405	1.96866	0.169206	0.368844	0.00553036	0.00337808	0.953975	1	0.0648533	0.430054	0.516156	0.737488	-0.137915	2.39847	0.130252	0.405001	-0.205933	5.58795	0.0236342	0.102905	0.0662463	0.588829	0.447905	0.681494	-0.242714	7.73383	0.00858842	0.0595787	0.00946676	0.0107898	0.917849	1	no	no	no	no	no	no	no	no
Zm00001d029938	-0.0994063	1.65973	0.205906	0.419916	-0.111268	1.62586	0.210492	0.44876	-0.179012	4.29178	0.0455633	0.14793	-0.108089	1.914	0.175088	0.473646	-0.2585	11.1251	0.00199285	0.0193405	-0.2366	9.25603	0.00437709	0.0354237	-0.0782418	1.01203	0.32117	0.586299	-0.233868	9.083	0.00471808	0.0288257	no	no	no	no	no	no	no	no
Zm00001d023523	-0.279538	20.207	7.01438e-05	0.00128616	0.00759818	0.0119737	0.913477	1	0.453631	41.4844	1.84377e-07	1.05415e-05	0.146946	5.54896	0.0240921	0.151331	-0.059904	0.930239	0.341272	0.569718	0.0642513	1.06162	0.309759	0.544706	0.201244	10.4498	0.00263553	0.0272414	0.04137	0.44348	0.509717	0.729344	no	no	no	no	no	no	no	no
Zm00001d043622	1.35811	1.9991	0.166032	0.364753	0.502945	0.879176	0.354712	0.614239	2.92006	22.7998	3.01833e-05	0.000555526	0.573064	1.08953	0.303575	0.626089	1.30839	4.09864	0.0504288	0.169913	0.389574	0.17633	0.677056	0.864724	1.51615	7.08203	0.0115825	0.0727732	3.35454	28.5365	5.35105e-06	0.000131185	no	no	yes	no	no	no	no	yes
Zm00001d043621	0.347642	1.69444	0.201333	0.41309	-0.774974	6.3003	0.0167352	0.0857488	-0.300767	0.928066	0.34183	0.579782	0.191547	0.535304	0.469149	0.768703	0.266684	0.596438	0.44501	0.666311	-0.0767581	0.0901793	0.765687	0.921445	0.436699	1.27661	0.266045	0.525753	1.05514	13.9915	0.000641804	0.00617263	no	no	no	no	no	no	no	yes
Zm00001d043620	-0.104317	0.278017	0.60143	0.80957	0.567435	6.60144	0.0147513	0.0787392	0.150585	0.467752	0.498661	0.722994	0.343214	3.07331	0.0886066	0.324441	0.258586	1.76607	0.192726	0.40114	0.521189	7.04623	0.0119985	0.0681595	0.332009	2.90467	0.0974534	0.287882	0.18034	0.864681	0.358992	0.591107	no	no	no	no	no	no	no	no
Zm00001d043625	-0.0190416	0.098591	0.75535	0.919211	-0.127958	3.53773	0.0681428	0.217781	-0.303163	20.1996	7.0316e-05	0.00108083	-0.240334	15.681	0.000341187	0.00987543	-0.120524	3.95006	0.0545629	0.179375	-0.0854135	1.98177	0.16783	0.374179	-0.22428	13.6246	0.000738672	0.0113994	-0.0333269	0.30159	0.586297	0.792262	no	no	no	no	no	no	no	no
Zm00001d007010	0.333302	9.93873	0.00326785	0.0223245	0.200677	2.91877	0.0962147	0.272125	0.18025	2.30971	0.137353	0.320505	0.0647406	0.375645	0.543818	0.824615	0.269153	6.50393	0.0151896	0.0765609	0.108595	1.0585	0.310461	0.545538	0.326384	9.53863	0.00387559	0.0353329	0.0495312	0.219207	0.642484	0.835892	no	no	no	no	no	no	no	no
Zm00001d007012	-0.0556384	0.364404	0.549878	0.769246	0.147643	2.05376	0.160508	0.380932	-0.0378556	0.134411	0.71606	0.891256	0.220986	5.89281	0.0203637	0.136398	-0.0111216	0.0145916	0.904529	0.979047	0.0985683	1.13216	0.294441	0.528323	0.023563	0.0624358	0.804115	0.956983	-0.516346	31.2282	2.51345e-06	7.13902e-05	no	no	no	no	no	no	no	no
Zm00001d007015	2.31797	3.95656	0.0543742	0.172497	0.863306	1.01045	0.321543	0.58011	-0.695597	0.552833	0.462015	0.692329	-0.713393	0.609644	0.440056	0.746548	1.08874	3.34492	0.075755	0.221713	0.929178	1.09315	0.302785	0.536804	2.34067	5.92369	0.0200608	0.104814	0.188278	0.0914206	0.764129	0.919352	no	no	no	no	no	no	no	no
Zm00001d007016	-0.191127	0.251063	0.619395	0.822041	0.0524558	0.0207592	0.886245	1	-0.0599445	0.0235277	0.878954	0.991267	0.829223	6.38688	0.0160582	0.118395	0.0991493	0.0828938	0.775074	0.905553	-0.621712	3.86541	0.0570847	0.187567	-0.0126061	0.00133215	0.971088	1	0.505294	2.09632	0.156358	0.351528	no	no	no	no	no	no	no	no
Zm00001d007018	0.518068	1.59558	0.214697	0.431707	0.21586	0.419916	0.521114	0.766812	-1.2216	1.36674	0.250099	0.47633	0.422438	1.93752	0.172528	0.470376	0.441675	2.2529	0.142135	0.331963	0.740508	3.42732	0.0723912	0.218428	0.596531	2.0424	0.161638	0.393104	-0.554293	2.72669	0.107432	0.272766	no	no	no	no	no	no	no	no
Zm00001d021290	0.769418	0.304434	0.584545	0.796763	1.00123	0.567904	0.456022	0.710314	-2.05548	4.91607	0.0330479	0.117455	2.48338	2.44116	0.126988	0.399319	0.161558	0.0116965	0.91448	0.983409	-2.10067	3.70249	0.0623108	0.198672	-0.676256	0.188061	0.667138	0.871171	1.46415	2.14944	0.151353	0.343985	no	no	no	no	no	no	no	no
Zm00001d009149	-0.609757	0.233627	0.634815	0.833411	5.12548e-15	0	1	1	5.12548e-15	0	1	1	-5.12548e-15	0	1	1	0.205416	0.0133316	0.909388	0.981015	-5.12548e-15	0	1	1	-5.12548e-15	0	1	1	-0.971399	0.634132	0.43647	0.66581	no	no	no	no	no	no	no	no
Zm00001d009144	0	0	1	1	5.12548e-15	0	1	1	0.347865	0.260896	0.615453	0.816984	-0.182011	0.0911188	0.766075	0.951697	2.70147	2.43376	0.13543	0.321636	-5.12548e-15	0	1	1	3.29581	11.5513	0.00304992	0.0301473	-5.12548e-15	0	1	1	no	no	no	no	no	no	yes	no
Zm00001d009146	-0.494079	13.0566	0.000929418	0.00876737	-0.357678	5.41412	0.0258146	0.114425	0.309098	4.05703	0.0516316	0.161659	-0.115809	0.723324	0.400769	0.714662	0.100067	0.540193	0.467192	0.68561	0.419191	9.44645	0.00405578	0.0337126	0.212311	2.42914	0.12799	0.340619	0.794184	33.6287	1.364e-06	4.3575e-05	no	no	no	no	no	no	no	no
Zm00001d009147	0.279618	7.48603	0.00961502	0.0496418	-0.253653	4.839	0.0343661	0.137963	0.217074	3.52823	0.068497	0.198484	-0.00603146	0.00334856	0.954177	1	0.173889	2.83563	0.100898	0.266073	0.179335	3.00087	0.0918303	0.254578	0.168021	2.69916	0.109159	0.308858	0.238111	5.29957	0.0272586	0.10497	no	no	no	no	no	no	no	no
Zm00001d009140	0.305562	1.10069	0.301147	0.53397	2.01928	27.3757	7.49045e-06	0.000385571	3.30873	65.012	1.45684e-09	2.1809e-07	0.518101	1.78736	0.189684	0.494234	1.08608	10.5659	0.00251096	0.0226784	1.90251	29.4316	4.14678e-06	0.00041186	1.23962	11.0942	0.00201833	0.022735	3.27786	98.5469	8.0429e-12	1.37698e-09	no	yes	yes	no	yes	yes	yes	yes
Zm00001d008239	-0.0598061	0.190109	0.665444	0.856541	0.271881	3.19216	0.0824648	0.245548	0.69085	20.1255	7.20766e-05	0.00109971	0.296979	4.84498	0.0342619	0.186887	-0.0128795	0.00894087	0.925195	0.988823	0.0521087	0.147902	0.702824	0.882585	0.246291	3.3048	0.0774559	0.249527	0.550406	16.4174	0.000261007	0.00305096	no	no	no	no	no	no	no	no
Zm00001d008238	0.165945	3.80799	0.058869	0.182453	-0.0451655	0.22082	0.641266	0.861434	-0.235413	6.20379	0.0175263	0.0736001	0.0148061	0.0297602	0.864007	0.995996	-0.0576394	0.446731	0.508179	0.718898	-0.00993513	0.0135582	0.907955	1	-0.125948	2.15761	0.1506	0.376238	0.00558053	0.00423623	0.948467	1	no	no	no	no	no	no	no	no
Zm00001d008235	0.115376	0.00582265	0.939982	1	1.86534	4.27535	0.0527198	0.183395	5.12548e-15	0	1	1	2.75623	1.53687	0.230343	0.546544	0	0	1	1	-5.12548e-15	0	1	1	-5.12548e-15	0	1	1	0.682543	0.184042	0.6728	0.856562	no	no	no	no	no	no	no	no
Zm00001d008234	-0.621133	1.92748	0.174997	0.376875	5.12548e-15	0	1	1	-0.546312	1.02496	0.319234	0.556215	-3.25155	3.18949	0.0839654	0.315729	0.0394923	0.00191325	0.965394	1	1.6076	2.65384	0.113489	0.290501	0.417702	0.346916	0.560161	0.794898	0.973668	4.23356	0.0481846	0.156919	no	no	no	no	no	no	no	no
Zm00001d008237	-0.0136287	0.00491703	0.944487	1	0.431761	4.06123	0.051436	0.180512	0.539102	6.46768	0.0154531	0.0670672	0.38248	3.9832	0.0536092	0.244732	0.433794	5.34024	0.0267128	0.111833	0.544282	8.11311	0.00723835	0.0493514	0.439522	5.46067	0.0251649	0.121296	0.0734166	0.156897	0.694381	0.872778	no	no	no	no	no	no	no	no
Zm00001d008236	0.0397259	0.321832	0.57405	0.788609	-0.450047	32.2542	1.90033e-06	0.00014784	-0.206089	6.99831	0.012042	0.0556786	-0.109219	2.42872	0.127929	0.400999	-0.064765	0.852888	0.361921	0.589529	-0.107284	2.3541	0.133747	0.323988	-0.236593	11.4087	0.00177484	0.0209678	-0.292952	17.4186	0.000182573	0.00225851	no	no	no	no	no	no	no	no
Zm00001d008230	-0.562277	9.86876	0.0033663	0.0228161	0.215199	1.17571	0.285481	0.540786	0.312316	2.24764	0.142587	0.328757	1.36702	57.3279	6.15141e-09	5.95687e-06	-0.57672	10.3393	0.00276027	0.0241762	0.0022235	0.000141258	0.990583	1	0.260949	1.8861	0.178185	0.415714	-0.537343	9.52915	0.00389137	0.0249181	no	no	no	yes	no	no	no	no
Zm00001d008233	0.0561968	0.395826	0.533248	0.755315	-0.183215	3.33246	0.0762786	0.234357	-0.261441	6.95458	0.0122899	0.0564959	-0.248362	7.63494	0.00898325	0.0821159	-0.0363347	0.166417	0.685746	0.847379	-0.0500486	0.312174	0.579828	0.793043	-0.201119	5.06383	0.0306722	0.137809	-0.127464	2.01634	0.164266	0.362737	no	no	no	no	no	no	no	no
Zm00001d003451	1.52448	1.28605	0.264316	0.490957	-1.5814	4.09491	0.0505284	0.178375	-0.150728	0.0223354	0.882037	0.993623	0.911311	2.01727	0.164171	0.458319	1.58323	2.18457	0.148147	0.34031	-0.452977	0.347615	0.55917	0.776255	-0.133652	0.0174632	0.895607	1	1.12026	2.63049	0.113606	0.282975	no	no	no	no	no	no	no	no
Zm00001d029801	-0.4845	7.18409	0.0110476	0.0548452	0.186911	0.872315	0.356574	0.616282	-0.648342	10.9653	0.00212819	0.0150258	0.00440858	0.000600853	0.98058	1	0.0256475	0.0211847	0.885094	0.96843	0.382951	4.87097	0.0338124	0.132933	0.143804	0.633634	0.431273	0.691448	0.119613	0.471442	0.496749	0.718103	no	no	no	no	no	no	no	no
Zm00001d031949	1.32174	17.0962	0.00020467	0.00289075	0.509051	3.30386	0.0774963	0.236675	0.698131	3.76298	0.0603108	0.180956	0.360404	0.833853	0.367271	0.686546	0.522488	4.08742	0.0507286	0.170608	0.405865	2.49289	0.123159	0.306671	0.462945	3.15908	0.0840043	0.262542	0.584753	3.3983	0.0735563	0.210604	yes	no	no	no	no	no	no	no
Zm00001d005658	-3.97509	52.3659	2.6659e-08	3.07103e-06	-0.832328	2.11624	0.155185	0.372839	-1.52261	7.34991	0.0105593	0.0506207	-2.3848	20.1773	8.16477e-05	0.00370982	-2.09165	14.3844	0.000603215	0.00858238	-1.54142	9.85888	0.00355114	0.0308762	-0.333908	0.408996	0.526892	0.769576	-1.47085	8.85522	0.00543303	0.0321689	yes	no	no	yes	yes	yes	no	yes
Zm00001d044537	0.38027	1.8779	0.179107	0.38277	0.0942711	0.102194	0.751071	0.935946	-0.0812224	0.0757276	0.784755	0.936441	-0.217807	0.702726	0.407433	0.720437	-0.0750164	0.0794216	0.779706	0.908533	-0.129012	0.24759	0.621821	0.824518	-0.0877436	0.110927	0.741034	0.919004	0.327791	1.44093	0.237874	0.459038	no	no	no	no	no	no	no	no
Zm00001d044534	-0.473617	3.61836	0.0652161	0.195409	0.150339	0.2974	0.5889	0.822804	-0.441723	2.43906	0.127146	0.304235	0.194293	0.567446	0.456202	0.759152	-0.512367	4.24537	0.0466835	0.1614	0.448594	3.34129	0.0759072	0.224941	0.299494	1.35694	0.251775	0.509244	-0.703799	7.79509	0.0083532	0.0444224	no	no	no	no	no	no	no	no
Zm00001d044535	-0.0270167	0.00462853	0.946138	1	-2.46085	11.7945	0.00151815	0.0160782	1.38285	9.21251	0.0044603	0.0264883	0.0755297	0.0409145	0.840848	0.985916	0.271313	0.524489	0.473641	0.690585	-0.00880842	0.000525934	0.981831	1	0.365624	0.452924	0.505272	0.752543	0.0922043	0.0582596	0.810646	0.946435	no	yes	yes	no	no	no	no	no
Zm00001d044532	1.70701	3.60153	0.0658152	0.196539	-0.262719	0.20608	0.652598	0.869781	0.0285604	0.000363217	0.9849	1	0.695409	0.684797	0.413423	0.72537	0.169146	0.0163179	0.899069	0.976528	1.86418	2.57911	0.117071	0.296789	0.355106	0.394329	0.534019	0.775177	1.13421	2.84395	0.100417	0.261139	no	no	no	no	no	no	no	no
Zm00001d041711	0.242971	9.28706	0.00431877	0.0275087	0.336543	14.5484	0.000519718	0.00751167	0.139895	2.4718	0.124704	0.300492	0.0277658	0.122138	0.728775	0.932986	0.32077	16.2966	0.000272653	0.00512114	0.274129	11.9518	0.00142514	0.0170445	0.163582	4.25632	0.0464164	0.180244	0.102142	1.65124	0.207044	0.420851	no	no	no	no	no	no	no	no
Zm00001d051879	0.0451972	0.46503	0.499672	0.726314	0.121305	2.68966	0.109762	0.296981	0.417627	30.9468	2.71587e-06	8.69416e-05	0.221266	11.0872	0.00202412	0.0314897	-0.171252	6.6563	0.0141342	0.0729418	0.019285	0.0844514	0.77303	0.925963	0.0354391	0.283533	0.597685	0.823122	0.200807	9.14378	0.00459517	0.0282642	no	no	no	no	no	no	no	no
Zm00001d011532	-0.0277387	0.164652	0.687325	0.872443	-0.134022	2.9996	0.0918964	0.263927	-0.0707081	0.842952	0.3647	0.602179	-0.00335246	0.00234707	0.96163	1	-0.0963071	1.96657	0.169427	0.369578	-0.134772	3.84404	0.0577418	0.188924	-0.166016	5.77901	0.0215232	0.109374	-0.240779	12.231	0.00127463	0.01053	no	no	no	no	no	no	no	no
Zm00001d012067	-0.386047	13.3221	0.000830207	0.00806978	0.0857945	0.532814	0.470177	0.724111	0.248559	4.37514	0.0436251	0.143524	0.176959	2.8265	0.101427	0.349459	0.215383	4.22835	0.0471017	0.162519	0.278101	6.98447	0.0121199	0.0686225	0.269425	6.62338	0.0143553	0.0838374	-0.016455	0.0248775	0.875559	0.984571	no	no	no	no	no	no	no	no
Zm00001d045479	-0.276954	7.14626	0.0112427	0.055475	-0.00367508	0.00100475	0.974889	1	0.0807068	0.475544	0.494895	0.720139	-0.0663291	0.412933	0.52458	0.811318	-0.429569	17.2278	0.00019533	0.00409619	0.119727	1.29948	0.261879	0.491557	0.0690324	0.441293	0.510756	0.756636	-0.460037	20.0357	7.42732e-05	0.00110282	no	no	no	no	no	no	no	no
Zm00001d002856	0.933492	31.5721	2.57521e-06	0.000104745	0.530872	8.54489	0.00608124	0.0427605	1.35978	48.6743	4.43489e-08	3.57887e-06	0.932832	30.3211	3.61526e-06	0.000425968	-0.457872	7.46726	0.00984018	0.0568682	0.233763	1.91932	0.174828	0.383968	0.401473	5.84109	0.02109	0.10788	0.0106879	0.00408843	0.949387	1	no	no	yes	no	no	no	no	no
Zm00001d025737	2.73677	1.72295	0.200051	0.411359	0.755979	0.812106	0.375242	0.634231	0.620549	0.745883	0.395175	0.631595	-3.60918	3.09388	0.0895945	0.326361	5.32712	10.8741	0.00267295	0.0236049	0.195502	0.0320845	0.859142	0.98087	-1.10356	2.15089	0.153712	0.381393	4.2459	5.13028	0.0315041	0.116179	no	no	no	no	yes	no	no	no
Zm00001d006059	0.536578	4.70163	0.0374903	0.132182	0.972592	13.3214	0.000903595	0.0110674	0.786909	8.01622	0.0078597	0.0406727	0.790954	10.3683	0.00288917	0.0398441	0.139338	0.331867	0.568495	0.766435	1.00434	15.6871	0.000379068	0.00718306	0.769116	10.151	0.00315947	0.0307448	0.272805	1.27619	0.266804	0.492654	no	no	no	no	no	yes	no	no
Zm00001d006052	-0.407165	22.2194	3.63224e-05	0.000779472	-0.186137	3.63256	0.0647153	0.210298	-0.180516	3.60678	0.0656275	0.192182	-0.415273	22.9214	2.90416e-05	0.00182544	-0.282342	10.9044	0.00218222	0.020554	0.02705	0.100673	0.752867	0.914036	-0.133426	2.40633	0.129643	0.343513	-0.188547	4.7596	0.0357847	0.127255	no	no	no	no	no	no	no	no
Zm00001d006050	-1.37519	2.60355	0.115408	0.286928	-0.143336	0.0162531	0.899268	1	0.0933296	0.00861667	0.926559	1	0.891686	1.60606	0.21323	0.524421	0.786207	1.53397	0.223579	0.44003	-0.303987	0.199684	0.657668	0.850861	1.13535	1.93772	0.172506	0.40772	0.0856709	0.0142171	0.905755	1	no	no	no	no	no	no	no	no
Zm00001d006057	0.0562722	0.465053	0.499661	0.726314	-0.0324415	0.125617	0.7251	0.920296	0.100783	1.19639	0.28135	0.514395	0.254085	9.55975	0.00384065	0.0480608	0.0696479	0.722252	0.401055	0.625555	0.109874	1.81211	0.18672	0.399319	-0.0419675	0.262532	0.611533	0.833525	-0.190328	5.31973	0.0269866	0.104194	no	no	no	no	no	no	no	no
Zm00001d006056	0.328137	5.88933	0.020398	0.08558	-0.696855	10.5752	0.00250126	0.0229046	-0.411089	4.52654	0.0403326	0.135594	0.182879	1.82542	0.185149	0.487791	0.330864	3.1476	0.0845464	0.237678	-0.0788513	0.187809	0.667347	0.857762	-0.0168636	0.00799695	0.929242	1	-0.1077	0.309416	0.5815	0.788187	no	no	no	no	no	no	no	no
Zm00001d006055	0.148367	0.841294	0.365166	0.601581	0.0805573	0.203383	0.654724	0.870867	-0.0404873	0.0523482	0.820329	0.958505	0.0357187	0.0502062	0.823979	0.97853	0.232621	2.1427	0.151978	0.345888	0.312879	3.91065	0.0557214	0.184787	0.0617417	0.150836	0.700038	0.894068	0.117144	0.534909	0.469312	0.694385	no	no	no	no	no	no	no	no
Zm00001d006054	0.266909	0.376038	0.543609	0.763996	-0.521126	1.10148	0.300977	0.55855	-1.81296	12.6227	0.00109132	0.00903454	0.726754	1.77039	0.191749	0.497315	-0.379482	0.61824	0.436877	0.658813	-0.307761	0.595315	0.445436	0.679557	0.207638	0.159112	0.692346	0.888933	-0.351861	0.681108	0.414672	0.64569	no	no	yes	no	no	no	no	no
Zm00001d032692	-0.562477	8.10754	0.00725644	0.0404502	0.17118	0.677028	0.41606	0.672717	0.199972	0.861206	0.359618	0.597591	-0.0543627	0.0818366	0.776473	0.956904	0.429162	4.04225	0.0519556	0.173398	-0.198794	1.09201	0.303032	0.537114	0.0304515	0.0247181	0.875955	0.995055	0.0656402	0.102139	0.751136	0.911042	no	no	no	no	no	no	no	no
Zm00001d032693	-0.260407	1.33446	0.255666	0.481207	-0.729965	7.61789	0.00905326	0.0563678	0.564397	4.63686	0.0381055	0.130541	-0.0290921	0.0162377	0.899315	1	-0.218626	0.864647	0.358671	0.58654	-0.111708	0.226632	0.636925	0.835926	-0.0583968	0.0668849	0.797409	0.953367	0.450809	3.92264	0.055366	0.173284	no	no	no	no	no	no	no	no
Zm00001d000840	-1.63556	3.94935	0.0545834	0.172948	-0.546922	0.712687	0.404161	0.661511	1.31195	3.89588	0.0561625	0.172058	0.266625	0.211573	0.648319	0.888608	-0.0641466	0.0089317	0.925233	0.98883	-0.374381	0.237584	0.628929	0.829788	-0.320425	0.243947	0.624387	0.842925	-0.00805479	0.000193056	0.988991	1	no	no	no	no	no	no	no	no
Zm00001d032699	-0.040201	0.215807	0.645067	0.840983	-0.465646	22.4102	3.417e-05	0.00110991	-0.30617	10.0766	0.0030827	0.0200434	-0.153769	3.13749	0.0850268	0.317447	-0.242201	7.83345	0.00820946	0.0504588	-0.236545	7.44015	0.00981916	0.0596269	-0.40825	22.0061	3.89001e-05	0.00156347	-0.366877	17.8229	0.000158381	0.00202511	no	no	no	no	no	no	no	no
Zm00001d002996	-1.43491	19.4105	9.16764e-05	0.00158266	-0.186273	0.248876	0.62092	0.846623	-0.456343	1.81838	0.185977	0.393049	-0.216343	0.382158	0.540365	0.821953	-1.38604	18.3723	0.000130815	0.00307332	-0.937005	7.874	0.00806037	0.0527263	-0.479801	1.50099	0.22852	0.481369	0.612044	4.14126	0.0493079	0.159644	yes	no	no	no	yes	no	no	no
Zm00001d002992	-0.348543	9.95016	0.00325205	0.0222608	-0.0388857	0.0990956	0.754746	0.938506	-0.0889082	0.519315	0.475814	0.703416	-0.199746	3.26272	0.0792861	0.306425	-0.427184	14.977	0.000442626	0.00702668	-0.176827	2.55139	0.11899	0.300142	0.0421976	0.145479	0.705148	0.897034	-0.50109	20.4104	6.55527e-05	0.000997714	no	no	no	no	no	no	no	no
Zm00001d002993	-0.252925	0.320187	0.575026	0.789385	0.192199	0.12074	0.730269	0.922806	1.1912	4.48575	0.041192	0.137624	0.138691	0.0616216	0.80537	0.970765	-0.282478	0.465252	0.49957	0.712148	-0.127155	0.0694566	0.793641	0.939825	0.399198	0.69569	0.409768	0.673343	0.838157	4.05136	0.0517056	0.165028	no	no	no	no	no	no	no	no
Zm00001d002990	-0.439778	1.11535	0.298414	0.530659	-0.308082	0.40898	0.5268	0.771696	0.402984	0.679361	0.415587	0.650381	-0.494053	1.16054	0.288984	0.610182	-1.76064	1.93144	0.263809	0.488514	-0.53729	1.12702	0.295941	0.529921	0.14259	0.125797	0.725034	0.909494	-0.140648	0.0534187	0.864281	0.978087	no	no	no	no	no	no	no	no
Zm00001d002991	-0.44159	0.162641	0.689616	0.874197	-0.0926537	0.0118741	0.913958	1	-0.970317	1.10752	0.301082	0.536235	0.647175	0.454175	0.505555	0.797827	0	0	1	1	2.63623	1.5238	0.226694	0.451171	0.969546	0.629669	0.433751	0.693987	-0.920695	1.2227	0.277682	0.504681	no	no	no	no	no	no	no	no
Zm00001d037894	-1.28229	14.358	0.000594615	0.00626093	0.373454	1.0207	0.319542	0.577664	0.390524	1.06687	0.308998	0.544878	0.493705	2.27038	0.14117	0.422828	-0.970362	8.2572	0.00697267	0.045272	0.304086	0.796156	0.378563	0.614666	0.276901	0.670097	0.41876	0.680433	-0.764092	5.30759	0.0275205	0.105558	yes	no	no	no	no	no	no	no
Zm00001d047096	0.441699	2.35466	0.13395	0.3171	0.201773	0.374956	0.544295	0.786218	0.212796	0.427332	0.517597	0.738797	0.651723	4.9321	0.0329674	0.182531	0.31369	0.977371	0.329672	0.558122	0.877838	8.8853	0.00521658	0.0398647	0.208762	0.497895	0.485123	0.73707	0.258754	0.752918	0.391497	0.623258	no	no	no	no	no	no	no	no
Zm00001d002853	0.28203	18.4819	0.000125952	0.00202228	0.1118	2.33876	0.134981	0.340563	0.257003	12.1602	0.00131111	0.0103937	0.0314192	0.229962	0.634469	0.881727	0.122581	3.49186	0.069873	0.210707	0.136271	4.2577	0.0463828	0.163127	0.0987063	2.2624	0.141322	0.361865	-0.00731662	0.0121268	0.912928	1	no	no	no	no	no	no	no	no
Zm00001d002543	-0.282123	3.30755	0.0775934	0.219586	0.424924	6.14653	0.0181708	0.0903199	-0.285706	2.84852	0.100419	0.259917	0.0666458	0.188479	0.666871	0.898751	-0.14615	0.908299	0.347152	0.575454	0.402137	6.9014	0.0127296	0.0708066	0.249802	2.62488	0.114245	0.317537	0.163224	1.12998	0.295115	0.524002	no	no	no	no	no	no	no	no
Zm00001d028265	-0.0208722	0.0679387	0.795856	0.944759	-0.262886	8.50197	0.00608744	0.0427847	0.150093	2.76291	0.105207	0.268525	-0.0349586	0.185328	0.669415	0.900301	0.0850363	1.11415	0.298255	0.525699	-0.0361109	0.199218	0.658042	0.85106	-0.0926569	1.32939	0.256557	0.514941	0.0733509	0.822098	0.370631	0.602356	no	no	no	no	no	no	no	no
Zm00001d037318	0.444069	7.01939	0.0121328	0.0585988	0.660041	12.8606	0.00103856	0.0122229	0.469645	6.12796	0.0184327	0.0764954	0.749653	19.8377	8.62296e-05	0.0038392	-0.129427	0.599976	0.443926	0.665717	0.609409	13.0143	0.000978717	0.0133946	0.104349	0.389991	0.536461	0.776955	0.241372	2.08747	0.157641	0.353357	no	no	no	no	no	no	no	no
Zm00001d037316	-0.614895	1.76189	0.192793	0.401713	1.30919	4.55087	0.0398295	0.1523	-0.804751	2.63453	0.113339	0.2821	-0.105736	0.0680129	0.795747	0.965767	-0.336774	0.59549	0.445369	0.666591	0.207197	0.195491	0.66417	0.856116	0.334764	0.650821	0.425148	0.686743	-0.136469	0.0806731	0.778024	0.927035	no	no	no	no	no	no	no	no
Zm00001d038161	0.761431	31.8522	2.11925e-06	8.98379e-05	0.664709	20.4647	6.43811e-05	0.00171447	0.751876	21.9354	3.97968e-05	0.000687798	0.309914	5.26999	0.0276633	0.16443	0.384561	7.49733	0.00956546	0.0557999	0.418906	8.59474	0.00584294	0.0429563	0.352591	6.83507	0.0129956	0.0784597	-0.128734	0.771396	0.385644	0.617301	no	no	no	no	no	no	no	no
Zm00001d038166	-0.629496	18.5531	0.000122894	0.00199163	0.0595965	0.133565	0.716915	0.914493	0.127587	0.626778	0.433755	0.667223	-0.148711	1.03937	0.314809	0.63677	-0.126301	0.757154	0.390019	0.615748	-0.0983211	0.467215	0.498672	0.725821	0.00282336	0.000374731	0.984663	1	0.151194	1.05947	0.310241	0.541095	no	no	no	no	no	no	no	no
Zm00001d038167	-1.18295	16.3298	0.00031726	0.0039483	0.277468	0.741397	0.395697	0.653618	0.0221274	0.00465214	0.946051	1	-0.674198	5.33321	0.0276141	0.164338	-0.944653	10.4429	0.0028749	0.0248415	-0.814505	7.81713	0.0087277	0.0552623	0.200216	0.47458	0.495913	0.745298	-0.298145	1.05444	0.31228	0.543434	yes	no	no	no	no	no	no	no
Zm00001d038165	-1.27564	26.1437	1.42483e-05	0.000388326	0.0547643	0.0397859	0.84316	0.993274	-0.395051	2.09508	0.157486	0.351547	-0.579767	5.54577	0.0248136	0.154124	-0.706025	8.02588	0.00791061	0.0492534	-0.287028	1.36105	0.251964	0.480217	0.208882	0.711592	0.405169	0.668841	-0.438039	3.17398	0.0842997	0.231511	yes	no	no	no	no	no	no	no
Zm00001d034668	0.388362	3.53892	0.0680986	0.201128	0.114075	0.266828	0.608644	0.837899	0.2877	1.55073	0.221118	0.439405	0.403187	3.96717	0.0540681	0.245964	0.522124	6.50518	0.0151806	0.0765404	0.26499	1.62975	0.209958	0.43036	0.368185	3.31259	0.077122	0.249194	0.0845301	0.162987	0.688823	0.868173	no	no	no	no	no	no	no	no
Zm00001d034665	0.703466	52.5287	1.61106e-08	2.10648e-06	0.0480168	0.201252	0.656416	0.872444	0.279535	6.5942	0.0145544	0.0642376	0.548074	32.3533	1.85017e-06	0.000274321	0.136865	1.98481	0.167513	0.366977	-0.0828727	0.730604	0.398373	0.634237	-0.0493809	0.258314	0.614399	0.835447	0.0738944	0.559867	0.459203	0.685244	no	no	no	no	no	no	no	no
Zm00001d034667	0.248004	6.23705	0.0172492	0.0757753	-0.171008	2.36386	0.132969	0.336927	0.131027	1.4012	0.244325	0.469033	0.0472306	0.224042	0.638852	0.883469	0.0397297	0.15924	0.692228	0.851626	-0.0511892	0.265607	0.609463	0.816552	-0.0877216	0.775249	0.384472	0.649337	0.240665	5.86988	0.0205917	0.085593	no	no	no	no	no	no	no	no
Zm00001d034666	-0.0436017	0.110355	0.741678	0.90925	0.126131	0.731861	0.397971	0.655801	-0.0752853	0.268791	0.607334	0.810407	0.0526539	0.164143	0.687782	0.910345	-0.083558	0.407367	0.527372	0.73507	-0.0314783	0.0592898	0.809012	0.950833	-0.198946	2.30525	0.137722	0.35594	-0.192485	2.09659	0.156332	0.351503	no	no	no	no	no	no	no	no
Zm00001d034662	-0.0688019	0.456467	0.503622	0.729331	0.129462	1.27818	0.265757	0.518008	0.297869	6.32533	0.0165363	0.0705486	-0.0659159	0.404355	0.528894	0.81466	-0.337401	10.3954	0.0026961	0.0237483	0.137822	1.68932	0.202	0.419852	-0.0483121	0.213803	0.646602	0.8586	-0.231057	4.80819	0.0349092	0.124987	no	no	no	no	no	no	no	no
Zm00001d049708	-0.101134	0.483676	0.491253	0.719455	-0.331541	4.18734	0.0481268	0.173393	0.236702	2.12384	0.153741	0.345908	0.00669169	0.00210234	0.963684	1	-0.000957585	4.37183e-05	0.994761	1	-0.214474	2.1803	0.148532	0.346381	-0.250032	2.97592	0.0931382	0.279695	0.0910645	0.391277	0.535597	0.75049	no	no	no	no	no	no	no	no
Zm00001d005501	-0.196391	1.34976	0.253009	0.478414	-0.0052326	0.000773881	0.977961	1	0.176776	0.859337	0.360133	0.597997	-0.172107	1.02561	0.31799	0.639747	-0.291903	2.926	0.0958193	0.258008	-0.509077	8.8108	0.00531329	0.040274	0.0508459	0.0859781	0.771047	0.938173	0.682458	16.1693	0.00028552	0.00328911	no	no	no	no	no	no	no	no
Zm00001d005502	-0.214381	4.0409	0.0519927	0.167218	-0.44943	13.8281	0.000683159	0.00904303	-0.0190175	0.0253321	0.874437	0.989052	-0.0442345	0.170958	0.681729	0.907449	-0.365241	11.6593	0.00160331	0.0167002	-0.499204	21.6543	4.3584e-05	0.00190223	-0.383322	12.7977	0.0010187	0.0142645	-0.198471	3.44521	0.071683	0.20703	no	no	no	no	no	no	no	no
Zm00001d005503	0.204133	1.28125	0.265194	0.491673	0.542657	6.50834	0.0151579	0.0802245	0.0629722	0.0937503	0.761236	0.920338	0.091922	0.271002	0.605866	0.865626	0.304846	2.77942	0.104211	0.271379	0.53993	9.40094	0.00411178	0.0339776	0.360762	4.20855	0.0475936	0.183166	0.0203813	0.0124738	0.911696	1	no	no	no	no	no	no	no	no
Zm00001d049706	-0.0791772	1.20427	0.279798	0.509333	-0.146608	3.25972	0.0794181	0.240239	0.16562	4.18238	0.0482522	0.154117	-0.0426666	0.348114	0.558889	0.835248	-0.151122	4.3778	0.0435649	0.154373	-0.0449018	0.388023	0.537289	0.75772	-0.187048	6.71465	0.0137512	0.0813985	0.00857935	0.0140159	0.906422	1	no	no	no	no	no	no	no	no
Zm00001d049707	-0.254191	6.4222	0.0157906	0.0710599	-0.103892	0.84786	0.363323	0.622788	-0.062258	0.303725	0.584981	0.79339	-0.269083	7.05632	0.0117215	0.0971456	-0.13064	1.65571	0.206444	0.418863	-0.241553	5.67698	0.0226238	0.102831	-0.166063	2.70922	0.108524	0.307868	-0.247905	5.96687	0.0196455	0.0826465	no	no	no	no	no	no	no	no
Zm00001d005506	-0.111965	0.0624411	0.804107	0.949447	1.12673	4.29441	0.0455008	0.167198	-1.48645	5.31121	0.0271011	0.101487	0.320029	0.571624	0.454562	0.757839	0.342982	0.653064	0.424358	0.646792	0.394583	0.826504	0.369367	0.605349	0.413948	0.960454	0.333651	0.599233	-0.270822	0.458432	0.502711	0.723313	no	no	no	no	no	no	no	no
Zm00001d005507	-0.125239	1.6452	0.207858	0.422486	-0.535225	23.1086	2.73735e-05	0.000935226	-0.417739	14.6763	0.000495315	0.00489752	-0.0739337	0.565103	0.457126	0.759795	-0.13264	1.82809	0.184835	0.390089	-0.456607	21.5338	4.53218e-05	0.00193982	-0.382004	15.0653	0.000428315	0.00785648	-0.261461	6.98283	0.0121292	0.0579928	no	no	no	no	no	no	no	no
Zm00001d046709	0.385858	0.64658	0.427928	0.662905	5.12548e-15	0	1	1	-0.325193	0.409353	0.527357	0.746567	3.93415	7.49159	0.0105103	0.0907222	-3.41093	5.44522	0.0268157	0.112035	-0.798267	2.46674	0.127204	0.313383	-0.324633	0.384746	0.539953	0.779541	-0.263108	0.224811	0.638974	0.833156	no	no	no	no	no	no	no	no
Zm00001d041571	2.73738	1.79758	0.191695	0.400017	4.58693	13.7663	0.0010001	0.0118785	0.938724	0.468588	0.499743	0.72377	0.698881	0.29025	0.59468	0.858677	0	0	1	1	2.61507	1.67844	0.206608	0.425915	3.68653	3.65487	0.0670758	0.227861	4.70433	22.2129	7.29992e-05	0.00108807	no	yes	no	no	no	no	no	yes
Zm00001d046700	0.03007	0.187472	0.667627	0.858527	0.132588	2.943	0.0948965	0.269389	0.234684	9.12843	0.00462587	0.0272367	-0.00390427	0.00318567	0.955304	1	0.0134758	0.037887	0.846771	0.947187	0.00915519	0.0174359	0.895688	1	-0.085554	1.52936	0.224263	0.476818	-0.0943595	1.83248	0.184322	0.390859	no	no	no	no	no	no	no	no
Zm00001d046706	0.191704	1.41978	0.241505	0.46483	-3.91204	6.71261	0.0209591	0.0995952	0.156	0.675821	0.416628	0.651254	0.142598	0.665806	0.420069	0.730477	0.452529	7.03992	0.0119306	0.0647933	0.118407	0.534703	0.469533	0.701248	0.192415	1.28801	0.264173	0.524353	0.378211	5.52921	0.0244958	0.0973424	no	no	no	no	no	no	no	no
Zm00001d041577	0.314561	0.862838	0.367856	0.604568	5.12548e-15	0	1	1	0.112782	0.0948237	0.762426	0.921057	-5.12548e-15	0	1	1	0	0	1	1	-2.63444	3.54242	0.0957659	0.260865	-5.12548e-15	0	1	1	-5.12548e-15	0	1	1	no	no	no	no	no	no	no	no
Zm00001d033128	0.0538824	0.433607	0.514438	0.740048	-0.0308905	0.113785	0.737846	0.927645	0.109725	1.43108	0.239452	0.46269	-0.113155	1.90988	0.175541	0.474101	-0.0972028	1.41026	0.242835	0.463674	0.0522027	0.406822	0.527647	0.749899	-0.102508	1.56767	0.218666	0.46987	0.21338	6.78879	0.0132805	0.0620813	no	no	no	no	no	no	no	no
Zm00001d039785	-0.764596	0.857788	0.361753	0.598206	0.418849	0.0328224	0.857454	1	2.40569	0.517628	0.477426	0.704884	-0.439094	0.299564	0.588207	0.85472	-1.00074	0.436517	0.513853	0.724236	-4.25902	2.81942	0.103523	0.274054	2.8092	0.961039	0.334769	0.599996	-1.08684	1.50902	0.228844	0.447747	no	no	no	no	no	no	no	no
Zm00001d040625	0.0648882	0.273696	0.604087	0.811455	-0.19425	1.95112	0.171067	0.395333	0.398564	7.80054	0.00833263	0.042469	0.168353	1.68417	0.202673	0.51109	0.00665628	0.00274491	0.958508	1	0.237331	3.4663	0.0708582	0.215629	0.131281	1.08068	0.305517	0.56967	0.227943	3.23121	0.0806885	0.224712	no	no	no	no	no	no	no	no
Zm00001d040623	1.3597	3.2903	0.0780808	0.220542	0.457184	0.2086	0.650627	0.86839	-0.14723	0.0316277	0.85985	0.980931	-0.318015	0.195375	0.661139	0.895527	0.137813	0.0478533	0.828084	0.936521	0.448228	0.494218	0.486599	0.71582	0.923252	1.88564	0.178236	0.415714	0.732088	1.59111	0.215327	0.43136	no	no	no	no	no	no	no	no
Zm00001d039782	0.283234	0.105315	0.747736	0.913677	5.12548e-15	0	1	1	-0.0134968	0.000289908	0.986525	1	-0.0686168	0.00717998	0.933021	1	1.52288	2.94789	0.0960343	0.258326	-1.61455	4.88291	0.0346919	0.135088	3.99199	5.79313	0.0222786	0.111816	0.846296	1.75789	0.19464	0.404963	no	no	no	no	no	no	no	no
Zm00001d039789	0.573848	0.251663	0.619858	0.822406	3.15127	2.0382	0.164532	0.386546	2.40955	7.06363	0.0128918	0.0586107	0.0161279	0.000119097	0.991371	1	1.47044	1.73561	0.198454	0.408218	-5.12548e-15	0	1	1	2.80746	1.80913	0.189486	0.43042	4.53667	14.1999	0.00078634	0.00722718	no	no	no	no	no	no	no	yes
Zm00001d039788	-0.486135	0.379123	0.541969	0.762643	1.86263	6.53249	0.0149855	0.0795756	0.610043	0.559449	0.459369	0.689911	-0.457686	0.612203	0.439106	0.745671	0.260838	0.13528	0.715186	0.866522	1.03503	2.89188	0.0977019	0.264326	0.612352	0.793095	0.379113	0.643941	-0.0441205	0.00421476	0.948598	1	no	no	no	no	no	no	no	no
Zm00001d040628	-0.209148	0.470405	0.497773	0.724823	0.0672491	0.0395903	0.843551	0.993575	0.252633	0.478118	0.494295	0.719455	-5.12548e-15	0	1	1	-0.196984	0.129703	0.721122	0.870447	0.310177	1.01703	0.320839	0.556672	0.343505	1.20883	0.279819	0.542041	0.211832	0.442524	0.510704	0.730204	no	no	no	no	no	no	no	no
Zm00001d040629	0.315502	5.89339	0.0203579	0.0855042	0.0829064	0.319989	0.575143	0.811887	-0.109735	0.603772	0.442248	0.674543	-0.375142	8.73544	0.00549193	0.0606717	0.17774	1.95647	0.170497	0.370888	0.10021	0.626401	0.433892	0.668729	0.0916948	0.513908	0.478104	0.731185	-0.483132	13.5278	0.000766737	0.0070986	no	no	no	no	no	no	no	no
Zm00001d001080	0.600731	17.3977	0.000187177	0.00270436	-0.113989	0.50604	0.481526	0.734183	-0.247828	2.45721	0.125897	0.302331	-0.121533	0.718376	0.40238	0.715619	0.574509	16.1774	0.000289202	0.00534194	0.197136	1.93425	0.172988	0.38152	0.0994395	0.492503	0.487409	0.738681	0.126861	0.785596	0.381426	0.61286	no	no	no	no	no	no	no	no
Zm00001d001083	0.222717	2.60593	0.115248	0.286664	0.343252	5.38343	0.026146	0.115304	0.0676706	0.206232	0.652479	0.845772	-0.0974286	0.511457	0.479148	0.776095	0.236687	3.07072	0.0882781	0.244727	0.361168	7.50179	0.00954597	0.0584752	0.155177	1.33848	0.254965	0.513042	0.324774	5.48058	0.0249184	0.0985	no	no	no	no	no	no	no	no
Zm00001d001082	-0.203924	0.789044	0.38032	0.617132	0.485295	3.83137	0.0581352	0.196092	-0.353746	1.83261	0.184307	0.390624	0.0154153	0.00473521	0.945522	1	0.118217	0.263811	0.610671	0.79792	0.792697	6.70695	0.013801	0.0746885	0.428038	3.57219	0.0668743	0.227481	-0.506766	4.64297	0.0379861	0.132902	no	no	no	no	no	no	no	no
Zm00001d001087	0.127296	0.194438	0.661901	0.853324	0.0883758	0.0652532	0.79984	0.968068	0.270651	0.666192	0.419781	0.654533	-0.636823	4.20846	0.0475958	0.227924	0.498022	2.94134	0.0949862	0.25662	0.419456	2.05838	0.160051	0.363418	0.377311	1.72548	0.197347	0.4418	-0.179684	0.396247	0.533032	0.748181	no	no	no	no	no	no	no	no
Zm00001d021973	-0.242664	0.984611	0.327724	0.563478	-0.420189	2.16488	0.149934	0.364489	-1.28858	23.4173	2.48404e-05	0.000482604	0.198901	0.665407	0.420053	0.730477	0.133641	0.301088	0.586608	0.77989	0.197866	0.690895	0.411371	0.646814	-0.315587	1.5333	0.223678	0.475857	-0.241873	0.983063	0.3281	0.560297	no	no	yes	no	no	no	no	no
Zm00001d038782	-3.14894	3.0636	0.0955515	0.252641	5.12548e-15	0	1	1	5.12548e-15	0	1	1	-5.12548e-15	0	1	1	0	0	1	1	-1.63094	8.52512	0.00853397	0.0544922	-0.647155	1.52497	0.231329	0.484897	0.0979444	0.0312536	0.861472	0.976455	no	no	no	no	no	no	no	no
Zm00001d038780	-0.524639	1.76326	0.19384	0.403162	-0.848631	3.50353	0.0706268	0.222983	-1.73794	16.3768	0.00031724	0.00348604	-0.253534	0.422447	0.520469	0.80803	-0.200164	0.260563	0.613321	0.799786	-0.419695	1.17883	0.285901	0.518766	-0.0126482	0.000941429	0.975718	1	-0.524104	1.726	0.198489	0.41016	no	no	yes	no	no	no	no	no
Zm00001d007860	0	0	1	1	5.12548e-15	0	1	1	5.12548e-15	0	1	1	-5.12548e-15	0	1	1	0.707302	2.0477	0.169766	0.369899	-5.12548e-15	0	1	1	-0.922159	6.12753	0.0236067	0.116282	-0.627544	2.85129	0.108749	0.27514	no	no	no	no	no	no	no	no
Zm00001d007865	-0.975351	12.8383	0.00111549	0.0100485	-0.166859	0.305049	0.584586	0.819501	0.0820013	0.0723492	0.78968	0.939839	-0.0310249	0.0132311	0.909146	1	-0.988852	13.2534	0.000953586	0.0116705	-0.372859	1.7882	0.190609	0.404172	0.104009	0.142863	0.707956	0.898815	-1.29121	22.0709	4.80702e-05	0.000776642	no	no	no	no	no	no	no	yes
Zm00001d007864	-0.387754	1.56045	0.219707	0.438282	0.11312	0.115346	0.736122	0.926347	-0.595931	3.50459	0.069388	0.200279	0.285055	0.897319	0.349854	0.670165	0.144055	0.227561	0.636238	0.815102	0.0499825	0.029473	0.864658	0.983868	0.143473	0.225396	0.637843	0.852144	-0.456511	2.45605	0.125873	0.303308	no	no	no	no	no	no	no	no
Zm00001d007867	-0.827252	2.29285	0.140873	0.327846	-1.12984	3.35408	0.0774044	0.236549	5.12548e-15	0	1	1	-0.756677	0.354018	0.574209	0.845394	-0.0750259	0.0125849	0.911457	0.981862	1.74901	4.67643	0.0390268	0.14585	0.424338	0.752675	0.392804	0.657037	-5.12548e-15	0	1	1	no	no	no	no	no	no	no	no
Zm00001d007869	-0.487148	1.24758	0.271458	0.499746	-0.974931	1.65012	0.207195	0.444115	-0.0101377	0.000548549	0.981444	1	-0.940796	3.27974	0.0785401	0.304706	-1.02413	6.01295	0.0192125	0.0894466	0.303293	0.498258	0.484836	0.714345	1.4275	10.6363	0.00243848	0.0257544	0.505647	1.07381	0.307036	0.537417	no	no	no	no	no	no	yes	no
Zm00001d001338	-0.266772	0.0637336	0.802616	0.948631	-0.0544019	0.00554466	0.941196	1	5.12548e-15	0	1	1	-5.12548e-15	0	1	1	-2.54746	1.40489	0.246314	0.468153	0.75021	0.761009	0.390764	0.626773	0.700777	0.570475	0.456659	0.712895	0.695212	0.685482	0.41502	0.645874	no	no	no	no	no	no	no	no
Zm00001d001332	0	0	1	1	5.12548e-15	0	1	1	5.12548e-15	0	1	1	2.30697	4.6288	0.0439739	0.21736	1.41443	2.89022	0.104781	0.272441	-0.0853747	0.0149118	0.90404	1	-5.12548e-15	0	1	1	2.79152	1.90225	0.183214	0.389399	no	no	no	no	no	no	no	no
Zm00001d033896	0.184406	2.74597	0.106241	0.270896	0.686314	31.2743	2.48179e-06	0.000176163	1.88914	201.02	2.94922e-16	5.07724e-13	0.411218	13.6261	0.000738252	0.0165182	0.356511	10.2371	0.0028812	0.0248491	0.540653	23.2222	2.64113e-05	0.00137321	0.872385	60.4617	3.3705e-09	1.24339e-06	1.69817	221.143	6.80774e-17	8.78993e-14	no	no	yes	no	no	no	no	yes
Zm00001d001334	-1.29335	4.03497	0.0555758	0.17509	0.145685	0.0582427	0.839638	0.99168	5.12548e-15	0	1	1	1.957	1.63813	0.23489	0.551672	1.91049	1.78096	0.215497	0.429894	0.766637	0.362105	0.560549	0.776882	0.19857	0.0370198	0.851711	0.982168	-5.12548e-15	0	1	1	no	no	no	no	no	no	no	no
Zm00001d050073	-2.64275	2.26664	0.141759	0.328854	-4.12031	5.15996	0.0298051	0.125472	-0.740394	1.68775	0.202959	0.415745	-0.16054	0.0990421	0.754976	0.947212	-0.664773	1.47223	0.233661	0.453014	-0.146636	0.0901306	0.765906	0.921526	-0.841131	1.97812	0.168995	0.402876	-1.23776	4.89428	0.0340231	0.122466	no	no	no	no	no	no	no	no
Zm00001d050076	0.245467	0.885216	0.353084	0.59026	-0.472454	2.66572	0.111299	0.299648	-0.559589	3.76648	0.0601975	0.180756	0.228548	1.06618	0.308737	0.630664	0.077461	0.125607	0.725111	0.872834	-0.395587	2.71232	0.108329	0.282378	-0.199672	0.764394	0.387786	0.652412	0.0625886	0.0798899	0.779075	0.927574	no	no	no	no	no	no	no	no
Zm00001d050074	-1.27288	54.7577	1.02348e-08	1.53215e-06	-0.686277	12.6451	0.00108171	0.012583	-0.123456	0.406976	0.527569	0.746736	-0.372331	4.44228	0.04213	0.211592	-0.391546	4.9076	0.0331899	0.128916	-0.6119	11.6505	0.00160902	0.018487	0.125978	0.486348	0.490066	0.740861	0.354502	3.88603	0.0564588	0.175675	yes	no	no	no	no	no	no	no
Zm00001d041395	0.206688	3.57481	0.0667791	0.198539	-0.0458567	0.139844	0.710643	0.910502	0.112162	0.825605	0.369624	0.606862	-0.128211	1.3517	0.252675	0.571529	0.090182	0.669747	0.418555	0.64139	-0.129698	1.38805	0.246508	0.473837	-0.228891	4.30828	0.0451723	0.177079	-0.113294	1.04831	0.312767	0.543961	no	no	no	no	no	no	no	no
Zm00001d009182	0.219467	3.38499	0.0740979	0.212569	-0.190073	2.01336	0.16457	0.386546	0.278386	4.29777	0.045421	0.147759	0.154819	1.68446	0.202635	0.51109	0.0638377	0.286612	0.595711	0.786631	-0.17145	2.06477	0.159422	0.362634	-0.330339	7.65768	0.00889075	0.0608881	-0.264298	4.90537	0.0332275	0.12047	no	no	no	no	no	no	no	no
Zm00001d041393	0.218975	1.33081	0.256307	0.481916	-0.0354147	0.0276375	0.8689	1	-0.427393	4.75347	0.0358969	0.125112	-0.101057	0.286399	0.595847	0.859635	0.620975	10.7114	0.00236357	0.0217659	0.0503665	0.0823465	0.775797	0.927878	-0.0198995	0.0129253	0.910119	1	-0.379034	4.63766	0.0380899	0.133175	no	no	no	no	no	no	no	no
Zm00001d023320	0.0343959	0.0689979	0.794308	0.943883	-0.410054	7.75002	0.00852557	0.0540045	0.136381	0.678294	0.415629	0.650382	0.148281	1.29387	0.262894	0.581969	-0.141627	1.20796	0.279074	0.505154	-0.205839	1.49893	0.228833	0.453916	0.0158611	0.0110991	0.916684	1	0.207615	2.40932	0.129413	0.309338	no	no	no	no	no	no	no	no
Zm00001d023536	0.0118855	0.00736312	0.932097	1	0.288408	3.44439	0.0717152	0.225547	-0.0257203	0.0261899	0.872347	0.987887	0.419799	9.39664	0.00411941	0.0502765	-0.0725063	0.284302	0.597191	0.787579	0.0364024	0.0684754	0.79507	0.941156	0.0916237	0.426588	0.517842	0.762213	-0.0974844	0.519726	0.475641	0.699794	no	no	no	no	no	no	no	no
Zm00001d013568	0.136015	1.91005	0.175522	0.37761	0.452699	17.2229	0.000195669	0.00377311	0.595189	28.3111	5.70931e-06	0.000154775	-0.0985327	1.00204	0.323536	0.644991	0.241777	6.03264	0.0190307	0.0888271	0.340284	11.9377	0.0014332	0.0171277	0.400906	16.5519	0.000248659	0.00535101	0.138302	1.97587	0.168447	0.369103	no	no	no	no	no	no	no	no
Zm00001d053967	-0.0763465	0.354098	0.555546	0.773045	0.160371	1.25219	0.270589	0.523867	0.0637888	0.204846	0.653569	0.846689	0.50988	15.9708	0.000306885	0.00917044	0.112703	0.7776	0.38376	0.609787	0.121371	0.887965	0.352347	0.588617	0.0904645	0.497614	0.485116	0.73707	-0.291978	5.14011	0.0295192	0.11081	no	no	no	no	no	no	no	no
Zm00001d032694	0.0572095	0.0278563	0.868447	0.989369	0.421425	1.1728	0.28653	0.541898	-0.902564	5.75923	0.0220899	0.0873767	0.0748747	0.0492249	0.825759	0.979427	0.451616	1.61778	0.212126	0.425916	0.362753	1.15184	0.290804	0.524155	0.466264	1.76075	0.193469	0.435955	0.14172	0.172298	0.680714	0.862316	no	no	no	no	no	no	no	no
Zm00001d024962	-0.540714	0.563399	0.458089	0.689664	0.853097	1.76691	0.192669	0.42582	1.89158	6.96479	0.0124823	0.05724	-0.706877	0.896561	0.350428	0.670915	3.613	3.80521	0.0594264	0.189202	1.76913	4.83662	0.0348053	0.135326	-1.62827	1.7209	0.198419	0.443207	2.55421	31.0404	3.1671e-06	8.59388e-05	no	no	no	no	no	no	no	yes
Zm00001d024961	1.18866	5.76821	0.0220194	0.0902253	2.44795	24.3367	2.16986e-05	0.000797622	3.86536	45.2434	1.07455e-07	6.8656e-06	0.776067	3.28137	0.0790466	0.305805	0.929274	1.23756	0.273862	0.499556	2.19321	20.5123	7.13945e-05	0.0025523	2.70535	31.6401	2.7776e-06	0.00025666	5.2849	79.7008	2.24236e-10	2.61227e-08	no	yes	yes	no	no	yes	yes	yes
Zm00001d024960	1.30711	39.9752	3.80466e-07	2.39632e-05	1.61821	52.8115	2.50456e-08	7.53508e-06	2.25694	84.1618	1.38659e-10	2.98559e-08	1.31207	24.39	2.22896e-05	0.00155216	1.24025	32.5091	2.35268e-06	0.000207706	1.5021	50.2042	4.2001e-08	1.43025e-05	2.16805	105.808	8.28872e-12	8.5617e-09	1.7439	69.8209	1.22017e-09	1.08651e-07	yes	yes	yes	yes	yes	yes	yes	yes	IPR000877 Proteinase inhibitor I12, Bowman-Birk	19.4.6.3 Protein homeostasis.proteolysis.protease inhibitor activities.Bowman-Birk protease inhibitor
Zm00001d024967	0.21045	5.01095	0.0315002	0.116888	0.0881663	0.703938	0.407033	0.664548	0.397522	14.0098	0.000637345	0.00592205	0.0496793	0.27792	0.601321	0.862629	0.0544888	0.33628	0.565617	0.763882	-0.176062	3.47236	0.0706234	0.215295	-0.0848413	0.81522	0.372618	0.637938	0.0742996	0.62171	0.435604	0.665079	no	no	no	no	no	no	no	no
Zm00001d024966	0.269383	9.87675	0.00335491	0.0227542	0.365899	14.5048	0.000528311	0.00757803	0.252747	7.01952	0.0119238	0.0552805	0.0875339	1.04499	0.313525	0.635291	0.0195392	0.0533029	0.818727	0.930899	0.138069	2.60581	0.115256	0.293592	0.240756	8.01387	0.00756805	0.054983	-0.0345668	0.161677	0.690008	0.869193	no	no	no	no	no	no	no	no
Zm00001d024965	0.293789	8.8753	0.00516533	0.0313973	-0.138824	1.50614	0.22774	0.470938	0.165659	2.34669	0.134341	0.315472	0.240729	6.204	0.0175246	0.124669	0.148531	2.37792	0.131858	0.316425	0.0123311	0.0164839	0.898559	1	-0.0171541	0.0315886	0.859936	0.985929	0.210889	4.79665	0.0351151	0.125536	no	no	no	no	no	no	no	no
Zm00001d006737	-0.141862	3.0704	0.0882941	0.239669	-0.118105	1.68476	0.202596	0.438165	-0.0705698	0.605379	0.441646	0.673975	-0.0974898	1.43584	0.238688	0.556835	0.0640977	0.625618	0.434177	0.656083	-0.00198307	0.000595892	0.98066	1	-0.172573	4.53131	0.0402335	0.163982	-0.00411691	0.0025594	0.959933	1	no	no	no	no	no	no	no	no
Zm00001d024968	-3.79347	2.46401	0.131575	0.313225	5.12548e-15	0	1	1	-3.71442	2.43507	0.133741	0.314658	0.0536016	0.00334568	0.954427	1	-0.464011	0.0839852	0.774838	0.905517	-2.65016	1.10712	0.304784	0.539036	4.27332	3.50646	0.0752612	0.245572	-5.12548e-15	0	1	1	no	no	no	no	no	no	no	no
Zm00001d012482	0.347989	0.334533	0.567058	0.783099	-0.605237	0.861123	0.360384	0.61956	-2.09016	10.8845	0.00238765	0.0164166	0.546205	0.939254	0.339751	0.660641	-0.508473	0.712038	0.405043	0.62911	-1.31433	5.05173	0.0316375	0.127108	1.24574	1.86848	0.181192	0.419484	-1.22209	4.07585	0.05196	0.165601	no	no	yes	no	no	no	no	no
Zm00001d023993	0.666696	0.225438	0.638706	0.836031	5.12548e-15	0	1	1	0.517498	0.032955	0.857289	0.979669	0.800548	0.639181	0.430912	0.738721	3.23963	1.07167	0.309657	0.537683	-0.185877	0.0271611	0.870311	0.987192	0.580803	0.28316	0.598944	0.824109	2.79207	0.715667	0.404927	0.636108	no	no	no	no	no	no	no	no
Zm00001d051671	0.0164146	0.0572722	0.812226	0.954908	-0.0717623	0.87582	0.355621	0.615284	0.190972	6.14907	0.0179928	0.0751026	-0.0470364	0.466048	0.499206	0.792246	-0.0156556	0.0522989	0.820412	0.931516	-0.103418	2.26949	0.140719	0.33471	-0.10137	2.18924	0.147726	0.37169	-0.0982404	2.05348	0.160537	0.357687	no	no	no	no	no	no	no	no
Zm00001d051670	0.0532193	0.0187611	0.891866	1	0.271242	0.430989	0.51595	0.762253	-0.830426	0.45182	0.506042	0.72919	0.146984	0.141483	0.709162	0.923017	-0.573633	0.723129	0.401105	0.625569	0.203101	0.284694	0.597133	0.806724	0.294875	0.560498	0.459239	0.715467	-4.43698	7.56662	0.00948397	0.0487864	no	no	no	no	no	no	no	yes
Zm00001d051677	-0.0973583	1.52725	0.224575	0.4449	-0.0583631	0.439658	0.511535	0.758842	0.0811926	0.849616	0.362833	0.600291	-0.036128	0.205427	0.653112	0.89114	0.104241	1.74924	0.194361	0.402786	0.154586	3.81741	0.0585722	0.190435	-0.0939358	1.42733	0.240057	0.495127	0.145358	3.42264	0.0725777	0.208704	no	no	no	no	no	no	no	no
Zm00001d051676	-0.206526	4.35833	0.0440087	0.148088	0.0941461	0.724998	0.40017	0.658339	0.278974	6.36025	0.0162633	0.0696629	0.152064	2.15535	0.150808	0.438841	-0.380621	14.6853	0.000493651	0.00758107	-0.213416	4.49382	0.0410204	0.150538	-0.089197	0.795502	0.378399	0.643498	-0.175872	3.12286	0.0857273	0.233787	no	no	no	no	no	no	no	no
Zm00001d023995	-0.681082	4.76075	0.0371332	0.131326	0.270193	0.517972	0.477312	0.730453	-0.307742	1.0943	0.303928	0.539164	-0.353018	1.81703	0.187821	0.491654	0.0826131	0.022043	0.882972	0.967543	-0.614245	5.13229	0.0309128	0.125185	-5.12548e-15	0	1	1	-0.387401	0.53073	0.471984	0.696966	no	no	no	no	no	no	no	no
Zm00001d016596	-0.321463	0.377063	0.554055	0.772476	0.618261	2.0054	0.166463	0.389197	-0.273047	0.45307	0.505744	0.729027	-5.12548e-15	0	1	1	0.858782	4.93769	0.0335185	0.129834	0.0310947	0.00701302	0.995916	1	0.576262	2.62812	0.114864	0.318543	-0.906503	5.10244	0.0308872	0.114572	no	no	no	no	no	no	no	no
Zm00001d016595	0.120741	1.42063	0.241143	0.464624	-0.107353	0.887908	0.352362	0.611777	0.101179	0.808546	0.37456	0.611951	-0.177379	3.14906	0.0844774	0.316587	0.206503	4.19528	0.0479263	0.164267	0.0615758	0.370207	0.546734	0.76561	-0.0324054	0.104308	0.748599	0.923599	0.185797	3.35114	0.0754951	0.214726	no	no	no	no	no	no	no	no
Zm00001d051678	0.0938979	1.20474	0.279705	0.509248	-0.47058	23.512	2.41139e-05	0.000853989	-0.147846	2.39609	0.130437	0.309492	-0.0789812	0.839852	0.365573	0.685374	-0.051232	0.358712	0.552995	0.75506	-0.16257	3.60289	0.0657665	0.205627	-0.270136	9.91014	0.0033077	0.0317016	-0.104461	1.47233	0.232926	0.452788	no	no	no	no	no	no	no	no
Zm00001d016593	-0.555118	0.742444	0.394615	0.631303	0.460306	0.497871	0.485005	0.737394	0.238247	0.134067	0.716407	0.891291	0.123254	0.0641651	0.801479	0.968796	-0.5118	1.07438	0.306911	0.534661	0.275228	0.370692	0.546473	0.76549	-0.187524	0.106967	0.74553	0.921666	-1.54155	11.2085	0.00192594	0.0144332	no	no	no	no	no	no	no	yes
Zm00001d043904	-0.586808	2.44486	0.12671	0.305729	0.151615	0.156692	0.69457	0.898616	-0.491956	1.05988	0.310149	0.546177	0.099621	0.0748913	0.785917	0.960634	0.268074	0.484794	0.490756	0.705376	0.434852	1.14695	0.291358	0.52465	1.01799	4.32113	0.0448703	0.17625	-0.218832	0.384467	0.53915	0.753466	no	no	no	no	no	no	no	no
Zm00001d050227	-1.17384	19.9435	8.55128e-05	0.00150219	0.153816	0.256718	0.615695	0.842336	-0.466826	2.65157	0.112795	0.281176	-0.545003	4.20919	0.0480704	0.229051	-0.487652	3.36407	0.0755079	0.221221	-0.839675	10.1554	0.00310532	0.0281779	-0.160979	0.36469	0.549972	0.787911	-0.0146765	0.00306097	0.956207	1	yes	no	no	no	no	no	no	no
Zm00001d000060	-2.64243	1.45168	0.24118	0.464624	4.38504	4.56953	0.0440188	0.163282	-3.79688	3.51207	0.074394	0.210205	0.816981	0.912104	0.350032	0.670423	3.20699	2.48184	0.129574	0.312909	3.47676	2.91001	0.102245	0.272024	-5.12548e-15	0	1	1	-0.359327	0.213686	0.648476	0.840021	no	no	no	no	no	no	no	no
Zm00001d000062	-0.202464	0.148011	0.70272	0.882211	-0.527871	0.567076	0.456348	0.710481	-0.19071	0.0673399	0.796737	0.944069	-0.106373	0.0219855	0.882958	1	0.324113	0.262824	0.611336	0.798452	0.693486	1.01161	0.321268	0.557073	-0.10975	0.0737645	0.787493	0.947977	0.257679	0.161553	0.690121	0.869216	no	no	no	no	no	no	no	no
Zm00001d000064	0.327087	1.82052	0.189445	0.396872	5.12548e-15	0	1	1	-0.0961016	0.106137	0.747319	0.911084	0.100587	0.185177	0.670679	0.900867	-1.64057	11.9226	0.00200298	0.0194146	0.0635066	0.0679031	0.810293	0.951472	-5.12548e-15	0	1	1	-5.12548e-15	0	1	1	no	no	no	no	yes	no	no	no
Zm00001d000065	-0.734717	0.739617	0.396223	0.632829	0.380389	0.194858	0.661891	0.876113	0.647641	0.801221	0.377456	0.61464	-0.072245	0.0131994	0.909256	1	0	0	1	1	0.801944	1.69163	0.202736	0.420876	0.73743	1.39896	0.245668	0.501996	1.34206	3.09724	0.0880452	0.23818	no	no	no	no	no	no	no	no
Zm00001d000066	0.517887	4.18188	0.048265	0.158388	-0.624292	3.31359	0.101104	0.280787	0.259801	0.843111	0.364655	0.602149	-0.457681	3.37177	0.0746399	0.296265	0.276998	1.45119	0.236243	0.456093	-0.0918353	0.19457	0.661793	0.854147	-0.422829	2.08605	0.190669	0.432185	-0.211668	1.06084	0.309935	0.54087	no	no	no	no	no	no	no	no
Zm00001d000067	0	0	1	1	5.12548e-15	0	1	1	-3.19305	1.63521	0.220682	0.438929	-5.12548e-15	0	1	1	0.22672	0.0593396	0.810889	0.926578	-5.12548e-15	0	1	1	-0.732858	0.76058	0.397082	0.661085	-5.12548e-15	0	1	1	no	no	no	no	no	no	no	no
Zm00001d018257	-1.04775	4.65802	0.038826	0.135443	-0.526867	2.00369	0.166957	0.389846	0.562045	0.696248	0.410477	0.645252	0.248648	0.087808	0.768973	0.953283	0.206995	0.215314	0.645899	0.821357	-0.39571	1.46499	0.235351	0.46141	-3.11566	1.20591	0.280661	0.543095	0.751959	1.6938	0.202758	0.415535	no	no	no	no	no	no	no	no
Zm00001d018252	1.93184	1.18168	0.294411	0.526213	5.12548e-15	0	1	1	0.176849	0.184548	0.673685	0.861796	2.77643	2.27343	0.152666	0.441267	0	0	1	1	-5.12548e-15	0	1	1	-2.61602	1.99115	0.178906	0.416382	-5.12548e-15	0	1	1	no	no	no	no	no	no	no	no
Zm00001d018250	0.0628777	0.0189116	0.891436	1	1.70163	3.18171	0.0834499	0.247625	0.454488	0.728364	0.399423	0.635493	4.75251	9.16599	0.00469497	0.0547564	0.192594	0.0597035	0.808443	0.925263	0.499709	1.09018	0.303843	0.53792	0.31571	0.489217	0.489064	0.739995	-0.0525844	0.0157968	0.900726	0.999082	no	no	no	no	no	no	no	no
Zm00001d042293	0.349903	0.660116	0.42189	0.657028	0.218701	0.591617	0.446841	0.702094	0.546239	2.72683	0.107424	0.272521	0.40529	1.18214	0.284189	0.605317	1.00089	7.7572	0.00849785	0.0515662	0.800809	5.21186	0.0284776	0.119043	-0.660002	2.86293	0.0993317	0.291238	0.318527	0.974773	0.33012	0.562075	no	no	no	no	no	no	no	no
Zm00001d029829	1.35261	4.17878	0.0486079	0.159123	2.55135	24.8379	1.73337e-05	0.000672365	1.23061	8.50321	0.00618541	0.0339546	0.776933	3.83748	0.0582228	0.256457	1.10955	5.46203	0.0253567	0.108032	-0.469681	1.63919	0.20896	0.42908	-0.0171551	0.00236677	0.961479	1	3.0413	41.8462	1.97732e-07	8.79101e-06	no	yes	yes	no	no	no	no	yes
Zm00001d031249	-0.21561	0.158179	0.694892	0.877185	-0.259662	0.15775	0.695284	0.899151	5.12548e-15	0	1	1	-0.37479	0.772956	0.389352	0.706106	0	0	1	1	-1.40342	3.72824	0.067249	0.208611	-5.12548e-15	0	1	1	-5.12548e-15	0	1	1	no	no	no	no	no	no	no	no
Zm00001d026512	-4.05573	2.9129	0.100894	0.261173	5.12548e-15	0	1	1	2.90301	0.973284	0.33379	0.571116	1.86307	1.33928	0.258647	0.576824	0	0	1	1	-0.504498	0.163093	0.689932	0.873564	2.78016	1.20118	0.284055	0.546942	1.03792	1.22469	0.279506	0.507192	no	no	no	no	no	no	no	no
Zm00001d021497	-1.18064	1.22707	0.275366	0.504167	1.04047	1.1468	0.291387	0.547654	0.276277	0.0891499	0.766987	0.924011	0.652752	0.352524	0.556422	0.833531	1.13969	0.806656	0.375113	0.601874	-1.65539	1.09161	0.303121	0.53724	0.228743	0.0213911	0.884539	0.998834	-0.289281	0.0832004	0.77467	0.924924	no	no	no	no	no	no	no	no
Zm00001d002405	-1.00466	7.3684	0.0102563	0.0520327	0.405219	0.979926	0.329049	0.587935	-0.21179	0.318969	0.57585	0.785924	-0.329925	0.946412	0.337347	0.658577	-1.11756	9.31043	0.00434131	0.032884	-0.115316	0.108535	0.743793	0.908894	0.791249	5.13286	0.0298061	0.13539	-0.8646	6.4496	0.0157214	0.0702181	no	no	no	no	yes	no	no	no
Zm00001d031241	0.475848	3.49015	0.0704291	0.205466	-3.89076	3.27477	0.0792583	0.240046	-0.150999	0.33674	0.565568	0.777435	0.157384	0.320576	0.575004	0.845869	1.46921	21.7884	4.67091e-05	0.00154145	-1.05	18.8505	0.000121637	0.0035846	-0.163011	0.383041	0.540132	0.77969	-0.142396	0.365411	0.549555	0.761849	no	no	no	no	yes	yes	no	no
Zm00001d035662	0.194743	1.22272	0.276665	0.50577	0.762596	15.372	0.000410918	0.00633824	0.924683	20.83	6.37997e-05	0.000996361	0.473537	7.20388	0.0111986	0.094274	0.619026	12.268	0.00132253	0.0146105	0.561357	10.0933	0.00318071	0.0286634	0.605297	11.736	0.00163125	0.0198466	0.281677	2.53857	0.12044	0.294153	no	no	no	no	no	no	no	no
Zm00001d036179	0	0	1	1	5.12548e-15	0	1	1	0.132663	0.100853	0.753699	0.915297	0.16717	0.229733	0.636289	0.882279	2.70361	4.02007	0.079837	0.229179	-0.902373	3.80669	0.0634465	0.201092	-1.336	9.31828	0.00568422	0.0458466	-5.12548e-15	0	1	1	no	no	no	no	no	no	yes	no
Zm00001d038996	-0.437947	0.3639	0.550376	0.769718	0.723344	0.236732	0.629717	0.85343	-3.30477	5.60854	0.0237372	0.0920497	2.75631	1.20051	0.280967	0.602533	-1.58771	2.97675	0.0936047	0.254381	-0.404102	0.385014	0.539094	0.759121	-1.38747	1.93863	0.172913	0.408276	-2.46533	4.08474	0.0512518	0.164222	no	no	no	no	no	no	no	no
Zm00001d035666	0.284039	12.4022	0.00119074	0.0105455	-0.161953	3.21756	0.0813043	0.243756	0.122397	1.84932	0.182367	0.387838	-0.140165	3.03002	0.0903286	0.327738	-0.079505	0.970232	0.331234	0.559636	0.182541	5.17421	0.0290192	0.120614	-0.122322	2.31302	0.137081	0.354952	0.214848	7.10738	0.0114471	0.0557365	no	no	no	no	no	no	no	no
Zm00001d052320	-0.0840517	0.856988	0.360783	0.597219	0.0847259	0.69557	0.409808	0.667321	-0.100455	0.996954	0.324751	0.561887	-0.0886711	0.940272	0.338715	0.659733	0.0227287	0.0638553	0.801949	0.921376	-0.0273578	0.0902811	0.765558	0.921445	-0.0228276	0.0632622	0.802851	0.955992	-0.210145	5.35664	0.0264959	0.102864	no	no	no	no	no	no	no	no
Zm00001d052321	0.225495	8.35981	0.00648367	0.0371997	0.218895	6.36175	0.0162517	0.0839623	0.473489	28.688	5.1237e-06	0.000141532	0.199928	6.5731	0.0147003	0.111897	0.288395	13.6862	0.000721362	0.00962271	0.0219145	0.0789151	0.780391	0.930825	0.204252	6.85691	0.0128634	0.0780415	-0.110809	2.02101	0.163791	0.362048	no	no	no	no	no	no	no	no
Zm00001d052322	-0.514652	1.7233	0.197784	0.408458	0.446164	1.06328	0.309518	0.567141	-0.757956	3.67256	0.0634826	0.187682	-0.425945	1.38982	0.246361	0.563413	-0.263682	0.51867	0.476176	0.692677	0.220145	0.376862	0.543244	0.7625	0.977104	6.47834	0.0154663	0.0881333	0.481085	1.89683	0.17715	0.38082	no	no	no	no	no	no	no	no
Zm00001d052323	-0.349826	2.26672	0.140954	0.327846	0.373101	2.04041	0.161837	0.382738	-0.314044	1.65251	0.206873	0.421	-0.454202	4.03671	0.0521084	0.240395	-0.06623	0.0903302	0.765497	0.899042	0.637671	8.56468	0.00592099	0.0433553	0.171959	0.616639	0.437466	0.696715	-0.0881832	0.156313	0.69492	0.873279	no	no	no	no	no	no	no	no
Zm00001d052324	0.0313275	0.0111575	0.916466	1	0.00347773	9.26712e-05	0.992373	1	-0.046701	0.021541	0.884138	0.994688	0.440395	2.05928	0.159963	0.452852	0.115882	0.129531	0.721034	0.870375	0.656305	4.80096	0.0350381	0.135907	0.391259	1.70604	0.199832	0.445208	-0.200746	0.464389	0.499966	0.720937	no	no	no	no	no	no	no	no
Zm00001d030993	-1.39941	13.1856	0.00094643	0.00888996	-0.41039	0.871717	0.357268	0.616786	-0.430179	1.03114	0.317286	0.554077	0.0639034	0.0264775	0.871733	0.998642	0.292754	0.584511	0.449987	0.670363	0.213415	0.318789	0.576158	0.789964	-0.753733	3.34813	0.0763363	0.247749	-1.44443	13.742	0.000767175	0.0070986	yes	no	no	no	no	no	no	yes
Zm00001d052327	-0.209483	4.12993	0.0496032	0.161514	-0.439298	14.0946	0.000617087	0.00845371	-0.353613	9.5171	0.00391154	0.0240498	-0.108649	1.11066	0.299002	0.62113	-0.198596	3.73979	0.061069	0.192524	-0.575185	31.0989	2.60443e-06	0.00031515	-0.522693	25.4292	1.33656e-05	0.000746548	-0.701574	44.4095	9.34988e-08	4.64967e-06	no	no	no	no	no	no	no	no
Zm00001d017644	0	0	1	1	-0.816239	2.10198	0.166678	0.389459	-3.19655	3.26841	0.0897089	0.239902	-5.12548e-15	0	1	1	-0.150465	0.0892794	0.768991	0.901676	3.56548	4.29061	0.0550749	0.183079	-5.12548e-15	0	1	1	-5.12548e-15	0	1	1	no	no	no	no	no	no	no	no
Zm00001d052329	0.333153	9.38676	0.00413697	0.0266529	0.221657	3.34396	0.075795	0.233319	-0.320321	6.58932	0.014588	0.0643402	0.228786	4.33636	0.0445153	0.218924	0.1443	1.70276	0.200255	0.410526	0.200659	3.38979	0.0739018	0.221412	0.0423976	0.150395	0.700455	0.894236	-0.274312	6.40887	0.0158911	0.0706706	no	no	no	no	no	no	no	no
Zm00001d017646	-1.65383	26.8037	8.86204e-06	0.000266585	-0.294761	0.841761	0.365035	0.62449	-1.03998	10.5464	0.00253138	0.017191	-0.646185	4.32024	0.0448912	0.220144	-0.440704	2.24982	0.1424	0.332331	0.130647	0.193331	0.662802	0.855004	0.05673	0.0362472	0.850082	0.981404	-0.1418	0.257345	0.615061	0.814395	yes	no	yes	no	no	no	no	no
Zm00001d017640	0.000265696	9.50973e-06	0.997557	1	-0.204548	4.47479	0.0414262	0.15657	-0.00197706	0.000421815	0.983728	1	-0.0895114	1.06782	0.30837	0.630251	0.17444	4.03745	0.052088	0.173541	-0.00732589	0.00724527	0.932641	1	-0.415366	22.9807	2.85018e-05	0.00123873	0.0295534	0.115629	0.735811	0.89974	no	no	no	no	no	no	no	no
Zm00001d017641	-0.441934	2.25059	0.142334	0.329719	-1.10235	10.4233	0.00266488	0.0239499	-0.644601	4.30307	0.0452955	0.147501	-0.0925753	0.103971	0.748992	0.944249	0.0313854	0.0121452	0.912862	0.982453	0.211104	0.56039	0.458995	0.691661	-0.591405	4.74131	0.0361206	0.15354	-0.520195	3.10371	0.0866546	0.235631	no	yes	no	no	no	no	no	no
Zm00001d017643	-0.131126	0.56959	0.455359	0.686957	0.093585	0.240873	0.626572	0.850954	-0.349056	3.45504	0.0712973	0.20403	-0.587437	12.2454	0.00126734	0.0235376	-0.166104	0.976852	0.329612	0.558122	0.137486	0.663687	0.420649	0.655206	0.196696	1.27675	0.266019	0.525753	0.418896	6.15359	0.0179538	0.0773139	no	no	no	no	no	no	no	no
Zm00001d021878	-0.140188	4.28525	0.0457191	0.152153	0.00111477	0.000216821	0.988333	1	-0.0649303	0.731891	0.397962	0.634201	-0.0496173	0.530804	0.471009	0.769667	-0.0462983	0.469522	0.497621	0.710776	-0.224223	10.8985	0.00218757	0.0222988	-0.0507242	0.557183	0.460273	0.716514	-0.00566716	0.00697522	0.933905	1	no	no	no	no	no	no	no	no
Zm00001d021879	-0.240659	5.78462	0.0214643	0.0886494	-0.366455	10.5606	0.00251654	0.0229879	0.254677	5.19191	0.0287632	0.106134	0.369557	13.5085	0.000772472	0.0170251	0.134671	1.87168	0.17981	0.383272	0.4186	17.2829	0.00019155	0.00473346	0.149448	2.19844	0.146903	0.37049	-0.179902	3.26582	0.0791497	0.222083	no	no	no	no	no	no	no	no
Zm00001d021873	-0.299064	3.85203	0.057495	0.17944	-0.800121	21.4446	4.66556e-05	0.00138086	0.105494	0.364558	0.549794	0.764403	-0.00806183	0.00270497	0.95881	1	-0.216116	1.92569	0.17381	0.375541	-0.467238	9.59558	0.00378217	0.0321629	-0.0760339	0.24682	0.622361	0.841634	-0.196609	1.68375	0.202728	0.415513	no	no	no	no	no	no	no	no
Zm00001d021870	0.449758	1.35137	0.252732	0.477977	0.382639	0.736014	0.396649	0.654562	-0.150021	0.0708774	0.791591	0.940617	0.924992	1.62618	0.210448	0.521627	-0.674202	1.93763	0.172516	0.373501	-1.04171	5.23638	0.028131	0.118216	0.61777	0.705409	0.406548	0.67004	-0.939166	4.50414	0.0408022	0.139325	no	no	no	no	no	no	no	no
Zm00001d021871	-0.370957	7.02623	0.0118866	0.0577521	-0.376743	5.82795	0.0210159	0.0997613	-0.629275	16.4899	0.000254267	0.00294661	-0.345352	5.80618	0.0212399	0.13995	-0.190002	1.80711	0.187314	0.39355	-0.64189	21.1074	5.20873e-05	0.00211807	-0.183825	1.78861	0.189533	0.430478	-0.0436334	0.0950859	0.759596	0.916841	no	no	no	no	no	no	no	no
Zm00001d021876	1.18446	3.01136	0.0912868	0.245023	0.600748	0.969786	0.331344	0.590199	-0.303124	0.162257	0.689483	0.873653	0.320533	0.125671	0.725044	0.930916	1.19006	4.77384	0.0355257	0.135159	1.94979	11.4595	0.00173858	0.0193101	0.104589	0.0365257	0.849514	0.981247	0.524441	0.700667	0.408114	0.639301	no	no	no	no	no	yes	no	no
Zm00001d018829	-0.251558	3.27284	0.0788413	0.222074	-0.0307674	0.0390135	0.844539	0.994034	0.339309	4.47305	0.0414638	0.138263	0.0571264	0.16138	0.690278	0.911755	-0.119418	0.786342	0.381128	0.607137	-0.0583597	0.184193	0.670367	0.860072	0.0683456	0.253453	0.617739	0.838259	0.119319	0.783065	0.382112	0.6137	no	no	no	no	no	no	no	no
Zm00001d021874	0.296431	0.597566	0.444584	0.677956	-0.193676	0.224058	0.638839	0.859926	0.977082	5.71076	0.0222527	0.0878767	0.589861	2.5969	0.115858	0.377624	1.20284	10.4481	0.00263738	0.0233744	-0.130867	0.0758775	0.845247	0.971857	0.74728	4.82834	0.0345531	0.148837	0.129816	0.111439	0.74046	0.903219	no	no	no	no	yes	no	no	no
Zm00001d021875	0.782882	23.5755	2.58394e-05	0.000605681	-0.0172087	0.00920911	0.924107	1	-0.213721	1.43194	0.239643	0.462884	0.0165405	0.0105761	0.918688	1	0.179836	1.25409	0.270543	0.4956	0.0477994	0.0883785	0.768039	0.923	-0.218723	1.8495	0.182702	0.421467	-0.500852	9.65973	0.00376923	0.0243132	no	no	no	no	no	no	no	no
Zm00001d012034	0.211279	2.7261	0.107469	0.273043	-0.0812618	0.318208	0.576204	0.812644	-0.376013	6.96962	0.012204	0.0562345	-0.254828	3.86121	0.0572133	0.253819	-0.0947097	0.542246	0.466303	0.684868	-0.0904256	0.500872	0.483701	0.713672	-0.104103	0.658778	0.422357	0.683946	-0.440062	11.3232	0.00183776	0.0139233	no	no	no	no	no	no	no	no
Zm00001d012030	0.350096	13.9829	0.000643919	0.00666269	-0.0243736	0.0551722	0.815635	0.97736	0.169639	2.64785	0.112463	0.280845	0.168524	3.23097	0.0806991	0.30934	0.560576	35.5984	7.87057e-07	9.13458e-05	0.227228	5.87247	0.0205658	0.0963843	0.00719257	0.00600437	0.938667	1	0.313073	11.2272	0.00191129	0.0143615	no	no	no	no	no	no	no	no
Zm00001d029566	-0.724091	12.0953	0.00134554	0.0115596	-0.827473	4.89041	0.0334805	0.135514	-0.128748	0.194365	0.685773	0.871084	-0.057851	0.0833067	0.77453	0.956145	-0.234312	1.28841	0.263886	0.488605	0.44465	3.26217	0.0793101	0.231418	0.78395	10.653	0.00242161	0.0256925	0.110809	0.328348	0.570216	0.778545	no	no	no	no	no	no	no	no
Zm00001d012032	0.076888	0.0563821	0.813986	0.956316	-0.445975	1.48656	0.232623	0.477354	-0.186142	0.0118786	0.913965	1	0.273858	0.300665	0.587683	0.854461	0.329343	0.19293	0.66376	0.833581	0.489876	0.31232	0.580571	0.793656	-5.12548e-15	0	1	1	-0.458786	0.843455	0.366023	0.598098	no	no	no	no	no	no	no	no
Zm00001d013344	0.158039	0.428137	0.517087	0.742138	-0.0663334	0.0669125	0.797368	0.966311	0.13107	0.283099	0.597965	0.803508	0.193563	0.710434	0.404897	0.718241	0.164783	0.58748	0.448421	0.669187	0.15323	0.499701	0.484208	0.714153	-0.289983	1.78327	0.19018	0.431363	-0.0247247	0.012862	0.910339	1	no	no	no	no	no	no	no	no
Zm00001d026479	-0.257529	12.3996	0.001192	0.0105524	-0.209968	6.58904	0.01459	0.0780988	-0.128715	2.52697	0.12071	0.294267	-0.0379718	0.266623	0.608782	0.866993	-0.014784	0.0409792	0.840724	0.943974	-0.268162	13.4755	0.000782364	0.0115795	-0.0226506	0.0949993	0.759702	0.930376	0.00450561	0.00385342	0.950848	1	no	no	no	no	no	no	no	no
Zm00001d026478	0.0547131	0.0312271	0.860731	0.984316	0.942555	6.5112	0.0151374	0.080184	-0.344274	0.779225	0.383269	0.62026	0.67076	3.62588	0.0649504	0.273425	0.205061	0.408633	0.526734	0.734484	0.332888	1.24842	0.271299	0.502714	0.350535	1.20657	0.279347	0.541535	0.235836	0.564371	0.457416	0.683828	no	no	no	no	no	no	no	no
Zm00001d013343	-1.22013	4.57591	0.0393187	0.136746	-0.0236922	0.00145311	0.969804	1	-1.37282	2.16864	0.149591	0.339997	-0.579344	0.523289	0.474143	0.772616	-0.421312	0.640661	0.428752	0.650987	-0.528417	1.08678	0.304176	0.538372	1.22292	1.87955	0.178921	0.416382	-0.771607	1.80911	0.187076	0.39479	no	no	no	no	no	no	no	no
Zm00001d033557	0.169053	3.51763	0.068895	0.202674	0.167458	2.74548	0.106271	0.290144	0.211367	4.36254	0.0439121	0.144239	0.15175	2.79155	0.103485	0.353121	0.137177	2.2965	0.138448	0.326451	0.0180681	0.0395759	0.843438	0.970788	-0.00490503	0.00295273	0.956967	1	0.0440859	0.236764	0.62952	0.825193	no	no	no	no	no	no	no	no
Zm00001d026472	0.213226	4.84371	0.0342839	0.124314	0.146481	1.7937	0.188919	0.420532	0.193858	2.77004	0.104776	0.267689	-0.261866	7.17885	0.0110744	0.0936794	0.161814	2.7934	0.103375	0.270146	0.097353	1.00858	0.321984	0.557678	0.0432695	0.196812	0.659977	0.867165	0.837252	73.9683	3.11181e-10	3.38347e-08	no	no	no	no	no	no	no	no
Zm00001d026471	1.14916	3.41216	0.0729973	0.210209	-0.32146	0.393921	0.534229	0.778129	0.45715	1.16231	0.288199	0.522295	0.245873	0.268212	0.60772	0.866636	-0.330342	0.377627	0.542763	0.747053	1.00673	5.16322	0.0291792	0.12099	0.174958	0.125029	0.725718	0.909667	2.23178	27.2097	7.86358e-06	0.000179174	no	no	no	no	no	no	no	yes
Zm00001d026470	1.60746	3.87318	0.056848	0.177922	0.240163	0.1502	0.700639	0.903325	-1.64029	6.18799	0.0176597	0.0740614	-0.368834	0.265906	0.609262	0.867054	0.464347	0.41555	0.523276	0.732001	0.821444	1.77641	0.191014	0.404644	0.642329	0.761917	0.388548	0.653158	-0.131723	0.0288118	0.86617	0.979237	no	no	no	no	no	no	no	no
Zm00001d026476	0.0498551	0.722049	0.401121	0.637465	0.0843558	1.67651	0.20368	0.439505	0.132867	4.11407	0.0500199	0.158052	0.120859	4.25977	0.0463326	0.224092	0.112867	3.73169	0.0613365	0.193003	0.0285234	0.238015	0.628618	0.829626	0.015825	0.0728815	0.788737	0.948701	0.055029	0.888326	0.35225	0.58476	no	no	no	no	no	no	no	no
Zm00001d026475	0.063449	1.14572	0.291612	0.523375	0.223638	11.4642	0.00173526	0.0175726	0.156561	5.57171	0.0238237	0.0922813	0.190668	10.2771	0.00283314	0.0393339	0.0494327	0.696233	0.409587	0.633537	0.0588103	0.987089	0.327124	0.563069	0.163718	7.6439	0.00894668	0.0612008	0.0986134	2.74566	0.10626	0.270766	no	no	no	no	no	no	no	no
Zm00001d026474	0	0	1	1	5.12548e-15	0	1	1	0.648575	0.507503	0.481955	0.70881	-0.407312	0.507689	0.481876	0.778173	1.16343	2.14238	0.154113	0.34902	-0.687266	0.341074	0.563758	0.779409	-0.712739	0.469645	0.498631	0.747501	-1.41501	1.78403	0.192119	0.401631	no	no	no	no	no	no	no	no
Zm00001d011478	0.153885	2.63912	0.113036	0.282797	0.302597	8.30947	0.00663051	0.0455074	0.198288	3.51528	0.0689837	0.199391	-0.0457004	0.232092	0.632909	0.880961	0.305791	10.4713	0.00261199	0.0232922	0.260915	7.72694	0.00861531	0.0548275	0.269142	8.14495	0.00713587	0.0529411	0.276679	8.55643	0.00594261	0.0343755	no	no	no	no	no	no	no	no
Zm00001d039818	3.90821	3.7029	0.068113	0.201152	5.12548e-15	0	1	1	2.80582	6.01693	0.0230888	0.0902808	-5.12548e-15	0	1	1	-2.52321	1.32142	0.263389	0.488514	0.912605	0.351477	0.559672	0.776524	-5.12548e-15	0	1	1	1.40285	1.41853	0.247065	0.468953	no	no	no	no	no	no	no	no
Zm00001d019612	0.0155444	0.00145352	0.985197	1	-0.278563	0.274221	0.603742	0.833984	-0.61974	2.07129	0.158783	0.35378	0.218581	0.323095	0.573303	0.845172	-0.387159	1.48708	0.230645	0.449163	-0.115519	0.0920666	0.763323	0.920182	-1.01494	16.7872	0.000228523	0.00511667	-0.167582	0.458503	0.502678	0.7233	no	no	no	no	no	no	yes	no
Zm00001d007363	3.09345	138.336	3.2322e-13	5.27155e-10	2.81373	13.8137	0.000762765	0.00982287	6.22143	268.406	3.26857e-17	1.1254e-13	1.74433	53.7841	2.30253e-08	1.27652e-05	2.37379	88.9185	8.48774e-11	1.62136e-07	2.69642	94.5747	4.03261e-11	4.80625e-08	3.39835	177.221	1.14939e-14	5.08819e-11	2.90542	138.227	3.26595e-13	9.28487e-11	yes	yes	yes	yes	yes	yes	yes	yes	IPR001611 Leucine-rich repeat	35.1 not assigned.annotated
Zm00001d040880	-0.0641899	0.0224829	0.881651	0.997614	-0.2291	0.193911	0.66233	0.876394	-0.563239	1.16826	0.286989	0.520863	-0.65829	1.86501	0.180569	0.481704	-0.590473	1.89245	0.177475	0.380106	-0.316986	0.493726	0.486815	0.715967	0.540055	1.67026	0.204506	0.451659	-2.04	17.0854	0.000205458	0.00250363	no	no	no	no	no	no	no	yes
Zm00001d033558	-0.0973094	0.894513	0.350599	0.587262	-0.136447	1.40086	0.244381	0.49181	0.284843	5.87912	0.0204995	0.0826164	0.0743805	0.510274	0.479653	0.776648	-0.240041	5.44975	0.025301	0.107933	-0.355008	11.8155	0.0015054	0.0177306	-0.137131	1.75094	0.194149	0.436971	-0.264675	6.42335	0.015782	0.0703773	no	no	no	no	no	no	no	no
Zm00001d036178	0.0959726	0.398876	0.531684	0.7538	0.101459	0.367667	0.548105	0.789508	0.332106	3.8865	0.0564446	0.172581	0.165212	1.1724	0.286149	0.607158	0.388014	6.43171	0.0157194	0.0784022	0.124122	0.683433	0.413884	0.648977	0.0108706	0.00543348	0.94165	1	-0.169575	1.24311	0.272303	0.498737	no	no	no	no	no	no	no	no
Zm00001d021299	0.166054	1.95738	0.1704	0.370262	0.285147	4.67718	0.0373254	0.145673	0.914154	44.9063	8.35281e-08	5.77761e-06	-0.18317	2.38213	0.131526	0.40746	0.231259	3.79221	0.05937	0.189101	-0.150109	1.5842	0.216305	0.438553	0.515057	18.7447	0.000115051	0.0031889	0.534977	20.2241	6.97436e-05	0.0010471	no	no	no	no	no	no	no	no
Zm00001d021297	0.106318	0.860096	0.359924	0.596498	-0.340203	6.89878	0.0126141	0.0707357	0.18741	2.11163	0.154895	0.347838	0.0332082	0.0836188	0.77412	0.955943	-0.0937441	0.665713	0.419947	0.642792	-0.348771	9.18249	0.00451868	0.0362009	-0.275088	5.71978	0.0221548	0.111419	-0.025148	0.0478549	0.828081	0.956557	no	no	no	no	no	no	no	no
Zm00001d021294	0.0720494	0.130028	0.720522	0.895071	0.0961247	0.168486	0.683908	0.890684	0.133327	0.343834	0.561305	0.773914	0.105903	0.267628	0.60811	0.866758	0.130106	0.385792	0.538456	0.743402	0.0431161	0.0465038	0.830487	0.963249	-0.0236291	0.0134602	0.908287	1	-0.0142274	0.00479823	0.945161	1	no	no	no	no	no	no	no	no
Zm00001d021295	-0.383414	10.7694	0.00230751	0.0172555	-0.494206	13.7831	0.000695052	0.00914577	-0.07409	0.310813	0.580652	0.790009	0.0501434	0.176791	0.676659	0.904509	0.142313	1.45514	0.235618	0.455338	-0.306784	6.6253	0.0143423	0.0766537	-0.102003	0.74816	0.39282	0.657037	-0.270083	5.10301	0.0300739	0.112281	no	no	no	no	no	no	no	no
Zm00001d011403	-1.90416	8.89633	0.00511806	0.0311833	0.992994	1.81403	0.186493	0.417229	-3.74417	26.1546	1.0747e-05	0.00025306	-0.0639245	0.0123871	0.912002	1	-1.46954	6.54307	0.0149106	0.0755724	-0.810089	1.91127	0.175389	0.384802	0.66517	0.523762	0.473945	0.727971	-0.468504	0.63976	0.429075	0.659472	yes	no	yes	no	no	no	no	no
Zm00001d021291	0.3767	2.54052	0.12072	0.295814	0.548999	4.30867	0.0459777	0.168375	-0.513018	3.82159	0.059316	0.178856	0.350203	2.18902	0.148707	0.435487	-0.479951	4.09216	0.0514442	0.172266	-0.284863	1.42101	0.241942	0.468844	-1.07085	19.8655	9.43023e-05	0.00278309	-1.50935	38.7933	5.44645e-07	2.06326e-05	no	no	no	no	no	no	yes	yes
Zm00001d012699	0.0412709	0.333051	0.567481	0.783424	-0.0277584	0.120543	0.73048	0.922868	0.135118	2.82122	0.101735	0.26219	0.242903	11.3192	0.00184076	0.0296319	-0.0583599	0.662033	0.421223	0.643932	0.21291	8.78956	0.005363	0.0404936	0.137453	3.69935	0.0624165	0.217986	-0.0721435	1.00999	0.32165	0.552879	no	no	no	no	no	no	no	no
Zm00001d012690	0.0776142	0.105989	0.746653	0.912894	-0.174128	0.497325	0.485242	0.737584	-0.353153	1.87819	0.179074	0.38344	-0.561194	6.28036	0.0168954	0.122183	0.586224	6.27105	0.0169708	0.0824914	0.0574612	0.0614874	0.805577	0.948538	0.00187983	7.6833e-05	0.993055	1	-0.539237	6.2637	0.0170306	0.0743511	no	no	no	no	no	no	no	no
Zm00001d012691	0.292438	0.574008	0.455812	0.687367	0.456064	0.212116	0.649128	0.86734	5.12548e-15	0	1	1	0.11512	0.044504	0.834643	0.983269	0.293245	0.546938	0.466517	0.684977	-0.454725	1.47534	0.235948	0.462196	-5.12548e-15	0	1	1	-5.12548e-15	0	1	1	no	no	no	no	no	no	no	no
Zm00001d012694	-0.00371641	0.00228739	0.96212	1	0.0684727	0.618823	0.436663	0.693096	-0.239813	7.61242	0.00907588	0.0452596	-0.0789524	1.01627	0.320171	0.641711	0.280765	12.8482	0.000998698	0.0120748	0.177872	5.1631	0.029181	0.12099	0.0860487	1.22723	0.275336	0.536576	-0.161915	4.25846	0.0463644	0.15252	no	no	no	no	no	no	no	no
Zm00001d020954	0.0377367	0.00577244	0.939901	1	-1.1903	5.76457	0.0222097	0.10339	-0.313693	0.394832	0.53414	0.752053	0.887954	4.19579	0.0486313	0.23092	0.722224	1.88792	0.178793	0.381915	-0.144023	0.103279	0.749977	0.912216	0.0538371	0.0156083	0.901342	1	0.466952	0.84485	0.364751	0.596743	no	no	no	no	no	no	no	no
Zm00001d053580	0.0248872	0.125034	0.725712	0.898803	-0.130297	2.71453	0.108191	0.293694	-0.0585359	0.552869	0.462001	0.692329	-0.0490074	0.482489	0.491782	0.786273	-0.0439078	0.388958	0.536802	0.742223	-0.135159	3.68027	0.0630639	0.200273	-0.157255	4.96755	0.0321981	0.142001	-0.255508	13.091	0.000908248	0.00810622	no	no	no	no	no	no	no	no
Zm00001d007368	0	0	1	1	5.12548e-15	0	1	1	0.0900045	0.0053013	0.942653	1	-5.12548e-15	0	1	1	4.95327	8.64355	0.00787629	0.0490988	2.61756	1.59579	0.220483	0.443587	1.73544	8.39038	0.00868829	0.0599761	-0.0954024	0.00942058	0.923609	1	no	no	no	no	yes	no	no	no
Zm00001d010653	0	0	1	1	-0.733727	5.00289	0.0349465	0.139417	0.29258	0.941049	0.341767	0.579708	-0.362471	1.73552	0.200254	0.508115	0	0	1	1	-5.12548e-15	0	1	1	-0.615905	0.249566	0.651062	0.86108	-0.564768	4.04736	0.0556973	0.174057	no	no	no	no	no	no	no	no
Zm00001d021924	-0.582315	3.50611	0.0693303	0.203486	0.390792	0.950127	0.336229	0.595159	-0.474515	1.15308	0.329349	0.566332	0.273694	0.807685	0.374812	0.693699	0.484065	2.2604	0.141493	0.330937	-0.178275	0.374637	0.544356	0.763385	0.395097	1.69274	0.201554	0.447821	0.0572425	0.0391748	0.844223	0.966405	no	no	no	no	no	no	no	no
Zm00001d039816	0.146442	2.62627	0.113886	0.284445	-0.0491612	0.234824	0.630922	0.854241	0.0131813	0.0168695	0.897387	1	0.0937138	1.07352	0.307102	0.628939	0.0976236	1.16144	0.288376	0.515263	-0.0581127	0.405858	0.528134	0.750381	-0.106662	1.37877	0.248064	0.504894	-0.0193066	0.0446186	0.833905	0.959985	no	no	no	no	no	no	no	no
Zm00001d030102	-0.0397477	0.0410971	0.840499	0.972459	-0.436499	4.14373	0.0492437	0.175931	-0.0201161	0.00862607	0.926519	1	-0.759068	1.32416	0.302575	0.62508	1.53671	10.2749	0.00355518	0.028676	-0.384885	0.992948	0.325712	0.561506	-0.330599	0.881966	0.353958	0.619407	-0.536559	7.24607	0.0107358	0.0532119	no	no	no	no	yes	no	no	no
Zm00001d030103	-0.254582	0.908814	0.346823	0.583462	0.508286	3.02551	0.0905592	0.261484	0.829522	7.60954	0.00908778	0.0453044	0.536774	4.85472	0.0340928	0.186193	0.76746	8.92007	0.00506522	0.036401	0.520663	3.72508	0.0615556	0.196973	0.530716	4.51765	0.0405183	0.16458	0.635056	6.47225	0.0154196	0.0692095	no	no	no	no	no	no	no	no
Zm00001d010657	0	0	1	1	5.12548e-15	0	1	1	-2.48775	3.29309	0.0874769	0.235839	0.0417782	0.0018415	0.966277	1	0.0180909	0.00127321	0.971957	1	-5.12548e-15	0	1	1	-5.12548e-15	0	1	1	-5.12548e-15	0	1	1	no	no	no	no	no	no	no	no
Zm00001d021128	0.363952	19.3551	9.34134e-05	0.00160816	0.185196	4.19372	0.0479655	0.173074	0.508277	30.864	2.77871e-06	8.84051e-05	0.229672	7.96993	0.00771914	0.0745981	0.180732	4.95868	0.0323428	0.126636	0.27395	11.583	0.0016536	0.0188112	0.228814	8.06532	0.00739515	0.0542264	0.279167	11.7435	0.00154971	0.0122444	no	no	no	no	no	no	no	no
Zm00001d014696	0.214404	3.42877	0.0723332	0.209014	0.0318498	0.063515	0.802466	0.969408	0.231063	3.13764	0.0850194	0.231096	0.0863596	0.538877	0.46768	0.767529	0.374725	10.7993	0.0022791	0.0211831	0.324825	7.56288	0.00928321	0.0573615	0.0507014	0.192065	0.663837	0.869368	0.312381	7.15119	0.0112171	0.0549818	no	no	no	no	no	no	no	no
Zm00001d014695	0.203539	0.274959	0.603257	0.810902	-0.334912	0.939941	0.338799	0.597774	0.670739	2.52089	0.121143	0.294777	0.61337	4.93409	0.0327477	0.182057	0.0794881	0.091403	0.764151	0.898412	-0.365015	1.66791	0.204817	0.42362	0.0943999	0.0879611	0.7685	0.936316	1.07676	5.03787	0.0310756	0.115075	no	no	no	no	no	no	no	no
Zm00001d021120	0.194563	1.84804	0.182516	0.387835	-0.574917	13.1045	0.000903456	0.0110674	0.113755	0.530484	0.471142	0.699526	0.119741	0.71167	0.404493	0.717812	0.272794	3.71796	0.0617923	0.193965	0.191947	1.85632	0.181562	0.39262	-0.0146035	0.0107267	0.918089	1	0.365453	6.49132	0.0152807	0.0687556	no	no	no	no	no	no	no	no
Zm00001d021122	-0.616778	19.8003	8.03769e-05	0.00142735	0.311594	4.11978	0.0498695	0.177119	-0.115829	0.585112	0.44933	0.680672	-0.325284	5.44591	0.0253492	0.155787	-0.368304	6.84475	0.0129369	0.0685512	-0.319622	5.31746	0.027017	0.115317	0.262686	3.409	0.0731242	0.241635	0.365657	6.98254	0.0121308	0.0579928	no	no	no	no	no	no	no	no
Zm00001d012160	0.109157	2.07507	0.158414	0.353559	0.108199	1.67326	0.204109	0.440056	0.0521417	0.389431	0.536556	0.75364	0.0557974	0.543904	0.465627	0.765984	-0.105452	1.94129	0.172122	0.373091	0.0907046	1.47506	0.232502	0.457998	-0.0979872	1.68478	0.202594	0.449357	0.102049	1.80912	0.187075	0.39479	no	no	no	no	no	no	no	no
Zm00001d021126	0.126154	2.87728	0.0985202	0.257198	-0.129386	2.40344	0.129867	0.331683	-0.163695	3.90362	0.0559306	0.171466	-0.114751	2.3673	0.132696	0.409152	-0.136449	3.35442	0.0753581	0.221052	-0.140158	3.53042	0.0684153	0.210825	-0.307502	17.0005	0.000211764	0.00486444	-0.185111	6.1537	0.0179528	0.0773139	no	no	no	no	no	no	no	no
Zm00001d021127	-0.10097	1.69239	0.201599	0.413527	-0.0894184	1.05905	0.310335	0.568025	-0.238947	7.71701	0.00865425	0.0436843	-0.311918	16.3971	0.000262921	0.00825982	-0.0959253	1.55055	0.221145	0.437016	-0.228413	8.76009	0.00543282	0.0408424	-0.176472	5.25975	0.0278049	0.129353	-0.200842	6.77904	0.0133414	0.0622267	no	no	no	no	no	no	no	no
Zm00001d012962	-0.082479	0.104307	0.74863	0.91448	1.19945	17.8332	0.000161374	0.00329918	0.880164	9.16701	0.00458651	0.027046	0.144223	0.315488	0.577886	0.848327	-0.714083	7.02569	0.0119541	0.0648973	-0.223175	0.747865	0.393001	0.62885	0.301493	1.36194	0.251036	0.508504	-0.0625634	0.0617725	0.805158	0.943584	no	yes	no	no	no	no	no	no
Zm00001d053588	0.674323	6.34027	0.0164189	0.0729448	-0.429737	1.84977	0.182315	0.411508	0.888611	8.55685	0.00594151	0.0329909	0.673115	5.7104	0.0222568	0.144315	0.298885	1.09069	0.303322	0.531066	-0.0133647	0.00198067	0.964749	1	0.114251	0.184627	0.670003	0.872831	0.167652	0.405524	0.528302	0.743914	no	no	no	no	no	no	no	no
Zm00001d012966	0.122257	3.90377	0.0559263	0.175888	0.163529	5.62644	0.0231915	0.106232	0.258847	13.8149	0.000686618	0.00628379	0.0470059	0.576587	0.452626	0.756343	0.221713	12.8247	0.00100794	0.012158	0.0475981	0.591105	0.447036	0.680843	0.204204	10.8736	0.00221014	0.0241494	0.0266292	0.185307	0.669433	0.854003	no	no	no	no	no	no	no	no
Zm00001d012967	0.659171	0.879206	0.355959	0.592857	-0.407001	0.0503368	0.82401	0.982386	-2.7582	17.7036	0.000217588	0.00259133	0.25385	0.132475	0.71845	0.92784	0.556379	0.187693	0.667965	0.836184	0.44523	0.540859	0.467828	0.699833	-5.12548e-15	0	1	1	1.99846	1.00904	0.323223	0.554597	no	no	yes	no	no	no	no	no
Zm00001d012964	0.479723	22.3907	3.43842e-05	0.000750879	-0.165103	2.04734	0.161146	0.381868	-0.150688	1.78239	0.190285	0.398983	-0.024272	0.0570799	0.812535	0.974187	0.0919647	0.80109	0.376747	0.603062	-0.401351	15.6152	0.000349523	0.00682021	-0.166723	2.64825	0.112437	0.3146	-0.0591044	0.338891	0.564119	0.77339	no	no	no	no	no	no	no	no
Zm00001d012965	0.106778	0.806679	0.375106	0.611737	0.170783	1.84151	0.183271	0.412913	-0.11041	0.814602	0.372797	0.610293	-0.467064	16.471	0.000256003	0.00811612	-0.240142	4.65638	0.0377257	0.140394	0.150524	1.86531	0.180534	0.391244	-0.0493665	0.185775	0.669042	0.872295	0.0648808	0.305726	0.583752	0.790186	no	no	no	no	no	no	no	no
Zm00001d012968	0.118029	0.0193501	0.890147	1	-0.036266	0.00197804	0.964773	1	-3.36987	25.5546	1.28689e-05	0.000292361	0.818187	1.09154	0.303136	0.625779	1.71321	4.57584	0.0393203	0.144539	0.48022	0.562966	0.457972	0.690624	1.19196	1.3422	0.254319	0.5122	1.11968	2.74525	0.106285	0.270786	no	no	yes	no	no	no	no	no
Zm00001d012969	0.182434	4.48355	0.041239	0.141519	-0.456341	22.039	3.84904e-05	0.00120479	-0.233114	5.97945	0.0195262	0.0798134	-0.0859358	0.991461	0.32607	0.647128	-0.0376444	0.195504	0.661035	0.831275	-0.0617423	0.531946	0.470536	0.702089	-0.400612	21.2783	4.92554e-05	0.00183013	-0.326637	14.1396	0.000606615	0.0059243	no	no	no	no	no	no	no	no
Zm00001d016273	-0.247026	1.89957	0.176682	0.379356	-0.74784	12.8768	0.000987563	0.0117748	-0.918458	20.9273	5.52586e-05	0.000886311	-0.303612	2.80496	0.102691	0.351855	-0.372149	4.16589	0.0486726	0.165835	-0.470951	6.96939	0.0122053	0.068928	-0.494691	7.36472	0.010165	0.0666303	-0.516988	7.47706	0.00965457	0.0494183	no	no	no	no	no	no	no	no
Zm00001d016274	-0.139308	1.27347	0.266625	0.493391	-0.724672	26.4354	9.88403e-06	0.000461275	-0.0123552	0.007992	0.929264	1	0.140161	1.2893	0.263723	0.58295	-0.104281	0.711532	0.404538	0.628772	-0.317835	6.5825	0.0146351	0.0776429	-0.509244	16.8564	0.000222938	0.00502064	-0.409212	10.9128	0.00217475	0.0158866	no	no	no	no	no	no	no	no
Zm00001d016278	0.347977	5.39673	0.0259741	0.101479	0.197274	1.3475	0.2534	0.503251	0.401917	5.24632	0.0279918	0.104031	-0.0331665	0.05034	0.823749	0.978432	0.565803	13.4555	0.000788441	0.0102959	0.424469	7.61687	0.00905747	0.056462	0.436008	8.09401	0.00730058	0.0537748	-0.151071	0.956234	0.334701	0.567008	no	no	no	no	no	no	no	no
Zm00001d014528	0.622909	4.69552	0.0369764	0.130981	-1.64159	6.58425	0.0362788	0.142884	0.205031	0.555522	0.460937	0.691294	-0.440751	3.96261	0.0541996	0.24623	0.133331	0.114069	0.763808	0.898182	-0.354732	1.23895	0.273093	0.504816	-0.292928	1.23219	0.274385	0.53541	-0.776254	3.71377	0.0843633	0.231568	no	no	no	no	no	no	no	no
Zm00001d014524	0.229246	7.78331	0.00839789	0.0449222	-0.183841	3.96869	0.0540245	0.186593	0.0951455	1.06876	0.30816	0.544024	-0.0916826	1.23839	0.2732	0.593933	0.135382	2.72535	0.107515	0.277362	-0.0193542	0.0552733	0.815469	0.954692	-0.168162	4.21039	0.0475475	0.183031	0.0241652	0.086099	0.770891	0.923233	no	no	no	no	no	no	no	no
Zm00001d014525	-0.404154	10.9863	0.00210981	0.016223	-0.0643891	0.22258	0.639944	0.860479	-0.0977439	0.513107	0.478445	0.705935	-0.358399	8.58651	0.00586419	0.0629876	-0.31129	6.47343	0.015411	0.0773173	-0.265121	4.67068	0.03745	0.141923	0.180374	2.16799	0.14965	0.374705	-0.153796	1.5902	0.215455	0.431411	no	no	no	no	no	no	no	no
Zm00001d014526	-0.210739	5.86801	0.0206104	0.0862122	-0.104469	1.14669	0.291412	0.547654	-0.00556851	0.00327895	0.954655	1	-0.239791	7.55261	0.00932682	0.0840417	-0.0633392	0.531952	0.470533	0.688102	-0.27629	10.0621	0.00310167	0.0281638	-0.143256	2.70411	0.108846	0.308396	-0.123528	2.0078	0.165138	0.36409	no	no	no	no	no	no	no	no
Zm00001d039285	-0.366308	11.8533	0.00148264	0.0123838	-0.14933	1.56365	0.219244	0.459796	-0.0230881	0.0375285	0.847488	0.97343	-0.0548112	0.264254	0.610372	0.86744	-0.0657008	0.378754	0.542165	0.746647	-0.566328	28.0706	6.11961e-06	0.000527046	-0.117234	1.20387	0.279877	0.54212	0.0853205	0.636377	0.430287	0.660521	no	no	no	no	no	no	no	no
Zm00001d014521	0.650831	4.82908	0.03454	0.12498	0.422148	1.72718	0.197132	0.431589	-0.290916	0.936218	0.339745	0.577564	0.0506076	0.033678	0.855429	0.992662	-0.233938	0.797933	0.377679	0.603903	-0.730774	6.93928	0.0123778	0.0694612	-0.0868693	0.100287	0.753325	0.92613	0.114457	0.161891	0.689814	0.869083	no	no	no	no	no	no	no	no
Zm00001d014523	-0.864872	6.53041	0.0152781	0.0694395	0.643406	0.811095	0.374171	0.633146	-0.324021	0.79733	0.378208	0.615186	-0.274409	0.704483	0.40718	0.720204	-0.202286	0.396718	0.533025	0.739371	-0.686045	3.09766	0.0874554	0.246911	4.93536	13.2824	0.000890543	0.0129438	-0.314954	0.896818	0.35036	0.58308	no	no	no	no	no	no	yes	no
Zm00001d024519	-0.0128403	0.0218719	0.883258	0.998519	0.107869	1.32859	0.256697	0.507336	0.119758	1.55219	0.220906	0.439205	0.285953	11.0501	0.00205518	0.0317313	0.177064	4.3255	0.0447681	0.157002	0.0767834	0.8292	0.368596	0.604697	0.135673	2.47497	0.124471	0.334396	-0.170054	3.93043	0.0551365	0.172714	no	no	no	no	no	no	no	no
Zm00001d024510	0.15878	4.60902	0.0386545	0.135042	-0.0382238	0.21328	0.647004	0.865765	0.150051	3.25586	0.0795888	0.220373	0.210459	7.94158	0.00781833	0.0753341	0.326689	18.9614	0.000106817	0.00272657	0.0645987	0.759284	0.38936	0.625351	-0.00100126	0.000180437	0.989357	1	0.0149939	0.0408948	0.840886	0.964179	no	no	no	no	no	no	no	no
Zm00001d024511	0.156648	6.36812	0.0162023	0.0722935	0.0731884	1.11665	0.297721	0.554731	-0.0415585	0.359829	0.55238	0.766453	-0.149257	5.78431	0.0214676	0.14088	-0.0348136	0.315229	0.577988	0.77348	0.17398	7.86888	0.00807906	0.0527663	-0.0627776	1.02422	0.318314	0.583145	0.349262	31.6112	2.26312e-06	6.59113e-05	no	no	no	no	no	no	no	no
Zm00001d027871	0.244565	8.20096	0.00695934	0.0393031	-0.0414759	0.187642	0.667486	0.880135	0.0461171	0.233028	0.632227	0.829322	-0.0642526	0.566139	0.456717	0.759525	-0.0740397	0.750482	0.392094	0.617922	-0.105918	1.54162	0.222452	0.445663	-0.261498	9.32696	0.00424501	0.037735	0.0385897	0.202943	0.655073	0.844678	no	no	no	no	no	no	no	no
Zm00001d024514	0.813622	1.35914	0.25185	0.477262	-0.431511	0.0779356	0.781816	0.955972	2.1204	17.9621	0.000164294	0.00207042	-0.587607	1.77396	0.191807	0.497424	-0.579362	0.24108	0.626601	0.80871	2.65105	1.51405	0.227018	0.451554	0.346259	0.615211	0.438297	0.697296	1.60319	2.21562	0.145894	0.335284	no	no	yes	no	no	no	no	no
Zm00001d024515	5.22768	12.2888	0.00130782	0.0113267	-0.893695	0.796329	0.378504	0.637039	1.80526	7.34374	0.0104924	0.0503542	-0.156677	0.143086	0.707598	0.922275	1.56844	5.35654	0.0268565	0.112145	0.012264	0.000345606	0.985277	1	-0.386879	0.496332	0.485943	0.737615	0.472869	0.329896	0.569525	0.778143	yes	no	no	no	no	no	no	no
ZemaCp065	0.616523	1.14029	0.29274	0.524573	-0.195621	0.065971	0.798767	0.96726	-0.9287	1.59075	0.215377	0.432149	-0.422686	0.319915	0.575187	0.846015	0.226313	0.0897303	0.766253	0.899657	0.0145675	0.000515336	0.982015	1	0.46912	0.671902	0.417815	0.67966	-0.849979	1.47143	0.233065	0.453003	no	no	no	no	no	no	no	no
Zm00001d038843	2.03818	48.9285	5.99105e-08	5.7477e-06	1.1365	14.4497	0.000603482	0.00831882	1.527	21.8778	4.96653e-05	0.00080959	0.634522	5.43286	0.0261595	0.158743	0.490026	3.1818	0.0838598	0.236714	1.18838	18.4651	0.000148679	0.0040173	1.70615	35.3616	1.22266e-06	0.000142435	0.844225	9.61605	0.00398388	0.0253392	yes	yes	yes	no	no	yes	yes	no
Zm00001d042764	0.313698	8.94823	0.00500333	0.0306484	0.226876	3.94251	0.0547827	0.18826	0.232585	4.02126	0.0525368	0.163734	0.340029	11.075	0.00203428	0.0315823	0.293092	8.0696	0.00738097	0.0471008	0.625853	36.2328	6.69147e-07	0.000120555	0.0872742	0.728892	0.398921	0.662711	-0.213466	4.0925	0.0505928	0.162834	no	no	no	no	no	no	no	no
Zm00001d049548	0.052225	0.59246	0.44652	0.679692	-0.0820575	1.16532	0.287586	0.543099	-0.0137903	0.0332624	0.856314	0.979117	-0.0626845	0.846457	0.363716	0.683351	-0.131434	3.73999	0.0610623	0.192524	-0.0755336	1.23265	0.274296	0.506006	-0.232204	11.6253	0.00162549	0.0197998	-0.187567	7.54511	0.00935884	0.0483031	no	no	no	no	no	no	no	no
Zm00001d033383	0.000659709	2.11319e-05	0.996358	1	-0.27005	2.74658	0.106204	0.290036	0.282863	2.64057	0.112941	0.281425	0.488373	11.0172	0.00208322	0.0319096	-0.377325	6.69548	0.0138757	0.0720475	-0.269015	2.78289	0.104003	0.274812	-0.447389	7.23599	0.0107859	0.0695593	-0.490908	11.2705	0.00187777	0.0141543	no	no	no	no	no	no	no	no
Zm00001d031774	0	0	1	1	-0.91716	1.51247	0.233182	0.477999	-0.324449	0.0873187	0.784587	0.936368	-5.12548e-15	0	1	1	0	0	1	1	-5.12548e-15	0	1	1	0.894984	2.84132	0.10757	0.306097	-0.254837	0.105159	0.749127	0.909421	no	no	no	no	no	no	no	no
Zm00001d049544	-0.706771	2.06751	0.159154	0.354835	1.08977	5.0494	0.0308958	0.128372	0.862706	1.72703	0.19715	0.408621	1.17715	7.74321	0.00855197	0.0792726	0.0196396	0.00224654	0.96246	1	0.773912	2.73389	0.106986	0.280005	0.63933	2.0466	0.16122	0.392673	-0.915958	4.70981	0.036707	0.129581	no	no	no	no	no	no	no	no
Zm00001d036673	0.808128	42.5617	1.43144e-07	1.13737e-05	0.179075	1.71347	0.198878	0.433637	0.0196602	0.0206344	0.886585	0.9959	-0.298166	5.79319	0.0213748	0.140562	0.59184	22.3006	3.5389e-05	0.00127452	0.164006	1.75386	0.193787	0.408648	0.0648394	0.27687	0.602005	0.826246	0.214617	2.8335	0.101021	0.26218	no	no	no	no	no	no	no	no
Zm00001d031777	0.778532	8.90131	0.00535439	0.0322888	0.89417	9.95522	0.00343275	0.028742	-0.0536941	0.0337617	0.855349	0.978462	0.638498	5.81188	0.0217036	0.141988	-0.0394005	0.0236917	0.878618	0.965209	0.868493	10.6535	0.00257695	0.0250328	0.123432	0.225415	0.6381	0.852364	0.445994	2.97882	0.0938001	0.249158	no	no	no	no	no	no	no	no
Zm00001d031771	0.281673	0.11268	0.739189	0.9076	0.932156	0.611305	0.439741	0.695548	-0.161941	0.0162343	0.899368	1	-0.427035	0.370361	0.546877	0.82681	-0.150782	0.0264423	0.871793	0.961163	3.53285	3.04161	0.0902471	0.25208	0.955101	0.27094	0.606096	0.829759	1.87791	7.77205	0.00864665	0.0455892	no	no	no	no	no	no	no	yes
Zm00001d031772	0.00652603	5.54208e-05	0.994102	1	1.28561	1.30614	0.260682	0.512077	-0.868643	0.34282	0.56188	0.7745	-0.399697	0.241199	0.62634	0.876372	-1.17047	1.12462	0.29603	0.523228	2.42591	2.6575	0.111833	0.287575	1.8336	1.27804	0.265783	0.525507	1.95742	8.93869	0.0050242	0.0303017	no	no	no	no	no	no	no	yes
Zm00001d031773	-1.67559	25.0173	1.51468e-05	0.00040638	0.0843407	0.0584007	0.810421	0.973814	-0.490301	1.80003	0.18816	0.396242	-0.357484	1.25506	0.27005	0.590606	-0.250103	0.464854	0.499752	0.71231	-0.847701	7.95256	0.00777978	0.0515679	0.213146	0.470656	0.497106	0.746224	-0.215189	0.411181	0.525456	0.74207	yes	no	no	no	no	no	no	no
Zm00001d001879	-0.700736	14.1112	0.000659947	0.00677315	-0.354894	2.85326	0.100514	0.279699	-0.595753	8.38715	0.0066219	0.0356931	-0.469642	6.30351	0.0170693	0.122896	-0.449314	5.83891	0.021303	0.0958095	-0.841695	20.3412	7.59769e-05	0.00264239	-0.400383	4.5867	0.0396117	0.162473	-0.555697	8.83715	0.00544513	0.0322195	no	no	no	no	no	no	no	no
Zm00001d025540	-1.15664	0.885946	0.354372	0.591334	5.12548e-15	0	1	1	-0.680252	0.180189	0.674352	0.862364	-0.743439	0.156942	0.694894	0.914583	-1.90059	1.69985	0.202588	0.413638	-0.406039	0.0698386	0.793446	0.939779	-0.0824738	0.003125	0.955804	1	-1.04334	0.431508	0.516442	0.734915	no	no	no	no	no	no	no	no
Zm00001d036205	-0.131914	0.0912044	0.764983	0.925555	5.12548e-15	0	1	1	0.415436	0.591842	0.448437	0.680185	0.487319	2.03068	0.165697	0.46066	2.70337	4.26879	0.079837	0.229179	-0.135661	0.0808087	0.77839	0.929437	0.103368	0.0546924	0.816868	0.964278	-5.12548e-15	0	1	1	no	no	no	no	no	no	no	no
Zm00001d043428	0.101122	0.688808	0.412072	0.647182	-0.633967	20.679	5.9972e-05	0.0016356	0.0402856	0.0857761	0.771309	0.926623	0.266395	4.64571	0.0379328	0.198852	0.29847	5.89786	0.0203137	0.0928654	-0.244522	3.99456	0.0532867	0.179133	-0.324303	7.02709	0.0118819	0.0740388	-0.209372	2.89064	0.097771	0.256169	no	no	no	no	no	no	no	no
Zm00001d036206	-0.073594	0.029067	0.865585	0.987447	0.585291	1.32973	0.256495	0.507229	0.0952662	0.084593	0.772846	0.928002	0.976085	9.68143	0.00364585	0.0462265	0.550061	3.11559	0.0860781	0.240717	-0.717188	3.75806	0.060471	0.194466	-0.307573	0.770944	0.385781	0.650422	0.0669785	0.0500534	0.824242	0.954363	no	no	no	no	no	no	no	no
Zm00001d036201	0.392512	14.2105	0.000590496	0.00623026	0.333499	8.45025	0.00622852	0.0435	0.336101	8.08959	0.00731509	0.0384856	0.110266	1.12112	0.296771	0.619015	0.174962	2.77143	0.104692	0.272232	0.335749	10.2696	0.00284216	0.0266081	0.293735	8.01165	0.0075756	0.0550158	0.308176	8.84956	0.00522385	0.0312383	no	no	no	no	no	no	no	no
Zm00001d036202	-0.26299	0.119949	0.731118	0.902524	1.48404	2.40559	0.129701	0.331475	-1.31135	0.770945	0.385781	0.622278	0.245218	0.0902178	0.765638	0.951559	3.00795	9.31062	0.00427506	0.0325758	0.157721	0.0415362	0.839661	0.96875	0.401115	0.129461	0.721106	0.906763	-0.722247	0.706589	0.406159	0.637411	no	no	no	no	yes	no	no	no
Zm00001d043421	1.03988	1.3645	0.250481	0.475754	-1.16129	3.35099	0.0755013	0.232707	-0.0817836	0.0352807	0.852069	0.976332	-0.583434	1.36879	0.249752	0.567897	-0.156369	0.185262	0.66947	0.837237	-0.171566	0.1539	0.697162	0.878626	-2.06574	4.53897	0.0400747	0.163643	-1.43199	1.86447	0.18063	0.385612	no	no	no	no	no	no	no	no
Zm00001d043423	-0.13283	0.510898	0.479387	0.708719	0.885221	19.2771	9.59226e-05	0.00228299	-0.009447	0.00217177	0.963089	1	0.477756	6.71752	0.0137326	0.107082	-0.0420972	0.0550759	0.815793	0.929361	0.847549	19.6451	8.46863e-05	0.00283092	0.343025	3.08697	0.0874741	0.268923	-0.147997	0.69271	0.410763	0.642019	no	no	no	no	no	no	no	no
Zm00001d043422	-0.215113	0.33647	0.565508	0.781831	-0.0202775	0.00286248	0.957629	1	-0.0347848	0.0087658	0.925929	1	0.108443	0.110977	0.740978	0.939617	-0.111291	0.113978	0.737632	0.881212	0.0519909	0.0221024	0.882649	0.994312	0.694283	4.61826	0.0384713	0.159698	-0.397129	1.26099	0.268941	0.495205	no	no	no	no	no	no	no	no
Zm00001d043425	-0.0682751	0.305996	0.583587	0.795924	-0.40445	8.86809	0.00518165	0.0384965	0.0679777	0.25283	0.61817	0.819026	-0.0143978	0.014254	0.905634	1	0.0224278	0.0348557	0.852952	0.950183	-0.436942	12.5232	0.00113505	0.0147548	-0.510768	17.238	0.000194625	0.00456205	-0.43389	11.9671	0.00141641	0.0114064	no	no	no	no	no	no	no	no
Zm00001d043426	0.106686	0.0976253	0.756511	0.919742	-0.731413	3.37142	0.0746544	0.230895	-0.416445	1.2919	0.263251	0.491956	-0.561468	2.84161	0.100552	0.347723	-0.590975	2.991	0.0923453	0.251925	-0.410045	1.58064	0.216811	0.439089	-1.04176	8.26874	0.00675194	0.0511938	0.430326	1.48439	0.231059	0.450772	no	no	no	no	no	no	no	no
Zm00001d033174	-0.731098	33.393	1.40054e-06	6.58573e-05	-0.0814953	0.334202	0.566815	0.805155	-0.473299	11.5159	0.0016992	0.0126301	-0.614991	23.6924	2.27915e-05	0.00156947	-0.457246	13.1462	0.000888903	0.011161	-0.361081	8.20896	0.00693451	0.0480399	-0.191576	2.31232	0.137138	0.355024	-0.00812966	0.00417328	0.948851	1	no	no	no	no	no	no	no	no
Zm00001d023568	-0.727389	2.2844	0.13946	0.325937	0.4773	0.48111	0.512622	0.759679	-0.386376	0.439379	0.541054	0.757177	-0.113507	0.0596517	0.83237	0.982272	-0.546565	1.13395	0.294066	0.521132	0.886006	3.28848	0.0781598	0.229062	0.311524	0.492451	0.487374	0.738666	0.537572	1.10399	0.300434	0.529903	no	no	no	no	no	no	no	no
Zm00001d023569	-1.84842	0.689666	0.415284	0.650203	5.12548e-15	0	1	1	5.12548e-15	0	1	1	0.384278	0.308887	0.584025	0.852021	1.91063	0.806196	0.379061	0.605232	3.11191	2.09248	0.162257	0.366184	-3.79422	3.10279	0.0921835	0.277743	-2.25107	1.95609	0.176003	0.378907	no	no	no	no	no	no	no	no
Zm00001d023562	0	0	1	1	-3.62658	3.35924	0.0779646	0.237558	-3.22119	3.43002	0.0750708	0.211501	0.647066	0.711879	0.406291	0.719519	0.929193	0.379135	0.543262	0.747316	1.84034	1.12775	0.297736	0.531465	0.611798	0.438692	0.513412	0.758639	0.283637	0.242262	0.626586	0.823227	no	no	no	no	no	no	no	no
Zm00001d023563	-3.79608	3.16537	0.0842122	0.232375	0.510145	0.183537	0.671069	0.882033	-0.228349	0.069591	0.793535	0.942067	-0.565328	0.41686	0.522868	0.809727	0.437207	0.250544	0.619937	0.804178	2.31885	6.93246	0.01267	0.0706023	-0.826404	0.977805	0.329769	0.595159	0.0374249	0.00223807	0.962546	1	no	no	no	no	no	no	no	no
Zm00001d023560	0.0212398	0.0321188	0.858778	0.983104	-0.152822	1.42424	0.240558	0.487292	0.418414	10.3815	0.00271187	0.0181631	0.011313	0.0096229	0.922403	1	-0.364342	10.185	0.002945	0.0251959	-7.94148e-05	4.40738e-07	0.999474	1	-0.282217	5.68825	0.0224992	0.112708	0.244844	4.52735	0.0403159	0.138183	no	no	no	no	no	no	no	no
Zm00001d023561	0	0	1	1	5.12548e-15	0	1	1	0.565212	0.353221	0.558149	0.771417	1.63416	2.37136	0.137349	0.417272	3.92497	3.91541	0.0600528	0.190433	0.20109	0.0548843	0.816864	0.955447	-5.12548e-15	0	1	1	0.426823	0.46157	0.503733	0.724179	no	no	no	no	no	no	no	no
Zm00001d023566	-0.339509	4.94262	0.0326066	0.119817	0.213005	1.71607	0.198545	0.433337	0.0852833	0.261853	0.611993	0.814387	0.213536	2.14576	0.151693	0.439932	0.227796	2.31398	0.137001	0.324125	0.124842	0.713978	0.40374	0.639641	0.216637	2.20461	0.146353	0.369707	-0.327846	4.58438	0.0391478	0.13571	no	no	no	no	no	no	no	no
Zm00001d023564	0.0212523	0.0791881	0.780021	0.934409	-0.0363436	0.184894	0.669779	0.881504	-0.173773	4.31167	0.0450925	0.147112	-0.0922735	1.51814	0.225934	0.540811	0.175906	5.4262	0.0255977	0.108556	-0.168115	4.96442	0.032249	0.128598	-0.221748	8.70173	0.00557394	0.0453347	0.156492	4.25766	0.0463839	0.152536	no	no	no	no	no	no	no	no
zma-MIR396e	0.0979735	0.0155095	0.925439	1	0.670215	3.35249	0.0754388	0.23256	0.576037	0.524553	0.576083	0.786036	0.404745	0.289161	0.681036	0.906864	1.12101	2.60612	0.221694	0.437738	0.454355	1.16349	0.355472	0.591303	-0.302018	0.128885	0.780343	0.944083	0.309876	0.710203	0.404973	0.636149	no	no	no	no	no	no	no	no
Zm00001d029932	-0.856705	3.42733	0.0723909	0.209102	0.0480276	0.0128743	0.910296	1	0.219527	0.34918	0.558291	0.771564	0.510874	1.83911	0.18355	0.485476	0.285452	0.814603	0.372797	0.599673	0.320832	0.377059	0.543065	0.762402	0.175176	0.284039	0.59736	0.822857	0.0878023	0.0785642	0.780866	0.928922	no	no	no	no	no	no	no	no
Zm00001d016979	-0.124072	0.295655	0.589991	0.800406	-0.0763951	0.0847444	0.772648	0.949644	-0.827433	9.44813	0.00402915	0.0246154	-0.346462	2.58714	0.116521	0.379003	-0.0502939	0.0447264	0.833707	0.940062	0.126747	0.352338	0.556526	0.773937	0.0806155	0.140467	0.710028	0.899844	-0.0392806	0.0296015	0.864367	0.978087	no	no	no	no	no	no	no	no
Zm00001d034886	0.343522	14.2429	0.000583293	0.0061774	0.138316	1.86351	0.18074	0.408935	0.541286	27.286	7.68975e-06	0.000194364	0.224673	6.08086	0.0185932	0.129214	-0.123971	1.84805	0.182514	0.387041	0.198571	4.72758	0.036375	0.139262	0.107257	1.38806	0.246508	0.503081	-0.10169	1.24975	0.271048	0.497425	no	no	no	no	no	no	no	no
Zm00001d043393	-0.0159348	0.00109733	0.973769	1	-0.0403528	0.00340284	0.953826	1	1.40111	5.22722	0.0286287	0.105776	0.425522	0.625962	0.434359	0.74147	0.176973	0.0748085	0.786125	0.912342	4.86231	10.7316	0.00243873	0.0241211	0.216331	0.144584	0.706145	0.897525	-0.147342	0.0719048	0.790214	0.935301	no	no	no	no	no	yes	no	no
Zm00001d043392	-0.64907	60.7495	3.19257e-09	5.99584e-07	-0.290184	9.52565	0.00389721	0.0315153	-0.0774118	0.692268	0.410911	0.645607	-0.0212262	0.064589	0.800839	0.968671	-0.416956	25.2788	1.39887e-05	0.000694683	-0.0533051	0.412019	0.525037	0.747763	-0.160961	3.74099	0.0610295	0.21498	-0.584669	49.3165	3.16408e-08	1.85347e-06	no	no	no	no	no	no	no	no
Zm00001d043391	-0.0336309	0.0270072	0.870389	0.990616	0.246659	1.17086	0.286462	0.541801	0.461562	3.86822	0.0569991	0.173659	-0.141443	0.419875	0.521135	0.808397	-0.0459867	0.0480402	0.827754	0.936242	0.582876	8.40547	0.00635347	0.0454272	0.25244	1.42413	0.240575	0.495726	-0.236761	1.29804	0.26214	0.487207	no	no	no	no	no	no	no	no
Zm00001d043390	-0.317481	1.15061	0.290749	0.522486	0.517357	2.47491	0.124658	0.322367	-0.166891	0.237849	0.6288	0.826732	-0.289574	0.739577	0.395639	0.710064	-1.26105	17.8872	0.000159612	0.00357117	0.607459	4.18023	0.0484641	0.168251	0.498865	2.76076	0.10552	0.302762	-1.33845	19.3852	9.56561e-05	0.00135043	no	no	no	no	yes	no	no	yes
Zm00001d043395	-0.571791	21.0981	5.22462e-05	0.00103187	-0.0521879	0.144391	0.7062	0.90721	0.106125	0.562947	0.45798	0.688505	-0.635892	26.7296	9.05825e-06	0.00084041	-0.460637	14.1257	0.000609841	0.00863317	-0.41588	11.4374	0.00175427	0.0194078	-0.291512	5.34886	0.0265985	0.125684	-0.553405	20.4481	6.47373e-05	0.000986758	no	no	no	no	no	no	no	no
Zm00001d043399	-0.604957	3.77483	0.0599275	0.184541	0.403841	1.55816	0.220039	0.4609	-0.942922	9.97287	0.00322092	0.0206794	1.07002	12.9951	0.000942865	0.019222	0.604084	4.52662	0.0403311	0.146929	0.188263	0.435638	0.513461	0.73817	-0.378929	1.41378	0.242259	0.497655	0.507804	3.23623	0.0804628	0.224225	no	no	no	yes	no	no	no	no
Zm00001d008221	0.0513857	0.10288	0.750266	0.915829	0.0717473	0.166611	0.685573	0.892028	-0.136809	0.629827	0.432649	0.666381	-0.413211	7.51185	0.00950214	0.0851757	-0.0904497	0.364992	0.549558	0.752671	-0.106865	0.520905	0.475145	0.70577	-0.443087	7.67333	0.00882771	0.0606279	-0.318691	4.08294	0.0508488	0.163425	no	no	no	no	no	no	no	no
Zm00001d049511	-0.766731	2.39438	0.13057	0.311693	0.537931	0.93297	0.340574	0.599921	-0.0391445	0.00329565	0.95454	1	0.130134	0.0657421	0.799108	0.967636	-0.505998	1.09334	0.302743	0.530551	-0.0192588	0.0013573	0.970816	1	-0.0784405	0.0234754	0.879088	0.996496	-0.755293	2.57616	0.117273	0.288669	no	no	no	no	no	no	no	no
Zm00001d020409	-0.627119	6.16624	0.0184668	0.0796673	0.405652	2.10373	0.156698	0.375062	0.116382	0.167911	0.684712	0.870189	-0.428249	2.87371	0.0997742	0.346615	-1.06599	17.5161	0.000208398	0.00427388	-0.847507	11.1224	0.00217248	0.0222254	0.618716	5.95323	0.0204274	0.105925	-0.971982	14.6123	0.000576723	0.00570428	no	no	no	no	yes	no	no	no
Zm00001d023384	0.0307838	0.0351848	0.852268	0.979935	0.611285	11.2637	0.00188298	0.0186362	0.379871	2.84119	0.100576	0.260122	-0.00167618	5.78977e-05	0.993971	1	-0.473057	6.07309	0.018663	0.0877317	0.303412	3.1638	0.0837828	0.239795	0.429467	5.47013	0.0250474	0.120955	0.193365	1.30173	0.261474	0.48667	no	no	no	no	no	no	no	no
Zm00001d023381	-1.53075	1.65325	0.207523	0.422046	-2.71413	1.5226	0.225997	0.468598	-0.272923	0.170409	0.682435	0.868972	-0.422375	0.888638	0.35274	0.673281	0.190589	0.0221566	0.882583	0.96737	-3.51985	3.8979	0.0568183	0.187065	-0.0637048	0.00751829	0.931431	1	0.0689125	0.00756759	0.931207	1	no	no	no	no	no	no	no	no
Zm00001d038173	-0.861182	28.2132	6.37052e-06	0.000210683	-0.109563	0.370812	0.546523	0.788104	-0.560312	9.98465	0.00326353	0.0208845	-0.399681	6.25603	0.0172435	0.123668	-0.271205	2.80727	0.102816	0.269138	-0.531057	10.8473	0.00228079	0.0230245	0.256558	2.5464	0.119602	0.326741	-0.027796	0.0299429	0.863624	0.977651	no	no	no	no	no	no	no	no
Zm00001d029608	0.205302	11.407	0.00177613	0.0142513	0.0724852	1.13689	0.293449	0.550049	0.288	17.5305	0.000175509	0.00217429	0.0254105	0.172439	0.680432	0.906424	0.28127	21.1724	5.09909e-05	0.00164252	0.0952149	2.42597	0.128138	0.314914	0.0959072	2.46466	0.125232	0.335671	0.155882	6.48747	0.0153086	0.0688311	no	no	no	no	no	no	no	no
Zm00001d053808	-0.0260276	0.0620239	0.804749	0.949821	-0.0410521	0.122502	0.728388	0.921841	-0.0386345	0.111739	0.740124	0.906126	-0.646561	36.3022	6.57425e-07	0.000137651	-0.246328	5.58748	0.0236397	0.102915	-0.098424	0.912574	0.34584	0.581853	-0.235579	5.03366	0.0311417	0.139187	0.0513842	0.224002	0.638881	0.833129	no	no	no	no	no	no	no	no
Zm00001d029601	-1.1603	6.57616	0.0151309	0.0690337	-0.547141	1.18839	0.28364	0.538833	-0.417588	0.718621	0.402773	0.638813	0.613548	2.0359	0.163124	0.456752	-0.817498	3.24256	0.0809994	0.231337	-0.579108	1.75912	0.193945	0.408868	0.651374	2.17117	0.150203	0.375544	-1.69476	13.3649	0.000893524	0.00800709	no	no	no	no	no	no	no	yes
Zm00001d053807	0.210967	1.80563	0.18749	0.394215	-0.131218	0.567748	0.456084	0.710314	0.14953	0.714459	0.403583	0.639464	0.401911	6.79049	0.0132699	0.104793	-0.0514615	0.112154	0.73966	0.882409	-0.0761129	0.241717	0.62597	0.827718	-0.0983929	0.395924	0.533198	0.774515	-0.0312975	0.0407167	0.841228	0.964349	no	no	no	no	no	no	no	no
Zm00001d029603	-0.183197	3.53149	0.0683755	0.201658	0.0343541	0.103347	0.749719	0.935089	0.254111	5.41097	0.0257914	0.0978206	0.0331424	0.114876	0.736641	0.937493	0.0824133	0.696933	0.409354	0.633367	-0.323978	10.7377	0.00233799	0.0234086	-0.022269	0.0517485	0.821343	0.966102	0.332997	11.3155	0.0018436	0.0139545	no	no	no	no	no	no	no	no
Zm00001d053805	0.472658	11.4159	0.00176969	0.0142218	0.350098	5.11022	0.0299653	0.125924	0.539273	11.8598	0.00147878	0.0113934	0.310572	5.31804	0.0270092	0.162071	0.338166	6.23882	0.0172346	0.0834087	0.432668	10.1804	0.00295073	0.0272947	0.459475	11.7982	0.00151589	0.0188426	0.151167	0.993343	0.325617	0.557339	no	no	no	no	no	no	no	no
Zm00001d029605	-0.560971	1.38127	0.248099	0.472735	6.0936	25.1543	1.66487e-05	0.000658048	-0.335337	1.44802	0.237209	0.460048	-0.00774204	0.000945334	0.975653	1	0.465841	3.63451	0.0651266	0.2009	0.339695	1.88025	0.179344	0.38974	0.303777	1.63368	0.209905	0.458982	-0.299941	1.436	0.239124	0.460383	no	yes	no	no	no	no	no	no
Zm00001d029604	-1.37451	22.5419	3.27632e-05	0.000724156	-0.36643	1.27838	0.26572	0.517967	-1.41425	21.4816	4.60981e-05	0.000763898	-1.29685	20.1271	7.20392e-05	0.00334611	-0.376704	2.09259	0.156717	0.352445	0.276251	1.08701	0.304126	0.538345	0.00592522	0.000488864	0.982483	1	0.0297068	0.0127375	0.910772	1	yes	no	yes	yes	no	no	no	no
Zm00001d053800	0.426154	26.3856	1.00315e-05	0.00029161	0.0614682	0.437992	0.512332	0.759442	0.625446	34.499	1.04652e-06	4.04862e-05	-0.00180986	0.000479729	0.982647	1	0.15031	3.26829	0.0790408	0.227799	0.206263	6.24889	0.0171517	0.0856564	0.222198	7.13742	0.0112888	0.0714642	0.688954	69.7678	6.31253e-10	6.20993e-08	no	no	no	no	no	no	no	no
Zm00001d053801	0.216839	7.17163	0.0111114	0.0550474	0.184091	4.14683	0.0491635	0.175749	0.036237	0.163019	0.688794	0.873417	0.197183	6.01553	0.0191886	0.131465	0.257076	10.1932	0.00293483	0.0251367	0.17702	4.68255	0.0372229	0.141425	-0.023452	0.0861099	0.770877	0.938173	0.462341	32.7189	1.67677e-06	5.17527e-05	no	no	no	no	no	no	no	no
Zm00001d028957	1.42417	13.7364	0.000707598	0.00714934	1.13519	8.21906	0.00690328	0.0468606	0.271005	0.402307	0.529933	0.74875	1.09657	8.63894	0.00573016	0.0623039	1.49453	17.5224	0.000176011	0.00381147	0.99019	6.8794	0.0127289	0.0708066	0.259372	0.447175	0.50797	0.754553	0.156805	0.195617	0.660943	0.848356	yes	yes	no	no	yes	no	no	no
Zm00001d028954	0.372599	13.7166	0.000713008	0.00718526	0.198572	3.13499	0.0851459	0.251003	0.0305181	0.0753067	0.785339	0.936955	0.199063	3.93133	0.0551101	0.248762	0.244101	5.858	0.0207109	0.0940067	0.247188	6.19338	0.0176141	0.0873459	-0.0293448	0.0836863	0.774032	0.940057	0.0606497	0.362159	0.551103	0.762628	no	no	no	no	no	no	no	no
Zm00001d028955	-0.592048	25.6132	1.26431e-05	0.000352006	0.158777	1.46105	0.234687	0.479969	-0.119456	0.850192	0.362672	0.600122	-0.271237	5.36828	0.0263433	0.15947	-0.14502	1.5212	0.225477	0.4425	-0.353648	9.29201	0.00430956	0.0350531	0.332561	7.91894	0.00789857	0.0565729	0.177444	2.32416	0.136167	0.320196	no	no	no	no	no	no	no	no
Zm00001d028952	-0.171732	2.22816	0.144278	0.332753	0.00872952	0.00463437	0.946104	1	0.694974	26.2327	1.04993e-05	0.00024836	-0.30617	6.84047	0.0129628	0.103183	0.270586	5.49055	0.0247961	0.106394	-0.49466	16.0831	0.000294598	0.006086	-0.0825185	0.529351	0.471613	0.726534	0.0843741	0.543531	0.465779	0.690997	no	no	no	no	no	no	no	no
Zm00001d028953	0.158119	0.161153	0.690484	0.874478	-0.426889	1.00157	0.323648	0.582248	-0.780178	2.25302	0.142125	0.328106	0.870905	3.58385	0.0664512	0.276773	-0.568226	1.18159	0.2843	0.510806	1.40384	6.18375	0.0176956	0.0875687	0.456209	1.58431	0.216289	0.467093	0.371124	0.578329	0.451949	0.679031	no	no	no	no	no	no	no	no
Zm00001d028950	0.421401	0.195695	0.66088	0.852631	0.767045	0.693649	0.410449	0.667839	-0.688447	0.647682	0.426256	0.660217	1.13393	2.36839	0.132609	0.409103	-0.0722123	0.00988108	0.921372	0.986681	0.304847	0.186896	0.668106	0.858238	0.0770476	0.00829475	0.92794	1	0.204917	0.160441	0.691132	0.869965	no	no	no	no	no	no	no	no
Zm00001d028958	0.126838	3.2431	0.0801559	0.224545	-0.0880019	1.24268	0.272384	0.525929	0.047046	0.35635	0.554298	0.768218	-0.0240587	0.116447	0.734916	0.936529	0.113596	2.60413	0.115369	0.29008	0.0463318	0.432915	0.514772	0.739329	-0.082026	1.35436	0.252217	0.509597	0.240426	11.6606	0.00160246	0.0125651	no	no	no	no	no	no	no	no
Zm00001d051532	1.46863	3.72341	0.061611	0.18808	1.98385	7.20738	0.0109293	0.0641193	0.357723	0.218757	0.642824	0.838341	0.395263	0.328737	0.569989	0.843295	0.912083	2.16886	0.14957	0.342665	1.83444	6.41586	0.0158383	0.08146	1.14757	1.13332	0.294197	0.557707	-0.119477	0.0421835	0.838434	0.963023	no	no	no	no	no	no	no	no
Zm00001d051534	-0.279007	1.18038	0.284542	0.515064	-0.149494	0.264635	0.610116	0.838713	0.615757	4.53874	0.0400795	0.134984	0.0347098	0.0190175	0.891089	1	-0.606157	5.79312	0.0213756	0.095984	-0.0195474	0.00591072	0.939146	1	-0.0449912	0.0309811	0.861275	0.986588	-0.0432146	0.0291114	0.865483	0.978817	no	no	no	no	no	no	no	no
Zm00001d051535	0.327236	8.72587	0.0055151	0.0330309	0.0922939	0.555315	0.46102	0.715111	0.0199049	0.0271647	0.870015	0.986315	0.119075	1.16325	0.288008	0.609201	0.16652	2.25197	0.142215	0.332074	-0.0189911	0.0309806	0.861276	0.981907	-0.105098	0.899152	0.349368	0.61523	0.298328	7.06009	0.011701	0.0565931	no	no	no	no	no	no	no	no
Zm00001d012255	0.664303	3.29953	0.0776925	0.219786	-0.0819293	0.0438167	0.835383	0.988992	-2.56617	48.0757	4.16166e-08	3.42073e-06	-0.0799838	0.0557375	0.814712	0.974798	-0.572539	2.69883	0.109191	0.279981	0.960366	6.45511	0.0155513	0.0805588	0.275308	0.590664	0.44721	0.705411	0.568676	2.83382	0.101013	0.26218	no	no	yes	no	no	no	no	no
Zm00001d032454	0.279735	0.571172	0.454739	0.68645	0.404915	0.913493	0.345601	0.605053	-0.368298	0.838288	0.366014	0.6031	-0.134009	0.114239	0.737343	0.937809	-0.0270626	0.00562515	0.940632	0.997614	-0.104392	0.0825978	0.775465	0.927684	0.0449679	0.0140273	0.906384	1	0.267393	0.415776	0.523164	0.740029	no	no	no	no	no	no	no	no
Zm00001d032455	0.206157	7.71132	0.00867662	0.0460396	0.154577	3.48249	0.0702324	0.222146	0.53708	40.162	2.52844e-07	1.35088e-05	0.0279138	0.139669	0.710815	0.924212	0.185579	6.2276	0.0173275	0.0837665	0.056406	0.572624	0.454171	0.68718	-0.0251552	0.114775	0.736751	0.916738	0.0165936	0.0497094	0.824837	0.954772	no	no	no	no	no	no	no	no
Zm00001d032457	0.681079	7.08661	0.0116562	0.056909	-0.163855	0.339181	0.56404	0.802428	0.0726083	0.0621915	0.804525	0.948906	0.512676	3.98775	0.053665	0.244843	0.321051	1.66064	0.205982	0.418286	0.428221	2.83483	0.101152	0.270192	-0.211364	0.675672	0.416653	0.678682	-0.368644	2.09314	0.15687	0.352324	no	no	no	no	no	no	no	no
Zm00001d032450	0.259562	0.344586	0.560879	0.777895	0.420642	0.434419	0.514047	0.760717	0.605383	1.55349	0.220716	0.438968	-0.310912	0.579362	0.451548	0.755498	0.543137	1.62186	0.211041	0.424383	0.0427072	0.017351	0.895941	1	-0.775115	2.47158	0.124721	0.334705	0.0888016	0.0702762	0.792456	0.936668	no	no	no	no	no	no	no	no
Zm00001d032451	0.76428	0.815465	0.372719	0.609264	-4.12088	3.43894	0.0721683	0.226306	-0.512159	0.975749	0.330071	0.566945	-0.726637	0.533491	0.470033	0.769196	-0.929052	2.98949	0.0926719	0.252614	-0.36292	0.335365	0.566248	0.781668	-0.652604	1.43286	0.239391	0.494436	-0.985828	3.27197	0.0791213	0.222024	no	no	no	no	no	no	no	no
Zm00001d032453	-0.159504	2.05183	0.1607	0.357076	-0.239706	3.58756	0.0663171	0.213777	-0.118543	0.909537	0.346634	0.584667	0.0461773	0.170576	0.682064	0.90758	-0.034407	0.0960192	0.758457	0.895219	0.290047	6.67897	0.013984	0.0754153	0.0390644	0.123219	0.727627	0.910981	-0.0832324	0.561639	0.458498	0.684654	no	no	no	no	no	no	no	no
Zm00001d032458	-0.241785	1.04481	0.314322	0.548868	-0.0846643	0.0984698	0.755697	0.939068	-0.203625	0.596394	0.445588	0.677328	-0.363896	2.28227	0.140611	0.422008	-0.0877362	0.139096	0.711625	0.864309	-0.897848	14.1558	0.00067452	0.01046	0.00135942	3.21911e-05	0.995508	1	1.76351	49.3443	5.60292e-08	3.04602e-06	no	no	no	no	no	no	no	yes
Zm00001d032459	-0.060859	0.126721	0.724034	0.897671	0.402368	4.44787	0.0423135	0.159127	0.37607	3.81544	0.0589704	0.178159	0.229425	1.7694	0.192225	0.498091	-0.246376	2.04914	0.161333	0.358199	0.503736	8.75563	0.00555811	0.0414624	0.372022	4.68885	0.037396	0.156853	0.273536	2.54617	0.119726	0.29305	no	no	no	no	no	no	no	no
Zm00001d022384	0.0980788	0.133079	0.717407	0.892884	0.202019	0.468437	0.498115	0.747921	0.783199	4.83759	0.0343909	0.121241	0.0288075	0.00718672	0.932913	1	0.55056	3.30789	0.0773234	0.224775	0.39466	1.79912	0.188268	0.401353	0.571984	4.68038	0.0372644	0.156597	-0.0796523	0.0653721	0.799662	0.940879	no	no	no	no	no	no	no	no
Zm00001d022387	-0.497016	23.0094	2.82448e-05	0.000645465	-0.301732	6.6237	0.0143531	0.0771642	-0.29309	6.38155	0.016099	0.0691828	-0.139835	1.79036	0.189322	0.493765	-0.346153	11.0226	0.00207858	0.019922	-0.355243	11.4501	0.00174519	0.0193426	-0.211816	4.09654	0.0504849	0.190353	-0.577572	30.2324	3.31142e-06	8.92298e-05	no	no	no	no	no	no	no	no
Zm00001d022386	0.293683	13.3604	0.000817969	0.00798086	-0.160599	3.176	0.0832129	0.247189	-0.0825142	0.86606	0.358283	0.596203	-0.172593	4.6723	0.0374189	0.197513	-0.0325901	0.165869	0.686235	0.847592	0.0731696	0.852598	0.362002	0.598086	-0.204232	6.52235	0.0150576	0.0865122	0.0467109	0.338733	0.56421	0.773455	no	no	no	no	no	no	no	no
Zm00001d026806	-0.391669	0.341284	0.566989	0.783075	0.83783	1.938	0.176249	0.403071	5.12548e-15	0	1	1	-5.12548e-15	0	1	1	0.959737	2.19035	0.151474	0.345316	-5.12548e-15	0	1	1	1.39648	9.77758	0.00447002	0.0391126	1.42735	10.8382	0.0029837	0.0202672	no	no	no	no	no	no	yes	yes
Zm00001d022380	0.14014	0.269123	0.607269	0.813086	0.514146	3.01105	0.0917234	0.263691	-0.033191	0.0118302	0.914024	1	-0.0157444	0.00342017	0.953706	1	0.430682	2.54289	0.120014	0.298019	1.04283	15.2987	0.00041541	0.00759901	0.222356	0.685913	0.413314	0.676095	0.285402	1.17442	0.286093	0.514425	no	no	no	no	no	yes	no	no
Zm00001d013786	-0.174912	1.88303	0.17853	0.381906	0.301431	4.62247	0.0383883	0.148742	-0.0906948	0.38632	0.538179	0.754995	0.334451	6.76055	0.0134577	0.105898	-0.481611	13.9888	0.000642469	0.00890278	-0.146117	1.26746	0.267736	0.498565	-0.391653	9.1762	0.00453102	0.039529	-0.416813	10.649	0.00242563	0.0172775	no	no	no	no	no	no	no	no
Zm00001d003590	0.175226	6.21177	0.0174594	0.0764334	-0.093722	1.40216	0.244167	0.491584	-0.0787289	1.01283	0.320981	0.558114	-0.0116134	0.0274359	0.869374	0.997834	0.0657626	0.872547	0.35651	0.584805	0.0228577	0.106094	0.746532	0.910576	-0.233927	11.1129	0.00200286	0.0226018	-0.0807641	1.32625	0.257107	0.481092	no	no	no	no	no	no	no	no
Zm00001d003593	1.08084	4.02752	0.0666043	0.198169	0.419561	1.44905	0.236582	0.482221	0.204204	0.401909	0.530136	0.748901	0.496668	2.21502	0.145432	0.429417	-1.20151	11.0802	0.00202991	0.0195715	0.622134	3.19786	0.0822028	0.236972	0.642908	4.54667	0.0399158	0.163224	0.510466	2.34036	0.134851	0.318019	no	no	no	no	yes	no	no	no
Zm00001d003592	-0.067709	0.0257797	0.873395	0.992329	6.39748	27.1285	9.36289e-06	0.000447053	0.310935	0.463025	0.50085	0.724547	0.0728618	0.0137548	0.907332	1	-0.11961	0.0787749	0.780676	0.909006	0.388795	1.0125	0.321456	0.557112	0.32066	0.598166	0.444656	0.703261	0.0907727	0.0819511	0.776418	0.926226	no	yes	no	no	no	no	no	no
Zm00001d003598	-0.4263	2.3699	0.13249	0.314733	-0.470387	2.054	0.160485	0.380932	-0.673724	4.63227	0.0381955	0.130669	-0.340411	1.5658	0.218935	0.531966	-1.69108	36.947	5.58369e-07	7.34235e-05	-0.197768	0.534918	0.469308	0.701033	-0.618927	4.49973	0.0408952	0.165633	-0.7704	7.78297	0.00839919	0.0446133	no	no	no	no	yes	no	no	no
Zm00001d011183	-1.59272	16.8296	0.000265145	0.00348445	0.897324	2.70449	0.109927	0.297244	-0.979863	1.95224	0.172028	0.373123	0.792866	4.63502	0.0390247	0.202648	-0.0755755	0.0406341	0.841531	0.944265	0.510984	1.69168	0.202735	0.420876	-0.153402	0.149242	0.701836	0.89511	-0.236469	0.395279	0.534032	0.749212	yes	no	no	no	no	no	no	no
Zm00001d026513	0.271276	0.0729868	0.788588	0.940129	1.6084	1.91081	0.175439	0.401947	2.25423	7.76705	0.00846002	0.0429628	-2.15545	2.87152	0.0988449	0.345234	1.10503	2.10249	0.155766	0.351244	1.30034	2.45622	0.12586	0.311339	0.560871	0.867041	0.358014	0.623582	1.92342	7.67241	0.00883142	0.0463294	no	no	yes	no	no	no	no	yes
Zm00001d019279	0.162989	1.69908	0.200731	0.412347	0.21487	2.39107	0.130827	0.333138	0.660816	21.4621	4.63916e-05	0.000767939	0.513817	16.4718	0.000255935	0.00811612	-0.303539	5.92401	0.0200577	0.0920676	-0.038394	0.0933184	0.76177	0.919397	0.350346	7.83297	0.00821126	0.0580407	-0.10531	0.715124	0.403366	0.634482	no	no	no	no	no	no	no	no
Zm00001d020666	0.281881	3.94297	0.0547692	0.173344	-0.616726	17.1715	0.000199265	0.00381388	-0.514427	11.5031	0.00170802	0.0126743	-0.203118	2.20538	0.146284	0.431104	0.0869906	0.384338	0.539218	0.744148	-0.359799	6.65701	0.0141294	0.0758958	-0.0184382	0.0171647	0.896498	1	-0.146444	1.04313	0.313949	0.545084	no	no	no	no	no	no	no	no
Zm00001d044043	0.33219	24.6776	1.68039e-05	0.000439425	0.187531	6.66293	0.0140901	0.0762927	0.767026	104.75	3.55919e-12	1.41712e-09	0.452245	46.9853	5.25051e-08	2.2288e-05	0.581947	74.8655	2.68508e-10	3.35162e-07	0.30097	20.2446	6.92698e-05	0.0025047	0.551547	69.8214	6.25473e-10	2.98187e-07	0.0816291	1.5599	0.219787	0.436642	no	no	no	no	no	no	no	no
Zm00001d047898	0.140713	3.61406	0.0653685	0.195754	-0.287724	11.8912	0.00146021	0.0156696	-0.0662489	0.636561	0.43022	0.663969	0.0988823	1.758	0.193274	0.499472	0.078324	1.1069	0.299807	0.527418	-0.118593	2.51363	0.121662	0.304406	-0.0481549	0.420748	0.520704	0.764522	-0.279793	14.0125	0.00063669	0.00613645	no	no	no	no	no	no	no	no
Zm00001d041436	-0.207004	0.114781	0.737618	0.906625	-0.114461	0.0516331	0.822109	0.981247	5.12548e-15	0	1	1	-5.12548e-15	0	1	1	2.85344	8.21414	0.00835106	0.0509716	-5.12548e-15	0	1	1	0.154439	0.155125	0.697052	0.89224	0.562948	1.78173	0.194066	0.404175	no	no	no	no	no	no	no	no
Zm00001d047894	0.22601	7.15302	0.0112076	0.0553555	-0.196528	4.22224	0.047253	0.171437	-0.407301	18.5892	0.000121373	0.00164178	-0.137864	2.60571	0.115262	0.376806	0.229125	7.2946	0.0104983	0.0594719	0.0724715	0.72199	0.40114	0.636915	-0.218595	6.56835	0.0147334	0.0851786	-0.0408716	0.229719	0.634648	0.829563	no	no	no	no	no	no	no	no
Zm00001d047895	0.287438	0.843737	0.364479	0.600898	0.911756	7.07456	0.0116227	0.0668705	0.279407	0.393262	0.53457	0.752349	-0.156859	0.159694	0.700988	0.918526	0.0163945	0.00271558	0.975049	1	0.0604654	0.0252344	0.912902	1	0.520421	1.81384	0.186514	0.426546	-0.413575	0.880328	0.354401	0.586883	no	no	no	no	no	no	no	no
Zm00001d047896	-0.196292	6.82204	0.0130752	0.0619221	-0.142807	2.87618	0.0985819	0.276183	0.0548396	0.426309	0.517978	0.739113	0.131886	3.07265	0.0881821	0.32346	-0.185134	6.07757	0.0186227	0.0876323	-0.19922	7.00704	0.0119932	0.0681543	-0.170681	5.13482	0.0295975	0.134779	-0.0495896	0.436575	0.513011	0.732063	no	no	no	no	no	no	no	no
Zm00001d047897	-0.0272959	0.0886946	0.767565	0.926819	-0.472453	20.6561	6.04278e-05	0.00164258	-0.221223	4.68577	0.0371615	0.128343	0.0424026	0.213047	0.647182	0.887895	-0.0903245	0.968229	0.331727	0.560085	-0.332491	13.0675	0.0009166	0.0128349	-0.281922	9.40714	0.00410083	0.0367911	-0.180735	3.863	0.0571584	0.177229	no	no	no	no	no	no	no	no
Zm00001d033815	0.433748	0.651224	0.425006	0.659956	-0.559709	0.607584	0.440823	0.696524	1.92111	6.30888	0.0166667	0.070924	-0.481574	0.339651	0.563685	0.838532	-0.134316	0.0291286	0.865444	0.958038	0.898836	1.59666	0.214545	0.436328	0.500828	0.583007	0.45014	0.707869	1.12895	3.17982	0.0830357	0.229149	no	no	no	no	no	no	no	no
Zm00001d016616	0.657519	4.26678	0.0461631	0.153175	0.991781	12.0426	0.00137421	0.0150079	1.72355	34.5092	1.04372e-06	4.04705e-05	0.496312	3.90465	0.0559	0.250648	0.596134	3.06959	0.0883343	0.244838	0.512177	2.446	0.126625	0.312607	0.924597	13.6108	0.00074259	0.0114485	1.55964	40.5574	2.29926e-07	9.92331e-06	no	no	yes	no	no	no	no	yes
Zm00001d037665	-0.629293	1.99211	0.166755	0.365747	-0.104673	0.0515998	0.821595	0.981058	0.00887247	0.00103251	0.974545	1	0.056703	0.0585621	0.810164	0.972753	0.754399	4.43324	0.042328	0.15162	0.530419	1.45975	0.234893	0.46095	0.222823	0.92393	0.342894	0.608151	0.256032	1.20547	0.279563	0.507266	no	no	no	no	no	no	no	no
Zm00001d037666	-0.560859	3.77984	0.0597661	0.184264	-0.349887	1.35157	0.252697	0.502247	0.430882	1.99337	0.166624	0.365468	0.180522	0.452615	0.505416	0.797745	-0.727889	7.52148	0.00946042	0.0553445	0.345127	1.52119	0.225479	0.449701	-0.425961	2.50349	0.122392	0.330833	-0.0526043	0.0405335	0.841581	0.964492	no	no	no	no	no	no	no	no
Zm00001d033326	-0.0574544	0.00372651	0.951663	1	-1.028	0.761999	0.388522	0.646279	0.27133	0.213294	0.646993	0.841264	1.07757	1.02249	0.318716	0.640326	-1.79655	2.20984	0.145889	0.337281	-1.99091	2.75188	0.10588	0.27831	0.58362	0.205267	0.653237	0.86219	-1.25867	0.937505	0.339418	0.571873	no	no	no	no	no	no	no	no
Zm00001d033321	0.0487872	0.326928	0.571048	0.786162	0.00125981	0.000174014	0.989548	1	0.156413	2.63883	0.113055	0.281567	0.158784	3.44016	0.071882	0.28995	0.115029	1.81443	0.186445	0.392343	0.280411	10.6808	0.00239385	0.0238217	0.207222	5.91975	0.0200992	0.1049	-0.141228	2.70917	0.108527	0.274755	no	no	no	no	no	no	no	no
Zm00001d037661	1.07171	1.12065	0.297515	0.52959	-4.87736	4.70398	0.0374465	0.146002	-3.71563	3.03362	0.0909304	0.242017	0.716176	0.670993	0.418619	0.729306	-0.954004	0.772406	0.385869	0.612127	-0.925083	0.816077	0.372918	0.608652	-0.603108	0.213637	0.646983	0.858875	-0.301644	0.0577045	0.811657	0.94701	no	no	no	no	no	no	no	no
Zm00001d033323	1.58624	3.00361	0.0919352	0.246295	-5.21138	11.4423	0.00178856	0.017954	-2.78643	5.20837	0.028707	0.10599	0.00998283	0.00160786	0.968244	1	0.624317	6.26687	0.0171479	0.083067	1.66642	1.6532	0.207016	0.426444	0.970759	0.443159	0.509992	0.755953	-0.366119	2.05516	0.160617	0.357784	no	yes	no	no	no	no	no	no
Zm00001d037663	0.15093	4.18106	0.0482859	0.158421	0.329846	16.1527	0.000287247	0.00497189	0.403315	23.3364	2.5479e-05	0.000491003	0.144475	3.80927	0.0588286	0.258066	0.226152	9.37836	0.00415198	0.0319418	0.0759958	1.05568	0.311096	0.546375	0.184119	6.22965	0.0173105	0.0950253	0.0522665	0.501725	0.483331	0.706281	no	no	no	no	no	no	no	no
Zm00001d037668	-1.31568	5.51138	0.0245424	0.0977532	0.326825	0.569563	0.45537	0.709738	0.0889806	0.050037	0.824271	0.960358	0.571686	2.59237	0.116165	0.378201	0.200701	0.264468	0.610228	0.797476	0.201752	0.303387	0.585189	0.797582	-0.0613556	0.0305095	0.862323	0.987207	0.758067	4.30496	0.0452508	0.150045	no	no	no	no	no	no	no	no
Zm00001d033328	0.519794	47.4868	4.7027e-08	4.74682e-06	0.0257327	0.09363	0.761385	0.942599	0.0825882	0.963595	0.332872	0.570143	-0.00417234	0.00303758	0.956354	1	0.177811	5.50911	0.0245699	0.105761	0.237475	9.92151	0.00329178	0.0292615	-0.153348	4.08675	0.0507466	0.191143	0.567704	56.0534	7.90352e-09	5.68246e-07	no	no	no	no	no	no	no	no
Zm00001d039542	-1.22407	9.22522	0.0048006	0.029782	0.603691	1.72758	0.198329	0.433029	0.0491711	0.0117826	0.914258	1	-0.0387312	0.00955732	0.922749	1	-0.894026	5.12317	0.0307312	0.122766	-1.64126	15.4491	0.000440995	0.0078946	0.30157	0.546148	0.465436	0.721296	-0.286643	0.533965	0.470413	0.695342	yes	no	no	no	no	yes	no	no
Zm00001d039541	0.0505241	0.795168	0.378498	0.615199	-0.0698522	1.20698	0.279267	0.533686	-0.122403	3.76051	0.0603912	0.181127	-0.0231844	0.166519	0.685655	0.909044	0.0498919	0.775694	0.384337	0.61048	-0.0482074	0.726001	0.399848	0.635833	0.0217635	0.147171	0.703523	0.895948	-0.12207	4.63887	0.0380663	0.133107	no	no	no	no	no	no	no	no
Zm00001d034316	0.281751	0.168317	0.684364	0.870355	-0.281943	0.173424	0.679885	0.888057	0.697065	0.696836	0.410078	0.644946	0.0873663	0.0486333	0.826869	0.97961	0.471987	0.427566	0.517888	0.727346	-5.12548e-15	0	1	1	-0.000907094	7.1176e-07	0.999332	1	-0.0919546	0.0166271	0.898213	0.99795	no	no	no	no	no	no	no	no
Zm00001d039546	0	0	1	1	-0.179183	0.161637	0.692622	0.897207	0.0246459	0.0030861	0.95634	1	1.96511	0.464233	0.504753	0.797293	6.0588	10.7985	0.00432035	0.0327813	-5.12548e-15	0	1	1	-5.12548e-15	0	1	1	-0.403576	1.02119	0.326288	0.55806	no	no	no	no	yes	no	no	no
Zm00001d034313	0.33706	16.4492	0.000258027	0.0034266	-0.131488	1.95554	0.170596	0.39445	-0.202505	4.76627	0.0356631	0.124437	0.172454	4.23227	0.047005	0.22616	0.22296	7.10891	0.0114389	0.0627859	0.174823	4.36354	0.0438893	0.157419	-0.117902	1.9792	0.168099	0.402073	0.334045	15.793	0.000327468	0.00364806	no	no	no	no	no	no	no	no
Zm00001d039549	-2.63002	1.24517	0.275176	0.503998	0.189649	0.0204581	0.887421	1	5.12548e-15	0	1	1	-2.71491	1.28523	0.267773	0.587704	1.08603	2.71087	0.112286	0.284902	3.48027	2.52434	0.124774	0.309518	2.78212	1.45875	0.238524	0.493493	2.08742	2.77125	0.10856	0.274775	no	no	no	no	no	no	no	no
Zm00001d039548	0.243422	1.28434	0.264628	0.491124	-0.128936	0.270673	0.606084	0.83625	-0.362086	2.30763	0.137525	0.320713	-0.0412969	0.0310217	0.861185	0.995208	0.240545	1.04578	0.313344	0.541968	-0.360818	2.34652	0.134355	0.324919	-0.0816615	0.147421	0.703283	0.89575	-0.0170065	0.00467453	0.945871	1	no	no	no	no	no	no	no	no
Zm00001d034319	-0.409309	19.2887	9.55432e-05	0.00163665	-0.190559	3.3367	0.0760999	0.233947	0.0472316	0.210721	0.648979	0.843123	-0.0663046	0.509089	0.48016	0.777185	0.00694906	0.00570037	0.940237	0.99736	0.394207	18.2824	0.000134954	0.00379143	0.0443672	0.230542	0.634044	0.84989	-0.160341	3.03356	0.0901481	0.242387	no	no	no	no	no	no	no	no
Zm00001d034318	0.104713	1.13966	0.292872	0.524779	-0.156141	2.01949	0.163946	0.38584	-0.648648	36.5529	6.16874e-07	2.71626e-05	-0.0376601	0.150361	0.700487	0.91818	0.0474368	0.240878	0.626569	0.808701	-0.0760477	0.627585	0.433462	0.668364	-0.248753	6.43769	0.0156748	0.0890269	-0.125194	1.63066	0.209835	0.424242	no	no	no	no	no	no	no	no
Zm00001d041430	-1.40755	20.2706	6.86721e-05	0.00126723	0.330156	0.944679	0.3376	0.596529	-0.431034	1.91011	0.175517	0.37828	-0.468265	2.49719	0.122847	0.391484	-0.269214	0.845503	0.363983	0.591365	0.336591	1.31484	0.259129	0.488466	0.345301	1.33356	0.255825	0.514139	0.715125	5.42282	0.0256405	0.100487	yes	no	no	no	no	no	no	no
Zm00001d032265	0.953482	2.60962	0.115826	0.287598	-0.60441	0.930932	0.341703	0.600845	-3.46331	30.9043	3.64385e-06	0.000108973	-0.137141	0.0669896	0.797394	0.966844	-0.2897	0.253982	0.617664	0.802851	-0.603702	1.27135	0.267719	0.498562	0.949799	1.47251	0.233643	0.487506	-1.00087	3.11977	0.0866832	0.235647	no	no	yes	no	no	no	no	no
Zm00001d002243	-0.107836	2.06625	0.159277	0.355034	-0.333451	15.4523	0.000371123	0.0058946	-0.0483143	0.331039	0.568648	0.780219	-0.0667372	0.777329	0.383842	0.701346	-0.042995	0.326499	0.571299	0.768677	0.0803514	1.14557	0.291644	0.524945	-0.117822	2.43919	0.127137	0.339135	0.0491701	0.426086	0.518087	0.736309	no	no	no	no	no	no	no	no
Zm00001d002240	-0.039491	0.0886983	0.767561	0.926819	-0.300609	4.10704	0.0502057	0.177846	0.403914	7.363	0.0101731	0.049226	0.5112	14.2982	0.000571183	0.0139499	-0.0631603	0.230205	0.634291	0.813922	-0.00752699	0.00315695	0.955506	1	-0.116807	0.78111	0.3827	0.647543	-0.112289	0.731526	0.398078	0.629884	no	no	no	no	no	no	no	no
Zm00001d002241	0.0536899	0.27912	0.60054	0.808934	-0.196161	2.97784	0.093037	0.266011	-0.0426666	0.143297	0.707261	0.885019	-0.150845	2.09708	0.156285	0.446891	0.243735	5.80345	0.0212683	0.0957237	0.00403957	0.00158231	0.968491	1	-0.13475	1.75692	0.193408	0.435941	0.108322	1.11138	0.298846	0.52843	no	no	no	no	no	no	no	no
Zm00001d002244	0.170331	5.28014	0.0275237	0.105885	0.0475048	0.328995	0.569838	0.807494	0.199692	5.74793	0.0218521	0.0866257	0.0123561	0.027736	0.868668	0.997537	0.0660918	0.795803	0.378309	0.604414	-0.0154027	0.0432537	0.836427	0.966847	0.0309106	0.1737	0.679333	0.879956	0.134472	3.28752	0.0782017	0.220281	no	no	no	no	no	no	no	no
Zm00001d036415	-0.482964	1.79546	0.188707	0.395861	0.256135	0.391571	0.535445	0.779132	-0.202035	0.122481	0.72841	0.898491	0.0270195	0.00622375	0.937559	1	-0.539749	1.25505	0.270052	0.494886	0.514505	2.26765	0.140876	0.334928	0.330035	0.883827	0.353457	0.61902	0.00907908	0.000391976	0.984314	1	no	no	no	no	no	no	no	no
Zm00001d002249	0	0	1	1	5.12548e-15	0	1	1	-0.497472	0.901407	0.357659	0.595626	-0.764319	1.22465	0.286123	0.607158	0	0	1	1	-5.12548e-15	0	1	1	-5.12548e-15	0	1	1	3.68092	4.69409	0.0470204	0.15404	no	no	no	no	no	no	no	no
Zm00001d046273	-1.12054	0.552459	0.462463	0.693992	1.22126	1.15193	0.290767	0.547075	2.12307	2.07061	0.159381	0.354652	0.71463	0.346589	0.559974	0.836304	-0.958978	0.730958	0.398607	0.623326	0.30455	0.0836083	0.774236	0.926799	0.827726	0.580271	0.451502	0.70887	1.55404	1.36012	0.251699	0.474602	no	no	no	no	no	no	no	no
Zm00001d046272	0.323304	9.04036	0.00480639	0.0297941	0.0502224	0.170367	0.682248	0.8895	-0.213146	3.22128	0.0811361	0.223365	-0.202846	3.56226	0.067237	0.278866	0.165789	2.34663	0.134346	0.319959	-0.0919845	0.740765	0.395145	0.630717	-0.0990668	0.856991	0.360782	0.626595	-0.185313	2.90149	0.0971671	0.255149	no	no	no	no	no	no	no	no
Zm00001d046270	-0.566541	2.56228	0.118231	0.291516	0.446755	0.911654	0.346081	0.605416	-0.62217	1.54078	0.222576	0.441138	0.275828	0.631883	0.431905	0.739585	0.535812	2.13749	0.152463	0.346638	-0.769872	5.69101	0.0224689	0.102483	0.380749	1.20866	0.278938	0.541011	0.0272639	0.00688495	0.934333	1	no	no	no	no	no	no	no	no
Zm00001d046277	0.186054	1.62302	0.211072	0.427022	0.196413	1.45369	0.23603	0.48173	0.428807	6.73849	0.0137024	0.0613157	-0.337909	5.33577	0.0269149	0.161876	-0.611179	16.6503	0.000247452	0.00477462	-0.437907	8.86594	0.00524786	0.0400248	0.116441	0.620405	0.436203	0.69568	0.455145	9.44842	0.00408126	0.025826	no	no	no	no	no	no	no	no
Zm00001d046274	0.00600379	0.000101513	0.992041	1	0.510803	1.30277	0.26456	0.516462	-0.76418	1.23798	0.276483	0.508254	-0.228508	0.0288493	0.866499	0.996403	5.08043	7.92704	0.0093807	0.0549819	-5.12548e-15	0	1	1	0.00461253	0.000132525	0.990907	1	-5.12548e-15	0	1	1	no	no	no	no	no	no	no	no
ENSRNA049469795	0.0264393	0.00323994	0.954925	1	-0.420799	0.137534	0.776234	0.951802	-0.805714	3.73352	0.061276	0.183128	-0.528953	1.43233	0.239252	0.557355	0.391304	0.36852	0.592876	0.784408	0.704291	1.33305	0.31574	0.5511	0.622604	1.94373	0.171859	0.406826	-0.562023	1.17591	0.322988	0.554287	no	no	no	no	no	no	no	no
Zm00001d001535	0.943856	1.35001	0.2545	0.480032	4.07189	6.25077	0.0181514	0.0903027	-0.256774	0.223769	0.639631	0.835443	-1.79231	4.57606	0.0407367	0.207419	-0.743881	0.65406	0.425077	0.647382	-5.12548e-15	0	1	1	-2.2468	3.49726	0.0713254	0.237915	1.52771	2.5107	0.123634	0.299794	no	no	no	no	no	no	no	no
Zm00001d001537	0	0	1	1	5.12548e-15	0	1	1	2.40997	0.429913	0.523703	0.74337	1.42491	1.46469	0.248175	0.565891	-2.54859	0.645353	0.43652	0.658534	-5.12548e-15	0	1	1	-5.12548e-15	0	1	1	-5.12548e-15	0	1	1	no	no	no	no	no	no	no	no
Zm00001d005629	0.121004	0.0147138	0.904193	1	0.0348736	0.00118803	0.972713	1	5.31741	5.77129	0.0221141	0.0874293	-2.7553	1.28004	0.266097	0.58589	-0.841668	0.857706	0.361147	0.588889	0.478971	0.0790415	0.780367	0.930825	1.01173	1.09052	0.303994	0.56857	0.642349	0.251846	0.619131	0.817245	no	no	no	no	no	no	no	no
Zm00001d005628	0.271016	1.57939	0.216989	0.434792	0.523899	5.34628	0.0266327	0.116806	0.635356	6.36348	0.0162382	0.0695974	-0.0187974	0.00847392	0.927169	1	0.0514013	0.0698159	0.79312	0.915833	0.299375	2.2267	0.144406	0.339931	0.233434	1.25708	0.269671	0.529416	-0.25883	1.69312	0.201504	0.414155	no	no	no	no	no	no	no	no
Zm00001d028693	0.40947	4.58544	0.0396775	0.137639	0.0430808	0.0412371	0.840321	0.992033	0.645286	8.95177	0.00519766	0.0297497	-0.858392	20.0647	8.39069e-05	0.00377374	0.11857	0.388773	0.537207	0.742489	0.250762	1.7423	0.19588	0.411409	-0.335655	3.12093	0.0864891	0.266936	1.52934	61.9131	4.34476e-09	3.31614e-07	no	no	no	no	no	no	no	yes
Zm00001d031891	0.0474393	0.233592	0.631817	0.831356	-0.249082	5.08163	0.0303987	0.127081	0.205114	3.45364	0.071352	0.204123	0.0524406	0.284915	0.596798	0.859789	-0.0789423	0.645357	0.427081	0.649317	-0.23054	5.50071	0.0246721	0.108661	-0.172386	3.07745	0.0879441	0.269849	0.0551979	0.315682	0.577716	0.78498	no	no	no	no	no	no	no	no
Zm00001d031890	0	0	1	1	5.12548e-15	0	1	1	5.12548e-15	0	1	1	-5.12548e-15	0	1	1	0	0	1	1	-5.12548e-15	0	1	1	-0.9781	2.70863	0.131477	0.346157	-5.12548e-15	0	1	1	no	no	no	no	no	no	no	no
Zm00001d012508	0	0	1	1	5.12548e-15	0	1	1	-0.0186854	0.00181986	0.966926	1	-5.12548e-15	0	1	1	0	0	1	1	-5.12548e-15	0	1	1	-5.12548e-15	0	1	1	-5.12548e-15	0	1	1	no	no	no	no	no	no	no	no
Zm00001d031892	-0.328376	2.53502	0.12088	0.296138	0.10898	0.228875	0.635513	0.857834	-0.0137457	0.00363942	0.952259	1	0.0539873	0.0687185	0.794841	0.965394	0.75323	13.7614	0.000760871	0.0100139	0.0746767	0.127316	0.723503	0.896402	0.315004	2.40959	0.130133	0.344309	0.602024	8.64896	0.00594089	0.034372	no	no	no	no	no	no	no	no
Zm00001d031895	-1.40729	2.64909	0.114505	0.28546	5.12548e-15	0	1	1	1.56852	2.49322	0.125263	0.301225	-1.31538	0.792843	0.380622	0.697829	-0.758847	0.769738	0.38756	0.613554	0.102866	0.0198186	0.889025	0.99815	-5.12548e-15	0	1	1	0.122731	0.0527559	0.819959	0.952465	no	no	no	no	no	no	no	no
Zm00001d005624	-0.27202	5.41098	0.0257913	0.101189	-0.122991	0.835622	0.366769	0.625804	0.0104134	0.00641003	0.936633	1	0.0556346	0.22868	0.635412	0.882018	-0.477068	17.0354	0.000209149	0.00428645	0.252356	4.72009	0.0365144	0.139601	-0.286673	5.91141	0.0201806	0.105137	-0.582144	24.9917	1.52651e-05	0.000308167	no	no	no	no	no	no	no	no
Zm00001d005627	0.102522	1.44169	0.237752	0.460696	-0.194108	4.08693	0.0507419	0.178739	-0.216902	5.27628	0.0275767	0.102796	0.0479083	0.287262	0.595296	0.85924	0.0765433	0.810138	0.374096	0.600802	-0.178083	4.12101	0.049837	0.171613	-0.373016	18.8611	0.000110549	0.00309738	-0.321551	14.227	0.000586807	0.00577452	no	no	no	no	no	no	no	no
Zm00001d003401	-0.235754	3.74542	0.0608839	0.186596	-0.090324	0.438323	0.512173	0.759353	0.00036229	7.08241e-06	0.997891	1	-0.243678	3.99689	0.0532207	0.243696	-0.39758	10.6299	0.00244496	0.0222706	-0.230022	3.56391	0.0671766	0.208445	-0.281202	5.32005	0.0269822	0.12682	-0.00696384	0.00327069	0.954712	1	no	no	no	no	no	no	no	no
Zm00001d010121	0.0850279	0.269293	0.607001	0.812958	-0.144391	0.592677	0.446437	0.701605	0.114854	0.391296	0.535587	0.75303	0.16189	0.99281	0.325745	0.646802	-0.205368	1.53883	0.222863	0.439122	-0.241352	2.16236	0.150164	0.348875	-0.20376	1.56757	0.218681	0.46987	-0.0983187	0.360465	0.552031	0.763437	no	no	no	no	no	no	no	no
Zm00001d005193	-0.0550701	0.116561	0.734794	0.904748	1.0176	32.4735	1.79979e-06	0.000141553	0.763067	17.8448	0.00015751	0.00200367	0.0723705	0.188629	0.666671	0.898716	0.740224	18.6096	0.000120798	0.00294052	0.448513	6.88743	0.0126875	0.0706515	0.782585	24.466	1.79918e-05	0.000916992	0.811392	24.0635	2.03724e-05	0.000386116	no	yes	no	no	no	no	no	no
Zm00001d005192	0	0	1	1	5.12548e-15	0	1	1	0.188711	2.07789	0.173476	0.375345	0.987637	65.4199	2.2065e-06	0.000309389	0	0	1	1	-5.12548e-15	0	1	1	-5.12548e-15	0	1	1	-5.12548e-15	0	1	1	no	no	no	no	no	no	no	no
Zm00001d005190	-1.22675	7.30622	0.0104423	0.0526421	1.23746	13.9958	0.000640754	0.00867439	1.70693	25.3809	1.35625e-05	0.000304596	0.238074	0.471579	0.496687	0.790188	1.05406	11.0937	0.00201873	0.0195123	0.100051	0.0533146	0.891583	0.999796	0.291634	1.27197	0.266901	0.526425	1.1153	12.3741	0.0012041	0.0100791	no	yes	yes	no	yes	no	no	yes
Zm00001d005196	-1.7437	6.69129	0.0139031	0.0648353	1.23954	4.11115	0.050097	0.177607	-1.17227	6.99259	0.0120741	0.0557771	-0.348686	0.217817	0.643537	0.885661	0.626358	0.874247	0.356048	0.584324	0.459207	0.34061	0.56401	0.779622	-0.137292	0.0791672	0.78005	0.943894	0.379636	0.475377	0.49497	0.716835	no	no	no	no	no	no	no	no
Zm00001d005195	0.884174	22.1568	3.70594e-05	0.000791176	0.219536	1.8839	0.178432	0.406232	0.702597	6.17803	0.0392281	0.133217	0.171432	1.3121	0.259616	0.577742	0.143046	0.981275	0.328534	0.556886	0.357239	3.98396	0.0535878	0.179775	0.116162	0.445197	0.508904	0.7553	-0.462545	10.1272	0.00301755	0.0204344	no	no	no	no	no	no	no	no
Zm00001d026402	-0.187424	2.98355	0.0927362	0.247798	-0.297305	5.87351	0.0205554	0.0982751	-0.272708	5.13243	0.0296331	0.108556	-0.0795535	0.531377	0.470772	0.769629	-0.30028	7.68454	0.00878285	0.0526206	-0.230847	4.51246	0.0406271	0.149684	-0.371884	11.5914	0.00164799	0.0199289	-0.223356	4.22259	0.0472443	0.154659	no	no	no	no	no	no	no	no
Zm00001d005199	0.0361864	0.199346	0.657939	0.85066	-0.594037	40.7566	2.19224e-07	3.31381e-05	-0.226344	6.37992	0.0161115	0.0692076	0.030573	0.138759	0.711715	0.924528	-0.109703	1.82192	0.18556	0.391219	-0.105409	1.69408	0.20138	0.419135	-0.328856	16.2629	0.000275991	0.00570921	-0.459769	30.7212	2.8907e-06	8.01227e-05	no	no	no	no	no	no	no	no
Zm00001d009589	0.112287	0.0126904	0.910994	1	0.371282	0.221709	0.640858	0.861238	2.89788	1.37858	0.248801	0.474539	4.01246	50.421	4.0812e-08	1.88758e-05	-1.41594	6.12685	0.0186576	0.0877317	0.367928	0.0728792	0.788882	0.936623	4.65193	6.59678	0.0149604	0.0860468	-1.62639	14.9871	0.000487676	0.00499574	no	no	no	yes	no	no	no	yes
Zm00001d046856	-0.0452163	0.00460506	0.946488	1	5.12548e-15	0	1	1	0.203025	0.03092	0.861972	0.982014	-4.11337	4.77641	0.0393921	0.203515	0	0	1	1	-0.451727	0.169983	0.683979	0.868974	0.175028	0.0125935	0.911631	1	-5.12548e-15	0	1	1	no	no	no	no	no	no	no	no
Zm00001d046855	0.0909777	0.5474	0.464207	0.69546	0.378972	8.1431	0.00714178	0.0478747	-0.0373928	0.0782602	0.78128	0.933715	-0.193631	2.56594	0.117978	0.381538	0.168354	1.94039	0.172218	0.373169	0.0256911	0.0465742	0.830361	0.963145	0.172129	2.07591	0.158332	0.388165	0.358448	8.77191	0.0054047	0.0320354	no	no	no	no	no	no	no	no
Zm00001d046854	-0.332477	0.298008	0.600566	0.808934	1.3234	5.07826	0.0304503	0.127135	0.767373	1.3483	0.25326	0.479931	1.47315	5.32699	0.0308229	0.175384	0.44646	0.731172	0.398191	0.623055	0.582714	0.939542	0.370721	0.606446	1.31499	5.77353	0.0215807	0.109522	-0.331465	0.476477	0.494474	0.716587	no	no	no	no	no	no	no	no
Zm00001d046852	-0.570334	1.34285	0.254473	0.480027	0.377187	0.482082	0.49212	0.743381	-0.566888	1.34222	0.254583	0.481683	0.328977	0.49361	0.487025	0.782046	0.598034	1.70408	0.200375	0.410718	0.22596	0.259052	0.614005	0.819599	0.175541	0.147163	0.70361	0.896008	0.683231	2.22714	0.144674	0.333445	no	no	no	no	no	no	no	no
Zm00001d046850	2.07981	3.54407	0.0695576	0.20384	5.12548e-15	0	1	1	2.90146	1.87804	0.180795	0.385636	0.298983	0.379822	0.542379	0.823239	0.0458469	0.00700152	0.933875	0.993918	-0.251078	0.235621	0.630938	0.831071	3.70978	4.59851	0.0402795	0.164062	0.564519	1.04111	0.315778	0.546881	no	no	no	no	no	no	no	no
Zm00001d023424	-0.541817	0.730746	0.399244	0.635585	-0.424598	0.402243	0.530617	0.77509	2.40904	0.990938	0.327272	0.564365	0.960944	0.578408	0.452722	0.756378	0.767226	1.27596	0.267374	0.492094	-5.12548e-15	0	1	1	0.308032	0.261091	0.613016	0.834481	-0.739509	0.25551	0.616821	0.81563	no	no	no	no	no	no	no	no
Zm00001d034524	0.204577	3.06852	0.0883878	0.239839	0.24335	3.55252	0.0675953	0.216568	-0.237565	3.43608	0.0720434	0.205475	-0.255572	4.80167	0.0350253	0.18955	0.123697	1.17924	0.284771	0.511362	0.197746	2.95977	0.0939962	0.258406	0.140743	1.42412	0.240578	0.495726	-0.0691715	0.348801	0.558503	0.768387	no	no	no	no	no	no	no	no
Zm00001d030148	-0.141922	0.689381	0.412185	0.647182	0.167865	0.77649	0.384422	0.64248	0.198519	1.07327	0.307542	0.543367	-0.336763	3.8558	0.0578192	0.255374	-0.415241	5.85518	0.0210447	0.0950216	-0.530435	9.55026	0.00397901	0.0332798	0.0943093	0.300382	0.587234	0.814521	0.465184	7.34018	0.0104966	0.052378	no	no	no	no	no	no	no	no
Zm00001d030149	0.518411	35.4197	8.24114e-07	4.38038e-05	0.182587	3.58523	0.0664014	0.213959	0.0902658	0.873529	0.356243	0.594211	-0.012839	0.0217774	0.883509	1	0.151718	3.06318	0.0886538	0.245462	0.142462	2.74872	0.106073	0.278605	0.0290015	0.111721	0.740144	0.918526	-0.0433738	0.250621	0.619702	0.817784	no	no	no	no	no	no	no	no
Zm00001d039330	-0.0102835	0.0145832	0.904556	1	-0.0973934	1.01764	0.319852	0.578035	-0.308193	10.3487	0.00274936	0.0183417	-0.0127232	0.0220305	0.882839	1	-0.040078	0.217206	0.644001	0.820456	-0.112699	1.72203	0.197786	0.414009	-0.138792	2.57626	0.117266	0.322693	0.0624657	0.527966	0.472189	0.697069	no	no	no	no	no	no	no	no
Zm00001d030146	0.171043	4.5001	0.0408875	0.140671	0.2151	5.73092	0.0220345	0.102925	-0.108468	1.47661	0.232261	0.454043	-0.00824499	0.010464	0.919095	1	0.135817	2.86394	0.0992745	0.263699	0.283522	12.5906	0.00110524	0.0145309	0.148989	3.47101	0.0706756	0.236253	0.0288634	0.129532	0.721033	0.889434	no	no	no	no	no	no	no	no
Zm00001d030143	0.0959464	0.35692	0.553983	0.772445	-0.0550115	0.0916946	0.763787	0.943671	-0.116674	0.433479	0.5145	0.736008	-0.376845	5.46566	0.0251028	0.155043	-0.191851	1.39249	0.245768	0.467572	-0.061753	0.154832	0.696294	0.877996	-0.107458	0.442309	0.510273	0.756101	-0.18456	1.15536	0.289623	0.518011	no	no	no	no	no	no	no	no
Zm00001d031239	0.195235	0.949502	0.336386	0.572981	-0.473721	4.13282	0.0495276	0.176409	-0.027836	0.0163293	0.899034	1	-0.223147	1.34102	0.254524	0.57328	0.19817	0.961104	0.333489	0.561863	-1.2612	6.15413	0.0179491	0.0884555	-0.80745	17.2545	0.00019349	0.00454421	-0.188302	0.871252	0.356863	0.589124	no	no	no	no	no	no	no	no
Zm00001d034520	0.300545	23.7307	2.2521e-05	0.000546231	0.303064	19.5208	8.83161e-05	0.00215322	0.334015	23.1816	2.67508e-05	0.000507316	0.213894	11.967	0.00141646	0.0253719	0.166365	7.24993	0.0107167	0.0602156	0.17123	7.67952	0.0088029	0.0555117	0.13407	4.70444	0.036808	0.155417	0.172532	7.81988	0.00826002	0.0440553	no	no	no	no	no	no	no	no
Zm00001d011129	0	0	1	1	5.12548e-15	0	1	1	5.12548e-15	0	1	1	-5.12548e-15	0	1	1	-0.193388	0.0171565	0.899303	0.97668	-5.12548e-15	0	1	1	-5.12548e-15	0	1	1	-5.12548e-15	0	1	1	no	no	no	no	no	no	no	no
Zm00001d011126	-0.168607	0.0688247	0.794748	0.944167	0.942205	5.44227	0.0261469	0.115304	0.148987	0.128419	0.722446	0.895164	-5.12548e-15	0	1	1	2.38193	3.70832	0.0631254	0.196853	0.500585	1.74787	0.195578	0.411137	0.433275	0.550293	0.463643	0.719636	0.135381	0.146619	0.704336	0.879931	no	no	no	no	no	no	no	no
Zm00001d011125	0.00421265	0.00336416	0.95407	1	0.532648	44.2195	9.76401e-08	1.90294e-05	0.499929	38.6548	3.64946e-07	1.79792e-05	0.0975425	1.90878	0.175663	0.474252	0.185784	6.96986	0.0122026	0.0658084	0.19321	7.47515	0.00966301	0.0589212	0.230712	10.6019	0.00247355	0.0260363	0.299981	17.9313	0.000152489	0.00196398	no	no	no	no	no	no	no	no
Zm00001d031236	0.477564	4.88877	0.0335084	0.122229	0.0350933	0.0162667	0.95889	1	0.34039	1.82681	0.184985	0.391603	-0.162317	0.603893	0.442203	0.747933	0.289398	2.05241	0.160642	0.357485	-0.612565	2.37613	0.131998	0.321317	-0.238659	1.27925	0.265559	0.525417	-0.265085	1.3684	0.249818	0.472294	no	no	no	no	no	no	no	no
Zm00001d031231	0.200774	3.72355	0.0616062	0.18808	0.120276	1.07508	0.306756	0.564471	0.0922928	0.623532	0.434938	0.66828	-0.125701	1.42207	0.240909	0.558696	0.270094	6.70649	0.013804	0.0718183	-0.324945	9.72445	0.00357954	0.0310186	-0.278983	7.17132	0.0111131	0.0708584	-0.165264	2.47097	0.124766	0.301649	no	no	no	no	no	no	no	no
Zm00001d011122	-0.0271995	0.0732524	0.788214	0.939981	-0.0696654	0.383198	0.539817	0.782632	0.199943	3.19195	0.0824744	0.22603	0.169037	2.79815	0.103093	0.352615	0.138557	1.9194	0.174496	0.376499	0.0309937	0.0954355	0.759169	0.917803	-0.0475756	0.223607	0.639176	0.853119	0.1776	3.06939	0.0883442	0.238799	no	no	no	no	no	no	no	no
Zm00001d011121	-0.0637745	0.611904	0.439216	0.673384	-0.0639845	0.506848	0.481121	0.733731	-0.119549	1.80885	0.187107	0.394669	-0.151812	3.56189	0.0672507	0.278866	0.0780217	0.950087	0.336239	0.564602	0.13498	2.88139	0.098289	0.265242	-0.00975185	0.014508	0.904801	1	0.305508	14.3684	0.000556217	0.0055502	no	no	no	no	no	no	no	no
Zm00001d031232	0.0141507	0.0300989	0.863243	0.985782	-0.0200684	0.0479962	0.827832	0.984264	0.0453742	0.246243	0.622767	0.822499	0.0598352	0.532737	0.470209	0.769343	0.0271538	0.110527	0.741484	0.883859	-0.0699197	0.728915	0.398913	0.634812	0.0358352	0.190526	0.665101	0.870261	-0.199168	5.92331	0.0200645	0.0840102	no	no	no	no	no	no	no	no
Zm00001d016096	-0.0779058	0.013709	0.907447	1	-0.00180223	3.0165e-06	0.998624	1	-0.297806	0.169707	0.682829	0.869159	-0.200384	0.0906696	0.76507	0.95137	-0.324635	0.257808	0.614745	0.800913	-0.140133	0.0509576	0.822689	0.958888	-0.700696	1.06816	0.308295	0.572573	-0.507396	0.383818	0.539491	0.75363	no	no	no	no	no	no	no	no
Zm00001d000660	-1.53674	1.84667	0.183734	0.389361	-0.276965	0.156609	0.694941	0.898845	0.261369	0.140509	0.710265	0.887094	-0.963176	1.40158	0.245236	0.562266	-0.405192	0.306452	0.583738	0.777582	0.4418	0.474964	0.495712	0.723322	-5.12548e-15	0	1	1	-1.43566	4.31779	0.0458742	0.151422	no	no	no	no	no	no	no	no
Zm00001d000661	-0.13708	0.0257238	0.87449	0.993245	2.30645	1.26745	0.276078	0.530024	5.12548e-15	0	1	1	-5.12548e-15	0	1	1	0	0	1	1	-5.12548e-15	0	1	1	0.755748	1.05505	0.318917	0.583836	-2.61255	1.76776	0.20144	0.41405	no	no	no	no	no	no	no	no
Zm00001d018090	-0.394887	20.422	6.53008e-05	0.00122047	0.113626	1.36096	0.251085	0.500233	0.0245187	0.0628895	0.80342	0.948397	-0.0551655	0.398655	0.531796	0.816616	-0.209866	5.76783	0.0216409	0.0967131	-0.185687	4.52451	0.0403749	0.149093	0.151883	3.01737	0.0909768	0.27562	0.0642068	0.5408	0.466893	0.692208	no	no	no	no	no	no	no	no
Zm00001d051136	0.0193475	0.0193955	0.890019	1	-0.217162	1.91881	0.17456	0.400509	0.109274	0.48395	0.491131	0.716533	0.0122247	0.00752488	0.931357	1	0.0344483	0.0618066	0.805084	0.923472	0.0658419	0.221892	0.640461	0.838435	0.374216	7.06044	0.0116991	0.0733131	-0.135591	0.938334	0.339207	0.571723	no	no	no	no	no	no	no	no
Zm00001d004576	0.42497	3.81868	0.062053	0.189001	5.12548e-15	0	1	1	-0.0841753	0.0913424	0.764998	0.922906	-5.12548e-15	0	1	1	0.558055	4.79246	0.0382178	0.141679	-0.448146	4.25644	0.0497227	0.171343	0.102578	0.186729	0.669388	0.872378	-5.12548e-15	0	1	1	no	no	no	no	no	no	no	no
Zm00001d004573	0.264362	2.6819	0.110524	0.278546	0.3107	2.96466	0.0939988	0.267664	0.244413	1.81976	0.186072	0.393117	0.00103004	4.03901e-05	0.994966	1	0.0935966	0.261727	0.612174	0.798974	0.223503	1.88526	0.178538	0.388966	0.136463	0.712668	0.404337	0.668245	0.290885	3.25471	0.0798974	0.223231	no	no	no	no	no	no	no	no
Zm00001d033624	-0.498708	3.95455	0.0553702	0.174655	0.579759	4.38566	0.0442648	0.163841	0.0539914	0.037352	0.847974	0.973761	-0.773526	9.42753	0.00434102	0.0522204	-0.341368	1.85325	0.182933	0.387473	-0.410888	2.6585	0.112821	0.289322	0.151658	0.365305	0.549844	0.787801	0.426022	2.8928	0.0986945	0.258001	no	no	no	no	no	no	no	no
Zm00001d014405	-0.507793	17.3662	0.000185986	0.00269064	0.122024	0.833983	0.367234	0.626195	-0.124045	0.856356	0.360958	0.598148	0.0418061	0.1201	0.730956	0.934267	-0.265204	4.94971	0.0324898	0.127024	-0.284798	5.20848	0.0285258	0.119196	0.0745828	0.381815	0.540546	0.779851	-0.31251	6.83995	0.012966	0.0610252	no	no	no	no	no	no	no	no
Zm00001d010649	-1.20761	5.17911	0.0289481	0.109972	-0.187647	0.139781	0.710705	0.91054	0.342813	0.603733	0.442262	0.674543	0.319161	0.685092	0.413324	0.72537	0.757526	0.822768	0.370439	0.597359	1.51953	7.64301	0.0089503	0.0559915	0.431374	1.26865	0.267516	0.527004	1.04917	7.58362	0.00919578	0.0477558	no	no	no	no	no	no	no	yes
Zm00001d029896	-0.325682	3.92214	0.0553808	0.174661	-0.400766	4.57766	0.0392833	0.150956	0.847923	20.5897	6.17698e-05	0.000969732	0.107406	0.389175	0.53669	0.819437	-0.194363	1.39966	0.24458	0.465991	0.517547	9.33692	0.00422682	0.0346235	0.364728	4.86589	0.0338999	0.146871	-0.0850784	0.265872	0.609285	0.809991	no	no	no	no	no	no	no	no
Zm00001d008916	0.190926	5.36253	0.0264185	0.102704	0.113583	1.53288	0.22374	0.465757	0.0320903	0.12283	0.728039	0.898291	0.116593	1.99727	0.166221	0.461298	0.0871997	1.12748	0.295426	0.522585	0.243434	8.73842	0.00548475	0.0410833	0.170138	4.27641	0.0459309	0.179004	-0.00560068	0.00460102	0.946298	1	no	no	no	no	no	no	no	no
Zm00001d008910	0	0	1	1	1.62183	3.37687	0.100068	0.278899	5.12548e-15	0	1	1	-5.12548e-15	0	1	1	0	0	1	1	-5.12548e-15	0	1	1	-5.12548e-15	0	1	1	-5.12548e-15	0	1	1	no	no	no	no	no	no	no	no
Zm00001d008911	-0.79867	7.46899	0.00969033	0.0499557	0.24254	0.502219	0.483117	0.735595	0.134293	0.167996	0.684342	0.870043	-0.154603	0.288341	0.594608	0.858677	-0.709534	5.58015	0.023725	0.103224	-1.07276	12.949	0.000960019	0.0132454	-0.127254	0.183656	0.670818	0.873416	0.238159	0.681349	0.414591	0.64566	no	no	no	no	no	yes	no	no
Zm00001d008913	-0.203566	0.0493926	0.825408	0.963085	-0.0302877	0.00401785	0.949817	1	-0.138298	0.126354	0.724363	0.8962	-0.179866	0.0660342	0.798697	0.967446	0.5992	3.6819	0.0631422	0.196886	-0.279666	0.57909	0.451736	0.685289	0.43649	0.325686	0.571835	0.803497	-0.0400809	0.0165768	0.898288	0.997973	no	no	no	no	no	no	no	no
Zm00001d045400	1.71861	5.47074	0.0255482	0.100601	2.54596	11.5356	0.00179676	0.0180024	-0.710605	1.00619	0.323123	0.559976	0.38741	0.30345	0.585442	0.852762	2.92053	19.2696	0.000110133	0.00277464	0.775949	1.19197	0.282847	0.515385	0.0127629	0.000357825	0.985022	1	0.302618	0.240186	0.627317	0.8237	no	yes	no	no	yes	no	no	no
Zm00001d043201	0.0726881	0.561707	0.458471	0.690057	-0.102225	0.890702	0.351615	0.611055	0.00431927	0.00157965	0.968517	1	0.353498	13.463	0.000786161	0.0171681	0.0707724	0.53807	0.468012	0.686235	-0.104321	1.11177	0.298763	0.532562	-0.0311368	0.101276	0.752153	0.925457	-0.145295	2.2862	0.139309	0.325337	no	no	no	no	no	no	no	no
Zm00001d043989	-0.924574	22.6668	3.14855e-05	0.000698905	-0.247656	1.31183	0.259664	0.511048	-1.0409	24.7157	1.6609e-05	0.000353489	-0.621162	10.2362	0.00288231	0.0398144	-0.433362	5.05221	0.030852	0.123075	-0.236605	1.5178	0.225986	0.450315	-0.257106	1.66396	0.205342	0.452731	-0.206176	1.12778	0.295364	0.524241	no	no	yes	no	no	no	no	no
Zm00001d003190	0.753166	10.5646	0.00269532	0.0193698	1.51949	35.8464	1.08733e-06	0.000100193	1.6174	35.2855	1.24681e-06	4.60501e-05	0.883211	14.5133	0.00058978	0.0142689	0.950945	16.6754	0.000273248	0.00512662	1.40105	35.7512	1.1128e-06	0.000169036	1.63603	48.167	7.00446e-08	1.51786e-05	2.31034	91.4725	6.07304e-11	8.25401e-09	no	yes	yes	no	no	yes	yes	yes
Zm00001d043984	0.0937158	0.509983	0.479778	0.708935	0.278763	3.55962	0.0673339	0.215982	0.0567455	0.15039	0.70046	0.880815	0.287397	4.87933	0.0336693	0.184859	-0.0472359	0.131669	0.718842	0.869132	0.203863	2.4157	0.128923	0.316216	0.0956256	0.540296	0.467099	0.722943	0.0375512	0.0834823	0.7743	0.924795	no	no	no	no	no	no	no	no
Zm00001d043985	-1.02185	2.02476	0.163412	0.361107	-0.500387	0.150991	0.699892	0.902699	-1.62396	1.97565	0.168471	0.36803	1.33353	2.24245	0.143036	0.425718	-0.0723525	0.00842238	0.92739	0.990281	-0.357983	0.232253	0.632792	0.832405	-0.758812	0.732819	0.397666	0.661686	0.774223	1.45004	0.236425	0.457229	no	no	no	no	no	no	no	no
Zm00001d043982	-0.440264	0.0635855	0.802639	0.948631	-0.4041	1.12445	0.297439	0.554375	-1.14191	0.459275	0.503165	0.726599	-0.355935	0.162711	0.689539	0.911376	0.780801	2.46475	0.126932	0.308793	-3.81367	1.71138	0.200758	0.418393	0.105882	0.0724066	0.78971	0.949097	-0.289132	0.726129	0.400904	0.632555	no	no	no	no	no	no	no	no
Zm00001d033274	0.21908	0.497599	0.485123	0.713831	-0.525034	2.85413	0.0998336	0.278531	-0.17512	0.394696	0.53383	0.751821	-0.0816121	0.100796	0.752722	0.946151	0.625715	5.25067	0.0279311	0.115143	-0.272812	0.941155	0.338491	0.574309	-0.203765	0.55953	0.459337	0.715488	-0.171635	0.386819	0.537918	0.752517	no	no	no	no	no	no	no	no
Zm00001d043980	-3.52499	2.35118	0.136913	0.322048	5.12548e-15	0	1	1	-1.63365	1.43482	0.241469	0.465137	-5.12548e-15	0	1	1	-0.269863	0.090796	0.765494	0.899042	0.437591	0.226591	0.637922	0.836702	0.220506	0.0680668	0.796168	0.952688	0.26163	0.0705702	0.792542	0.936734	no	no	no	no	no	no	no	no
Zm00001d043981	0.0253366	0.0997161	0.754005	0.918151	-0.182647	4.20295	0.0477338	0.172531	-0.497251	31.6152	2.26065e-06	7.54069e-05	-0.249251	9.61978	0.0037432	0.0470947	-0.0897799	1.25471	0.270116	0.494935	-0.0985029	1.52562	0.224818	0.448709	-0.241449	9.22411	0.00443796	0.0389254	0.0973448	1.48399	0.231121	0.450813	no	no	no	no	no	no	no	no
Zm00001d039842	-0.383042	1.90147	0.177435	0.380298	0.417335	1.88434	0.179344	0.407278	-0.40015	1.77901	0.191645	0.400917	0.0416657	0.0242698	0.877175	1	0.0152017	0.00315226	0.955574	1	0.870408	10.1741	0.00317165	0.0286206	0.318487	1.32062	0.258961	0.517623	0.27151	1.01118	0.32213	0.553403	no	no	no	no	no	no	no	no
Zm00001d039843	-0.275977	0.0934445	0.762121	0.923425	-0.833821	0.835754	0.368477	0.627139	-1.12231	0.687531	0.414071	0.648843	-5.12548e-15	0	1	1	0	0	1	1	1.68134	1.82966	0.187071	0.399818	0.28793	0.0967352	0.758104	0.929535	0.519547	0.365741	0.550241	0.762262	no	no	no	no	no	no	no	no
Zm00001d039841	0.269695	7.33031	0.0103271	0.0522588	0.386402	12.7827	0.00102468	0.0120917	0.729827	30.6925	2.91375e-06	9.18529e-05	0.114787	1.38743	0.246613	0.563779	0.243443	6.11951	0.0182504	0.0865806	0.172582	3.03877	0.0898836	0.251405	0.376524	14.256	0.000580397	0.00968515	-0.196401	3.62991	0.0648086	0.193004	no	no	no	no	no	no	no	no
Zm00001d039848	-0.132696	0.603489	0.442574	0.676578	-0.161236	0.730805	0.398554	0.656508	0.953266	24.2561	2.10525e-05	0.000424724	0.400438	5.46991	0.0253077	0.155602	0.0929502	0.306603	0.583364	0.777351	-0.0395465	0.0540739	0.817502	0.955524	-0.0269364	0.0235713	0.87888	0.996496	-0.185989	1.16666	0.287626	0.515927	no	no	no	no	no	no	no	no
Zm00001d010129	-2.64248	1.19472	0.286882	0.517938	5.12548e-15	0	1	1	0.684409	0.341241	0.565398	0.777369	2.02262	1.89466	0.183321	0.48516	1.34886	2.29941	0.14448	0.335159	2.61483	1.24469	0.277298	0.509512	-5.12548e-15	0	1	1	-5.12548e-15	0	1	1	no	no	no	no	no	no	no	no
Zm00001d048991	0.766957	0.271711	0.605397	0.811947	-1.32269	0.952581	0.335614	0.59466	-0.698451	0.266799	0.608664	0.811589	0.358222	0.0983552	0.755633	0.947499	-0.716841	1.41292	0.242399	0.463242	0.95686	0.646243	0.426766	0.661993	-1.01728	0.765833	0.387344	0.652019	-1.31418	3.52207	0.0687279	0.200957	no	no	no	no	no	no	no	no
Zm00001d018982	-0.32851	1.02974	0.320021	0.555345	-0.325254	0.782327	0.384928	0.642923	5.12548e-15	0	1	1	-5.12548e-15	0	1	1	-0.241472	0.508524	0.482437	0.698065	-0.709117	4.75371	0.0389412	0.145619	-5.12548e-15	0	1	1	-0.217856	0.435635	0.515323	0.734083	no	no	no	no	no	no	no	no
Zm00001d018983	0.523738	10.0738	0.00308641	0.0214588	0.10249	0.303266	0.585263	0.819935	0.536234	8.58778	0.00586092	0.0326244	0.173634	1.09982	0.301336	0.623893	0.109655	0.42184	0.520167	0.729119	0.3814	5.25865	0.0278201	0.117371	-0.148479	0.836616	0.366487	0.631892	0.722777	19.5171	8.84292e-05	0.00126804	no	no	no	no	no	no	no	no
Zm00001d018980	0.487276	1.21243	0.281428	0.51095	-0.080114	0.0307396	0.862247	1	2.89174	3.16524	0.113476	0.282123	-5.12548e-15	0	1	1	2.71281	3.93451	0.079837	0.229179	-5.12548e-15	0	1	1	-0.00850407	0.000461854	0.983026	1	0.869687	3.21588	0.0851359	0.232932	no	no	no	no	no	no	no	no
Zm00001d018986	-0.0240095	0.0864231	0.770473	0.928787	0.213077	5.43667	0.0254654	0.113549	0.138305	2.23765	0.143451	0.330233	-0.0420179	0.261256	0.612397	0.868511	-0.207181	6.38292	0.0160885	0.0796025	0.0323679	0.155278	0.69588	0.877831	0.287003	12.1969	0.00129206	0.0168087	-0.502317	37.1485	5.30765e-07	2.02305e-05	no	no	no	no	no	no	no	no
Zm00001d018987	0.354496	0.579452	0.452137	0.684584	0.350979	0.457838	0.50353	0.751897	-0.0813381	0.0372078	0.84827	0.973923	0.163926	0.0752735	0.785583	0.960492	0.163116	0.105269	0.747721	0.887788	-0.405595	0.684674	0.41415	0.649122	-5.12548e-15	0	1	1	0.0103789	0.000440993	0.983377	1	no	no	no	no	no	no	no	no
Zm00001d018984	0.100791	0.274752	0.603393	0.811014	0.143116	0.445098	0.508951	0.756747	-0.245273	1.31409	0.259262	0.487382	0.258182	1.83972	0.183479	0.485403	-0.138351	0.530521	0.471127	0.688568	0.26471	1.99097	0.166873	0.372931	0.232455	1.50344	0.22815	0.481077	0.0968219	0.266029	0.60918	0.809975	no	no	no	no	no	no	no	no
Zm00001d053518	-1.36537	12.9913	0.000944292	0.00888064	0.589887	2.59469	0.116008	0.307383	0.56022	2.56285	0.118192	0.290079	-0.55394	3.35556	0.0753106	0.297441	0.623398	4.13832	0.0493844	0.167523	1.87356	26.3745	1.00649e-05	0.000702535	0.920379	7.72778	0.00861204	0.0596656	2.12961	49.0452	3.35366e-08	1.94613e-06	yes	no	no	no	no	yes	no	yes
Zm00001d018988	0.170842	1.88459	0.178355	0.38161	-0.13594	0.92843	0.341736	0.600858	-0.363554	6.69974	0.0138479	0.0618506	0.148933	1.40089	0.244376	0.561427	0.0961286	0.60175	0.443007	0.664693	-0.0209143	0.0285487	0.866777	0.985041	0.0111501	0.00800089	0.929225	1	-0.130093	1.08523	0.304516	0.534727	no	no	no	no	no	no	no	no
Zm00001d018989	-0.47445	5.54069	0.0241904	0.0967916	0.0997247	0.186217	0.728949	0.922138	1.37328	30.0289	3.50531e-06	0.000106155	-0.21575	0.914095	0.345444	0.666372	-0.0251283	0.0153923	0.901957	0.97802	-0.109638	0.241479	0.62614	0.827871	0.926552	11.4563	0.00278346	0.0281875	-0.113456	0.315199	0.578006	0.78514	no	no	yes	no	no	no	no	no
Zm00001d019059	0.0575718	0.153878	0.697183	0.878188	0.501301	9.95723	0.00324232	0.027648	0.435741	7.35113	0.0102287	0.0494104	0.454549	10.2248	0.00289619	0.039916	0.492465	11.9228	0.00144182	0.0155514	0.500237	12.0425	0.00137428	0.0166939	0.500172	12.7643	0.00103215	0.014362	0.245807	2.98843	0.0924802	0.246773	no	no	no	no	no	no	no	no
Zm00001d019056	0	0	1	1	5.12548e-15	0	1	1	0.437734	1.60582	0.237614	0.460543	-5.12548e-15	0	1	1	0	0	1	1	-5.12548e-15	0	1	1	-5.12548e-15	0	1	1	-5.12548e-15	0	1	1	no	no	no	no	no	no	no	no
Zm00001d019055	0	0	1	1	5.12548e-15	0	1	1	0.229199	0.436055	0.525952	0.745197	-5.12548e-15	0	1	1	0	0	1	1	-5.12548e-15	0	1	1	-5.12548e-15	0	1	1	-5.12548e-15	0	1	1	no	no	no	no	no	no	no	no
Zm00001d019054	0.114079	2.89774	0.0973751	0.255381	0.380562	26.1321	1.08193e-05	0.000491357	0.675931	78.2868	1.54679e-10	3.24962e-08	0.0694511	1.0745	0.306883	0.628793	0.194993	8.43667	0.00626614	0.0420839	0.0993514	2.18814	0.147826	0.345463	0.111709	2.77594	0.10442	0.300323	0.304237	20.5205	6.32012e-05	0.00096715	no	no	no	no	no	no	no	no
Zm00001d019053	-0.966629	7.41523	0.00993201	0.050796	-0.0211115	0.0026708	0.959071	1	-0.376031	0.866873	0.35806	0.596018	0.150093	0.142289	0.708243	0.922842	0.0154287	0.00160792	0.968237	1	-0.211994	0.315991	0.577531	0.791146	0.155362	0.19938	0.657912	0.865742	-0.611304	2.29623	0.138471	0.323992	no	no	no	no	no	no	no	no
Zm00001d019052	0.62987	8.85857	0.00520329	0.0315723	0.256474	1.22921	0.274954	0.528795	-0.252627	1.19811	0.281012	0.514019	-0.0924731	0.192533	0.663454	0.897276	0.666833	9.22269	0.00444069	0.0333434	0.214528	1.04328	0.313914	0.549347	0.172002	0.755736	0.390459	0.65456	1.15561	29.3758	4.21285e-06	0.000109062	no	no	no	no	no	no	no	yes
Zm00001d053514	0.998674	7.77517	0.00842893	0.0450338	1.07811	11.2488	0.00189445	0.0187198	1.28782	15.8282	0.000323281	0.00353737	0.136433	0.263295	0.611018	0.86779	0.884512	8.41404	0.00632936	0.0423342	0.803598	7.77813	0.00841762	0.0540176	0.832183	8.64054	0.00572611	0.0460168	1.99525	39.8307	2.73904e-07	1.15166e-05	no	yes	yes	no	no	no	no	yes
Zm00001d003928	0.20015	6.58543	0.0146149	0.0672136	0.138499	2.53681	0.120013	0.314288	0.152934	3.04712	0.0894606	0.239417	0.0523947	0.449899	0.506688	0.798479	0.144785	3.43156	0.0722224	0.215071	0.0214371	0.0752639	0.785399	0.93396	0.0357054	0.209199	0.65016	0.860778	-0.00654577	0.0070115	0.933734	1	no	no	no	no	no	no	no	no
Zm00001d003929	0.210678	0.0692783	0.7939	0.943677	-0.558227	0.28764	0.595055	0.827493	-1.09299	1.15073	0.290577	0.524762	0.0939299	0.0152531	0.902399	1	-0.249821	0.0742519	0.78681	0.912615	-0.344088	0.187488	0.667614	0.858028	0.650323	0.801754	0.376552	0.641836	0.753748	1.10693	0.299802	0.529239	no	no	no	no	no	no	no	no
Zm00001d053515	-0.0169368	0.0390971	0.844375	0.975051	-0.0749017	0.605369	0.44165	0.697226	0.224545	5.41541	0.0257347	0.097693	0.133983	2.41265	0.129157	0.4035	-0.00972129	0.0128555	0.910361	0.981193	0.0236269	0.0758128	0.784637	0.933623	-0.0194935	0.0516056	0.821585	0.966197	-0.0350176	0.166874	0.685339	0.865803	no	no	no	no	no	no	no	no
Zm00001d003924	-1.60839	8.3693	0.00654219	0.0374731	0.288023	0.297298	0.58906	0.822948	-0.435015	0.79692	0.378149	0.615139	0.140125	0.0930303	0.762177	0.950017	-1.8085	11.2165	0.00195993	0.0191177	-0.447782	1.02284	0.318828	0.554158	0.872718	2.98985	0.0926536	0.278807	2.65563	29.2807	4.69683e-06	0.000119252	yes	no	no	no	yes	no	no	yes
Zm00001d003925	-0.36989	8.8791	0.00515675	0.0313598	-0.184668	1.72934	0.196858	0.431326	-0.198646	2.06652	0.159251	0.35449	-0.244588	3.76287	0.0603143	0.262061	-0.147261	1.38473	0.247063	0.469175	-0.133015	1.14398	0.291972	0.525361	0.0253103	0.0410707	0.840549	0.976053	-0.0179623	0.0206298	0.886598	0.991372	no	no	no	no	no	no	no	no
Zm00001d003920	0	0	1	1	5.12548e-15	0	1	1	5.12548e-15	0	1	1	0.748627	2.39434	0.144409	0.428141	0	0	1	1	-5.12548e-15	0	1	1	-0.349308	0.530719	0.478492	0.731356	-5.12548e-15	0	1	1	no	no	no	no	no	no	no	no
Zm00001d003922	0.320806	19.2381	9.72005e-05	0.00166136	-0.0745604	0.831251	0.368011	0.626821	-0.0538647	0.433735	0.514376	0.735929	0.0107783	0.0215274	0.884175	1	0.10292	1.97614	0.168419	0.368129	0.0480816	0.42951	0.51642	0.740819	-0.0665346	0.823795	0.370143	0.635443	-0.00320222	0.00188547	0.965606	1	no	no	no	no	no	no	no	no
Zm00001d003923	0.0495526	0.570227	0.455109	0.686741	0.182894	6.2552	0.0171	0.0868681	0.12929	3.08631	0.0875065	0.235898	-0.169663	6.67305	0.014023	0.108664	-0.00121457	0.000342461	0.985338	1	-0.00811706	0.015305	0.902234	1	-0.152135	5.35811	0.0264767	0.12527	0.195187	8.83519	0.00525683	0.0313689	no	no	no	no	no	no	no	no
Zm00001d004713	0.0520759	0.020572	0.886756	1	1.65439	5.17316	0.0290343	0.123384	0.258139	0.356917	0.553985	0.767887	0.608892	2.58465	0.116691	0.379357	0.81428	4.12766	0.0496627	0.168062	0.359567	0.957215	0.334456	0.570335	0.035886	0.00826171	0.928084	1	-1.1254	3.91572	0.0555707	0.173749	no	no	no	no	no	no	no	no
Zm00001d048635	0.478652	0.270128	0.631534	0.831175	5.12548e-15	0	1	1	1.1393	11.5649	0.00187812	0.0136554	0.264894	0.869015	0.35848	0.678631	0.741982	5.57204	0.024766	0.10628	-0.640608	3.61047	0.0668163	0.20765	-0.322986	0.629398	0.433647	0.693889	2.79383	3.74844	0.0798949	0.223231	no	no	yes	no	no	no	no	no
Zm00001d004716	0.67926	26.7061	9.12161e-06	0.000272575	-0.186611	1.58939	0.215569	0.455138	0.0207202	0.0184225	0.892796	0.999244	0.382068	7.6275	0.00901375	0.0822492	0.778096	32.6462	1.70982e-06	0.000167671	-0.0570003	0.185268	0.669466	0.859379	-0.21047	2.58153	0.116904	0.322098	0.0417516	0.0948279	0.759912	0.916841	no	no	no	no	no	no	no	no
Zm00001d040985	0	0	1	1	0.0210033	0.000676272	0.97956	1	5.12548e-15	0	1	1	0.110709	0.0135336	0.908768	1	-1.24389	0.765154	0.394059	0.619445	-5.12548e-15	0	1	1	-5.12548e-15	0	1	1	-5.12548e-15	0	1	1	no	no	no	no	no	no	no	no
Zm00001d040981	0.531028	17.6695	0.000167133	0.00249236	-0.325365	5.27503	0.0275938	0.119346	0.290074	4.11212	0.0500714	0.158178	0.273308	4.59078	0.0390189	0.202648	0.0625569	0.244146	0.624246	0.806914	-0.0165325	0.0168224	0.897529	1	-0.196839	2.4328	0.12762	0.339866	-0.218866	2.95592	0.0942023	0.249905	no	no	no	no	no	no	no	no
Zm00001d035304	-0.0846714	1.06944	0.308009	0.541813	-0.207535	5.03724	0.0310855	0.1288	-0.21149	5.43741	0.025456	0.0968721	0.0464387	0.321458	0.574272	0.845394	-0.114378	1.96811	0.169263	0.369402	-0.263937	10.4126	0.0026768	0.025562	-0.0736516	0.812533	0.373398	0.638498	0.0313254	0.147371	0.703332	0.879052	no	no	no	no	no	no	no	no
Zm00001d045945	-0.701114	28.3811	5.59542e-06	0.000190959	0.162726	1.26198	0.268755	0.521653	0.298431	4.16745	0.0486326	0.154956	-0.0582283	0.202705	0.655261	0.892336	-0.408982	9.7359	0.0035621	0.0286958	0.405166	9.65842	0.00368187	0.0316224	0.620883	22.4556	3.36775e-05	0.00140837	-0.0585665	0.204158	0.654112	0.843893	no	no	no	no	no	no	no	no
Zm00001d006065	-1.15486	54.4823	1.08182e-08	1.56875e-06	-0.446763	6.37962	0.0161139	0.0836275	0.100255	0.325453	0.571913	0.782724	0.0161939	0.0106888	0.918233	1	-0.236498	2.17787	0.148752	0.34126	-0.578231	14.3832	0.000553123	0.00917201	0.168461	1.09337	0.302737	0.567028	0.533955	11.2689	0.001879	0.0141601	yes	no	no	no	no	no	no	no
Zm00001d048631	0.744476	1.2458	0.275986	0.504881	3.15173	3.17973	0.0878812	0.256283	5.12548e-15	0	1	1	0.857936	3.22667	0.085716	0.318677	1.90777	9.29674	0.00573163	0.0396544	-5.12548e-15	0	1	1	0.376399	0.421524	0.522667	0.765896	-5.12548e-15	0	1	1	no	no	no	no	yes	no	no	no
Zm00001d027071	0.279796	0.475827	0.494767	0.722707	0.108719	0.0501072	0.82415	0.982437	1.17802	5.13419	0.0296069	0.108513	-0.102568	0.0462698	0.830907	0.98148	-0.405968	0.846054	0.363829	0.59127	0.228491	0.54981	0.463233	0.695815	-0.121748	0.104212	0.748711	0.923603	0.281278	0.792335	0.379339	0.610616	no	no	no	no	no	no	no	no
Zm00001d036079	0.359029	9.54477	0.00386539	0.0252868	0.309277	5.94708	0.0198347	0.0959621	0.274455	3.65521	0.0639255	0.188642	0.320314	7.61828	0.00905166	0.0824494	0.257438	4.94076	0.0326373	0.127392	0.318429	7.29127	0.0105144	0.0624056	0.0279149	0.0585152	0.810239	0.960433	0.256388	4.9014	0.0332944	0.120656	no	no	no	no	no	no	no	no
Zm00001d046718	0.224874	2.9719	0.0933513	0.248914	0.416785	8.64404	0.0057173	0.0410683	0.381226	7.23993	0.0107663	0.0512905	0.387438	9.19145	0.00450117	0.0533857	0.577066	20.7903	5.78083e-05	0.00179856	-0.0816569	0.41327	0.524412	0.747228	0.445535	12.1468	0.00131813	0.0170183	1.28747	99.3757	7.19707e-12	1.25294e-09	no	no	no	no	no	no	no	yes
Zm00001d048632	0.100474	0.704643	0.4068	0.64254	-0.366455	7.32958	0.0103306	0.0614797	0.114944	0.728442	0.399065	0.635207	-0.0628103	0.272094	0.605144	0.865193	-0.131342	1.2076	0.279146	0.505154	-0.307688	6.55413	0.0148328	0.0781844	-0.339332	7.9271	0.00786953	0.0564362	-0.116335	0.933252	0.340502	0.572852	no	no	no	no	no	no	no	no
Zm00001d051309	-0.109908	0.0761769	0.784134	0.937199	-0.126764	0.110441	0.741581	0.930063	-1.39577	11.3581	0.00181181	0.0132761	-0.21419	0.328008	0.570415	0.843456	-0.69798	3.35789	0.0752138	0.220734	-0.100552	0.0901479	0.765726	0.921445	-0.786775	3.11151	0.0862754	0.266596	-0.653403	2.91126	0.0966274	0.254163	no	no	yes	no	no	no	no	no
Zm00001d038080	0.721256	6.6029	0.0144947	0.066802	0.196844	0.548638	0.463706	0.717462	-0.532345	3.93272	0.0550693	0.169547	-0.409905	2.56646	0.117942	0.381478	0.952311	16.2666	0.000275626	0.00515642	-0.16727	0.573543	0.453811	0.68689	-1.49246	22.4075	3.41994e-05	0.00142378	-0.17448	0.512395	0.478748	0.702536	no	no	no	no	no	no	yes	no
Zm00001d052190	-1.87019	3.73798	0.0611288	0.18711	-0.732054	0.785112	0.381497	0.639848	-1.09784	3.67454	0.0632597	0.187277	-1.0219	1.63787	0.208851	0.519537	1.33273	3.54933	0.0677127	0.206017	1.05332	2.33362	0.135397	0.326258	1.34846	2.09063	0.156905	0.386194	1.1868	2.92111	0.0960864	0.253191	no	no	no	no	no	no	no	no
Zm00001d038082	0.134195	3.98194	0.0536452	0.170954	-0.153374	4.139	0.0493667	0.176221	-0.152455	4.16224	0.0487662	0.15531	-0.152924	5.15728	0.0292662	0.170118	0.215867	10.3215	0.00278087	0.0243153	-0.0735986	1.1989	0.280855	0.513398	-0.0230021	0.117564	0.733697	0.914815	-0.056662	0.70501	0.406679	0.637858	no	no	no	no	no	no	no	no
Zm00001d038085	-0.0404744	0.369477	0.547127	0.766691	-0.152601	4.1694	0.0485829	0.174428	-0.272926	13.6302	0.000737087	0.00664172	0.0130089	0.0382905	0.845968	0.988197	-0.0514725	0.60149	0.443104	0.664742	0.11553	3.0219	0.0907444	0.252655	-0.122735	3.39042	0.0738765	0.242843	-0.141349	4.51922	0.0404855	0.138611	no	no	no	no	no	no	no	no
Zm00001d038084	0.37474	17.799	0.000159712	0.00240251	0.182635	3.43097	0.0722459	0.226419	-0.00812621	0.00652038	0.936092	1	0.299891	11.2093	0.00192532	0.0304086	0.237346	7.12567	0.0113505	0.0624747	0.0942009	1.09703	0.30194	0.535803	0.197495	4.85742	0.034046	0.147308	-0.580939	42.2215	1.54997e-07	7.1262e-06	no	no	no	no	no	no	no	no
Zm00001d038089	-0.401462	9.26863	0.00435332	0.0276713	-0.317642	4.61211	0.0385931	0.149167	0.070462	0.224459	0.63854	0.834617	-0.150277	1.27303	0.266705	0.586349	-0.203212	2.34661	0.134347	0.319959	-0.375143	8.04992	0.00744646	0.0502103	-0.293091	4.75676	0.0358367	0.152773	0.0693833	0.275341	0.603006	0.805603	no	no	no	no	no	no	no	no
Zm00001d038088	0.24806	11.257	0.00188816	0.0149002	0.228158	7.71193	0.00867423	0.054678	0.250814	9.13318	0.00461636	0.0271962	0.127357	2.92876	0.0956684	0.338924	0.179238	5.85712	0.0207198	0.0940067	0.26646	13.1098	0.000901604	0.0126822	0.0712993	0.925848	0.3424	0.607761	0.149182	4.0126	0.0527789	0.167514	no	no	no	no	no	no	no	no
Zm00001d045935	0.584692	3.33454	0.0761976	0.216665	1.20546	12.7122	0.00105427	0.0123655	0.528774	2.16532	0.149901	0.340452	0.915675	7.87897	0.0080451	0.0763558	-0.198709	0.33106	0.568638	0.766562	1.12285	10.4563	0.00262979	0.0253238	0.296114	0.894888	0.350504	0.616251	0.143708	0.201109	0.656533	0.845844	no	yes	no	no	no	yes	no	no
Zm00001d006158	-0.0495236	0.0269234	0.870712	0.990805	0.0168697	0.00260536	0.959613	1	0.418702	1.53537	0.224444	0.443764	0.649961	4.74903	0.0368945	0.195701	0.406289	1.88252	0.179722	0.383186	0.678857	5.13166	0.0304971	0.12407	0.203148	0.438151	0.51282	0.758171	0.396036	1.78729	0.190814	0.399982	no	no	no	no	no	no	no	no
Zm00001d006159	-0.0416181	0.0233706	0.879356	0.996543	0.16303	0.371574	0.545998	0.787791	-0.422521	2.39249	0.130716	0.309729	0.384041	2.21494	0.145439	0.429417	0.110233	0.224012	0.638874	0.816827	0.220289	0.884373	0.353311	0.589203	-0.0981561	0.158965	0.69248	0.889068	-0.21748	0.878454	0.354907	0.587302	no	no	no	no	no	no	no	no
Zm00001d006154	-0.025143	0.00752495	0.931357	1	0.324697	1.11879	0.297265	0.554117	0.22599	0.524447	0.473658	0.701746	0.00196623	4.91465e-05	0.994445	1	0.658271	5.04027	0.0310381	0.123546	0.141482	0.312681	0.579522	0.792917	0.287993	1.12881	0.295145	0.558735	0.11546	0.192581	0.663415	0.849746	no	no	no	no	no	no	no	no
Zm00001d006152	-0.272779	1.90881	0.17566	0.377879	-0.0280005	0.0118128	0.914058	1	-0.327742	1.35193	0.33152	0.568545	-0.267231	1.47537	0.232453	0.549197	-0.294273	2.18678	0.147948	0.340047	-0.45162	4.70105	0.036872	0.140606	-0.56361	5.68009	0.0302674	0.136724	0.0540008	0.0500107	0.824316	0.954377	no	no	no	no	no	no	no	no
Zm00001d006153	-1.19965	13.913	0.000759289	0.00752923	-0.220804	0.382512	0.540728	0.783337	0.31022	0.751254	0.392663	0.629024	-0.820967	6.58662	0.0152646	0.114616	-1.07005	11.0475	0.00226876	0.0211323	-1.05761	10.9172	0.00238954	0.0237864	-0.0718827	0.0504119	0.823805	0.967455	-0.511623	2.57993	0.11825	0.290429	yes	no	no	no	yes	yes	no	no
Zm00001d010640	-1.49531	60.8271	3.14631e-09	5.94499e-07	0.0773514	0.138915	0.71156	0.911139	0.447466	4.27969	0.0458524	0.148611	0.0948225	0.246931	0.622283	0.874289	-0.749134	16.1098	0.000291756	0.00537192	0.0539713	0.0824688	0.775635	0.927792	0.298017	2.56335	0.118157	0.324288	-0.758414	16.5249	0.000251084	0.00295167	yes	no	no	no	no	no	no	no
Zm00001d040720	0.102241	0.386449	0.538112	0.759474	0.315258	3.21676	0.0813408	0.243771	0.337243	3.51797	0.0688824	0.199246	0.199566	1.55222	0.220902	0.534298	0.247695	2.47247	0.124655	0.305377	0.418144	6.51273	0.0151264	0.0791494	0.452972	7.40393	0.00998364	0.0657961	0.151209	0.918695	0.344248	0.576842	no	no	no	no	no	no	no	no
Zm00001d032158	-0.364192	10.5269	0.00255209	0.0186256	0.233081	3.48593	0.0701004	0.221864	0.242663	3.62777	0.0648838	0.19066	-0.0478845	0.181489	0.672648	0.902065	0.0870872	0.560223	0.459061	0.678691	0.136556	1.49058	0.230108	0.455482	0.378229	11.3193	0.00184073	0.0214923	0.163282	2.15133	0.151178	0.343731	no	no	no	no	no	no	no	no
Zm00001d042169	-0.40017	0.0930431	0.76211	0.923425	1.93291	2.59714	0.115842	0.307167	-1.25953	1.89873	0.176775	0.380119	-0.0820124	0.0127186	0.910838	1	0.74486	1.07186	0.307471	0.535185	1.18738	2.45296	0.126103	0.311668	1.24745	2.64644	0.112555	0.314765	1.27078	2.40741	0.12956	0.309474	no	no	no	no	no	no	no	no
Zm00001d042168	-0.0160894	0.014382	0.905213	1	0.00147834	9.97413e-05	0.992087	1	0.0877039	0.345227	0.560516	0.773268	0.0298577	0.0498853	0.824533	0.978876	-0.264228	3.88757	0.0564124	0.183106	0.142521	1.12257	0.296463	0.530384	-0.00732215	0.00300406	0.956595	1	-0.00895811	0.00449698	0.946908	1	no	no	no	no	no	no	no	no
Zm00001d032155	-1.09632	11.4878	0.00186016	0.014716	0.350907	0.92898	0.342283	0.601522	-0.826702	5.59115	0.024218	0.0934689	0.299089	0.905335	0.348416	0.668857	-0.828002	6.97335	0.0126376	0.0674388	0.88212	7.92991	0.00821937	0.0533428	0.0969497	0.0919297	0.763681	0.932947	-0.171272	0.299817	0.587758	0.793382	yes	no	no	no	no	no	no	no
Zm00001d042166	0.0863037	0.571512	0.454606	0.686383	-0.137575	1.08433	0.304713	0.56185	0.120219	0.92617	0.342317	0.58026	-0.165265	2.15236	0.151083	0.439081	0.328462	9.13868	0.00460535	0.0341649	0.237191	4.68095	0.0372534	0.141487	0.477063	13.9463	0.000652962	0.010446	0.328269	8.4951	0.006106	0.0350843	no	no	no	no	no	no	no	no
Zm00001d032156	0.0743435	0.975116	0.330036	0.566069	-0.0512232	0.369749	0.546981	0.788438	-0.170871	4.15684	0.0489049	0.155544	-0.0470468	0.39001	0.536255	0.819333	-0.0452293	0.361215	0.551619	0.754018	-0.0616473	0.671556	0.417933	0.652611	-0.142285	3.56606	0.067098	0.227911	0.0583379	0.599146	0.443987	0.671931	no	no	no	no	no	no	no	no
Zm00001d032150	0.0504058	0.0146459	0.904352	1	0.443908	0.140086	0.726351	0.920478	-0.903635	1.27605	0.266149	0.495606	-0.0376022	0.00890353	0.925351	1	-0.105166	0.0334711	0.861846	0.955763	2.28506	9.41335	0.00408988	0.0338598	-0.126866	0.106774	0.745751	0.921722	-0.417905	0.988175	0.326862	0.558707	no	no	no	no	no	yes	no	no
Zm00001d032153	0.281312	5.29459	0.0273262	0.105282	0.477847	12.7112	0.00105391	0.0123655	0.822874	35.2108	8.69771e-07	3.51401e-05	0.290061	5.57718	0.0237597	0.150105	0.175424	2.08222	0.157718	0.353926	0.172675	2.01335	0.16457	0.369731	0.436767	12.6511	0.00107914	0.0148889	0.260948	4.5122	0.0406326	0.138915	no	no	no	no	no	no	no	no
Zm00001d040726	-0.998665	33.9617	1.20492e-06	5.90911e-05	-0.22343	1.3782	0.24816	0.496416	0.11443	0.355942	0.554524	0.768359	0.312126	2.63974	0.112996	0.371787	-1.002	32.8754	1.60786e-06	0.000160738	0.0264128	0.0287225	0.866376	0.984697	0.246065	2.00671	0.16525	0.398008	0.396941	5.33162	0.0268274	0.103709	no	no	no	no	yes	no	no	no
Zm00001d050914	-0.138298	0.216045	0.644886	0.840887	-1.40565	14.8531	0.000463581	0.00689652	-0.273609	0.586371	0.448846	0.680539	0.181975	0.357715	0.553544	0.831268	-0.109741	0.113921	0.737695	0.881219	-0.455432	2.16245	0.150156	0.348875	-1.04015	11.2622	0.00188411	0.0217611	-0.161671	0.241739	0.625955	0.822887	no	yes	no	no	no	no	yes	no
Zm00001d050917	-0.595916	30.543	3.03716e-06	0.000117887	-0.295095	5.93798	0.0199223	0.0961907	-0.170894	2.033	0.16258	0.359552	-0.456855	17.9829	0.000149767	0.0056789	-0.099749	0.860303	0.359867	0.587573	-0.177032	2.69166	0.109635	0.284066	-0.340452	9.96998	0.00322486	0.0311484	0.126447	1.37493	0.248712	0.471122	no	no	no	no	no	no	no	no
Zm00001d050916	0.270053	10.9451	0.00214595	0.0163992	0.314339	12.0023	0.00139654	0.0151845	0.149417	2.6749	0.110707	0.277803	-0.0533397	0.427724	0.517288	0.805716	0.176325	4.67475	0.037372	0.139495	0.035658	0.192418	0.663548	0.855717	0.0302254	0.138026	0.712442	0.901117	0.174672	4.581	0.039216	0.135833	no	no	no	no	no	no	no	no
Zm00001d037509	0.100635	1.81345	0.18656	0.392929	-0.0010547	0.000160718	0.989956	1	-0.0208795	0.0633401	0.802732	0.948033	0.0656796	0.774734	0.384629	0.70206	0.205193	7.56961	0.00925475	0.0544393	0.151278	4.14182	0.0492933	0.170309	-0.0161518	0.0471209	0.829384	0.97036	0.221984	8.93641	0.0050292	0.0303141	no	no	no	no	no	no	no	no
Zm00001d050910	0.302955	18.4082	0.000129199	0.00205469	0.0631735	0.642727	0.428016	0.684336	0.202096	6.57414	0.0146931	0.0646837	0.140739	3.96176	0.0542242	0.246274	0.231594	10.7519	0.00232425	0.021474	0.16621	5.55454	0.0240259	0.106878	0.0793088	1.27671	0.266028	0.525753	0.12047	2.9229	0.0959885	0.253019	no	no	no	no	no	no	no	no
Zm00001d050913	0.57736	10.6001	0.00247542	0.0181601	-0.23306	1.69345	0.201462	0.436964	-0.135805	0.535137	0.469218	0.698071	-0.184264	1.37699	0.248364	0.566197	-0.0143222	0.00749359	0.931499	0.99248	-0.198774	1.54893	0.221381	0.444481	0.00961405	0.00366205	0.952082	1	0.325532	3.34617	0.0757024	0.215147	no	no	no	no	no	no	no	no
Zm00001d037505	0.0136126	0.0295886	0.864396	0.986577	-0.189927	4.56916	0.0394557	0.151401	-0.162165	3.38624	0.0740468	0.209492	-0.108906	1.88542	0.178261	0.478306	-0.0707976	0.800381	0.376956	0.603302	-0.0253127	0.102606	0.750587	0.912662	-0.186063	5.50853	0.024577	0.119351	-0.0133127	0.0283011	0.86735	0.980034	no	no	no	no	no	no	no	no
Zm00001d038332	-0.180276	0.372038	0.545749	0.765927	0.664811	4.54272	0.0399973	0.152677	-0.00833567	0.000797311	0.97763	1	-0.325811	1.51789	0.225972	0.540811	-0.20813	0.573213	0.45394	0.674001	0.395391	2.34842	0.134202	0.324718	0.292875	1.18755	0.283107	0.545794	0.494092	2.98738	0.0925352	0.246877	no	no	no	no	no	no	no	no
Zm00001d037507	-0.25548	4.71224	0.0366614	0.130283	-0.116759	0.792377	0.379327	0.638044	0.172111	1.65955	0.205931	0.419745	0.114804	0.557157	0.460283	0.76147	0.597683	25.4294	1.33648e-05	0.000676713	0.395347	10.5113	0.00256875	0.0249923	-0.024707	0.0457314	0.831878	0.971638	0.131477	1.27532	0.266282	0.491837	no	no	no	no	no	no	no	no
Zm00001d038330	0.135427	3.36822	0.0747864	0.21375	-0.0401443	0.237522	0.628974	0.852795	0.0825667	0.998735	0.324326	0.561276	-0.010809	0.0214466	0.88439	1	0.112238	2.32094	0.136431	0.323269	0.0433558	0.345309	0.56047	0.776882	0.0299567	0.16499	0.687022	0.885547	0.0517192	0.492852	0.487198	0.710127	no	no	no	no	no	no	no	no
Zm00001d014327	0.0741504	1.63528	0.209204	0.424406	-0.0549818	0.717065	0.402735	0.660458	0.0261372	0.162883	0.688917	0.873457	0.0321678	0.306259	0.583426	0.851731	0.0926243	2.54916	0.119146	0.296601	0.037505	0.423461	0.519371	0.743041	-0.161936	7.83938	0.00818747	0.057899	-0.0703492	1.47086	0.233155	0.453063	no	no	no	no	no	no	no	no
Zm00001d014324	0.0681469	0.614918	0.438101	0.672439	0.199395	4.24081	0.0467952	0.170318	-0.0151433	0.0239009	0.878006	0.990882	-0.103483	1.39517	0.245324	0.562369	-0.0386489	0.194758	0.661641	0.831694	0.125887	2.07616	0.158307	0.361125	-0.205207	5.49579	0.0247319	0.119974	-0.172656	3.89037	0.0563281	0.175444	no	no	no	no	no	no	no	no
Zm00001d014325	-0.332141	7.32505	0.0103521	0.052304	0.271044	3.94982	0.0545699	0.187848	0.343934	6.01823	0.0191636	0.0786651	0.0922698	0.554546	0.461328	0.762352	-0.132108	1.15359	0.289986	0.517066	-0.390534	10.0098	0.00317095	0.0286206	0.300818	5.98867	0.0194393	0.102744	-0.493086	15.7653	0.000330814	0.00367034	no	no	no	no	no	no	no	no
Zm00001d003034	0.181113	1.85665	0.181525	0.386227	0.202745	1.84097	0.183334	0.413024	-0.13535	0.892351	0.351175	0.588935	-0.211499	2.65261	0.112152	0.370113	0.0562898	0.193285	0.66284	0.832796	0.231269	2.95593	0.0942017	0.258719	0.113155	0.817229	0.372036	0.637287	0.189933	1.90665	0.175897	0.378811	no	no	no	no	no	no	no	no
Zm00001d047752	4.36701	6.99008	0.0123375	0.0593935	0.417785	0.302649	0.585845	0.820416	3.09796	9.34453	0.00435021	0.0260895	-0.0627709	0.00770266	0.930582	1	0.503341	0.526332	0.473148	0.690231	-1.43977	1.40887	0.243521	0.47058	0.815432	1.22084	0.277001	0.538546	2.85837	29.523	4.78176e-06	0.000120862	no	no	yes	no	no	no	no	yes
Zm00001d000998	-0.340508	0.137096	0.713546	0.890425	-0.262448	0.0746698	0.786354	0.958597	0.078962	0.00535684	0.942095	1	0.108489	0.0186051	0.892331	1	-0.365882	0.184621	0.670218	0.837718	-0.978903	0.902545	0.34899	0.585042	-0.81381	0.774973	0.385034	0.649912	-0.0290736	0.000902466	0.976215	1	no	no	no	no	no	no	no	no
Zm00001d051304	0	0	1	1	5.12548e-15	0	1	1	5.12548e-15	0	1	1	-5.12548e-15	0	1	1	-0.161968	0.0233911	0.880381	0.966003	-5.12548e-15	0	1	1	-0.607836	0.0712105	0.793036	0.950373	2.79124	1.13581	0.302563	0.532324	no	no	no	no	no	no	no	no
Zm00001d016825	0.00940711	0.0111642	0.916442	1	0.108135	1.17567	0.285489	0.540786	0.198087	3.88677	0.0564363	0.172581	0.012033	0.0180111	0.893992	1	0.47646	25.0157	1.51539e-05	0.00073951	-0.0564559	0.395211	0.533564	0.754733	-0.0905879	1.03165	0.316588	0.581472	-0.0782553	0.762759	0.388288	0.620011	no	no	no	no	no	no	no	no
Zm00001d042291	0.252601	6.02424	0.019108	0.0814918	-0.128717	1.25829	0.269444	0.522329	0.0659797	0.326007	0.571587	0.782624	-0.0703568	0.46817	0.498237	0.791397	0.241842	5.45775	0.0252011	0.107581	-0.177563	3.00577	0.091576	0.254226	-0.21952	4.59881	0.0388581	0.160658	-0.145551	1.9732	0.168728	0.369508	no	no	no	no	no	no	no	no
Zm00001d047662	0	0	1	1	-1.19488	4.86219	0.0353141	0.140386	-0.303565	0.0391122	0.84457	0.97176	2.75761	1.71204	0.200725	0.5088	1.68664	2.73694	0.108552	0.278998	0.606486	1.18231	0.285606	0.518383	0.217037	0.0296524	0.864446	0.988228	-0.607583	0.654434	0.424945	0.655657	no	no	no	no	no	no	no	no
Zm00001d047661	-0.650772	11.9501	0.00145156	0.0122331	-0.317203	2.14783	0.151695	0.367359	0.184784	0.746361	0.393511	0.630094	-0.542053	7.89947	0.00804295	0.0763558	-0.203855	1.17506	0.285772	0.512649	0.276792	2.13188	0.153179	0.353404	-0.0392291	0.0437908	0.835456	0.973602	-0.559236	8.71739	0.00559625	0.032869	no	no	no	no	no	no	no	no
Zm00001d042292	-1.57921	1.58344	0.216413	0.433974	1.45295	3.2906	0.078068	0.237803	2.8443	9.72183	0.00358353	0.0224927	1.84318	6.63692	0.0142639	0.109925	0.139788	0.0519322	0.821031	0.931843	0.817323	1.38025	0.247816	0.475166	0.424467	0.251306	0.619226	0.839359	0.149329	0.0589596	0.809534	0.945815	no	no	yes	no	no	no	no	no
Zm00001d047667	0.220074	7.95056	0.00778678	0.0424388	0.016973	0.038259	0.84603	0.994982	-0.0436161	0.253381	0.617788	0.818775	-0.19478	6.20972	0.0174766	0.124669	-0.239174	9.38434	0.00414129	0.0318905	-0.0980577	1.58853	0.215692	0.437827	-0.0623587	0.640026	0.428979	0.689875	-0.0080828	0.0105775	0.918659	1	no	no	no	no	no	no	no	no
Zm00001d047666	-0.0122297	0.0196025	0.889438	1	-0.0949765	0.950474	0.336142	0.595051	-0.250373	6.66793	0.0140569	0.0625573	-0.0702672	0.653229	0.4243	0.733922	0.0443625	0.259823	0.613371	0.799786	-0.140641	2.59404	0.116052	0.294916	-0.155657	3.19502	0.0823332	0.259283	-0.00308509	0.00125839	0.971899	1	no	no	no	no	no	no	no	no
Zm00001d047664	-1.66975	4.93371	0.03283	0.120335	-0.413074	0.383264	0.539827	0.782632	-4.42165	42.8135	1.42311e-07	8.61315e-06	-1.23538	5.30604	0.0272416	0.162973	-0.548866	0.592225	0.446667	0.667856	-0.737542	1.75373	0.193899	0.4088	0.828936	0.76484	0.387715	0.652396	1.02714	3.05303	0.0892618	0.24063	no	no	yes	no	no	no	no	no
Zm00001d032120	-0.826351	1.08268	0.305436	0.538725	-0.798537	1.25094	0.271207	0.524539	-4.17377	42.4999	1.83119e-07	1.05023e-05	-0.501877	0.590089	0.447683	0.752315	0.58331	1.09179	0.303441	0.531149	-0.73878	1.87237	0.180172	0.390822	0.213947	0.0718008	0.79035	0.949483	1.23716	4.27334	0.0463888	0.152536	no	no	yes	no	no	no	no	no
Zm00001d046132	0.483137	1.14425	0.29195	0.523701	0.911448	4.06468	0.0513773	0.180385	-0.515375	1.37825	0.248187	0.473894	0.260656	0.432244	0.515115	0.804191	-0.635748	2.12891	0.153304	0.347933	-0.212318	0.286857	0.595569	0.805565	1.86997	13.344	0.000826736	0.012286	0.64618	2.57709	0.117249	0.288657	no	no	no	no	no	no	yes	no
Zm00001d046134	0.00578621	0.000838194	0.977064	1	0.311265	2.07412	0.158506	0.378034	0.517176	5.21236	0.0284706	0.105305	0.0175011	0.00740202	0.931918	1	0.095496	0.213899	0.646527	0.821696	0.413637	4.57497	0.0393378	0.146655	0.722548	11.9116	0.00144834	0.0182577	-0.353788	3.28655	0.0782435	0.220359	no	no	no	no	no	no	no	no
Zm00001d046135	0.402893	40.1647	2.52682e-07	1.76354e-05	0.0291227	0.168336	0.68404	0.890744	-0.176904	6.29411	0.0167848	0.0713381	-0.016193	0.0650294	0.800176	0.968293	0.250661	15.5961	0.000351992	0.0060562	-0.0905569	2.04029	0.161849	0.365679	-0.209644	10.9223	0.00216623	0.0238975	-0.0836609	1.73414	0.196253	0.407279	no	no	no	no	no	no	no	no
Zm00001d046136	-0.0100804	0.0133195	0.908765	1	-0.376477	14.6182	0.000506234	0.00736488	-0.0810015	0.68856	0.412155	0.646906	0.338058	15.0077	0.000437599	0.0118121	-0.0586217	0.456193	0.503749	0.715472	-0.00504903	0.00336302	0.954078	1	-0.141194	2.61249	0.114807	0.318442	0.0689056	0.629192	0.432879	0.662651	no	no	no	no	no	no	no	no
Zm00001d048864	1.28251	1.01423	0.324943	0.56084	5.12548e-15	0	1	1	4.49311	5.38366	0.0300898	0.109723	-0.273894	0.268459	0.609588	0.867292	2.70218	2.16727	0.155272	0.350468	-1.61693	1.80459	0.192982	0.407566	-5.12548e-15	0	1	1	-5.12548e-15	0	1	1	no	no	no	no	no	no	no	no
Zm00001d048865	-2.64361	1.17738	0.287214	0.518326	-0.242599	0.0822333	0.77642	0.951842	2.25706	3.21792	0.0837239	0.228631	-5.12548e-15	0	1	1	1.614	1.09076	0.305303	0.532996	1.59724	1.10809	0.301564	0.535461	5.46286	8.46361	0.00705214	0.0525917	1.48232	3.6217	0.0674363	0.198454	no	no	no	no	no	no	no	no
Zm00001d048866	0.993084	2.29669	0.142297	0.329683	0.200113	0.087741	0.769536	0.94794	5.12548e-15	0	1	1	0.273732	0.183425	0.672144	0.901637	0	0	1	1	-0.345333	0.251486	0.620455	0.823623	1.32203	1.1883	0.286154	0.549096	-5.12548e-15	0	1	1	no	no	no	no	no	no	no	no
Zm00001d048860	0.355562	1.72653	0.197215	0.407805	-0.48793	2.79325	0.103385	0.284796	-0.669843	5.90823	0.0202118	0.0817975	-0.481283	4.36061	0.0439563	0.21736	-0.07119	0.0832401	0.774618	0.905426	-0.49938	3.9705	0.0539724	0.180635	-0.56535	5.23771	0.0281124	0.130333	-0.560944	4.90567	0.0332225	0.120466	no	no	no	no	no	no	no	no
Zm00001d048861	0.937787	6.45192	0.0161728	0.0722034	3.15779	4.51479	0.060065	0.200225	0.392871	0.820146	0.37195	0.609437	-0.0329708	0.00739861	0.931994	1	-0.968184	3.77933	0.0607842	0.191986	0.916295	6.10225	0.0190558	0.0918209	3.66828	7.68568	0.0129253	0.0781981	2.62842	40.2684	4.12064e-07	1.61225e-05	no	no	no	no	no	no	no	yes
Zm00001d048862	0.0390548	0.0462433	0.830955	0.966259	-0.017435	0.00803661	0.929067	1	0.475372	5.90228	0.0202702	0.0819589	-0.0560472	0.126905	0.723755	0.930526	0.491415	8.46365	0.00619163	0.0417918	0.083319	0.261493	0.612237	0.818094	0.481764	6.04899	0.0188811	0.10079	0.238153	2.3014	0.138041	0.323344	no	no	no	no	no	no	no	no
Zm00001d045120	-0.857411	1.3003	0.261732	0.487795	-1.8365	2.29517	0.138559	0.346403	-1.0117	3.03754	0.0899458	0.240353	-0.196577	0.134086	0.716388	0.926983	0.274399	0.140267	0.710226	0.863338	1.09283	4.4611	0.0417212	0.15228	-0.203913	0.14793	0.702797	0.89565	-1.26855	2.33582	0.135219	0.318619	no	no	no	no	no	no	no	no
Zm00001d032123	0.0593052	0.39655	0.532876	0.754964	0.144938	1.91114	0.175403	0.401932	-0.242298	5.40178	0.0259092	0.098162	-0.107824	1.30067	0.261665	0.580213	0.265567	8.01113	0.00757737	0.0479014	0.242735	6.66474	0.014078	0.0756984	0.151311	2.59017	0.116315	0.321073	-0.0191309	0.0415724	0.839592	0.96351	no	no	no	no	no	no	no	no
Zm00001d048868	-0.500262	26.4637	9.80125e-06	0.000285452	-0.375962	12.5142	0.00113909	0.0130627	0.0520156	0.242639	0.625315	0.823976	0.320581	11.4982	0.00171148	0.0284389	-0.356298	14.3822	0.000553328	0.00816891	-0.243637	6.78275	0.0133182	0.0730152	-0.235	6.28091	0.016891	0.0935677	-0.151476	2.60422	0.115363	0.285396	no	no	no	no	no	no	no	no
Zm00001d017751	0.319697	4.51241	0.0406282	0.140103	-0.486418	8.45987	0.00620202	0.0433743	-0.484512	8.8817	0.0051509	0.0295421	0.0387844	0.069382	0.793749	0.965024	0.298393	3.9526	0.054489	0.179209	0.0472763	0.103504	0.749536	0.911956	0.132896	0.794884	0.378582	0.643596	0.259007	3.04383	0.0896272	0.241343	no	no	no	no	no	no	no	no
Zm00001d029974	0.290779	1.74651	0.194701	0.404221	0.369836	2.40534	0.12972	0.331475	-0.73523	10.5245	0.00255468	0.017315	-0.0358801	0.0290977	0.865514	0.996339	0.520075	6.19493	0.017601	0.0845612	0.408023	3.83316	0.0580793	0.189614	0.362654	3.02485	0.0905931	0.274902	0.266159	1.64761	0.207533	0.421431	no	no	no	no	no	no	no	no
Zm00001d049721	0.326694	0.235898	0.630145	0.830474	-1.57396	2.84245	0.100504	0.279697	-0.263759	0.124399	0.72638	0.897347	2.11482	5.75595	0.0217667	0.142271	0.683164	1.1721	0.286209	0.513076	2.69038	10.5304	0.00254837	0.02488	-0.448871	0.382339	0.540269	0.779743	-0.0969315	0.0243326	0.876918	0.985384	no	no	no	no	no	yes	no	no
Zm00001d033215	1.1009	18.0277	0.000147446	0.00226528	0.3451	1.5172	0.226075	0.468729	0.155339	0.301178	0.586552	0.794404	0.408312	2.64039	0.112953	0.371787	-0.037539	0.0239516	0.877878	0.964738	0.769381	8.81984	0.00529228	0.0402151	0.131719	0.280865	0.599407	0.824312	-0.672193	7.46592	0.00970393	0.0495641	yes	no	no	no	no	no	no	no
Zm00001d016276	0.0665296	0.533757	0.469787	0.700128	0.0114116	0.0126963	0.910915	1	-0.0948621	0.885052	0.353128	0.591148	-0.268859	8.71543	0.00554047	0.0609038	0.0592572	0.427921	0.517192	0.726804	0.188674	4.38747	0.0433464	0.156152	-0.0893739	0.977507	0.329452	0.594845	0.344291	14.3599	0.000558022	0.00556191	no	no	no	no	no	no	no	no
Zm00001d039061	-0.133103	0.0981016	0.755938	0.919601	0.300686	0.300999	0.586663	0.821005	0.440883	1.08808	0.303892	0.539163	-0.0265503	0.00471731	0.945624	1	-0.444992	0.934999	0.340056	0.568435	-0.319574	0.721755	0.401216	0.636931	1.01471	5.32772	0.0268795	0.12651	-0.129366	0.109533	0.742606	0.904732	no	no	no	no	no	no	no	no
Zm00001d039062	0.140846	1.42271	0.240805	0.464262	-0.928885	46.082	6.41443e-08	1.36144e-05	-0.754539	33.4523	1.37863e-06	4.97914e-05	-0.2331	3.83643	0.0579777	0.255819	-0.0224998	0.0360351	0.850516	0.948985	-0.267019	5.14496	0.0294475	0.121523	-0.58437	23.7174	2.26147e-05	0.00106502	0.0495605	0.173922	0.67914	0.860923	no	no	no	no	no	no	no	no
Zm00001d039064	0.245989	3.81127	0.0587654	0.18223	0.489057	12.6391	0.00108429	0.0125984	0.307454	4.77368	0.0355287	0.124066	0.231272	3.47102	0.0706754	0.287072	0.0471997	0.14656	0.704109	0.859626	0.370762	8.96501	0.00496682	0.0385081	0.370671	9.04237	0.00480219	0.0410398	-0.0369344	0.0892777	0.766825	0.920783	no	no	no	no	no	no	no	no
Zm00001d039066	-0.337822	14.1364	0.000607356	0.00636481	0.39546	15.1109	0.000421113	0.00645693	0.85754	67.3134	9.67196e-10	1.56288e-07	0.319609	12.1397	0.00132188	0.0242381	0.0617552	0.474491	0.49537	0.70892	0.549592	36.6926	5.95428e-07	0.000110277	0.308222	11.2975	0.00185717	0.0216162	0.431869	22.9191	2.90635e-05	0.000518492	no	no	no	no	no	no	no	no
Zm00001d014252	0	0	1	1	5.12548e-15	0	1	1	5.12548e-15	0	1	1	3.45923	6.32899	0.0217135	0.141988	0.777621	0.696828	0.41492	0.638079	-5.12548e-15	0	1	1	-5.12548e-15	0	1	1	-1.81864	2.26592	0.149794	0.341335	no	no	no	no	no	no	no	no
Zm00001d042835	0	0	1	1	5.12548e-15	0	1	1	0.161708	0.072604	0.790519	0.940346	-5.12548e-15	0	1	1	-3.04305	1.76623	0.199761	0.409838	-5.12548e-15	0	1	1	-0.304584	0.032571	0.858712	0.985547	0.187795	0.0173978	0.896465	0.996866	no	no	no	no	no	no	no	no
Zm00001d042837	-0.258238	0.960618	0.33361	0.569794	0.528773	3.3712	0.0746633	0.230895	0.607666	4.51561	0.040561	0.136117	0.142344	0.306188	0.583469	0.851731	-0.223308	0.773416	0.385029	0.611233	0.192657	0.556337	0.460611	0.693388	0.410802	2.518	0.12135	0.328992	0.0928502	0.137951	0.712516	0.884913	no	no	no	no	no	no	no	no
Zm00001d042833	0.398916	25.9161	1.15421e-05	0.000327535	-0.048635	0.306936	0.583011	0.81826	0.325112	13.5607	0.000757053	0.00677826	0.21042	7.18711	0.0110322	0.093457	0.0755289	0.929988	0.341337	0.569746	0.17408	4.90431	0.0332454	0.13132	-0.0419454	0.287212	0.595328	0.821445	0.0925592	1.39429	0.245469	0.467263	no	no	no	no	no	no	no	no
Zm00001d025919	-2.09505	85.4477	1.15633e-10	4.97673e-08	-0.576831	5.25911	0.0283627	0.121749	-0.440955	3.23584	0.0812288	0.223565	-0.706267	10.2413	0.00303879	0.0412105	-0.793289	12.9447	0.00104016	0.0124211	-1.15811	27.2626	9.69733e-06	0.000693997	-0.34855	2.47808	0.125018	0.335266	-0.588512	7.00538	0.012375	0.0589463	yes	no	no	no	no	yes	no	no
Zm00001d049118	0	0	1	1	5.12548e-15	0	1	1	5.12548e-15	0	1	1	-5.12548e-15	0	1	1	0.324432	0.225297	0.645441	0.821245	-5.12548e-15	0	1	1	-5.12548e-15	0	1	1	-5.12548e-15	0	1	1	no	no	no	no	no	no	no	no
Zm00001d025911	0.0687019	0.234405	0.631226	0.831146	0.219775	1.9074	0.175815	0.40253	0.0935849	0.321752	0.574097	0.784397	-0.172987	1.39402	0.245514	0.562478	-0.347817	5.71223	0.0222368	0.0985625	0.254371	3.04061	0.0897903	0.251302	0.0390717	0.0751529	0.785553	0.946892	-0.619608	18.8294	0.000111757	0.00152763	no	no	no	no	no	no	no	no
Zm00001d049112	0.13561	0.140765	0.710094	0.887709	0.193054	0.187151	0.668314	0.880552	5.12548e-15	0	1	1	0.563956	2.35978	0.134713	0.412458	0.0888096	0.129063	0.721857	0.870917	0.502635	1.58994	0.216805	0.439089	0.172086	0.422656	0.520436	0.764289	-5.19739	18.7553	0.000146204	0.00190041	no	no	no	no	no	no	no	yes
Zm00001d049111	-3.50723	3.51174	0.0711166	0.206732	-0.211226	0.0279246	0.868454	1	5.12548e-15	0	1	1	-0.324613	0.259114	0.614608	0.869624	-0.354277	0.132165	0.718854	0.869132	-3.15105	2.84704	0.102349	0.272112	0.700675	0.662964	0.422199	0.683762	-0.178552	0.0669341	0.797695	0.939706	no	no	no	no	no	no	no	no
Zm00001d025917	-1.2347	7.66873	0.0088462	0.0466916	0.322588	0.252471	0.618418	0.844916	-0.536519	1.09148	0.303148	0.53849	-0.587661	1.86746	0.18029	0.481334	-0.0776482	0.0418551	0.839055	0.943303	0.653268	3.00043	0.0918536	0.254578	-0.216697	0.318731	0.575893	0.806734	-0.487494	1.73831	0.195728	0.406489	yes	no	no	no	no	no	no	no
Zm00001d048249	-0.219679	0.174989	0.679631	0.866877	5.12548e-15	0	1	1	0.330691	0.513915	0.480731	0.70795	-0.922062	1.46823	0.238038	0.55628	0	0	1	1	-5.12548e-15	0	1	1	0.194968	0.23998	0.628903	0.846367	2.78956	2.62111	0.119206	0.29199	no	no	no	no	no	no	no	no
Zm00001d048242	0.0818098	0.05534	0.81536	0.957243	0.413946	1.77877	0.190726	0.422901	0.0560243	0.0353757	0.851873	0.976215	-0.204768	0.476661	0.494392	0.788271	0.285471	0.943963	0.337781	0.566221	0.828763	9.03913	0.00480897	0.0377363	0.516719	2.79884	0.103052	0.297862	0.338898	1.17579	0.285466	0.513706	no	no	no	no	no	no	no	no
Zm00001d048243	-0.0450307	0.0546543	0.816486	0.957946	-0.141389	0.400171	0.531022	0.775425	0.172984	0.631529	0.432033	0.665665	-0.00341981	0.00029648	0.986358	1	0.254554	1.65335	0.206761	0.419285	0.0856275	0.202347	0.655546	0.849423	-0.127748	0.409112	0.526494	0.769176	0.361086	3.11769	0.0859764	0.23428	no	no	no	no	no	no	no	no
Zm00001d048245	0.392669	1.18206	0.284204	0.514677	-0.0962115	0.0495251	0.825157	0.982859	0.00416759	9.75515e-05	0.992174	1	-0.994782	7.31541	0.0103982	0.0900554	-0.122015	0.15946	0.692027	0.851532	1.0988	7.49737	0.00956528	0.0585441	-0.627783	2.50027	0.122625	0.331117	1.27533	19.0238	0.000104566	0.00145304	no	no	no	no	no	no	no	yes
Zm00001d048246	0.161993	0.492425	0.487386	0.716195	0.178315	0.49618	0.485742	0.737707	0.0580808	0.0538044	0.817892	0.957009	-0.18215	0.670085	0.418439	0.729238	-0.0143516	0.00420296	0.94867	1	-0.12452	0.324056	0.572736	0.787128	-0.285466	1.55568	0.220399	0.471821	-0.264787	1.34763	0.253376	0.476615	no	no	no	no	no	no	no	no
Zm00001d040477	0.932687	68.813	7.4433e-10	1.87523e-07	0.210032	2.85963	0.0995195	0.27793	0.77405	36.8525	5.71852e-07	2.5424e-05	0.760397	45.2625	7.70747e-08	2.91267e-05	0.248321	4.87372	0.0337653	0.130512	0.401861	12.5481	0.00112394	0.0146832	0.257491	5.32791	0.026877	0.12651	-0.339383	9.20752	0.00446995	0.0277085	no	no	no	no	no	no	no	no
Zm00001d040475	0.199541	1.98344	0.167741	0.367097	-0.373457	5.39846	0.026011	0.114966	-0.215531	1.89606	0.177155	0.38062	-0.0724104	0.260354	0.61304	0.868906	-0.0216905	0.0236154	0.878739	0.965246	-0.14286	1.03729	0.315355	0.550824	-0.505893	12.5834	0.00111777	0.015232	-0.0953898	0.468956	0.497922	0.719133	no	no	no	no	no	no	no	no
Zm00001d010314	-1.08988	19.8018	8.0336e-05	0.00142735	0.659735	5.85167	0.0207748	0.0989502	1.46754	19.4188	9.14193e-05	0.00132026	0.0344825	0.0106538	0.918367	1	-0.205916	0.742738	0.394522	0.619952	0.327853	1.16915	0.286809	0.519896	0.823327	11.1467	0.0019753	0.0224133	0.409252	2.7884	0.103673	0.266585	yes	no	yes	no	no	no	no	no
Zm00001d010313	-1.23077	46.2396	6.19323e-08	5.85109e-06	0.466252	5.82992	0.0209959	0.0996965	1.08485	29.2472	4.3691e-06	0.000124211	1.07641	36.3538	6.48855e-07	0.00013678	-0.541729	7.64093	0.00895877	0.0532747	0.172991	0.864285	0.35877	0.595127	1.8894	73.6612	3.27388e-10	1.84456e-07	1.09772	38.8475	3.48064e-07	1.39532e-05	yes	no	yes	yes	no	no	yes	yes
Zm00001d040470	-0.0156173	0.0628009	0.803556	0.9491	0.117008	2.83376	0.101006	0.280589	0.216565	9.55299	0.0038518	0.0237816	0.139177	4.99184	0.0318055	0.178905	0.170342	7.48007	0.0096413	0.0560639	0.0479143	0.590531	0.447255	0.681025	0.0723725	1.3516	0.252692	0.510069	0.0141611	0.0517591	0.821325	0.953202	no	no	no	no	no	no	no	no
Zm00001d001276	-1.81621	28.9942	4.9824e-06	0.000174426	-0.731851	3.95933	0.0544584	0.187548	-1.67279	22.7974	3.15349e-05	0.000574488	-0.798405	6.35714	0.0163905	0.120073	0.093696	0.0866395	0.77023	0.902412	-0.614663	3.6228	0.0652307	0.204571	0.325518	0.991471	0.326208	0.591572	-0.207931	0.435284	0.513719	0.732735	yes	no	yes	no	no	no	no	no
Zm00001d013950	0	0	1	1	5.12548e-15	0	1	1	5.12548e-15	0	1	1	-5.12548e-15	0	1	1	0	0	1	1	-4.43336	8.12194	0.0148501	0.0781844	-5.12548e-15	0	1	1	-0.497386	0.574524	0.463346	0.688641	no	no	no	no	no	no	no	no
Zm00001d013951	-0.156775	0.421049	0.520556	0.745023	-1.25279	18.6413	0.000119216	0.00266584	-0.938574	12.1014	0.00134228	0.0105704	-0.0415591	0.0282129	0.867555	0.997094	-0.480402	3.7813	0.0597194	0.189843	-0.873334	12.8129	0.00101262	0.0136614	-0.780805	9.97529	0.00321762	0.0311392	-0.398332	2.52372	0.120941	0.295055	no	yes	no	no	no	no	no	no
Zm00001d013953	0.195672	0.168567	0.691506	0.874991	-1.01908	1.82781	0.236441	0.482109	0.0592105	0.00854214	0.942895	1	-0.497782	0.463854	0.551241	0.830159	0.286657	0.408697	0.526702	0.734473	-1.20971	4.1814	0.0692934	0.212769	-0.144763	0.106459	0.755818	0.927722	-0.55524	1.47464	0.232567	0.452375	no	no	no	no	no	no	no	no
Zm00001d013954	0.0570507	0.126557	0.724117	0.897702	0.238849	1.83979	0.183471	0.413088	-0.214124	1.53461	0.223485	0.442373	-0.0649082	0.157789	0.693559	0.913696	-0.0439429	0.07788	0.781797	0.909804	0.330527	4.60961	0.0386428	0.144894	0.177657	1.26647	0.26792	0.527491	-0.315005	3.98174	0.0536509	0.169266	no	no	no	no	no	no	no	no
Zm00001d013957	0.0345866	0.146583	0.704086	0.883257	0.256941	6.42575	0.015764	0.0822757	0.133243	1.67391	0.204022	0.417138	0.097397	1.10341	0.300559	0.623075	-0.400873	19.1241	0.000101047	0.00262469	0.0541028	0.359679	0.552463	0.770603	0.190345	4.26852	0.0461209	0.179436	-0.490801	28.5734	5.29473e-06	0.00013032	no	no	no	no	no	no	no	no
Zm00001d013958	-1.16111	83.9356	6.44917e-11	3.33078e-08	-0.178423	1.54392	0.222115	0.463401	0.444599	9.87165	0.00336218	0.0213797	-0.360812	8.03052	0.00751163	0.0735451	-0.565102	20.5143	6.33321e-05	0.00193353	0.20264	2.55797	0.118531	0.299472	0.103895	0.683272	0.413939	0.676662	0.342261	7.55155	0.00933138	0.0482176	yes	no	no	no	no	no	no	no
Zm00001d013959	0	0	1	1	5.12548e-15	0	1	1	0.0610181	0.0511695	0.822895	0.959676	-0.401256	1.01186	0.34776	0.668262	0.681619	5.28427	0.0302304	0.121407	-0.083213	0.0798471	0.779851	0.930576	-0.0462694	0.0165955	0.904602	1	-5.12548e-15	0	1	1	no	no	no	no	no	no	no	no
Zm00001d010009	0.252992	10.6016	0.00247389	0.0181538	-0.0553684	0.406251	0.527935	0.772778	0.0804304	0.85537	0.361231	0.598441	0.000800736	0.000106147	0.991837	1	-0.0589237	0.572039	0.454399	0.674471	0.195015	6.31492	0.0166187	0.0840495	-0.0685363	0.778625	0.38345	0.648211	0.186013	5.72802	0.0220658	0.0900771	no	no	no	no	no	no	no	no
Zm00001d027137	-0.489234	3.66547	0.063571	0.192133	-0.0265262	0.0157171	0.900934	1	-0.143649	0.313907	0.642957	0.838445	-0.244947	1.40644	0.243462	0.560642	0.146662	0.582482	0.450342	0.670762	0.256383	1.78817	0.189586	0.403108	0.0331372	0.0289844	0.865774	0.98876	-0.267953	2.01325	0.164581	0.363204	no	no	no	no	no	no	no	no
Zm00001d020382	0.689979	21.911	4.01111e-05	0.000842115	0.288301	3.26447	0.0792089	0.239957	0.404292	6.53185	0.01499	0.0655904	-0.10045	0.506567	0.481242	0.777718	-0.29298	4.43945	0.0421919	0.151328	0.277448	3.80841	0.0588558	0.190996	-0.0287704	0.0397386	0.843121	0.977391	-0.0366843	0.0692547	0.793934	0.937414	no	no	no	no	no	no	no	no
Zm00001d039347	-5.12049	18.4921	0.000137179	0.00214188	0.939846	4.93631	0.033101	0.134503	0.566222	1.85578	0.182124	0.387481	0.319777	0.776093	0.384562	0.701979	0.217931	0.531698	0.470918	0.688472	0.924793	3.99777	0.0536529	0.179935	0.988206	8.25678	0.00697009	0.0522218	-0.186314	0.306761	0.583321	0.78986	yes	no	no	no	no	no	no	no
Zm00001d044602	0.26484	3.82853	0.0582236	0.181039	-0.124965	0.682813	0.414094	0.670987	-0.175556	1.32239	0.25779	0.485528	-0.0281976	0.0417095	0.839331	0.985355	-0.0529911	0.149568	0.701238	0.857604	-0.242015	3.12451	0.0856479	0.243219	-0.39831	8.46299	0.00619344	0.0485033	-0.148475	1.16509	0.287632	0.515927	no	no	no	no	no	no	no	no
Zm00001d024403	-0.25468	0.324352	0.572561	0.787402	0.903517	3.26295	0.0792759	0.240046	0.562881	0.974266	0.330245	0.567022	0.54661	1.90672	0.17589	0.474535	-1.8536	10.6443	0.00243043	0.0221809	0.26469	0.507428	0.480872	0.711177	0.774176	3.21145	0.0815817	0.257794	-0.678113	2.38986	0.130922	0.311622	no	no	no	no	yes	no	no	no
Zm00001d038932	0.429613	14.4635	0.000536604	0.00581409	0.0750376	0.355951	0.554519	0.794867	0.00813375	0.0043046	0.948054	1	-0.0591087	0.273029	0.604527	0.864836	0.0618959	0.304924	0.584244	0.777921	0.336326	9.12178	0.00463925	0.0368688	0.133457	1.37622	0.248494	0.505405	0.0870092	0.587001	0.448605	0.676141	no	no	no	no	no	no	no	no
Zm00001d024406	-0.201972	0.991095	0.326158	0.56203	0.364656	2.68761	0.109893	0.29723	0.599862	7.30145	0.0104652	0.0502785	-0.0817081	0.159879	0.691645	0.912343	-0.186692	0.817338	0.372005	0.598934	0.75723	12.0789	0.00135441	0.0165108	-0.132164	0.420852	0.520653	0.764499	0.59071	8.93686	0.00502822	0.0303141	no	no	no	no	no	no	no	no
Zm00001d039590	0.299974	4.80888	0.0348969	0.125904	-0.0729612	0.231979	0.632992	0.855884	0.135386	0.811833	0.373602	0.6109	0.0137659	0.010045	0.920725	1	0.0954926	0.499238	0.48441	0.699939	0.303483	5.03541	0.0311142	0.125641	-0.0951492	0.481756	0.492109	0.742536	0.0679241	0.24707	0.622185	0.819705	no	no	no	no	no	no	no	no
Zm00001d053802	0.0895769	0.280718	0.599503	0.807888	0.358977	3.39929	0.0735164	0.229165	0.495166	6.46049	0.0155059	0.067259	-0.101064	0.366914	0.548514	0.828008	-0.190508	1.32494	0.257339	0.481463	-0.219161	1.73511	0.196131	0.41173	0.000338532	4.21579e-06	0.998373	1	-0.00529841	0.00112007	0.973488	1	no	no	no	no	no	no	no	no
Zm00001d024409	-0.0216675	0.0182484	0.8933	1	-0.491754	7.31493	0.0104005	0.0617531	-0.583575	10.475	0.00260795	0.017594	-0.228859	1.93505	0.172795	0.470782	-0.360898	4.7774	0.0354614	0.134981	-0.686036	17.2368	0.000194702	0.00479603	-0.166655	1.05623	0.310973	0.575377	-0.387935	5.52308	0.0244013	0.0970913	no	no	no	no	no	no	no	no
Zm00001d013709	-0.527721	3.6562	0.0647575	0.194462	-0.133492	0.185998	0.669131	0.881142	-1.10114	13.3024	0.000923249	0.00795097	-0.70162	6.31341	0.0171611	0.123343	-0.339154	1.46051	0.235615	0.455338	-0.624496	5.13113	0.030334	0.12365	-0.21742	0.599278	0.444479	0.703125	0.534744	3.51405	0.069911	0.203475	no	no	yes	no	no	no	no	no
Zm00001d008957	-0.677942	9.02273	0.00484343	0.0299458	0.632111	7.07526	0.0116189	0.0668612	0.482545	3.49977	0.0695711	0.200625	-0.153037	0.47838	0.493619	0.787502	0.123875	0.353237	0.556025	0.757767	0.564392	6.21832	0.0174047	0.0865709	0.441411	4.10389	0.0502893	0.189952	0.0850417	0.161841	0.68986	0.869105	no	no	no	no	no	no	no	no
Zm00001d042416	-0.394489	20.0667	7.35078e-05	0.00133364	-0.268628	7.35666	0.0102027	0.0609882	-0.181522	3.4265	0.0724238	0.206265	-0.246053	7.80337	0.00832196	0.078028	-0.236241	7.20189	0.0109571	0.0609366	-0.327985	13.8804	0.000669613	0.0104219	-0.259667	8.68056	0.00562608	0.0455801	-0.148264	2.8296	0.101247	0.26255	no	no	no	no	no	no	no	no
ENSRNA049477136	-0.839442	1.38341	0.300714	0.533463	0.356622	1.14022	0.293175	0.549801	1.00515	3.90809	0.0562602	0.172236	-0.251972	0.698787	0.409064	0.722097	0.556628	3.58436	0.0669152	0.204445	0.262963	0.764199	0.388188	0.624017	0.789307	7.60499	0.00932115	0.0628455	-2.61866	3.55787	0.113967	0.283481	no	no	no	no	no	no	no	no
Zm00001d039594	0.154706	6.25115	0.0171332	0.0755083	-0.0519402	0.565067	0.457141	0.711138	-0.115512	2.81266	0.102237	0.26296	-0.00339966	0.00300037	0.956622	1	0.0728298	1.38269	0.247407	0.46952	0.110748	3.22867	0.0808023	0.234184	-0.0768346	1.5376	0.223043	0.475118	0.114543	3.41984	0.0726895	0.208971	no	no	no	no	no	no	no	no
Zm00001d039595	-0.125736	1.39264	0.245744	0.469705	-0.135079	1.29994	0.261796	0.513387	-0.0652431	0.30473	0.584363	0.793008	-0.0696502	0.420718	0.520719	0.808101	0.154479	2.11283	0.154782	0.349692	0.227932	4.72477	0.0364272	0.139393	-0.0326682	0.0947309	0.760031	0.930551	0.00803368	0.00583134	0.939555	1	no	no	no	no	no	no	no	no
Zm00001d051736	-0.225595	0.531354	0.470781	0.700868	-0.102629	0.0708415	0.791643	0.96213	0.252259	0.521897	0.474728	0.702719	0.357605	1.3252	0.257293	0.575336	-0.570883	3.58085	0.0665597	0.203749	0.216241	0.507664	0.480771	0.711094	0.453755	2.09584	0.156403	0.385418	-0.183596	0.37154	0.546016	0.758981	no	no	no	no	no	no	no	no
Zm00001d023817	0.429361	13.0625	0.000918385	0.00869642	0.131858	0.982622	0.328207	0.587088	0.173762	1.66691	0.20495	0.418214	0.0327241	0.074276	0.786776	0.96104	0.287559	5.55435	0.0240282	0.104196	0.311789	6.60255	0.0144971	0.077109	-0.110857	0.858298	0.360421	0.626154	-0.0272622	0.0518199	0.821222	0.953202	no	no	no	no	no	no	no	no
Zm00001d023815	-0.228986	2.12565	0.153571	0.346628	0.35337	4.4991	0.0409086	0.155001	0.862537	26.4238	9.91825e-06	0.000238253	0.829135	29.4962	4.07185e-06	0.000467328	0.727101	23.4292	2.47477e-05	0.00101305	0.117791	0.56145	0.458573	0.691161	0.370799	6.16446	0.0178603	0.0971092	-0.0555275	0.138015	0.712453	0.884902	no	no	no	no	no	no	no	no
Zm00001d051733	-3.13706	4.67573	0.0473193	0.155943	0.205491	0.339279	0.564354	0.802582	-0.243002	0.412084	0.525515	0.744817	-0.103672	0.118219	0.733238	0.935162	0.192478	0.43345	0.515041	0.725066	4.2967	11.3848	0.00196358	0.0208033	0.302505	1.07234	0.308231	0.572552	-1.51645	1.78706	0.216689	0.432624	no	no	no	no	no	yes	no	no
Zm00001d004021	-0.539415	9.41459	0.00408771	0.0264336	-0.208658	1.14369	0.292033	0.548434	0.0438879	0.0466135	0.83029	0.964031	0.130988	0.542416	0.466233	0.766522	0.162078	0.856777	0.360842	0.588602	0.150559	0.646385	0.426716	0.661948	0.12625	0.498042	0.48493	0.737016	-0.097187	0.314548	0.578397	0.785527	no	no	no	no	no	no	no	no
Zm00001d016410	-0.0642593	0.971683	0.330878	0.566871	0.110443	2.30738	0.137546	0.344733	-0.150221	4.27622	0.0459355	0.148819	-0.136763	4.38488	0.0434048	0.215537	-0.15085	5.36322	0.0264096	0.110957	-0.0274245	0.176806	0.676646	0.864416	0.0208342	0.10216	0.751111	0.925281	-0.104167	2.5492	0.119143	0.291881	no	no	no	no	no	no	no	no
Zm00001d016411	0.209327	8.17669	0.00703526	0.0395572	0.0279374	0.116628	0.734718	0.925581	0.384907	21.7313	4.25102e-05	0.000716706	0.189254	6.70795	0.0137945	0.107415	0.11653	2.5167	0.121442	0.300316	0.129726	3.12439	0.085654	0.243219	0.177962	5.90035	0.0202892	0.105482	-0.258381	12.4683	0.00115997	0.00978101	no	no	no	no	no	no	no	no
Zm00001d016417	-0.649733	1.48686	0.230679	0.451708	-0.230086	0.278338	0.601048	0.832366	0.0295668	0.0006412	0.979939	1	0.306504	0.312032	0.579914	0.849532	0.178259	0.145731	0.704906	0.859884	0.639032	1.66046	0.205809	0.425003	0.125996	0.0688117	0.794579	0.951534	0.747976	1.94382	0.17185	0.373311	no	no	no	no	no	no	no	no
Zm00001d016414	-0.810553	2.47325	0.124597	0.302138	-0.126719	0.107521	0.744894	0.932291	1.33866	8.24389	0.00682721	0.0365411	0.217155	0.391621	0.535419	0.818813	0.128453	0.104717	0.748124	0.888097	1.03959	8.42353	0.00630276	0.0451939	0.240616	0.466524	0.498988	0.747674	0.774268	5.30098	0.0272395	0.104935	no	no	yes	no	no	yes	no	no
Zm00001d016415	3.62169	3.68464	0.0639284	0.192852	1.04964	0.785374	0.382157	0.640353	3.98345	10.3675	0.00295263	0.019393	1.66753	3.80008	0.0601182	0.261539	1.53285	3.36518	0.0759623	0.222089	6.68209	24.2038	2.5474e-05	0.00133185	2.54525	4.89712	0.0342037	0.147742	5.49893	37.0283	8.70947e-07	3.02887e-05	no	no	yes	no	no	yes	no	yes
Zm00001d000001	-0.00832996	0.00139832	0.9704	1	0.557235	4.93621	0.0333979	0.135303	0.14949	0.352601	0.556765	0.770491	-0.627769	3.55915	0.0682004	0.280949	-0.230709	1.07717	0.307009	0.534747	-0.948383	3.69701	0.0633309	0.200829	0.364133	2.36005	0.13418	0.350854	0.271365	1.46127	0.23547	0.456199	no	no	no	no	no	no	no	no
Zm00001d052423	0.0267721	0.0302427	0.862921	0.98545	-0.264236	2.33541	0.135252	0.340885	0.00340371	0.000395727	0.984239	1	0.137503	0.807818	0.374773	0.693699	-0.241466	2.43655	0.127336	0.309392	-0.284622	3.38204	0.0742185	0.221932	-0.375757	5.98644	0.0194604	0.10275	-0.823262	28.7098	5.09182e-06	0.000126651	no	no	no	no	no	no	no	no
Zm00001d022141	0.052214	0.206518	0.652254	0.846646	0.348338	7.46897	0.0096904	0.0589374	0.173791	1.79812	0.188388	0.39656	-0.320926	7.85545	0.00812821	0.0768855	-0.0529475	0.212203	0.647833	0.822625	0.185681	2.66302	0.111474	0.287138	0.102974	0.806411	0.375185	0.640493	0.0714516	0.380906	0.541026	0.754786	no	no	no	no	no	no	no	no
Zm00001d052420	0.40228	9.88683	0.00334058	0.0226963	0.305911	4.64484	0.0379497	0.147416	0.406546	7.60776	0.00909513	0.0453265	-0.360026	7.56585	0.00927063	0.0836923	-0.068187	0.288914	0.594244	0.785699	0.0658885	0.255574	0.616276	0.820889	0.106933	0.695875	0.409706	0.673313	-0.490318	14.6543	0.000499424	0.00508749	no	no	no	no	no	no	no	no
Zm00001d022144	-0.244309	9.41138	0.00409335	0.0264646	-0.22263	6.22459	0.0173525	0.0876405	-0.156774	3.13257	0.0852618	0.23162	0.039561	0.242879	0.625144	0.875784	-0.37741	22.633	3.1826e-05	0.00118981	0.0878192	1.23893	0.273098	0.504816	-0.322556	16.2066	0.000281684	0.00579987	-0.16619	4.39816	0.043106	0.145035	no	no	no	no	no	no	no	no
Zm00001d002830	0.419835	1.52831	0.224418	0.444757	1.45898	15.7602	0.000331428	0.0054657	0.732116	3.79058	0.0594223	0.17907	0.425939	1.74358	0.195067	0.501638	-0.106894	0.0863056	0.770624	0.902658	0.804089	3.73199	0.0613264	0.196503	1.40439	14.6997	0.000490979	0.00866427	0.705324	5.3238	0.0269319	0.104049	no	yes	no	no	no	no	yes	no
Zm00001d053770	-0.644493	0.322679	0.574259	0.788756	0.209356	0.137496	0.713407	0.912275	-0.0970915	0.0268481	0.870953	0.98684	-5.12548e-15	0	1	1	0.483216	0.601168	0.444244	0.665884	-0.174613	0.0332451	0.856557	0.979417	0.421993	0.160554	0.691506	0.88837	-2.63528	1.54515	0.223547	0.441274	no	no	no	no	no	no	no	no
Zm00001d053772	0.342327	0.180769	0.673987	0.86294	0.172966	0.0700603	0.793202	0.963156	-0.0183168	0.000690663	0.979221	1	-5.12548e-15	0	1	1	-0.084106	0.0220969	0.882903	0.967543	-2.64093	2.00165	0.168235	0.374732	-0.749356	0.516443	0.478362	0.731308	-2.61858	1.79772	0.190845	0.40002	no	no	no	no	no	no	no	no
Zm00001d053776	0.145259	2.49608	0.122928	0.29959	0.148783	2.10086	0.155922	0.373885	0.328161	9.94303	0.00326189	0.0208799	0.0166225	0.0326104	0.857713	0.993898	0.0580636	0.396116	0.533099	0.739422	-0.152214	2.7312	0.107152	0.280277	-0.0461584	0.25191	0.618807	0.839085	0.184086	3.98573	0.0535373	0.169097	no	no	no	no	no	no	no	no
Zm00001d053778	-0.160923	2.31037	0.137299	0.322539	0.238552	4.1283	0.0496459	0.176599	0.576453	23.2095	2.65166e-05	0.000505037	-0.148145	1.94872	0.171324	0.468536	-0.0967534	0.826198	0.369454	0.596363	-0.399758	14.0673	0.000623534	0.00991384	0.169086	2.53365	0.120237	0.327379	0.687017	41.5253	1.82604e-07	8.20076e-06	no	no	no	no	no	no	no	no
Zm00001d051881	0.18767	9.00946	0.00487151	0.0300594	-0.0352873	0.254198	0.617224	0.84388	-0.132341	3.60558	0.0656704	0.192271	-0.0158176	0.0639157	0.801857	0.968806	0.0792158	1.60366	0.213565	0.427627	0.0294899	0.222714	0.639844	0.837868	-0.127097	4.12362	0.0497686	0.188721	-0.0680087	1.1785	0.284919	0.513139	no	no	no	no	no	no	no	no
Zm00001d051882	0.761218	2.47713	0.124312	0.301675	0.661714	0.626872	0.433721	0.690069	-0.339765	0.0717567	0.790334	0.94022	1.14047	1.3679	0.249903	0.568201	-0.270608	0.181518	0.672623	0.839302	0.672148	1.75372	0.193805	0.40865	0.322502	0.571923	0.454445	0.711196	0.0269485	0.00443051	0.947301	1	no	no	no	no	no	no	no	no
Zm00001d051883	0.0308045	0.0767959	0.783282	0.936541	0.156122	1.67852	0.203414	0.439275	0.169722	1.92033	0.174395	0.376569	0.348138	10.2552	0.00285933	0.0396471	0.176909	2.62822	0.113757	0.287529	0.4259	14.8732	0.000460116	0.0081029	-0.00543233	0.0025209	0.960235	1	0.169647	2.46121	0.125489	0.302743	no	no	no	no	no	no	no	no
Zm00001d027665	-0.507865	18.4961	0.000125333	0.00201842	-0.613785	20.87	5.63107e-05	0.00156639	-0.0721013	0.292537	0.59195	0.798419	-0.166989	1.97861	0.168161	0.463903	-0.21158	3.20117	0.082051	0.233159	-0.40974	11.764	0.00153693	0.0179858	-0.301828	6.48896	0.0152978	0.0874468	-0.519512	19.0511	0.000103593	0.00144211	no	no	no	no	no	no	no	no
Zm00001d051885	0.179583	9.17543	0.00453252	0.0285127	-0.128312	3.72667	0.0615025	0.203225	-0.179221	7.37738	0.0101061	0.0490167	-0.183005	9.52456	0.00389903	0.0485039	-0.0342334	0.334036	0.566911	0.765065	0.1193	4.06321	0.0513822	0.174951	-0.0731491	1.52293	0.225219	0.477954	0.0280477	0.223395	0.639335	0.833323	no	no	no	no	no	no	no	no
Zm00001d051887	-0.530262	1.84376	0.18301	0.388512	0.681184	2.66782	0.111163	0.299429	-0.0477333	0.0131707	0.909274	1	0.894429	5.17844	0.0289578	0.169117	-0.100445	0.0821287	0.776085	0.906018	0.0229901	0.00346956	0.953357	1	0.058289	0.0213887	0.884546	0.998834	1.0568	7.12952	0.0113302	0.0553698	no	no	no	no	no	no	no	no
Zm00001d051889	-0.00512784	0.00135522	0.970838	1	0.0802432	0.278933	0.600661	0.832078	0.587904	13.7967	0.000691419	0.00631654	0.3283	5.59841	0.0235129	0.149415	0.100583	0.532857	0.470159	0.687847	0.388145	7.55787	0.00930447	0.0574585	0.0895243	0.42622	0.518021	0.762346	0.244133	3.21506	0.0814175	0.226153	no	no	no	no	no	no	no	no
Zm00001d039836	2.73125	1.2205	0.27841	0.507791	5.12548e-15	0	1	1	1.62757	0.711018	0.406057	0.641262	0.125212	0.0191146	0.891001	1	-0.610681	0.0831388	0.775154	0.905612	0.565085	0.152393	0.699133	0.880071	-1.83426	0.526567	0.473911	0.727971	0.979642	0.710043	0.406375	0.637671	no	no	no	no	no	no	no	no
Zm00001d017423	0.143649	1.35361	0.252347	0.47754	-0.66716	22.0599	3.82325e-05	0.00119896	-0.155014	1.3201	0.258194	0.486024	-0.258112	4.32393	0.0448049	0.21986	0.0353666	0.0829189	0.775041	0.905553	0.158219	1.73463	0.19619	0.411773	-0.213375	2.97701	0.0930808	0.27963	0.345314	7.63905	0.00896646	0.0468712	no	no	no	no	no	no	no	no
Zm00001d037830	0.257508	0.928007	0.341845	0.578384	0.0087718	0.000814667	0.977388	1	0.287886	0.855372	0.361231	0.598441	-0.00207632	6.00016e-05	0.993863	1	-0.188806	0.512114	0.478868	0.695203	-0.252467	0.852287	0.362088	0.598134	-0.277139	1.08098	0.305451	0.569617	0.174316	0.418394	0.521866	0.739056	no	no	no	no	no	no	no	no
Zm00001d047110	-0.375375	3.79522	0.0596208	0.18409	0.0906685	0.183822	0.670791	0.882033	-0.549009	6.61518	0.0146117	0.0644353	-0.212845	1.21327	0.278355	0.599941	-0.404382	4.26332	0.0465702	0.161116	-0.72385	13.2716	0.000881601	0.012503	0.272724	1.88131	0.179093	0.416646	0.407899	4.2935	0.0458446	0.151356	no	no	no	no	no	no	no	no
Zm00001d026392	0.382341	1.89559	0.178872	0.382452	-0.036103	0.0128382	0.910551	1	-0.11523	0.150338	0.70098	0.881037	0.0770404	0.0265877	0.871579	0.998642	3.83981	27.3443	1.25734e-05	0.000653731	0.0475194	0.0312676	0.860846	0.981634	-5.12548e-15	0	1	1	0.125326	0.213818	0.647164	0.838953	no	no	no	no	yes	no	no	no
Zm00001d026393	-3.13266	2.97962	0.0967626	0.254281	5.12548e-15	0	1	1	-0.835145	1.69777	0.204553	0.417761	-5.12548e-15	0	1	1	0.00438405	5.74019e-05	0.994016	1	3.14173	3.16197	0.0876403	0.247269	0.194827	0.123241	0.728512	0.911574	-0.658132	1.32896	0.259984	0.484579	no	no	no	no	no	no	no	no
Zm00001d026390	0	0	1	1	1.79933	11.1167	0.00236378	0.02199	5.12548e-15	0	1	1	-1.90914	14.8931	0.000590941	0.0142689	0.56464	2.34778	0.136377	0.323181	1.04605	5.98194	0.0208053	0.0972274	-0.480344	0.390761	0.536823	0.77734	0.660946	1.50655	0.229608	0.44862	no	yes	no	yes	no	no	no	no
Zm00001d026396	0.0556834	0.654842	0.423734	0.658803	-0.155917	4.05734	0.0515422	0.18078	-0.258814	11.4402	0.00175228	0.0129408	-0.100055	2.10312	0.155706	0.44577	-0.0230611	0.112027	0.739802	0.882511	-0.143834	4.36023	0.043965	0.157574	-0.0635981	0.852404	0.362056	0.627763	-0.160257	5.40489	0.0258693	0.101159	no	no	no	no	no	no	no	no
Zm00001d026397	0.014307	0.0102679	0.919853	1	-0.112185	0.496271	0.485702	0.737707	-0.069367	0.193762	0.662451	0.853734	0.00022192	2.4408e-06	0.998762	1	-0.363515	6.73504	0.0136199	0.0712087	0.0526088	0.140802	0.7097	0.887461	-0.348019	5.93655	0.0199361	0.104343	-0.701969	0.571703	0.514186	0.733085	no	no	no	no	no	no	no	no
Zm00001d026394	-0.0727256	0.563513	0.457755	0.689324	-0.158436	2.09822	0.156176	0.374261	-0.109646	1.01894	0.319547	0.556549	-0.293245	9.05157	0.004783	0.0554077	-0.246747	6.42262	0.0157875	0.0786264	-0.0184687	0.0357423	0.851117	0.975962	0.0367869	0.140842	0.70966	0.899683	-0.178277	3.31227	0.0771357	0.218151	no	no	no	no	no	no	no	no
Zm00001d026395	0.258176	0.544059	0.465564	0.696555	-0.748574	4.13932	0.0493583	0.176211	-1.75998	20.5659	6.22582e-05	0.000975358	0.209553	0.350427	0.557593	0.834276	-0.739006	2.54088	0.119726	0.297615	0.232699	0.440318	0.511221	0.736378	-0.723289	4.51653	0.0405417	0.16461	0.309955	0.362789	0.550758	0.762494	no	no	yes	no	no	no	no	no
Zm00001d018047	0.143904	1.64817	0.207457	0.421968	-0.652895	26.327	1.02081e-05	0.000470729	-0.121579	0.96343	0.332913	0.57015	0.0256145	0.052533	0.820017	0.97741	0.0792988	0.501864	0.483271	0.698814	-0.408648	13.3286	0.000828116	0.0120704	-0.459075	17.2213	0.000195776	0.00458347	-0.351168	9.71223	0.00359825	0.0234052	no	no	no	no	no	no	no	no
Zm00001d018046	0.0969335	0.26177	0.612049	0.816487	-0.46968	7.71996	0.00864266	0.0545455	-0.372526	3.45978	0.071112	0.203702	-0.668919	12.7415	0.00104143	0.0206607	0.360864	5.88289	0.020462	0.093315	-0.110554	0.569601	0.455355	0.688252	-0.45237	9.55557	0.00384753	0.035211	0.146657	0.519332	0.475807	0.699878	no	no	no	no	no	no	no	no
Zm00001d018043	0.152328	2.14463	0.151798	0.343854	-0.37494	10.1981	0.00292885	0.0256165	0.0387168	0.109485	0.74266	0.908011	-0.033585	0.102937	0.750199	0.944892	-0.166619	2.55112	0.119008	0.296398	-0.0803506	0.5898	0.447534	0.681207	-0.154084	2.16681	0.149758	0.37477	0.0351205	0.113467	0.738198	0.90169	no	no	no	no	no	no	no	no
Zm00001d018042	-0.0672708	0.156927	0.694354	0.876905	0.162752	0.735809	0.396714	0.6546	0.0578358	0.0924669	0.762825	0.921289	0.183193	1.10556	0.300097	0.62245	0.303184	3.12501	0.085624	0.239729	0.0794214	0.219883	0.641973	0.839316	0.0542205	0.0982742	0.75573	0.927722	-0.549569	10.125	0.00302036	0.0204445	no	no	no	no	no	no	no	no
Zm00001d018041	0.0890913	0.658098	0.422594	0.657562	0.435824	12.7305	0.00104595	0.0122912	0.580021	21.9335	3.98205e-05	0.000687824	0.155454	1.99939	0.166002	0.460898	-0.0345437	0.0978563	0.756233	0.893717	0.247726	5.0619	0.0307019	0.124625	0.33911	9.34926	0.00420437	0.0375029	-0.134774	1.53482	0.223453	0.441183	no	no	no	no	no	no	no	no
Zm00001d018040	0.0996942	1.83128	0.184463	0.390206	-0.177078	4.55654	0.0397133	0.151968	-0.0221512	0.0721308	0.789801	0.939912	0.00774618	0.0109608	0.917203	1	0.0678285	0.841684	0.365057	0.592213	-0.127159	2.93887	0.0951197	0.260133	-0.184679	6.22203	0.0173738	0.0952713	-0.113974	2.37032	0.132457	0.314141	no	no	no	no	no	no	no	no
Zm00001d018049	0.0341865	0.154553	0.696554	0.877755	-0.157257	2.59567	0.115941	0.307286	-0.243625	6.43421	0.0157007	0.0678782	-0.0427257	0.241551	0.626089	0.876267	0.124413	2.03874	0.162004	0.358918	-0.2264	6.81154	0.0131396	0.0724375	-0.16064	3.41117	0.0730369	0.241576	0.130977	2.26677	0.14095	0.327845	no	no	no	no	no	no	no	no
Zm00001d037833	-0.419904	0.5978	0.444495	0.677921	0.391411	0.420033	0.521057	0.7668	0.490376	1.04901	0.312607	0.548843	-0.194902	0.24504	0.623615	0.875287	-1.25627	2.40232	0.129953	0.313507	-0.418679	0.273653	0.604115	0.81233	-1.8768	5.51918	0.0244482	0.11897	0.581645	1.15259	0.290193	0.518501	no	no	no	no	no	no	no	no
Zm00001d006512	0.202078	6.89162	0.0126564	0.0604681	-0.197082	5.19262	0.0287529	0.122659	-0.28359	10.9919	0.00210499	0.0148926	-0.223157	8.37157	0.00644987	0.0666733	0.0689428	0.80396	0.375903	0.602513	-0.101822	1.75143	0.194088	0.409047	-0.257034	11.1287	0.00198992	0.022505	-0.129628	2.82966	0.101244	0.26255	no	no	no	no	no	no	no	no
Zm00001d049369	0.234515	3.37174	0.0746413	0.213513	0.184752	1.93739	0.172542	0.397526	0.134653	0.956473	0.334641	0.572162	-0.184705	2.33247	0.13549	0.414094	0.439587	13.1216	0.000897473	0.0112231	0.0435852	0.131955	0.71855	0.893193	0.041755	0.123953	0.726851	0.91044	-0.118693	0.902042	0.348604	0.58147	no	no	no	no	no	no	no	no
Zm00001d052286	0.062625	0.394928	0.533711	0.755694	0.0200539	0.0323532	0.858269	1	-0.339539	9.61069	0.00375779	0.0233734	-0.0300126	0.0919086	0.76352	0.950551	0.200343	4.13789	0.0493955	0.167542	0.257974	6.75927	0.0134658	0.0734548	0.223225	5.15217	0.0293413	0.134065	-0.18423	3.50481	0.0693796	0.202195	no	no	no	no	no	no	no	no
Zm00001d052282	-0.102883	0.754174	0.390944	0.627438	-0.613866	20.6769	6.00127e-05	0.0016356	-0.494351	14.1436	0.0006057	0.00569634	-0.298213	6.30701	0.0166816	0.121287	-0.317633	7.15477	0.0111985	0.061846	-0.56076	22.1779	3.68098e-05	0.00173017	-0.560926	22.1799	3.67858e-05	0.00149792	-0.42364	12.6368	0.00108526	0.00928235	no	no	no	no	no	no	no	no
Zm00001d028180	-0.28279	1.99639	0.166638	0.365629	-0.220493	0.893888	0.351005	0.61055	-0.37255	2.39345	0.130976	0.310052	0.310451	2.19046	0.147948	0.434126	-0.688396	11.2118	0.00197683	0.0192272	-0.41631	4.02055	0.05285	0.178071	0.215608	1.06451	0.309373	0.573445	0.0531086	0.0637057	0.802231	0.94222	no	no	no	no	no	no	no	no
Zm00001d026536	0.387629	14.3827	0.000553216	0.00594007	0.547964	22.6267	3.189e-05	0.0010532	0.394458	11.6407	0.0016154	0.0121324	0.0793569	0.557681	0.460074	0.761457	0.086427	0.716567	0.402897	0.627291	0.386349	13.8948	0.000665943	0.0103909	0.322758	9.85891	0.00338042	0.0321129	-0.19085	3.31984	0.0768133	0.217406	no	no	no	no	no	no	no	no
Zm00001d026535	0.157126	1.36591	0.250297	0.47552	-0.459678	9.13299	0.00463438	0.0355823	0.311969	4.22063	0.0473469	0.152017	0.429406	10.0798	0.0030923	0.0415723	0.00535326	0.00157161	0.968599	1	0.0328549	0.0575856	0.811732	0.952383	-0.077456	0.329115	0.569794	0.801692	-0.197893	2.14158	0.152144	0.345226	no	no	no	no	no	no	no	no
Zm00001d026532	0.0911741	1.58723	0.215875	0.433248	-0.0477046	0.347522	0.559222	0.798727	-0.323482	16.1345	0.000289142	0.00325934	-0.23965	10.8647	0.00221832	0.0333373	-0.0972804	1.79997	0.188166	0.394802	0.0620209	0.737971	0.396029	0.631705	-0.143198	3.88575	0.0564672	0.204595	0.00672605	0.008519	0.926976	1	no	no	no	no	no	no	no	no
Zm00001d026530	0.553474	0.707359	0.405906	0.641746	0.707022	1.15165	0.290385	0.546587	-0.462869	0.448845	0.507184	0.730476	1.56536	4.3045	0.0452615	0.221225	1.21107	4.2962	0.0454581	0.158646	1.42281	5.56304	0.0239256	0.106647	0.608573	0.931861	0.340857	0.605898	0.284999	0.237341	0.629103	0.824856	no	no	no	no	no	no	no	no
Zm00001d026531	-0.283784	1.9783	0.168352	0.367949	-0.151997	0.434773	0.513954	0.760646	0.271422	1.10572	0.300191	0.535047	0.156674	0.588895	0.447972	0.752364	-1.51399	48.4656	4.18906e-08	1.32612e-05	-0.271146	1.76358	0.19274	0.407243	-0.0813273	0.146927	0.703799	0.89609	-0.907956	18.1496	0.000145231	0.00189014	no	no	no	no	yes	no	no	no
Zm00001d022851	-2.37053	5.88273	0.024986	0.0990616	0.505395	0.277951	0.603907	0.83412	-0.531077	0.330585	0.571794	0.78269	-5.12548e-15	0	1	1	0	0	1	1	-5.12548e-15	0	1	1	-5.12548e-15	0	1	1	-1.80036	3.90845	0.0621426	0.187633	no	no	no	no	no	no	no	no
Zm00001d022852	1.38479	0.497817	0.485028	0.713813	0.284665	0.120692	0.73032	0.922806	-0.239184	0.0670211	0.797208	0.944193	-0.25101	0.0926961	0.76254	0.950218	-0.649615	0.720288	0.40169	0.626189	-0.495945	0.421524	0.520322	0.74375	-0.684496	0.841992	0.36497	0.630593	-0.63974	0.648339	0.426024	0.656896	no	no	no	no	no	no	no	no
Zm00001d022855	0	0	1	1	0.405685	0.0668414	0.80045	0.968541	0.000794531	9.50528e-07	0.999238	1	-5.12548e-15	0	1	1	0	0	1	1	-5.12548e-15	0	1	1	-5.12548e-15	0	1	1	-5.12548e-15	0	1	1	no	no	no	no	no	no	no	no
Zm00001d022856	-0.173687	0.123073	0.728111	0.900399	-0.493431	0.781668	0.383472	0.641666	-0.137123	0.0625611	0.804151	0.948685	0.0272467	0.00286799	0.957636	1	0.307791	0.384514	0.539752	0.744595	-0.0630194	0.0162605	0.899359	1	-0.0276822	0.00306025	0.956241	1	-0.341734	0.477788	0.494596	0.716638	no	no	no	no	no	no	no	no
Zm00001d015449	-0.248629	4.27139	0.0460517	0.153002	-0.26238	3.8679	0.0570087	0.193453	0.16806	1.59792	0.214369	0.430852	-0.217493	3.29968	0.0776759	0.302998	-0.191879	2.63606	0.113238	0.286567	0.214613	3.32504	0.0765925	0.226191	-0.229478	3.74156	0.0610108	0.214963	0.42948	12.9394	0.000963659	0.00849555	no	no	no	no	no	no	no	no
Zm00001d021623	-0.36664	11.6383	0.00161697	0.0132452	-0.452104	13.8817	0.00066928	0.00893614	-0.49546	17.3267	0.0001886	0.00230455	-0.390846	13.2255	0.000861904	0.0182063	-0.227526	4.48393	0.0412309	0.148981	-0.517679	23.1192	2.72821e-05	0.00140202	-0.428134	15.8423	0.000321624	0.00637243	-0.158813	2.18152	0.148422	0.339181	no	no	no	no	no	no	no	no
Zm00001d021621	0.238822	7.95631	0.00776664	0.0423869	-0.0906949	0.901421	0.348768	0.608127	-0.139465	2.20708	0.146134	0.334372	-0.199177	5.48458	0.0248693	0.154316	0.181138	4.55382	0.039769	0.145687	-0.174709	4.2877	0.0456605	0.16154	-0.183691	4.70885	0.0367251	0.155181	0.00357601	0.00178175	0.966565	1	no	no	no	no	no	no	no	no
Zm00001d015444	-0.520137	10.8086	0.00227037	0.017068	-0.129995	0.422772	0.519709	0.765937	0.346773	3.00072	0.0918384	0.243989	0.0455474	0.0351106	0.895688	1	0.35753	4.27612	0.0459379	0.159686	0.81316	19.0954	0.00010204	0.00320984	0.418437	5.96303	0.0196821	0.103532	-0.220687	1.52839	0.224405	0.442218	no	no	no	no	no	no	no	no
Zm00001d021626	0.0285265	0.124138	0.726655	0.899552	0.073948	0.66745	0.419347	0.675683	-0.321414	12.7977	0.00101867	0.00856858	-0.00759707	0.00878835	0.925834	1	0.0193227	0.0571896	0.812358	0.927591	0.254398	9.94735	0.00325592	0.0290846	0.0940595	1.34398	0.25401	0.511754	-0.110457	1.86478	0.180595	0.385579	no	no	no	no	no	no	no	no
Zm00001d015446	-0.175195	3.28148	0.078464	0.221253	-0.463676	17.7671	0.000161509	0.00329918	-0.283314	6.97987	0.0121459	0.0560284	-0.211625	4.83244	0.0344811	0.187522	-0.113545	1.39423	0.24548	0.467142	-0.324638	11.2411	0.00190045	0.020427	-0.38975	16.2173	0.00028059	0.0057812	-0.386475	15.9939	0.000304314	0.00345678	no	no	no	no	no	no	no	no
Zm00001d021624	-0.0711295	0.652065	0.42471	0.659595	-0.497042	24.4851	1.78275e-05	0.000685206	-0.239596	5.89513	0.0203407	0.0821259	-0.010881	0.0151828	0.902623	1	-0.182368	4.26729	0.0461507	0.16013	-0.294027	11.2416	0.00190008	0.020427	-0.446746	25.7364	1.21827e-05	0.000713642	-0.242171	7.32019	0.0103753	0.0519571	no	no	no	no	no	no	no	no
Zm00001d034601	0.210971	1.34882	0.253693	0.479063	0.013368	0.00434273	0.94785	1	-0.528601	6.92005	0.0127825	0.0582333	0.477809	6.88512	0.0129903	0.103311	-0.0117364	0.00414253	0.949064	1	0.272235	2.2455	0.143368	0.338594	0.334166	3.36129	0.0756438	0.246457	0.0115737	0.00406801	0.949524	1	no	no	no	no	no	no	no	no
Zm00001d013135	0.493396	3.29328	0.0779521	0.220279	1.30284	19.1647	9.96586e-05	0.00233602	0.253811	0.631717	0.431965	0.665626	-0.00930454	0.00111421	0.973557	1	0.051858	0.0395445	0.843499	0.945295	0.943831	12.5449	0.00112535	0.0146922	0.161695	0.395352	0.533492	0.774707	-0.62685	5.15887	0.0292429	0.110093	no	yes	no	no	no	no	no	no
Zm00001d013139	-0.037634	0.125116	0.725626	0.89876	0.0530264	0.204025	0.654216	0.87064	0.321335	7.34894	0.010239	0.0494295	0.109741	1.07716	0.306294	0.628372	-0.125205	1.4465	0.236986	0.457005	0.252441	5.64803	0.0229471	0.103823	-0.069176	0.433551	0.514465	0.759389	0.0257696	0.0595452	0.80861	0.945342	no	no	no	no	no	no	no	no
Zm00001d030295	0.476845	0.293498	0.592156	0.801888	-0.559687	0.571382	0.455851	0.710178	5.12548e-15	0	1	1	0.570362	0.402564	0.530778	0.815787	0.181253	0.0133468	0.908828	0.980803	0.565759	0.374634	0.545293	0.764313	0.285431	0.182191	0.672672	0.874844	-5.12548e-15	0	1	1	no	no	no	no	no	no	no	no
Zm00001d014874	-1.00688	2.59201	0.116189	0.288205	0.92404	2.36787	0.13265	0.336352	0.605877	1.04328	0.313915	0.550186	-2.01054	7.37538	0.0101154	0.0885215	0.202756	0.110292	0.741749	0.88402	0.547638	1.12009	0.296991	0.530738	-0.47603	0.775262	0.384468	0.649337	0.277479	0.249126	0.620745	0.818434	no	no	no	no	no	no	no	no
Zm00001d034847	0	0	1	1	0.787095	0.389866	0.541286	0.783729	0.699556	1.03963	0.323275	0.560145	-0.884704	1.01086	0.329854	0.651356	0	0	1	1	-5.12548e-15	0	1	1	-5.12548e-15	0	1	1	-5.12548e-15	0	1	1	no	no	no	no	no	no	no	no
Zm00001d006306	0.291835	0.476857	0.494304	0.722216	-0.23797	0.659212	0.422205	0.678449	-0.347449	1.4471	0.23689	0.459717	0.109364	0.169929	0.682633	0.907734	0.252002	0.938879	0.339069	0.567354	-0.0295545	0.0131578	0.909318	1	-0.277305	1.25856	0.269394	0.529113	0.398025	1.99595	0.166358	0.365843	no	no	no	no	no	no	no	no
Zm00001d030308	-0.294088	2.40574	0.129689	0.310261	-0.0947377	0.197988	0.659029	0.874523	0.481501	5.09488	0.030197	0.109945	0.281339	2.10131	0.155879	0.446101	-0.10926	0.331925	0.568133	0.766098	0.430995	4.75864	0.0358024	0.137853	0.109406	0.305569	0.583848	0.812006	0.0999763	0.287793	0.594957	0.799087	no	no	no	no	no	no	no	no
Zm00001d030303	-0.777581	22.1601	3.70202e-05	0.000791176	-0.339139	3.30217	0.0775689	0.236816	-0.79452	19.7719	8.1146e-05	0.0012066	0.433836	6.87045	0.0127823	0.102351	-0.223709	1.91332	0.175163	0.377491	0.162956	1.01724	0.319944	0.555523	-0.0361312	0.0474773	0.82875	0.969874	-0.0867266	0.286278	0.595924	0.799984	no	no	no	no	no	no	no	no
Zm00001d030300	-0.26069	0.94332	0.340446	0.576994	-0.625781	4.03701	0.0550856	0.18886	0.5253	3.19427	0.0856551	0.232465	-5.12548e-15	0	1	1	4.85928	17.7622	0.000270325	0.00508612	-5.12548e-15	0	1	1	-0.128077	0.238131	0.629682	0.846863	-0.0841653	0.103388	0.750392	0.910353	no	no	no	no	yes	no	no	no
Zm00001d030301	0.341055	7.32147	0.0103692	0.0523325	0.106899	0.593889	0.445977	0.701305	0.340609	5.79668	0.0213385	0.0851452	0.177867	1.99978	0.165962	0.460886	0.448844	12.5751	0.00111201	0.0129838	0.284442	5.13355	0.0296164	0.121815	0.208817	2.81945	0.101839	0.295596	0.230397	3.2809	0.0784895	0.220831	no	no	no	no	no	no	no	no
Zm00001d030304	-0.180232	0.19067	0.66529	0.85641	0.53995	1.46191	0.235478	0.481106	-1.88574	17.5004	0.000208454	0.00249983	-0.379414	0.856611	0.361612	0.681359	0.266256	0.426869	0.518193	0.727614	-0.366548	0.809806	0.374896	0.610726	0.22227	0.261394	0.612671	0.83426	0.723483	3.00102	0.0928355	0.247477	no	no	yes	no	no	no	no	no
Zm00001d030305	-3.50101	2.98693	0.100335	0.260205	0.441483	0.36435	0.553317	0.793872	5.12548e-15	0	1	1	-2.71326	1.59151	0.222546	0.536756	3.62425	3.5584	0.0747957	0.219944	-5.12548e-15	0	1	1	-5.12548e-15	0	1	1	-0.117121	0.0252053	0.87555	0.984571	no	no	no	no	no	no	no	no
ENSRNA049476438	-0.76709	2.0614	0.164921	0.363122	-0.137736	0.0700561	0.822062	0.981244	-0.692921	1.81805	0.186016	0.39309	-0.60093	1.5555	0.220425	0.533761	0.196737	0.214332	0.646196	0.821409	1.19424	7.00855	0.0119848	0.0681372	1.00296	4.11493	0.0499972	0.189218	-1.87084	16.3771	0.000264827	0.00308862	no	no	no	no	no	no	no	yes
Zm00001d053882	-0.0583754	0.215524	0.645284	0.841018	-0.695086	23.0217	2.81353e-05	0.000955984	-0.02728	0.036446	0.849676	0.974563	-0.0401946	0.0978906	0.756192	0.947839	-0.25113	3.93666	0.0549537	0.179916	-0.410459	10.3961	0.00269532	0.02566	-0.515232	16.4214	0.000260631	0.00549416	-0.366563	8.28836	0.00669316	0.0375466	no	no	no	no	no	no	no	no
Zm00001d014723	-0.0588068	0.0553581	0.81533	0.957243	-0.0256987	0.00970224	0.922085	1	-0.429729	2.98443	0.09269	0.245893	-0.347075	2.28734	0.139213	0.420224	0.081768	0.124604	0.726164	0.873621	-0.276827	1.58093	0.216769	0.439089	-0.344234	2.34872	0.134179	0.350854	-0.270102	1.26556	0.268088	0.494407	no	no	no	no	no	no	no	no
Zm00001d028365	-0.633345	7.87227	0.00806668	0.0436096	-0.930442	15.9633	0.000307724	0.00519776	-0.473391	4.79691	0.0351104	0.122993	-0.00249703	0.000168979	0.989701	1	-0.32115	3.01873	0.0909068	0.249581	-0.110614	0.339627	0.563699	0.779409	-0.837872	20.0141	7.48121e-05	0.00239492	-0.318265	2.52108	0.12113	0.295371	no	no	no	no	no	no	no	no
Zm00001d028367	0.740825	14.7903	0.000488223	0.00541872	0.414975	4.18503	0.0483796	0.17392	0.183849	0.787039	0.381072	0.618091	0.0938765	0.263486	0.61097	0.86779	0.403485	4.75282	0.0360853	0.136351	-0.295632	2.49928	0.122923	0.306397	-0.0454284	0.0546364	0.81655	0.96408	-0.439611	4.41414	0.042937	0.144639	no	no	no	no	no	no	no	no
Zm00001d012791	-0.205194	0.814092	0.373239	0.60968	0.303477	1.28733	0.264449	0.516335	0.191093	0.580446	0.451372	0.682752	0.734419	10.225	0.00298564	0.0406498	0.217659	0.928817	0.341952	0.570376	0.484256	4.78448	0.0356655	0.137408	0.210274	0.821652	0.371055	0.636352	0.549643	6.14424	0.0182856	0.0784377	no	no	no	no	no	no	no	no
Zm00001d028363	-0.366612	4.02763	0.0523599	0.167911	-0.826656	16.1218	0.000290484	0.00500085	-0.206302	1.03906	0.314881	0.551336	0.231744	1.5767	0.217373	0.529788	0.121703	0.451816	0.50579	0.716983	-0.022728	0.0143389	0.905355	1	-0.361883	4.05242	0.0516766	0.193406	-0.398349	4.88773	0.0335261	0.121254	no	no	no	no	no	no	no	no
Zm00001d028362	0.197755	0.0912553	0.764336	0.925024	-1.6958	8.53181	0.00600764	0.0424743	-1.72215	7.96021	0.00775301	0.0402227	0.840961	2.85134	0.0999933	0.347065	0.99145	2.1573	0.150629	0.344276	0.768236	2.22229	0.144792	0.34053	-0.433693	0.823288	0.370289	0.635599	1.1399	4.11843	0.049905	0.161137	no	yes	yes	no	no	no	no	no
Zm00001d028282	-0.0563293	0.0518015	0.821338	0.961077	-0.105971	0.164457	0.687658	0.89357	-0.838036	11.4989	0.0017969	0.0132106	0.450804	2.18305	0.148856	0.435782	-0.339179	2.30192	0.138573	0.326529	-0.0473682	0.0426993	0.83754	0.967411	0.699036	9.19878	0.00464581	0.040191	0.272604	1.44057	0.238446	0.459678	no	no	no	no	no	no	no	no
Zm00001d028369	-0.0918553	2.29757	0.138359	0.324253	0.0902449	1.77398	0.19131	0.423754	0.0236328	0.121208	0.729768	0.899417	-0.0385136	0.400567	0.53082	0.815787	-0.0850775	1.95803	0.170331	0.370661	-0.121168	3.99877	0.0531677	0.178875	0.0547091	0.810812	0.373899	0.639073	0.0982973	2.60809	0.115102	0.284978	no	no	no	no	no	no	no	no
Zm00001d028368	-0.453287	11.2791	0.00188078	0.0148526	0.622494	17.712	0.000166318	0.00337737	0.721723	21.8408	4.15879e-05	0.000707314	0.097379	0.534591	0.469476	0.768807	0.151522	1.2829	0.264945	0.489649	-0.053376	0.151398	0.699524	0.880296	0.0334256	0.0625887	0.803891	0.956863	-0.235844	3.1361	0.0851527	0.232958	no	no	no	no	no	no	no	no
Zm00001d020170	0.3876	17.3898	0.00018444	0.00267435	0.0744118	0.518384	0.476207	0.729739	0.329544	9.75846	0.00352802	0.0222343	-0.193851	4.35422	0.044103	0.217603	0.31767	11.5258	0.00169237	0.0173424	-0.0891808	0.917336	0.344601	0.580542	0.337221	13.1612	0.000883734	0.0128842	0.26045	7.80291	0.00832369	0.0443034	no	no	no	no	no	no	no	no
Zm00001d020171	-0.763688	12.5286	0.00113263	0.0101674	-0.997676	15.9346	0.000310965	0.00523421	-0.0844687	0.123948	0.726856	0.89772	-0.297649	2.03128	0.162753	0.456332	-0.464303	4.93765	0.0326887	0.127561	-0.624725	7.65585	0.00889817	0.0558231	-0.702232	10.9188	0.00216934	0.0238975	-0.647912	9.15935	0.00456423	0.0281354	no	no	no	no	no	no	no	no
Zm00001d020172	-0.665626	19.4482	9.05142e-05	0.00156608	-0.00580054	0.00122877	0.972232	1	0.213827	1.69001	0.201909	0.414272	0.0255723	0.0294465	0.864719	0.996109	-0.0368591	0.0640749	0.801616	0.921178	-0.0129774	0.00730405	0.932369	1	0.0611033	0.174474	0.678661	0.879342	-0.334711	5.22511	0.0282898	0.107656	no	no	no	no	no	no	no	no
Zm00001d020175	-0.363469	13.589	0.000748858	0.00745202	-0.325379	8.57617	0.00589101	0.0418984	-0.0129183	0.0137403	0.907342	1	-0.299315	9.1911	0.00450186	0.0533857	-0.352887	12.7992	0.00101807	0.0122445	-0.289729	8.61691	0.00578608	0.0426395	-0.312128	9.98622	0.00320277	0.0310439	-0.0518866	0.277157	0.601818	0.804535	no	no	no	no	no	no	no	no
Zm00001d020176	0.0906767	0.241795	0.625915	0.827397	0.131178	0.386752	0.537953	0.78113	0.23704	1.42414	0.240574	0.463916	-0.26769	1.90286	0.176317	0.475105	0.453634	5.48711	0.0248382	0.106531	0.837834	19.2881	9.55642e-05	0.00305924	0.174024	0.910984	0.346256	0.611697	0.469782	5.92437	0.0200542	0.0839897	no	no	no	no	no	no	no	no
Zm00001d020178	0.329299	9.35929	0.00418623	0.0268689	-0.196539	2.68365	0.110146	0.297599	-0.152083	1.63514	0.209223	0.4241	0.0209634	0.0380125	0.846521	0.988455	-0.0989156	0.875506	0.355706	0.58398	-0.093065	0.743423	0.394307	0.629976	-0.15453	2.09339	0.156639	0.385814	-0.482408	20.7098	5.93651e-05	0.000918311	no	no	no	no	no	no	no	no
Zm00001d038984	0.16057	0.118569	0.732607	0.903312	1.26087	11.1962	0.00193564	0.0190418	1.15922	8.97826	0.00493821	0.0286296	2.64807	67.9907	8.58887e-10	1.5944e-06	0.00174588	3.03358e-05	0.995636	1	0.628198	1.39064	0.246076	0.473245	0.578332	3.41322	0.0729546	0.2414	-0.108906	0.144971	0.705639	0.880862	no	yes	yes	yes	no	no	no	no
Zm00001d044748	-0.769398	10.8101	0.0022689	0.0170611	-0.125594	0.244209	0.624202	0.849112	0.598165	5.62712	0.0231837	0.0905037	-0.343127	2.5381	0.119923	0.385574	0.114745	0.29388	0.591104	0.782913	0.0507138	0.0377292	0.847086	0.973069	0.315444	1.98807	0.167174	0.400927	0.393808	3.15284	0.0842985	0.231511	no	no	no	no	no	no	no	no
Zm00001d035136	0.238064	4.70011	0.0368897	0.130839	0.428251	12.3942	0.00119453	0.0135293	0.249109	4.09673	0.0504798	0.159116	0.23862	4.74545	0.0360443	0.192742	0.276632	6.3232	0.0165532	0.0810988	0.407348	13.8777	0.000670326	0.0104273	0.364754	11.0559	0.00205034	0.0230045	0.359014	10.7496	0.00232652	0.0167195	no	no	no	no	no	no	no	no
Zm00001d023488	0.121024	0.137544	0.712921	0.890052	-1.5707	15.0067	0.00043775	0.00662354	-0.661587	2.6946	0.109448	0.275894	0.208889	0.368089	0.547877	0.827371	-0.379124	1.21754	0.277209	0.50323	-0.289734	0.643725	0.427661	0.662882	-0.052573	0.0225103	0.88158	0.997535	-0.437093	1.4814	0.231519	0.451319	no	yes	no	no	no	no	no	no
Zm00001d044745	-0.148901	1.40469	0.24375	0.467248	-0.332002	5.74617	0.021871	0.102532	-0.647555	22.143	3.7224e-05	0.00065317	0.15047	1.45633	0.235431	0.552608	-0.292094	5.79093	0.0213984	0.0960726	-0.279443	4.96616	0.0322207	0.128501	-0.355905	7.92737	0.00786859	0.0564362	-0.721931	32.274	1.8902e-06	5.66918e-05	no	no	no	no	no	no	no	no
Zm00001d044744	-1.2238	11.6859	0.00174276	0.0140417	-0.237454	0.367076	0.5489	0.790248	-2.14471	32.1832	2.85516e-06	9.04436e-05	-0.851263	5.85553	0.021419	0.140681	-0.725391	4.31464	0.0459403	0.159686	-0.0765845	0.0499807	0.824526	0.959712	-0.118697	0.105259	0.747731	0.923135	-1.12571	10.4017	0.00290981	0.0198698	yes	no	yes	no	no	no	no	yes
Zm00001d044747	0.111769	0.806728	0.375092	0.611737	0.351323	6.61951	0.0143815	0.0772767	0.123461	0.799763	0.377139	0.61441	-0.522246	17.8873	0.000154854	0.00578842	0.288629	5.41153	0.0257843	0.109005	-0.0353511	0.0818574	0.776445	0.928224	0.00302463	0.00060194	0.980563	1	-0.0484089	0.153607	0.697436	0.875127	no	no	no	no	no	no	no	no
Zm00001d014673	0.0989277	2.20559	0.146266	0.335293	0.0287536	0.149292	0.7015	0.903758	0.275538	13.4968	0.000775945	0.00691743	-0.0211556	0.100796	0.752721	0.946151	-0.0057231	0.00738383	0.932002	0.992777	0.0247728	0.138299	0.712171	0.888988	-0.0557668	0.700963	0.408016	0.671567	0.178556	7.17976	0.0110697	0.0544317	no	no	no	no	no	no	no	no
Zm00001d024709	0.349582	12.7209	0.00104989	0.00959984	0.0433619	0.153082	0.697927	0.901456	0.181611	2.78181	0.104068	0.266363	0.0473175	0.22903	0.635155	0.881946	0.351559	12.9995	0.000941255	0.011547	-0.0113519	0.0136895	0.907512	1	-0.0122554	0.015992	0.900076	1	-0.0358997	0.134987	0.715479	0.886426	no	no	no	no	no	no	no	no
Zm00001d020289	0.387158	0.221351	0.640867	0.837799	-1.00804	1.07397	0.307002	0.564759	-0.0280301	0.00116704	0.972938	1	0.278155	0.0896994	0.766292	0.951814	1.13684	1.58436	0.216282	0.430979	0.834976	1.01137	0.321325	0.557082	0.646064	0.750279	0.392157	0.65659	-0.0197932	0.000602763	0.980549	1	no	no	no	no	no	no	no	no
Zm00001d029934	0.165317	0.0789952	0.780451	0.934687	0.0325484	0.00246586	0.9607	1	-2.36604	14.5655	0.000576648	0.00548639	0.601452	1.16298	0.288812	0.610006	1.214	4.50588	0.0415131	0.149669	-0.0187198	0.00121951	0.972357	1	-0.306421	0.280793	0.599795	0.824598	-1.80764	9.76268	0.00374095	0.0241913	no	no	yes	no	no	no	no	yes
Zm00001d020282	-0.244232	0.363246	0.550509	0.769718	-0.214133	0.210373	0.649248	0.867351	-0.313507	0.521854	0.474746	0.702719	-0.67673	3.68556	0.0628837	0.268889	-0.0738946	0.0284512	0.867002	0.958702	-0.238468	0.249921	0.62019	0.823484	0.108851	0.0768465	0.783212	0.945738	-0.138936	0.108259	0.744052	0.905782	no	no	no	no	no	no	no	no
Zm00001d020283	0.268361	9.22901	0.00442856	0.0279975	0.281467	8.24892	0.00681189	0.0464096	0.194136	3.73556	0.0612086	0.182979	-0.0436392	0.241397	0.626198	0.876267	0.112146	1.62663	0.210386	0.423725	-0.0812242	0.85046	0.362597	0.59856	-0.061369	0.484914	0.490703	0.741498	0.0196364	0.0494895	0.825219	0.954994	no	no	no	no	no	no	no	no
Zm00001d020280	0.162867	0.285806	0.596226	0.805329	0.316697	0.543577	0.46576	0.719539	0.459208	1.25639	0.269801	0.500124	0.328191	1.25345	0.270351	0.590878	0.0759639	0.0578592	0.811285	0.926827	0.620521	3.06046	0.08879	0.249314	0.225195	0.162478	0.720377	0.906646	1.47985	26.0875	1.09645e-05	0.000234971	no	no	no	no	no	no	no	yes
Zm00001d024700	-0.708266	3.98313	0.0536114	0.170882	-0.281443	0.583015	0.450137	0.704843	1.2449	8.69209	0.00559761	0.031515	0.247673	0.260624	0.612826	0.868814	0.16064	0.164886	0.687115	0.848198	0.339437	0.455242	0.504191	0.730327	-0.0660834	0.0317215	0.859645	0.985814	-0.783001	4.52135	0.040441	0.138504	no	no	yes	no	no	no	no	no
Zm00001d024707	0	0	1	1	5.12548e-15	0	1	1	2.40196	1.64668	0.215874	0.432759	-1.0012	4.0844	0.0585907	0.25746	3.20879	4.4561	0.0491976	0.167018	-5.12548e-15	0	1	1	-0.145193	0.108971	0.745174	0.921472	-5.12548e-15	0	1	1	no	no	no	no	no	no	no	no
Zm00001d024704	0.162097	3.1915	0.0824954	0.229086	-0.0979262	0.924027	0.342869	0.602087	-0.260385	6.73413	0.0136258	0.0610873	-0.0142203	0.0244366	0.876658	1	0.166606	3.2191	0.0812345	0.231678	-0.0115296	0.0160718	0.899828	1	-0.20787	5.27263	0.0276269	0.128951	0.0743478	0.669441	0.418661	0.649554	no	no	no	no	no	no	no	no
Zm00001d002788	0.446188	0.923449	0.343018	0.579578	0.58199	1.18637	0.283341	0.538364	0.253784	0.318178	0.576223	0.786137	0.39917	1.22463	0.275836	0.597274	0.284289	0.324005	0.572766	0.769692	1.37292	4.92618	0.0328791	0.130378	-0.102091	0.072567	0.789182	0.948864	1.1676	7.2055	0.0109388	0.0539941	no	no	no	no	no	no	no	no
Zm00001d013362	0.163922	1.62021	0.211269	0.427309	-0.0798018	0.307773	0.582501	0.817913	0.816704	30.6445	2.95274e-06	9.25171e-05	-0.11354	0.767163	0.386937	0.704145	0.113741	0.774371	0.384739	0.610867	-0.108705	0.734502	0.39713	0.632745	-0.0136714	0.011465	0.915328	1	0.43096	11.4789	0.00172491	0.0132898	no	no	no	no	no	no	no	no
Zm00001d026648	-0.698847	0.266228	0.610269	0.815086	5.12548e-15	0	1	1	1.65274	0.882495	0.360818	0.598107	-0.859642	0.600521	0.445426	0.750487	-0.633147	1.29625	0.265364	0.490113	-5.12548e-15	0	1	1	-2.60829	2.57968	0.120419	0.327587	-0.112565	0.0140514	0.906559	1	no	no	no	no	no	no	no	no
Zm00001d009519	0.232698	0.155508	0.695757	0.877423	0.447969	0.153389	0.726351	0.920478	0.197332	0.114293	0.737284	0.904884	-0.74727	1.05033	0.312309	0.634154	0.726765	1.95409	0.170751	0.371128	-0.510541	1.47548	0.232436	0.457955	0.233394	0.115866	0.760164	0.930551	-0.768041	3.37985	0.074308	0.212217	no	no	no	no	no	no	no	no
Zm00001d009518	0	0	1	1	5.12548e-15	0	1	1	-1.10173	3.15309	0.0880612	0.23692	0.464794	0.878396	0.357682	0.67787	0.362573	0.498388	0.486791	0.702064	0.663644	0.511314	0.481251	0.711464	0.573785	0.447786	0.509572	0.755568	-5.12548e-15	0	1	1	no	no	no	no	no	no	no	no
Zm00001d009513	0.228339	6.75931	0.0134655	0.0632631	0.0605914	0.385821	0.53844	0.781446	0.611467	37.4698	4.89673e-07	2.25133e-05	-0.126564	1.97872	0.16815	0.463903	0.0517455	0.337082	0.565156	0.763562	0.0923649	1.10816	0.299537	0.533359	0.1305	2.19713	0.14702	0.370575	0.124268	2.00355	0.165574	0.364662	no	no	no	no	no	no	no	no
Zm00001d009512	1.00756	0.403908	0.530468	0.752824	-4.38456	2.57076	0.120578	0.315021	5.12548e-15	0	1	1	3.66887	1.98809	0.170041	0.466766	1.11422	0.730927	0.400161	0.624675	3.14162	1.46553	0.236622	0.462994	-0.367457	0.465469	0.500934	0.749411	-2.25612	4.71873	0.0388551	0.134967	no	no	no	no	no	no	no	no
Zm00001d009511	0.307516	8.05474	0.00743038	0.0411386	-0.0693767	0.328455	0.570154	0.807713	0.482897	15.7216	0.000336145	0.00364302	-0.0181834	0.0287973	0.866203	0.996403	0.0378012	0.121596	0.729353	0.87588	0.106146	0.968112	0.331756	0.567605	-0.0635682	0.34324	0.561641	0.796021	0.103396	0.880773	0.35428	0.586831	no	no	no	no	no	no	no	no
Zm00001d027459	-0.303376	1.02898	0.317206	0.552131	0.338149	0.881801	0.354003	0.613457	-0.0315601	0.00802491	0.929119	1	-0.0912305	0.0820146	0.776237	0.956765	-0.659229	4.39223	0.0432392	0.153763	0.404535	1.37539	0.248635	0.47598	0.285727	0.832245	0.367728	0.633135	-0.146528	0.221083	0.641069	0.834651	no	no	no	no	no	no	no	no
Zm00001d009517	0.0676016	0.712268	0.404297	0.640182	-0.145285	2.87984	0.0983758	0.275929	-0.0565669	0.43853	0.512075	0.734119	-0.0551001	0.523282	0.474146	0.772616	-0.0116054	0.0233859	0.879317	0.965497	-0.103188	1.8398	0.183469	0.395199	-0.165298	4.73686	0.0362028	0.153757	0.0041072	0.00287753	0.957518	1	no	no	no	no	no	no	no	no
Zm00001d009515	0.0862343	0.0370391	0.848572	0.977479	-1.92772	0.623435	0.435446	0.691873	-0.307255	0.125672	0.725232	0.896694	-1.94164	0.796158	0.378746	0.696464	2.03119	6.29112	0.0172633	0.0835084	0.130361	0.0924141	0.763051	0.920016	0.0899225	0.0125422	0.911512	1	-0.0897129	0.0432567	0.836529	0.961797	no	no	no	no	no	no	no	no
Zm00001d002782	-0.112192	0.137003	0.713516	0.890425	-0.802862	5.42329	0.0257891	0.11437	-1.28426	16.0175	0.000311445	0.00343943	-0.378531	1.7183	0.198474	0.506337	-0.212171	0.478952	0.493477	0.707761	0.0133105	0.00205718	0.964082	1	0.236658	0.558001	0.460071	0.716309	-0.187606	0.406072	0.528129	0.743894	no	no	yes	no	no	no	no	no
Zm00001d028235	0.191025	0.741064	0.395298	0.631807	0.376834	2.2826	0.13999	0.348964	0.4872	3.77968	0.0601165	0.180548	0.312583	2.00981	0.165304	0.460114	0.431797	3.87686	0.057077	0.184516	0.814042	13.5607	0.000789178	0.0116508	0.551969	6.4206	0.0160114	0.0903916	0.418878	3.68666	0.0631958	0.189777	no	no	no	no	no	no	no	no
Zm00001d050964	-0.13285	0.62623	0.433954	0.668492	0.0466976	0.0645942	0.800831	0.968628	-0.256023	1.95365	0.170797	0.371118	-0.051333	0.0967869	0.757525	0.948324	0.0659786	0.162819	0.688975	0.849344	0.440109	7.32437	0.0103554	0.0618172	0.402459	6.07985	0.0186022	0.0998865	0.110939	0.466995	0.498773	0.719686	no	no	no	no	no	no	no	no
Zm00001d049651	-5.1936	6.86663	0.0130618	0.0618805	1.23263	0.326641	0.571426	0.808813	-0.658167	0.411389	0.525592	0.744892	0.951994	1.27613	0.266574	0.586286	-0.676271	0.756166	0.390666	0.61633	2.46672	2.0815	0.1583	0.361125	0.716295	0.476057	0.494925	0.744755	-0.70053	0.784115	0.382143	0.6137	no	no	no	no	no	no	no	no
Zm00001d049135	0.312059	8.64455	0.00571601	0.0339911	0.100229	0.719676	0.401888	0.659835	0.415024	11.7314	0.00155728	0.0118045	0.301833	7.93365	0.00784635	0.0754392	-0.536917	25.5225	1.29942e-05	0.000665563	0.211568	3.96569	0.0541109	0.180922	-0.207914	3.85838	0.0572999	0.206396	-0.536107	24.97	1.53666e-05	0.000310012	no	no	no	no	no	no	no	no
Zm00001d038388	0.203309	0.338031	0.564612	0.781254	0.408489	0.593785	0.446016	0.701306	0.338935	0.755794	0.390441	0.626523	0.597534	3.36784	0.0748017	0.296578	0.133834	0.110843	0.741129	0.883515	0.487843	1.9562	0.170526	0.378024	0.532603	2.75576	0.105643	0.302892	-0.288168	0.382015	0.54044	0.754343	no	no	no	no	no	no	no	no
Zm00001d002784	-0.256725	0.218086	0.643333	0.839641	0.926031	2.59648	0.115886	0.307167	-0.196274	0.215969	0.644943	0.83958	-0.453431	1.00287	0.323339	0.644779	0.568319	1.76516	0.192391	0.400771	0.808661	3.43633	0.0720336	0.217846	0.521047	1.17752	0.285117	0.548056	-0.118695	0.0656282	0.799279	0.940749	no	no	no	no	no	no	no	no
Zm00001d043543	-0.159535	2.57497	0.117355	0.29008	-0.141592	1.61274	0.212301	0.450694	-0.15282	1.9016	0.176457	0.37972	0.105235	1.11816	0.297399	0.619487	-0.170954	2.9301	0.0955959	0.257638	-0.689627	47.7251	4.46386e-08	1.48738e-05	-0.262809	6.88495	0.0126959	0.077248	-0.348466	12.1141	0.00133548	0.0108944	no	no	no	no	no	no	no	no
Zm00001d036613	-4.07206	3.54775	0.0697627	0.204233	0.850125	0.911403	0.34769	0.60734	3.26665	1.54232	0.224294	0.443601	0.709194	0.321758	0.574949	0.845829	-0.697395	0.407475	0.528299	0.735805	-0.86941	0.376673	0.544208	0.76328	-1.50113	1.57544	0.219511	0.470741	-5.12548e-15	0	1	1	no	no	no	no	no	no	no	no
Zm00001d049656	-0.0257965	0.140891	0.709612	0.887331	0.071509	0.870482	0.357074	0.61664	-0.172807	5.11673	0.0298675	0.109169	-0.151365	4.85821	0.0340323	0.186028	-0.0398593	0.338177	0.564528	0.763129	0.0438203	0.408733	0.526684	0.74906	0.086935	1.60589	0.213254	0.463222	0.118585	2.99087	0.0923523	0.246619	no	no	no	no	no	no	no	no
Zm00001d043216	0.80776	1.51423	0.227812	0.44846	5.12548e-15	0	1	1	2.57879	6.77588	0.0140856	0.0626233	0.557881	1.25264	0.271704	0.592343	-0.369953	0.271277	0.606202	0.794864	-4.47363	8.7642	0.00586663	0.0430839	0.617645	1.328	0.25803	0.516693	0.56167	0.683296	0.414814	0.645747	no	no	no	no	no	yes	no	no
Zm00001d036073	-0.130497	2.45415	0.126014	0.304811	0.344329	13.8032	0.000689704	0.0090947	0.0790424	0.717107	0.402721	0.638763	-0.157361	3.55259	0.0675927	0.27976	0.0255048	0.0919482	0.76347	0.898023	0.0165502	0.0390987	0.844372	0.971238	0.14749	3.12045	0.0858433	0.265799	-0.0894104	1.15629	0.289431	0.517775	no	no	no	no	no	no	no	no
Zm00001d043215	0.180051	1.24753	0.271467	0.499746	-0.227103	0.678909	0.503422	0.751846	0.208036	1.39911	0.244671	0.469423	-0.0240219	0.0214102	0.996246	1	0.354411	5.44536	0.025356	0.108032	0.298904	4.50188	0.0408497	0.150107	0.223268	1.17731	0.363132	0.628854	0.301944	4.64769	0.0378942	0.13276	no	no	no	no	no	no	no	no
Zm00001d036077	-0.0253584	0.06492	0.80034	0.947288	0.110804	1.01228	0.321112	0.579527	0.13548	1.5498	0.221255	0.439531	0.0214303	0.0445999	0.833939	0.982934	-0.0381943	0.151354	0.69955	0.856728	0.159175	2.5852	0.116654	0.296009	-0.0436306	0.193688	0.662511	0.868482	-0.0626873	0.398557	0.531847	0.747043	no	no	no	no	no	no	no	no
Zm00001d020827	0.272985	5.81273	0.0211723	0.0878884	-0.429093	11.2476	0.00189537	0.0187229	-0.00641031	0.00256012	0.959928	1	0.268896	5.61544	0.0233171	0.148734	0.103557	0.832783	0.367575	0.594955	-0.184498	2.64431	0.112695	0.289137	-0.415953	13.4751	0.000782477	0.0118165	-0.117015	1.06203	0.309667	0.540587	no	no	no	no	no	no	no	no
Zm00001d020825	0.0648286	0.0582301	0.810693	0.953857	0.0521233	0.0298623	0.863777	1	-0.260017	0.776497	0.384094	0.620979	-0.356185	1.7791	0.190686	0.495719	-0.0551164	0.037977	0.846591	0.947182	0.175706	0.453753	0.504885	0.731092	-0.154641	0.318127	0.576253	0.806947	-0.296962	1.10284	0.300682	0.53022	no	no	no	no	no	no	no	no
Zm00001d033657	0.0221004	0.00534258	0.94222	1	-0.187464	0.304818	0.584991	0.819776	0.257809	0.170266	0.682826	0.869159	-0.149942	0.245441	0.623934	0.875353	1.79627	8.204	0.00758208	0.0479014	-0.0120966	0.000475402	0.98275	1	-0.317443	1.10513	0.301586	0.565811	-5.48008	5.45114	0.0264795	0.102838	no	no	no	no	yes	no	no	no
Zm00001d043218	-0.0866577	0.936442	0.339688	0.576308	0.089841	0.81699	0.372105	0.631064	0.381431	14.4514	0.000539051	0.00522493	-0.158889	3.15228	0.0843248	0.316466	-0.366942	17.0175	0.000210486	0.0043053	0.0338319	0.141143	0.709365	0.887329	-0.165498	3.49307	0.0698267	0.234151	-0.0545806	0.363077	0.550601	0.762365	no	no	no	no	no	no	no	no
Zm00001d020821	-0.126556	1.56518	0.219024	0.43723	-0.419272	13.1946	0.000872332	0.0108171	-0.425511	14.3579	0.00055843	0.00536079	-0.200418	3.88685	0.0564341	0.25184	-0.0261455	0.0655998	0.799321	0.919905	-0.532236	27.5829	7.05045e-06	0.000568957	-0.656329	40.4769	2.34409e-07	3.92641e-05	-0.14758	2.02887	0.162997	0.360962	no	no	no	no	no	no	no	no
Zm00001d020967	1.52391	6.79916	0.0132161	0.0624014	0.18531	0.0796008	0.779464	0.9545	-1.52985	7.23219	0.0108048	0.0514157	0.15921	0.0614978	0.805561	0.970794	1.1915	3.30792	0.0773217	0.224775	0.160961	0.0959801	0.758505	0.917358	0.0732309	0.0146396	0.904372	1	-0.30703	0.244837	0.623758	0.821044	no	no	no	no	no	no	no	no
Zm00001d050969	0.613262	22.6877	3.12774e-05	0.000695783	0.0945723	0.448581	0.507308	0.755391	0.504564	11.6874	0.00158521	0.0119636	0.213934	2.85074	0.100028	0.347088	0.13913	1.17942	0.284734	0.511362	0.174096	1.69132	0.201739	0.419537	0.161593	1.58764	0.215818	0.466567	0.176944	1.95374	0.170788	0.37211	no	no	no	no	no	no	no	no
Zm00001d033653	2.37647	1.21831	0.286456	0.517532	5.12548e-15	0	1	1	0.328747	0.0727931	0.790855	0.940479	-5.12548e-15	0	1	1	0	0	1	1	-3.51041	0.778376	0.391052	0.626944	-5.12548e-15	0	1	1	-0.467372	0.151793	0.702103	0.878246	no	no	no	no	no	no	no	no
Zm00001d023733	0.160961	2.16223	0.150176	0.341654	0.4873	16.2295	0.00027935	0.00486867	-0.0648858	0.286699	0.595655	0.801414	0.0660426	0.365436	0.549316	0.828734	0.169854	2.41429	0.129031	0.312108	0.345277	9.65547	0.00368651	0.031636	0.41017	14.3323	0.00056387	0.00951514	0.0398477	0.13453	0.71594	0.886683	no	no	no	no	no	no	no	no
Zm00001d023732	0.275163	4.68157	0.0372416	0.131557	0.0769051	0.28891	0.594246	0.826949	-0.02486	0.0293143	0.86502	0.983616	-0.352082	6.76498	0.0134298	0.10573	0.367422	7.79015	0.00837194	0.0510588	0.224627	2.70228	0.108962	0.283288	0.0311812	0.0568175	0.812958	0.962112	0.122229	0.90611	0.347533	0.58037	no	no	no	no	no	no	no	no
Zm00001d037573	-0.154106	3.78451	0.0596162	0.18409	0.402486	21.052	5.30425e-05	0.00150108	0.483475	29.1463	4.496e-06	0.000126772	0.202853	6.58776	0.0145988	0.111371	0.287553	13.2093	0.000867365	0.0109795	0.0403608	0.258882	0.614011	0.819599	0.310086	15.3492	0.000385516	0.007273	-0.0485945	0.378334	0.542387	0.755903	no	no	no	no	no	no	no	no
Zm00001d023737	0.0151334	0.00305957	0.956196	1	0.288146	0.968416	0.331681	0.590515	-0.00670199	0.000580116	0.980918	1	1.03604	16.2222	0.000280097	0.00859372	0.627872	6.57988	0.0146532	0.0746833	0.498531	3.90677	0.0558368	0.185075	0.128415	0.266109	0.609126	0.831708	-0.313098	1.62573	0.21051	0.425254	no	no	no	yes	no	no	no	no
Zm00001d023735	0.457818	38.4957	3.79529e-07	2.39528e-05	-0.0289337	0.123279	0.727564	0.921287	0.234574	7.97497	0.00770167	0.0400234	0.259615	12.3088	0.00123575	0.0231659	0.209717	8.12906	0.00718683	0.0462332	-0.051212	0.482733	0.491673	0.7199	0.0687184	0.861074	0.359654	0.625313	-0.234551	10.1666	0.00296793	0.020188	no	no	no	no	no	no	no	no
Zm00001d022468	-3.14669	2.7171	0.11786	0.290922	0.135359	0.119878	0.733467	0.924757	5.12548e-15	0	1	1	-5.12548e-15	0	1	1	4.13217	6.18227	0.0237391	0.10323	-5.12548e-15	0	1	1	0.0517367	0.0164317	0.899524	1	-5.12548e-15	0	1	1	no	no	no	no	no	no	no	no
Zm00001d022469	0.286505	7.05945	0.0117045	0.0571001	-0.078725	0.42767	0.517314	0.763832	0.296799	6.01931	0.0191536	0.0786448	0.421515	15.3359	0.000387419	0.0108351	0.409668	14.4861	0.00053205	0.00797405	0.260312	5.84408	0.0208516	0.097385	0.200067	3.46633	0.0708572	0.236684	0.506245	22.1145	3.75666e-05	0.00063822	no	no	no	no	no	no	no	no
Zm00001d002899	0.150886	0.206635	0.652518	0.846765	1.27967	12.1555	0.0014576	0.0156581	0.876775	5.61302	0.0240947	0.093098	-0.351405	1.1968	0.282212	0.603476	0.357838	0.558547	0.460359	0.679767	0.781174	5.75829	0.0224691	0.102483	0.597715	3.29174	0.0791112	0.252627	0.833511	6.44503	0.0162448	0.0718621	no	yes	no	no	no	no	no	no
Zm00001d002898	2.09428	4.4747	0.0416801	0.142621	1.77126	49.8122	3.44147e-08	9.10383e-06	0.907806	12.7991	0.00105009	0.00877093	-0.0893637	0.0260372	0.872749	0.999251	0.783899	11.9242	0.00148162	0.0158155	1.04226	18.2562	0.000143475	0.00392757	1.24888	29.0368	5.11881e-06	0.000383515	2.24253	92.7368	2.5537e-11	3.75042e-09	no	yes	no	no	no	yes	yes	yes
Zm00001d002893	0.057085	0.0165553	0.898341	1	1.62979	11.7987	0.00151562	0.0160732	0.993921	4.16126	0.0487913	0.155358	-1.03186	5.61708	0.0232984	0.148706	-0.537706	1.18707	0.283203	0.509575	0.885691	3.81144	0.05876	0.190785	1.73354	5.41972	0.0256799	0.122975	1.34693	7.27789	0.0105794	0.0526558	no	yes	no	no	no	no	no	no
Zm00001d022462	0.304233	11.3898	0.0017886	0.0143218	0.237146	5.61443	0.0233286	0.106686	0.182407	3.26559	0.0791596	0.219606	-0.175775	3.81351	0.0586948	0.257698	0.0844785	0.885164	0.353098	0.5813	0.276182	9.45945	0.00400958	0.0334272	0.212451	5.58669	0.0236488	0.116378	0.276438	9.44581	0.00403317	0.025574	no	no	no	no	no	no	no	no
Zm00001d002890	-0.80177	2.88823	0.0979058	0.25622	0.209742	0.170927	0.681756	0.889339	-0.704267	2.66671	0.111235	0.278745	0.429164	1.13314	0.294234	0.616313	0.0552368	0.0187153	0.891952	0.972582	1.00218	6.07484	0.0186472	0.0904571	0.291182	0.534771	0.469369	0.724848	-0.196932	0.251637	0.618997	0.817137	no	no	no	no	no	no	no	no
Zm00001d022464	0.618176	3.22542	0.0814493	0.227035	0.936241	7.41541	0.010156	0.0608027	2.08985	16.0195	0.00032409	0.0035434	1.95555	34.069	1.43345e-06	0.000233694	-0.048417	0.0219246	0.883168	0.967609	-2.63878	4.85996	0.0957659	0.260865	0.749741	4.06948	0.0516643	0.193406	-0.227534	0.540369	0.467351	0.692517	no	no	yes	yes	no	no	no	no
Zm00001d022465	-0.33194	7.77875	0.00841528	0.0449892	0.0179822	0.0175878	0.895237	1	-0.150012	1.25702	0.269681	0.499979	0.333847	7.51542	0.00948664	0.0850614	0.00795085	0.00450318	0.946871	1	-0.159762	1.83796	0.183683	0.395522	-0.0737558	0.387003	0.537822	0.778168	-0.240267	4.05251	0.0516741	0.164961	no	no	no	no	no	no	no	no
Zm00001d022466	0.0655139	0.867194	0.357972	0.594932	0.0227547	0.0841567	0.773416	0.950038	-0.0357943	0.209758	0.649726	0.843614	-0.144978	4.26557	0.0461923	0.223797	-0.0535577	0.584389	0.449608	0.670151	0.24628	12.402	0.00119085	0.0151633	-0.0186754	0.0708819	0.791585	0.949751	0.148568	4.46357	0.0416678	0.141595	no	no	no	no	no	no	no	no
Zm00001d022467	-2.3324	13.6077	0.000743488	0.00741049	0.00316666	9.02728e-06	0.997619	1	-0.896813	0.381465	0.54073	0.756934	0.685248	0.592866	0.446365	0.75137	-3.21121	18.1644	0.000140596	0.00324407	-0.165911	0.0593442	0.808926	0.950795	1.85532	3.06697	0.0884646	0.270952	-2.81828	7.92444	0.00787898	0.0425355	yes	no	no	no	yes	no	no	yes
Zm00001d008648	-0.117879	2.09826	0.156172	0.350533	-0.370599	16.0109	0.000302443	0.00514667	-0.233327	6.38094	0.0161037	0.0691933	-0.031129	0.143526	0.707038	0.92225	-0.114906	1.94415	0.171814	0.372659	-0.171318	4.37769	0.0435674	0.156622	-0.335645	16.7797	0.000229137	0.0051235	-0.352019	18.0751	0.000145031	0.00188912	no	no	no	no	no	no	no	no
Zm00001d008649	-0.491901	2.23819	0.144481	0.332924	0.169213	0.213536	0.64715	0.86581	0.292203	0.667419	0.420021	0.654709	-0.443195	1.72463	0.198479	0.506337	0.0779198	0.0585699	0.810322	0.926405	-0.797032	6.0667	0.0193669	0.0927379	0.374083	1.30339	0.262104	0.521711	-0.341195	1.04372	0.314653	0.545756	no	no	no	no	no	no	no	no
Zm00001d039733	-0.708538	6.46017	0.0160968	0.071978	0.430138	1.96665	0.170468	0.39435	-0.296099	0.938881	0.339861	0.577645	0.154321	0.313785	0.579283	0.849301	-0.457738	2.81467	0.103187	0.269813	0.756067	7.55905	0.00975244	0.059305	0.332198	1.4475	0.237791	0.492597	0.253122	0.861564	0.360277	0.59225	no	no	no	no	no	no	no	no
Zm00001d008640	-0.0985529	1.82341	0.185385	0.39149	0.0288141	0.123812	0.727	0.920987	0.147904	3.2331	0.0806035	0.222239	-0.140651	3.64489	0.064284	0.271987	0.151568	4.23901	0.0468392	0.16183	-0.118143	2.59478	0.116001	0.294836	-0.0450345	0.374006	0.544694	0.783592	0.040009	0.295815	0.58989	0.79521	no	no	no	no	no	no	no	no
Zm00001d008642	0.253845	6.87946	0.0127285	0.0607095	0.0254792	0.0541177	0.817372	0.978321	0.318378	8.4917	0.00611519	0.033667	0.2979	9.38038	0.00414835	0.0505105	0.205512	4.49411	0.0410144	0.148441	0.127642	1.72739	0.197105	0.412935	0.0726998	0.561351	0.458613	0.714864	-0.214335	4.76132	0.0357534	0.127216	no	no	no	no	no	no	no	no
Zm00001d008645	-0.216252	5.88961	0.0203953	0.08558	0.173297	3.01676	0.0910083	0.26239	0.305343	8.91455	0.00507745	0.0292291	0.16137	3.22257	0.0810776	0.309909	0.152165	2.90053	0.0972204	0.260004	-0.00201079	0.000467147	0.982876	1	0.0947843	1.10029	0.301233	0.565391	0.0550721	0.380791	0.541086	0.754822	no	no	no	no	no	no	no	no
Zm00001d036616	-0.756244	6.39713	0.01598	0.0715737	-0.335398	0.748935	0.392577	0.650153	0.627583	1.30865	0.260233	0.488644	0.44327	2.35855	0.133392	0.410248	0.371578	1.79774	0.188434	0.395208	0.225664	0.554096	0.461508	0.694052	0.215978	0.683239	0.41395	0.676662	0.155244	0.3491	0.558336	0.768282	no	no	no	no	no	no	no	no
Zm00001d020969	-0.510399	10.6209	0.00246373	0.0181043	-0.3821	4.8289	0.0345827	0.138527	-0.593595	12.0015	0.00140362	0.010934	-0.0851695	0.304783	0.58435	0.852258	-0.691953	20.2254	7.0426e-05	0.00207252	-1.0936	49.5866	3.0833e-08	1.18321e-05	-0.406542	6.803	0.0132181	0.0793805	-0.637927	16.7415	0.000234096	0.00279222	no	no	no	no	no	yes	no	no
Zm00001d041445	0.117647	3.37102	0.0746707	0.213538	-0.15093	4.39175	0.04325	0.161565	0.0272642	0.144437	0.706155	0.884492	0.0184577	0.0826733	0.775365	0.956533	-0.0640228	0.996842	0.324778	0.553138	-0.0488914	0.580946	0.450936	0.684376	-0.104331	2.64638	0.112559	0.314765	-0.210264	10.7076	0.00236731	0.0169497	no	no	no	no	no	no	no	no
Zm00001d034001	0.33367	15.1152	0.000420447	0.00485968	-0.237889	6.10598	0.0183696	0.0909434	0.0214119	0.049684	0.824881	0.960739	0.229107	7.03437	0.0118417	0.0978275	0.213147	6.21626	0.0174219	0.0840656	-0.0646723	0.569025	0.455581	0.68846	-0.130928	2.33751	0.135082	0.352106	0.377682	18.8751	0.000110019	0.00150919	no	no	no	no	no	no	no	no
Zm00001d039036	0.308024	4.43324	0.0423281	0.144155	0.225796	1.98626	0.167362	0.390235	-0.00332878	0.000434764	0.98348	1	0.179126	1.50262	0.228273	0.544092	0.0858992	0.347699	0.559123	0.75973	-0.0319954	0.047689	0.828375	0.96224	-0.178411	1.46647	0.233839	0.4876	-0.0575078	0.154345	0.696748	0.874729	no	no	no	no	no	no	no	no
Zm00001d019090	-0.176935	2.65611	0.111923	0.280991	-0.2729	4.96097	0.0323054	0.132435	-0.0692509	0.323213	0.573233	0.783605	-0.17045	2.43505	0.127449	0.400253	-0.0213271	0.0383497	0.84585	0.946812	-0.359737	10.9019	0.00218455	0.0222902	-0.316318	8.45271	0.00622172	0.0486251	-0.0643783	0.343661	0.561403	0.77119	no	no	no	no	no	no	no	no
Zm00001d003331	0.103582	0.0219942	0.882935	0.998336	0.149658	0.0450821	0.833058	0.987521	0.896306	1.38384	0.247213	0.472617	0.415433	0.345886	0.560144	0.836437	-1.93673	3.91435	0.0556113	0.181243	0.0658819	0.0119235	0.913658	1	-0.57296	0.489182	0.488813	0.739838	-0.229787	0.101212	0.752229	0.911707	no	no	no	no	no	no	no	no
Zm00001d032798	0.171214	1.40505	0.243691	0.467208	-0.180125	1.31589	0.258942	0.510082	-0.116142	0.56982	0.455269	0.686214	-0.549233	14.7992	0.000473022	0.012422	-0.0418069	0.0913598	0.764205	0.898412	0.0287939	0.0446956	0.833764	0.965143	-0.274242	3.8575	0.0573269	0.206396	0.309002	4.58653	0.0391044	0.13559	no	no	no	no	no	no	no	no
Zm00001d001871	-0.321396	4.26034	0.0463189	0.153643	-0.291182	2.77301	0.104597	0.286975	-0.254071	2.26656	0.140967	0.326212	-0.352043	5.22368	0.02831	0.166663	-0.39271	6.68482	0.0139455	0.0723124	0.0913004	0.361776	0.551312	0.769622	0.231259	2.1859	0.148027	0.372115	0.610573	12.7259	0.00104786	0.00906757	no	no	no	no	no	no	no	no
Zm00001d032792	0	0	1	1	5.12548e-15	0	1	1	5.12548e-15	0	1	1	-5.12548e-15	0	1	1	-0.498031	0.824207	0.382131	0.608067	-1.85004	1.32189	0.273036	0.504796	-5.12548e-15	0	1	1	-5.12548e-15	0	1	1	no	no	no	no	no	no	no	no
Zm00001d032790	0.277625	3.13415	0.085186	0.23412	-0.299956	2.81651	0.102011	0.282507	-0.468015	7.36604	0.0101589	0.049188	-0.340264	4.86158	0.0339741	0.185913	-0.17088	1.23614	0.273629	0.499362	-0.532625	11.5624	0.00166743	0.0188633	-0.534534	11.2969	0.00185762	0.0216162	-0.608271	14.713	0.000488534	0.00500122	no	no	no	no	no	no	no	no
Zm00001d032797	0.615169	1.38073	0.247734	0.472214	-0.664017	0.963199	0.33297	0.591734	0.0521339	0.00887906	0.925453	1	-0.252692	0.228105	0.635836	0.882026	0.689829	1.43181	0.239336	0.459399	0.728579	2.53461	0.120169	0.301912	0.266128	0.293792	0.59116	0.818165	0.574166	0.291503	0.592603	0.797411	no	no	no	no	no	no	no	no
Zm00001d032796	-0.68481	1.37063	0.254947	0.480465	5.12548e-15	0	1	1	0.59214	0.513378	0.481651	0.708572	-5.12548e-15	0	1	1	0	0	1	1	-0.0187714	0.000313108	0.986051	1	0.0267134	0.000660622	0.97974	1	-5.12548e-15	0	1	1	no	no	no	no	no	no	no	no
Zm00001d032795	-0.425663	0.0896883	0.766306	0.926395	-0.599327	0.464733	0.499808	0.749047	1.17829	2.43789	0.127235	0.304319	0.129985	0.0295171	0.864558	0.996109	-0.610441	0.53903	0.467618	0.685942	0.423964	0.25203	0.618724	0.822594	-0.00968969	0.000138245	0.990684	1	2.19109	8.04581	0.00746023	0.0407502	no	no	no	no	no	no	no	yes
Zm00001d032794	-0.207695	0.120191	0.730857	0.90236	-0.591315	1.06319	0.309405	0.567127	-0.712226	1.01795	0.319778	0.556855	-0.740295	1.52926	0.224277	0.538918	-0.933571	0.994399	0.325364	0.553731	0.342404	0.250464	0.619812	0.823158	-0.111625	0.0500706	0.824213	0.967477	1.28489	3.26686	0.0791038	0.221995	no	no	no	no	no	no	no	no
Zm00001d038539	-1.66056	3.78411	0.0596292	0.184098	-0.451019	0.312312	0.579745	0.815485	-1.65917	4.67859	0.0372986	0.128669	-0.889779	1.64976	0.207244	0.517408	0.6344	1.29169	0.26329	0.488514	0.419493	0.617173	0.43727	0.671829	0.322432	0.340077	0.563441	0.797402	0.204375	0.098507	0.755451	0.913703	no	no	no	no	no	no	no	no
Zm00001d038538	-1.1254	44.5812	8.99189e-08	7.93848e-06	-0.126745	0.458255	0.502793	0.751586	0.68202	12.8077	0.0010147	0.00854675	-0.334092	3.94998	0.0545652	0.247167	-0.748395	19.9572	7.62526e-05	0.00217495	-0.428929	6.55244	0.0148447	0.0781844	-0.193273	1.30678	0.260567	0.519692	-0.107682	0.411795	0.525149	0.741786	yes	no	no	no	no	no	no	no
Zm00001d022480	0.378119	2.25114	0.142286	0.329682	0.149	0.271117	0.60579	0.836142	-0.182053	0.452563	0.50544	0.728764	-0.52157	4.68497	0.0371768	0.19666	-0.255861	1.01294	0.320955	0.549398	0.24373	1.00999	0.321652	0.557271	-0.0249778	0.0104993	0.918959	1	-0.178205	0.51566	0.47736	0.701296	no	no	no	no	no	no	no	no
Zm00001d038531	0.339809	19.3971	9.20931e-05	0.00158739	0.0239719	0.0769045	0.783132	0.956757	-0.0142504	0.0276484	0.868874	0.985782	0.27019	12.1186	0.00133309	0.0243807	0.30558	15.5743	0.000354828	0.00607956	0.106111	1.89296	0.177418	0.387503	0.0594572	0.602961	0.442552	0.701509	0.0593583	0.582147	0.450472	0.677862	no	no	no	no	no	no	no	no
Zm00001d038530	-0.0394298	0.0615839	0.805428	0.950189	-0.0622877	0.11711	0.734192	0.925214	-0.20924	1.2353	0.273789	0.504799	-0.0234594	0.0193693	0.890093	1	0.10057	0.388419	0.537083	0.742466	-1.09081	37.9345	4.361e-07	8.866e-05	-0.213332	1.63912	0.208681	0.457449	-0.452371	7.38858	0.0100542	0.0508504	no	no	no	no	no	yes	no	no
Zm00001d038532	0.253701	1.74333	0.195562	0.405574	0.604856	8.02203	0.00772228	0.0504741	0.925637	17.5479	0.000188539	0.00230455	0.776506	15.5864	0.000377142	0.0106113	0.792143	17.3113	0.000204659	0.00422428	0.961425	25.3824	1.54385e-05	0.000925897	0.710726	13.9647	0.000685486	0.0108211	0.59285	9.37269	0.00429038	0.0268898	no	no	no	no	no	no	no	no
Zm00001d038535	0.191814	4.1033	0.050305	0.163179	0.222695	4.4826	0.0412592	0.155996	-0.0752746	0.509908	0.47981	0.707133	-0.0802902	0.721723	0.401226	0.714963	0.0839369	0.790521	0.379879	0.605914	0.421958	19.9257	7.70623e-05	0.00267414	0.28155	8.87113	0.00517477	0.0431415	0.210442	4.95272	0.0324404	0.118391	no	no	no	no	no	no	no	no
Zm00001d038534	-1.31597	1.82542	0.188403	0.39541	-4.10056	2.17491	0.152381	0.368387	4.35663	2.56026	0.121759	0.295835	-5.12548e-15	0	1	1	1.92322	0.582507	0.452256	0.67245	0.585383	0.331798	0.569595	0.784367	4.48829	3.80194	0.0621428	0.217475	-0.989148	0.306879	0.584373	0.790581	no	no	no	no	no	no	no	no
Zm00001d038537	0.325344	7.67025	0.00884007	0.0466751	0.313454	5.78422	0.0214685	0.101227	1.07166	59.243	4.24865e-09	5.26629e-07	0.168052	1.81827	0.185991	0.489135	0.191343	2.59721	0.115836	0.290816	0.295167	5.9378	0.019924	0.0944623	0.218047	3.28727	0.0782125	0.25109	0.677482	32.5647	1.74771e-06	5.33051e-05	no	no	yes	no	no	no	no	no
Zm00001d038536	-0.320382	10.4319	0.00265528	0.0191621	-0.0361304	0.105969	0.746676	0.933024	0.0287591	0.0676625	0.796262	0.943794	-0.156805	2.50318	0.122415	0.390788	0.0620308	0.392071	0.535186	0.740893	-0.27028	7.38339	0.0100782	0.0607122	-0.0339685	0.117787	0.733455	0.914767	0.0676422	0.461658	0.501221	0.721807	no	no	no	no	no	no	no	no
Zm00001d003418	4.38183	4.14597	0.0496326	0.161573	0.272051	0.091103	0.764629	0.944309	1.25458	1.81257	0.187162	0.394725	0.547654	0.527302	0.472743	0.771304	-0.0513316	0.00331617	0.954417	1	0.219308	0.0766384	0.783592	0.932753	0.728784	0.637159	0.430316	0.690917	-1.50557	2.46718	0.125564	0.302807	no	no	no	no	no	no	no	no
Zm00001d003419	-0.0564992	0.00726761	0.932597	1	4.06551	4.05841	0.0524763	0.182712	0.66683	0.628899	0.433638	0.667109	-0.439162	0.309077	0.582139	0.850843	-0.432293	0.195657	0.661245	0.8315	2.66419	1.69065	0.202863	0.421025	0.463921	0.489362	0.489299	0.740243	-0.705265	0.236789	0.629872	0.825349	no	no	no	no	no	no	no	no
Zm00001d034437	0.0806157	0.00224661	0.962523	1	2.30686	1.38352	0.249137	0.497637	3.25929	2.52894	0.122697	0.297343	-0.122012	0.0595521	0.808936	0.972166	0.190467	0.0236788	0.878778	0.965246	-3.14322	3.1919	0.0845389	0.241266	-1.83355	0.977497	0.331054	0.596262	-0.490039	0.906942	0.348854	0.581698	no	no	no	no	no	no	no	no
Zm00001d034432	0.093098	1.11829	0.297372	0.529553	0.325159	11.2011	0.00193176	0.0190096	0.45759	20.8086	5.74615e-05	0.000914543	0.298638	11.5175	0.0016981	0.0283364	0.0814389	0.855585	0.361172	0.588897	0.198392	5.06577	0.0306423	0.124465	0.33027	13.9341	0.000656023	0.0104896	0.298002	11.48	0.00172417	0.0132874	no	no	no	no	no	no	no	no
Zm00001d003411	-0.243332	0.691599	0.411135	0.646516	-0.170359	0.222643	0.639897	0.860479	-0.206399	0.521146	0.475043	0.70279	0.549466	4.97867	0.0320178	0.17946	0.427584	2.841	0.100588	0.26557	0.168692	0.416284	0.522912	0.746008	0.00360505	0.000207466	0.988588	1	0.0392054	0.0256964	0.873545	0.983572	no	no	no	no	no	no	no	no
Zm00001d034438	0.46535	7.43817	0.00982809	0.0504561	0.116362	0.340076	0.563442	0.801911	-0.119988	0.424483	0.51887	0.739751	-0.0341638	0.0423041	0.838206	0.984884	0.459149	7.10879	0.0114396	0.0627859	0.272518	2.65998	0.111672	0.287391	0.108894	0.413099	0.524497	0.76767	0.00828136	0.00248237	0.96054	1	no	no	no	no	no	no	no	no
Zm00001d003415	0.267087	3.40016	0.0734811	0.211267	0.110274	0.468999	0.497859	0.747892	0.220216	1.95577	0.170572	0.37085	0.0975748	0.247084	0.622176	0.874269	0.362365	6.19686	0.0175847	0.0845029	0.362094	6.28047	0.0168945	0.0848367	0.0847294	0.357991	0.553392	0.790072	0.15876	1.25888	0.269334	0.495524	no	no	no	no	no	no	no	no
Zm00001d047469	0.25713	9.28623	0.00432033	0.0275131	0.0116967	0.0151266	0.902803	1	0.0891073	0.880862	0.354256	0.5923	-0.229319	7.14333	0.011258	0.0945811	0.26331	9.63904	0.0037125	0.029536	0.157789	3.36312	0.0749972	0.223243	-0.13823	2.65089	0.112264	0.314287	0.159057	3.37786	0.0743895	0.212283	no	no	no	no	no	no	no	no
Zm00001d047461	0.496287	16.7902	0.000228273	0.00312997	-0.0661561	0.239866	0.627291	0.851408	-0.271778	4.06249	0.051402	0.161105	-0.0547323	0.204833	0.653579	0.891265	0.228721	3.56655	0.0670801	0.204796	-0.665735	30.3518	3.20296e-06	0.000355155	-0.15804	1.7076	0.199631	0.445047	-0.135174	1.25183	0.270656	0.49713	no	no	no	no	no	no	no	no
Zm00001d047463	-0.276187	2.00949	0.164965	0.363147	0.443254	3.5132	0.0690622	0.219815	-0.191902	0.704341	0.4069	0.641974	-0.130402	0.427867	0.517219	0.805648	0.0549254	0.0713175	0.790961	0.914625	0.568063	6.08893	0.018521	0.0901272	0.136132	0.489068	0.488863	0.739838	-0.414759	4.51133	0.0406508	0.138962	no	no	no	no	no	no	no	no
Zm00001d047462	0.45554	18.4466	0.000127494	0.00203753	0.151193	1.66842	0.204749	0.440861	0.476476	15.947	0.000309557	0.00342346	0.380191	13.17	0.000880713	0.0184527	0.174377	2.68456	0.110088	0.281491	0.128683	1.45202	0.23611	0.462238	0.127123	1.46546	0.233997	0.48773	0.1105	1.11446	0.298189	0.527503	no	no	no	no	no	no	no	no
Zm00001d047464	-0.0549042	0.253516	0.617695	0.820909	-0.468896	14.3844	0.00055286	0.00779437	-0.199743	2.69668	0.109316	0.275741	-0.00434744	0.00158119	0.968502	1	-0.167276	2.35032	0.134049	0.319417	-0.324698	8.79718	0.00534511	0.0404164	-0.468204	18.2261	0.000137615	0.00359563	-0.0931286	0.725996	0.399849	0.631432	no	no	no	no	no	no	no	no
Zm00001d047467	0.602463	0.382837	0.593394	0.802907	-0.601519	7.59838	0.00913412	0.0567429	-0.39703	3.39503	0.0736887	0.208784	-0.154313	0.631623	0.431999	0.739642	-0.109681	0.327622	0.570641	0.768312	-0.44321	5.34749	0.0266167	0.1141	-0.40589	4.36296	0.0439027	0.17355	-0.427539	4.72826	0.0363622	0.128644	no	no	no	no	no	no	no	no
Zm00001d047466	0.0158928	0.018402	0.892855	1	-0.169141	1.68028	0.203183	0.438976	0.0475683	0.131824	0.718684	0.892429	0.141	1.40701	0.243368	0.560642	-0.00671274	0.00329522	0.954543	1	-0.0784143	0.445296	0.508857	0.734647	0.00460538	0.00153252	0.96899	1	-0.16114	1.8095	0.18703	0.39477	no	no	no	no	no	no	no	no
Zm00001d046337	0	0	1	1	5.12548e-15	0	1	1	5.12548e-15	0	1	1	-0.442171	0.266072	0.611693	0.868148	-0.148676	0.0542561	0.818208	0.930623	-5.12548e-15	0	1	1	2.78036	3.23026	0.0875653	0.269128	-0.0115848	0.000470888	0.982905	1	no	no	no	no	no	no	no	no
Zm00001d047912	0.133664	4.38303	0.0434464	0.14677	-0.175634	6.00911	0.0192482	0.0939829	-0.326914	21.3721	4.77717e-05	0.000785747	0.0108007	0.0282728	0.867416	0.997013	-0.11208	3.10103	0.0867851	0.241865	0.0702474	1.21561	0.277582	0.509792	-0.165186	6.70791	0.0137948	0.0816099	-0.149845	5.48612	0.0248504	0.0983352	no	no	no	no	no	no	no	no
Zm00001d046332	0.452626	3.14917	0.0844721	0.232802	0.881999	10.7253	0.00235005	0.0219118	0.184494	0.462044	0.501043	0.724683	0.321503	1.61561	0.211904	0.522808	-0.27245	1.2947	0.262743	0.487829	0.898463	12.6316	0.0010875	0.0143341	0.58212	5.76919	0.0216265	0.109638	0.0536659	0.0496029	0.825022	0.954909	no	no	no	no	no	no	no	no
Zm00001d041102	0.543861	1.24275	0.274842	0.50356	5.12548e-15	0	1	1	-2.35222	3.06404	0.142584	0.328757	0.360373	0.412466	0.526178	0.81266	-0.0488516	0.0116553	0.948453	1	-0.327158	0.468207	0.49969	0.726421	-5.12548e-15	0	1	1	0.556037	0.941283	0.340626	0.572973	no	no	no	no	no	no	no	no
Zm00001d041108	0.0175736	0.050226	0.823945	0.962651	-0.194732	4.87606	0.0337252	0.136202	-0.229359	6.88832	0.0126759	0.0578872	-0.0974382	1.53461	0.223485	0.537891	0.0238838	0.0925594	0.76271	0.89747	-0.266764	11.5381	0.00168398	0.0189688	-0.256103	10.644	0.00243065	0.0257244	-0.0408706	0.270506	0.606195	0.807913	no	no	no	no	no	no	no	no
Zm00001d004821	0.176161	3.24668	0.0799962	0.224256	0.183023	2.83112	0.101159	0.280889	-0.140771	1.67388	0.204027	0.417138	0.138948	2.02685	0.1632	0.456802	0.311965	10.196	0.00293141	0.0251143	0.272385	7.7881	0.00837971	0.0539071	0.259652	7.06533	0.0116726	0.0731617	0.139609	2.04369	0.16151	0.358997	no	no	no	no	no	no	no	no
Zm00001d004822	1.9772	6.50114	0.0152097	0.0692708	0.457602	0.128666	0.721926	0.918352	0.600092	0.955433	0.334901	0.572259	-0.314892	0.128482	0.722117	0.929623	0.420814	0.58681	0.448678	0.669386	0.293179	0.253423	0.617759	0.821801	-1.8669	5.25448	0.0278781	0.129576	0.640724	1.65685	0.206291	0.419925	no	no	no	no	no	no	no	no
Zm00001d047916	0.221491	0.379629	0.541701	0.762456	-0.232073	0.274466	0.603581	0.833968	-0.150725	0.144025	0.706555	0.884637	-0.103341	0.091188	0.76442	0.951014	-0.200611	0.423848	0.519181	0.728179	0.738983	4.67667	0.0373352	0.141643	1.22108	9.52473	0.00389876	0.0354815	-0.493867	2.57686	0.117225	0.28862	no	no	no	no	no	no	yes	no
Zm00001d045822	0.871676	2.03787	0.164977	0.363147	5.12548e-15	0	1	1	-0.205732	0.22021	0.642676	0.838238	-0.168248	0.190634	0.665888	0.898514	0	0	1	1	-0.956993	1.07608	0.308848	0.543722	-5.47636	11.7948	0.00194704	0.0221901	-0.570204	0.639425	0.430952	0.660942	no	no	no	no	no	no	yes	no
Zm00001d031655	-0.170643	0.832524	0.36782	0.604568	0.216758	1.0768	0.30657	0.5643	0.302987	2.01785	0.164356	0.362309	0.399886	4.29047	0.0458034	0.222609	-0.111746	0.372592	0.54556	0.749238	0.151103	0.666723	0.41975	0.654516	0.041954	0.0501775	0.824064	0.967477	-0.168406	0.827679	0.369202	0.60101	no	no	no	no	no	no	no	no
Zm00001d045826	0	0	1	1	5.12548e-15	0	1	1	2.40995	1.19769	0.290196	0.524413	-5.12548e-15	0	1	1	0	0	1	1	0.4088	0.17171	0.68417	0.869086	-5.12548e-15	0	1	1	-0.32381	0.211817	0.65162	0.842244	no	no	no	no	no	no	no	no
Zm00001d045825	0.385129	21.4354	4.67965e-05	0.000952154	-0.240889	6.62272	0.0143598	0.0771732	-0.196893	4.56988	0.039441	0.133704	0.0789158	0.894377	0.350635	0.67104	0.249422	8.95118	0.00499689	0.0360305	0.148075	3.17316	0.0833452	0.239037	-0.143598	2.95638	0.0941773	0.281886	0.405364	23.1996	2.65998e-05	0.000482436	no	no	no	no	no	no	no	no
Zm00001d042536	7.82792e-05	4.61467e-07	0.999462	1	0.529864	17.6024	0.000171122	0.00344781	0.244388	3.62378	0.0650244	0.190939	-0.450254	15.4271	0.00037459	0.0105814	-0.232105	4.12871	0.049635	0.168024	0.220791	3.73627	0.0611851	0.196233	0.36554	10.17	0.00296368	0.0294448	0.621414	29.2518	4.36343e-06	0.000112491	no	no	no	no	no	no	no	no
Zm00001d053239	0.388846	21.6895	4.3089e-05	0.00089165	0.0835268	0.806428	0.37518	0.634196	-0.0593563	0.407695	0.527206	0.746526	-0.0329477	0.156293	0.694939	0.914583	0.269681	10.4727	0.00261043	0.023291	0.176799	4.50885	0.0407029	0.149763	0.150883	3.27772	0.078628	0.25202	0.223093	7.15325	0.0112063	0.0549379	no	no	no	no	no	no	no	no
Zm00001d028653	-0.0784851	0.805774	0.375371	0.611986	-0.0901222	0.845925	0.363865	0.623228	-0.139221	2.04049	0.161829	0.358505	-0.172619	3.8926	0.0562611	0.251412	-0.179421	4.20885	0.047586	0.163482	-0.0795235	0.826863	0.369264	0.605212	-0.269278	9.46568	0.00399887	0.0361169	0.0532207	0.370429	0.546614	0.759437	no	no	no	no	no	no	no	no
Zm00001d006549	0.84631	13.8156	0.000686441	0.0069834	0.0602512	0.0600588	0.807803	0.972636	-0.419584	2.4969	0.122869	0.29762	0.0598247	0.0562943	0.813805	0.974464	0.273454	1.47645	0.232286	0.45129	-0.858199	11.9759	0.00141139	0.0169718	-0.0662113	0.0784112	0.781074	0.944322	-0.213908	0.90277	0.348412	0.581305	no	no	no	no	no	no	no	no
Zm00001d039667	0.368477	0.30952	0.58164	0.794773	1.91137	2.38704	0.13166	0.334663	-0.167604	0.0967758	0.757645	0.918017	-0.485435	0.416906	0.522845	0.809727	-0.417747	0.266611	0.608977	0.796738	2.50702	7.14638	0.0114822	0.0662094	4.01193	5.48698	0.0251896	0.121358	-0.510704	0.187999	0.667343	0.852417	no	no	no	no	no	no	no	no
Zm00001d039664	0.102082	1.19149	0.282322	0.512007	0.095543	0.85326	0.361818	0.621336	-0.14113	1.84467	0.182904	0.388283	0.0942029	1.01217	0.321137	0.642481	-0.0498822	0.285011	0.596736	0.787358	0.279781	9.01057	0.00486914	0.0380041	0.101497	1.1734	0.285948	0.548997	-0.00879307	0.00877146	0.925905	1	no	no	no	no	no	no	no	no
Zm00001d010987	0.163738	1.71008	0.199312	0.410549	0.358059	6.60834	0.0144576	0.077611	0.843643	34.4914	1.0486e-06	4.05161e-05	-0.309094	6.06802	0.0187086	0.129641	-0.38765	9.53984	0.00387357	0.0303673	0.300223	5.7357	0.0219831	0.100816	0.176186	1.97917	0.168102	0.402073	0.109749	0.765901	0.387323	0.618958	no	no	no	no	no	no	no	no
Zm00001d006545	0	0	1	1	5.12548e-15	0	1	1	5.12548e-15	0	1	1	-0.0197098	0.00134212	0.992715	1	-1.75926	1.27098	0.282	0.507971	-5.12548e-15	0	1	1	-5.12548e-15	0	1	1	-5.12548e-15	0	1	1	no	no	no	no	no	no	no	no
Zm00001d044850	-2.64239	1.15	0.292455	0.524304	5.12548e-15	0	1	1	2.68772	4.56565	0.0412469	0.137745	-1.11049	0.699446	0.409857	0.722938	2.10796	1.38694	0.248566	0.470972	0.412312	0.13186	0.719163	0.893598	0.330313	0.120598	0.730913	0.913214	4.45274	4.36075	0.0457324	0.151067	no	no	no	no	no	no	no	no
Zm00001d035741	0.351765	10.9397	0.00215077	0.0164158	0.205787	3.03109	0.090274	0.261074	0.211876	3.32323	0.076669	0.214598	-0.185053	3.16022	0.0839509	0.315729	0.300705	7.17167	0.0111113	0.0615289	-0.0553056	0.257788	0.614758	0.819968	-0.00131498	0.00015273	0.990208	1	0.575515	27.7695	6.67776e-06	0.000157003	no	no	no	no	no	no	no	no
Zm00001d035748	-0.195086	0.0571042	0.826479	0.963744	-1.58622	2.03736	0.193436	0.426824	0.179147	0.575757	0.453569	0.684651	0.0200916	0.00902144	0.924926	1	0.35238	2.79404	0.104431	0.27176	0.382175	3.33783	0.0771056	0.226973	0.554037	1.05966	0.326032	0.591308	-5.12548e-15	0	1	1	no	no	no	no	no	no	no	no
Zm00001d040275	-0.513413	1.42393	0.240608	0.463968	0.24065	0.279334	0.6004	0.831933	-0.91903	4.75559	0.0358582	0.125005	-0.0486995	0.0158317	0.900575	1	0.482007	1.62737	0.210284	0.42355	0.854483	5.49549	0.0247357	0.108848	0.265894	0.459654	0.502145	0.750264	-0.0879562	0.06252	0.803986	0.943102	no	no	no	no	no	no	no	no
Zm00001d010154	0.877531	0.33963	0.566025	0.782162	5.12548e-15	0	1	1	5.12548e-15	0	1	1	0.257253	0.655844	0.426786	0.736085	3.6312	12.2859	0.00202057	0.019524	-5.12548e-15	0	1	1	0.156588	0.24776	0.623643	0.842475	-5.12548e-15	0	1	1	no	no	no	no	yes	no	no	no
Zm00001d040276	0.154969	2.25982	0.141542	0.328615	-0.26945	5.41359	0.025758	0.114305	-0.12197	1.19573	0.281482	0.514515	-0.193291	3.68896	0.0627682	0.268656	0.00514595	0.00254182	0.960071	1	0.390322	15.2557	0.000399087	0.00741969	-0.0524568	0.27366	0.604111	0.828254	0.00689683	0.00473646	0.945514	1	no	no	no	no	no	no	no	no
Zm00001d010151	0	0	1	1	5.12548e-15	0	1	1	5.12548e-15	0	1	1	0.363413	0.290092	0.595621	0.859494	-0.00997357	0.000101441	0.992056	1	-1.05605	1.18504	0.288224	0.521456	0.858515	0.669261	0.422165	0.683743	-5.12548e-15	0	1	1	no	no	no	no	no	no	no	no
Zm00001d040270	0.276821	10.9466	0.00214459	0.0163928	0.0635266	0.462645	0.500767	0.749757	0.21742	5.36161	0.0264307	0.0996964	0.0916763	1.19142	0.282337	0.603591	0.216962	6.70847	0.0137912	0.0717649	0.150777	3.23239	0.080635	0.233897	0.0755979	0.812915	0.373287	0.638474	-0.000289628	1.19439e-05	0.997262	1	no	no	no	no	no	no	no	no
Zm00001d049059	-0.298758	5.10868	0.0300259	0.112863	0.397392	7.38078	0.0101128	0.0606261	0.328501	4.85301	0.0341617	0.120556	0.0991265	0.566209	0.456719	0.759525	0.0442753	0.112946	0.738789	0.881913	-0.15002	1.18236	0.284186	0.516786	-0.564241	18.1295	0.000143555	0.00371327	0.443498	11.2705	0.00188583	0.0142047	no	no	no	no	no	no	no	no
Zm00001d040278	0.676037	27.2502	7.77072e-06	0.000242986	-0.151624	1.11614	0.297831	0.554731	0.276985	3.69569	0.0625403	0.185917	0.296245	5.31771	0.0270136	0.162071	0.44147	11.6212	0.00162821	0.0168858	-0.0199513	0.0242369	0.877158	0.991189	-0.0322773	0.0633596	0.802702	0.955962	-0.0312399	0.0594276	0.808795	0.945356	no	no	no	no	no	no	no	no
ZeamMp155	0.905707	3.17181	0.0834082	0.230855	-0.0979101	0.0143663	0.905265	1	0.863695	1.67187	0.204292	0.417449	0.445804	1.0005	0.323904	0.645225	-1.24121	6.05062	0.0188663	0.0882858	0.290407	0.348463	0.558694	0.775957	-1.1876	4.93343	0.0327585	0.14348	0.909013	2.42806	0.12798	0.307025	no	no	no	no	no	no	no	no
Zm00001d015315	0	0	1	1	5.12548e-15	0	1	1	-0.000555365	1.75965e-06	0.998954	1	-4.35236	2.94276	0.101171	0.348924	-3.71522	2.02753	0.169348	0.369497	1.19184	1.02193	0.323714	0.559493	2.02369	2.88648	0.104283	0.300077	-5.12548e-15	0	1	1	no	no	no	no	no	no	no	no
Zm00001d004362	0	0	1	1	-1.38869	5.88606	0.0228767	0.105288	5.12548e-15	0	1	1	0.884224	3.11506	0.0898888	0.327069	-0.996848	5.51503	0.0271385	0.113003	0.33337	0.64174	0.430692	0.665517	-0.425354	1.09014	0.306515	0.570774	-5.12548e-15	0	1	1	no	no	no	no	no	no	no	no
ZeamMp157	0.207689	0.177615	0.675952	0.86431	-1.06031	2.37629	0.131985	0.335215	-0.861057	2.07948	0.157985	0.352544	-0.371655	0.524166	0.473776	0.772194	-0.714589	2.10853	0.155191	0.350349	-0.0217481	0.0020299	0.964314	1	0.410637	0.645769	0.426934	0.688158	-1.40199	5.51809	0.0244614	0.0972554	no	no	no	no	no	no	no	no
Zm00001d007784	-0.0930941	1.11759	0.297521	0.52959	0.253388	6.90212	0.0125944	0.0706449	0.0721371	0.533352	0.469954	0.69857	-0.293488	11.0963	0.00201654	0.0314329	-0.0121361	0.0192315	0.890482	0.971766	-0.091541	1.06307	0.309432	0.544348	0.0214586	0.0613984	0.805715	0.957784	-0.300547	11.0354	0.00206769	0.0152592	no	no	no	no	no	no	no	no
ZeamMp156	0.79871	0.955813	0.334806	0.571152	0.37165	0.053362	0.818629	0.979182	1.99202	2.61999	0.114305	0.283389	0.580166	0.957633	0.334352	0.655588	-1.79694	5.53732	0.0242306	0.104824	0.0629478	0.00855717	0.926813	1	-0.548343	0.344931	0.560684	0.795323	-1.46806	1.92583	0.173795	0.376	no	no	no	no	no	no	no	no
Zm00001d007437	0.315633	0.397988	0.532138	0.754238	-0.455191	0.641628	0.428408	0.684763	0.343407	0.554692	0.461269	0.691598	0.378665	0.522519	0.474467	0.772839	0.414224	1.0503	0.312314	0.540837	0.303608	0.998119	0.324473	0.560185	0.285974	0.895628	0.350302	0.616114	0.491656	1.02401	0.318362	0.549574	no	no	no	no	no	no	no	no
Zm00001d010489	-0.0255988	0.010775	0.917924	1	-0.224709	0.0306783	0.861979	1	0.10781	0.158027	0.693416	0.876364	0.344259	0.567608	0.456295	0.759152	-0.165208	0.31065	0.580861	0.775513	0.129428	0.285856	0.5963	0.806272	0.386272	0.3344	0.566816	0.800131	-0.0748397	0.0917982	0.763713	0.919173	no	no	no	no	no	no	no	no
Zm00001d010488	0.136703	2.38369	0.131404	0.312986	-0.110401	1.23748	0.273372	0.526984	-0.161003	2.66782	0.111163	0.278612	-0.108306	1.48299	0.231275	0.547917	0.189591	4.61576	0.0385208	0.142376	0.00455108	0.00266079	0.959148	1	-0.116282	1.72767	0.19707	0.441481	0.0790279	0.797527	0.377799	0.609314	no	no	no	no	no	no	no	no
Zm00001d010482	0	0	1	1	-0.905466	8.50421	0.0102019	0.0609882	0.0501055	0.0266099	0.872489	0.987966	-0.161682	0.350692	0.562105	0.837735	0	0	1	1	-5.12548e-15	0	1	1	-5.12548e-15	0	1	1	-5.12548e-15	0	1	1	no	no	no	no	no	no	no	no
Zm00001d010481	-1.05914	7.79271	0.00836224	0.0447876	-0.131031	0.111108	0.740831	0.929578	-0.348266	0.902356	0.348521	0.586637	0.204865	0.369116	0.547322	0.827136	0.613191	2.76896	0.104841	0.272575	0.637738	3.40647	0.0732262	0.220197	0.789392	4.9902	0.0318319	0.140996	0.0621976	0.0334154	0.855987	0.973228	yes	no	no	no	no	no	no	no
Zm00001d010480	-0.664023	23.8519	2.16865e-05	0.000533351	-0.147034	0.93503	0.340048	0.599414	0.14181	0.891118	0.351503	0.589128	0.0717132	0.272829	0.604658	0.864898	-0.148435	1.19126	0.282369	0.508486	-0.458548	11.7616	0.00153845	0.0179933	0.0614373	0.203533	0.654606	0.863262	0.59388	18.7914	0.000113221	0.00154423	no	no	no	no	no	no	no	no
Zm00001d045171	-0.0870744	0.385134	0.5388	0.759962	-0.318959	4.10024	0.0503864	0.178149	-0.3902	6.3658	0.0162203	0.0695399	0.0648425	0.21084	0.648886	0.889012	0.163187	1.38217	0.247492	0.469612	-0.0398497	0.0822199	0.775965	0.927936	-0.416096	8.88587	0.00514151	0.0429564	0.0889622	0.401208	0.530493	0.745698	no	no	no	no	no	no	no	no
Zm00001d045174	-0.44136	3.86238	0.0572795	0.178964	0.322584	1.82266	0.185583	0.415763	-0.691176	8.50225	0.00612401	0.0336951	-0.460425	4.52796	0.0403952	0.206418	-0.271175	1.58235	0.216673	0.431463	0.495355	5.30993	0.0271979	0.115723	0.0357975	0.027746	0.868657	0.990351	0.168933	0.61585	0.437824	0.666926	no	no	no	no	no	no	no	no
Zm00001d001700	0.0584178	0.0667921	0.797546	0.945787	0.61186	6.0673	0.0187151	0.0920545	0.0867346	0.0544128	0.827005	0.961803	0.392468	3.20932	0.0816789	0.311095	0.252282	1.59349	0.214991	0.429705	0.599563	7.06879	0.0116539	0.0668263	0.847308	16.926	0.000217465	0.00492603	0.177949	0.689339	0.411893	0.643172	no	no	no	no	no	no	no	no
Zm00001d045176	0.20661	4.99545	0.0317476	0.117552	0.207368	4.03471	0.0521635	0.182073	0.151974	2.10457	0.155568	0.348849	0.167221	3.23994	0.0802969	0.308475	0.0787429	0.710635	0.404831	0.628975	-0.275988	8.73377	0.00549598	0.0411376	0.02682	0.0831544	0.774731	0.940499	-0.124533	1.7801	0.190564	0.399666	no	no	no	no	no	no	no	no
Zm00001d045179	-0.00634125	0.00271891	0.958705	1	0.061305	0.194859	0.661558	0.87586	-0.396843	8.57658	0.00588995	0.0327386	-0.445111	12.9824	0.000947572	0.0192579	-0.0340511	0.0782001	0.781361	0.909504	-0.469422	15.1568	0.000413992	0.00758651	-0.259881	4.47496	0.0414228	0.167137	-0.265483	4.62125	0.0384122	0.133939	no	no	no	no	no	no	no	no
Zm00001d001709	0	0	1	1	0.0436978	0.0641071	0.801749	0.96905	0.355243	2.51294	0.122813	0.297554	-0.168299	0.0967032	0.815577	0.975238	0.171724	1.21765	0.278104	0.504243	0.0121239	0.00617345	0.937866	1	0.114155	0.570109	0.455773	0.712229	-0.154161	0.963555	0.333704	0.566022	no	no	no	no	no	no	no	no
Zm00001d005017	-0.466812	0.553424	0.462561	0.694011	-3.22288	3.25043	0.0811999	0.243513	0.649934	1.50285	0.229527	0.45022	-5.12548e-15	0	1	1	0.194375	0.123802	0.727344	0.874415	-0.559561	0.711658	0.4054	0.641437	1.03747	4.84297	0.0353887	0.151467	-0.989387	2.9065	0.0982942	0.257212	no	no	no	no	no	no	no	no
Zm00001d005012	0.29786	5.67266	0.0226717	0.0922088	-0.36677	6.64504	0.0142094	0.0766575	-0.178473	1.63098	0.209791	0.424874	-0.143122	1.30605	0.260698	0.578981	0.282085	4.74336	0.0360827	0.136351	-0.141428	1.17825	0.28497	0.517642	-0.321656	6.90105	0.0126007	0.0770034	0.318255	5.40998	0.0258041	0.101	no	no	no	no	no	no	no	no
Zm00001d005013	0.351898	6.23914	0.017232	0.0757349	0.103821	0.44915	0.50704	0.755138	-0.030032	0.0365741	0.849416	0.974444	-0.117974	0.694158	0.410279	0.723111	0.255182	3.01678	0.0910073	0.249746	-0.0309278	0.0466482	0.830228	0.963101	-0.110432	0.653153	0.424327	0.686025	0.142202	0.910986	0.346255	0.579068	no	no	no	no	no	no	no	no
Zm00001d005010	0.655545	0.632308	0.4502	0.682657	-0.0902537	0.0191617	0.89068	1	-0.902269	2.97348	0.0932674	0.247002	0.0488517	0.00746767	0.94462	1	1.14685	2.82652	0.101426	0.266907	1.383	4.89943	0.0333277	0.131579	2.61372	10.0498	0.00311774	0.0305253	2.17091	18.1521	0.000141198	0.001854	no	no	no	no	no	no	yes	yes
Zm00001d044880	0.283921	6.56313	0.0147698	0.0678253	0.304954	6.16291	0.0178736	0.0893335	0.383685	9.55574	0.00384726	0.0237725	0.0855044	0.58964	0.447595	0.752214	0.0328292	0.0882805	0.768092	0.900895	0.252889	5.26718	0.027702	0.117112	0.215482	3.75643	0.060524	0.21388	0.289904	6.91698	0.0125073	0.0593774	no	no	no	no	no	no	no	no
Zm00001d005019	-0.0434259	0.22536	0.63787	0.835414	-0.149505	2.11448	0.154625	0.372011	0.346088	11.1944	0.00193709	0.0139662	0.131713	2.04478	0.161401	0.454578	-0.110529	1.45323	0.235919	0.455665	-0.421137	20.9708	5.44745e-05	0.00217253	-0.130905	2.02985	0.162898	0.394674	0.0408966	0.198621	0.658521	0.846936	no	no	no	no	no	no	no	no
ZemaCp002	-0.543299	0.360104	0.552229	0.771004	-0.187895	0.0392281	0.844118	0.993808	-0.477542	0.172944	0.679991	0.866893	0.0444478	0.00199125	0.964656	1	1.28388	2.98055	0.0928942	0.253086	1.16194	3.07243	0.0881931	0.2482	0.972718	2.03951	0.161928	0.393492	-0.332771	0.161122	0.690513	0.869503	no	no	no	no	no	no	no	no
Zm00001d000250	5.43946	3.06831	0.101174	0.261635	5.12548e-15	0	1	1	0.120772	0.00587601	0.939957	1	-5.12548e-15	0	1	1	5.27395	2.96436	0.106601	0.275716	4.68169	1.98534	0.180135	0.390822	5.47914	3.12746	0.0982342	0.289224	-5.12548e-15	0	1	1	no	no	no	no	no	no	no	no
Zm00001d000257	-0.0630308	0.678141	0.415681	0.650552	-0.224277	6.7734	0.0133768	0.0735406	0.123838	2.08486	0.157463	0.351545	0.0212897	0.0774418	0.782396	0.959005	-0.0992828	1.68605	0.202427	0.413419	-0.0494774	0.41936	0.521389	0.744553	-0.0530101	0.480672	0.492593	0.743013	-0.112693	2.16687	0.149752	0.34129	no	no	no	no	no	no	no	no
Zm00001d000256	0.730965	0.771068	0.385744	0.622574	0.33072	0.118707	0.732458	0.924263	-1.26926	2.48668	0.123612	0.298791	-0.982049	1.35879	0.251457	0.569601	-0.0746738	0.00631591	0.937099	0.996016	-0.198691	0.0633151	0.80277	0.946621	-0.00992671	0.000195458	0.988923	1	-1.83952	3.98783	0.0534776	0.168978	no	no	no	no	no	no	no	no
Zm00001d000255	-0.970418	43.3811	1.18359e-07	9.80669e-06	-0.295667	3.33512	0.0761663	0.234062	-0.0490611	0.0884243	0.767909	0.924654	-0.204258	2.02593	0.163293	0.456909	-0.255907	3.10277	0.0867	0.241693	-0.455889	9.03248	0.00482292	0.0377838	-0.0395198	0.075013	0.785747	0.946943	0.193225	1.7594	0.193101	0.402944	no	no	no	no	no	no	no	no
Zm00001d000254	-0.572008	0.640404	0.428844	0.663655	-0.781108	0.684991	0.413358	0.670179	-0.253865	0.114091	0.737506	0.90491	1.44758	3.80684	0.0589053	0.258293	0.578878	1.19844	0.280947	0.506733	0.40667	0.370585	0.54653	0.76549	-0.328069	0.259767	0.613409	0.834716	-0.401374	0.329915	0.569302	0.777949	no	no	no	no	no	no	no	no
Zm00001d007700	-0.59708	9.88212	0.00342618	0.0231107	0.898181	20.0029	8.02486e-05	0.00202187	0.343679	2.58035	0.11733	0.28881	0.495905	7.47171	0.00982542	0.0867874	-0.590555	10.0546	0.00318679	0.026625	-0.265265	1.4884	0.230754	0.455772	0.625306	9.60682	0.00384893	0.035211	-0.95072	22.9906	3.07977e-05	0.000542866	no	no	no	no	no	no	no	no
Zm00001d007702	0	0	1	1	5.12548e-15	0	1	1	-0.113693	0.0938091	0.765217	0.922954	-5.12548e-15	0	1	1	0	0	1	1	-5.12548e-15	0	1	1	-2.60779	2.60472	0.135376	0.352318	-5.12548e-15	0	1	1	no	no	no	no	no	no	no	no
Zm00001d007706	0.319352	7.88877	0.00800679	0.0433388	-0.00352428	0.000745615	0.978367	1	0.675867	25.8258	1.18592e-05	0.000272824	0.223925	3.69432	0.0625866	0.268137	-0.0272079	0.0565536	0.813385	0.927977	0.107974	0.844288	0.364324	0.600611	0.135373	1.35207	0.25261	0.510027	-0.28606	5.89939	0.0202987	0.0847275	no	no	no	no	no	no	no	no
Zm00001d007708	0.0683594	0.0259539	0.873373	0.992329	5.12548e-15	0	1	1	5.12548e-15	0	1	1	-5.12548e-15	0	1	1	3.9171	6.64587	0.016568	0.0811331	-0.119652	0.0840048	0.774453	0.926986	-0.043674	0.00989385	0.9216	1	0.0160702	0.00134965	0.971001	1	no	no	no	no	no	no	no	no
Zm00001d007709	-0.294095	18.0042	0.000148661	0.00227829	-0.0634864	0.659645	0.422054	0.678352	0.115352	2.18068	0.148498	0.338233	0.0932792	1.797	0.188523	0.492493	-0.0994381	2.02819	0.163064	0.360395	0.0698222	0.96441	0.33267	0.568297	0.0788379	1.2955	0.262598	0.522162	0.0201626	0.0829086	0.775055	0.925205	no	no	no	no	no	no	no	no
Zm00001d011686	0.886364	0.515711	0.516639	0.741803	1.24468	0.942043	0.376365	0.635124	0.39427	0.541508	0.467203	0.696579	3.27871	5.20471	0.039645	0.204208	0.153372	0.0131707	0.919646	0.985953	-0.660075	0.535796	0.476251	0.706872	-2.60833	3.09282	0.115389	0.31917	0.153291	0.0127708	0.919954	1	no	no	no	no	no	no	no	no
Zm00001d011687	1.33523	10.4941	0.00258723	0.0187961	0.327814	0.963344	0.332934	0.591734	2.11249	31.7443	2.18244e-06	7.31919e-05	0.32144	1.35573	0.251981	0.570465	0.196161	0.504685	0.482052	0.697857	0.605846	3.14835	0.0845109	0.241211	1.46445	20.5117	6.33847e-05	0.00214663	0.868486	8.89264	0.00512632	0.0307798	yes	no	yes	no	no	no	yes	no
Zm00001d011684	-0.882884	13.8873	0.000743179	0.00740979	-0.209212	0.624593	0.435115	0.691453	-1.24123	22.9034	3.63281e-05	0.000641809	-0.586446	6.14487	0.0185893	0.129214	-0.194806	0.646825	0.427135	0.649367	-1.17224	24.2326	2.43877e-05	0.00128307	-0.130467	0.300065	0.587611	0.814934	-0.199871	0.707106	0.406594	0.637793	no	no	yes	no	no	yes	no	no
Zm00001d011685	-0.0234156	0.0230906	0.880075	0.997067	-0.448548	6.17878	0.0177379	0.088856	0.233494	1.80275	0.187834	0.395719	-0.218429	1.85476	0.181741	0.483036	0.422989	7.29124	0.0105145	0.0595097	-0.179998	1.351	0.252796	0.481241	-0.414734	6.92018	0.0124887	0.0765124	-0.536599	10.6872	0.00238743	0.0170583	no	no	no	no	no	no	no	no
Zm00001d011688	0.0215077	0.0812656	0.777233	0.932448	-0.0743884	0.789691	0.380127	0.63887	0.102267	1.45593	0.235493	0.457751	0.0632035	0.704112	0.406975	0.720144	0.0352953	0.222294	0.640159	0.817586	-0.043324	0.322565	0.573616	0.787769	0.189063	6.35055	0.0163386	0.0915223	-0.206533	7.57757	0.00922119	0.0478396	no	no	no	no	no	no	no	no
Zm00001d030028	-0.908866	8.17959	0.00741617	0.0410819	0.255392	0.518393	0.476778	0.730057	-0.827029	5.72805	0.0227611	0.0893262	-0.382494	1.5076	0.2285	0.544303	-0.5635	3.2141	0.0825073	0.234051	-0.113737	0.133142	0.717607	0.89238	0.578525	3.31879	0.0778937	0.250391	-0.0579315	0.0347292	0.853346	0.971723	no	no	no	no	no	no	no	no
Zm00001d013900	-2.52832	17.8225	0.000177253	0.00259777	-0.258778	0.078831	0.780632	0.955229	-0.512602	0.460653	0.502028	0.725633	1.0119	0.800371	0.37743	0.695492	-2.05351	2.48048	0.12476	0.305507	-1.42494	5.0077	0.0320674	0.128139	-0.343618	0.19527	0.661434	0.867828	-6.32569	11.8479	0.00158015	0.0124342	yes	no	no	no	no	no	no	yes
Zm00001d001224	0.782618	0.160665	0.691304	0.874802	-1.6673	0.703382	0.408094	0.66572	0.0577185	0.00232747	0.961832	1	1.9616	1.35964	0.252525	0.571352	0.612676	0.318364	0.576667	0.772456	4.83099	3.42111	0.0739574	0.221493	-2.61137	0.659877	0.422821	0.684375	0.732138	0.299943	0.587854	0.793399	no	no	no	no	no	no	no	no
Zm00001d011358	0	0	1	1	5.12548e-15	0	1	1	5.12548e-15	0	1	1	-0.645875	0.397738	0.533809	0.81791	0.368991	0.253575	0.618843	0.803403	-0.609928	0.623351	0.437003	0.671651	0.464615	0.338819	0.565566	0.798876	1.7279	4.77311	0.0381911	0.133393	no	no	no	no	no	no	no	no
Zm00001d044226	-0.0469727	0.189461	0.665979	0.857033	0.0231674	0.0377415	0.847062	0.995504	0.0116277	0.00927597	0.92381	1	0.0813828	0.53124	0.470829	0.769629	0.173695	2.55715	0.118588	0.295734	-0.0837007	0.590175	0.447391	0.681098	0.163984	2.32725	0.135915	0.353139	0.246767	5.03769	0.0310784	0.115075	no	no	no	no	no	no	no	no
Zm00001d044227	0.0732826	0.167399	0.684872	0.870604	0.31798	2.58361	0.116763	0.308776	0.0037405	0.000351818	0.985139	1	-0.0231245	0.0156621	0.901106	1	-0.0133259	0.00571937	0.940137	0.997329	0.10887	0.389447	0.536548	0.757294	-0.0834232	0.225735	0.637591	0.85202	0.450293	6.65126	0.0141678	0.0650662	no	no	no	no	no	no	no	no
Zm00001d044224	-0.243081	5.39913	0.0259432	0.101455	0.0573875	0.234641	0.631055	0.854271	0.107234	0.814127	0.372935	0.610392	-0.136389	1.64817	0.207457	0.517565	-0.270429	6.54625	0.0148882	0.0755329	0.1984	3.39313	0.073766	0.221155	0.133365	1.55772	0.220103	0.471526	-0.216987	4.31981	0.0449013	0.149244	no	no	no	no	no	no	no	no
Zm00001d011357	-0.0819376	0.384834	0.538971	0.760098	-0.559878	13.9513	0.000654007	0.00880381	-0.291228	3.91672	0.0555683	0.170597	-0.14983	1.26562	0.268104	0.588081	-0.490137	13.4365	0.000796869	0.0103841	-0.333244	6.33545	0.0164737	0.0835603	-0.258086	3.81938	0.0585377	0.2092	-0.171287	1.6161	0.211864	0.427146	no	no	no	no	no	no	no	no
Zm00001d044222	-0.0093534	0.0113741	0.915663	1	-0.336508	11.555	0.00167246	0.0171269	-0.246595	6.37963	0.0161138	0.0692077	-0.107417	1.49606	0.229271	0.54538	-0.193508	4.86155	0.0339746	0.131109	-0.195016	4.9376	0.0326896	0.129887	-0.361125	16.8623	0.000222469	0.00501372	-0.033914	0.149026	0.701753	0.87795	no	no	no	no	no	no	no	no
Zm00001d011351	0.238647	6.55161	0.0148505	0.0680812	0.062826	0.364029	0.550082	0.791362	0.256548	5.95611	0.0197481	0.0805097	0.00711485	0.0057768	0.939838	1	0.0348382	0.138195	0.712273	0.864562	-0.116466	1.53737	0.223078	0.446422	0.0690361	0.549546	0.46334	0.719265	-0.0605793	0.418224	0.52195	0.739088	no	no	no	no	no	no	no	no
Zm00001d011352	-0.0943528	0.714748	0.403488	0.63949	-0.333463	6.94578	0.0123404	0.0697541	-0.0771123	0.383924	0.539435	0.755868	0.0297533	0.0703899	0.792292	0.964584	-0.528435	22.4082	3.41919e-05	0.00124081	0.287539	6.73812	0.0136002	0.0739505	-0.0320726	0.0819742	0.77629	0.941353	-0.709571	39.5978	2.89819e-07	1.1993e-05	no	no	no	no	no	no	no	no
Zm00001d011353	0.199913	5.75137	0.0218155	0.0896764	-0.145412	2.42446	0.128254	0.328973	0.0104897	0.0126415	0.911107	1	0.0141784	0.0287325	0.866353	0.996403	0.163371	3.82715	0.0582668	0.186777	-0.135204	2.6116	0.114866	0.292971	-0.0659087	0.623749	0.434859	0.694787	0.0439387	0.276423	0.602298	0.805027	no	no	no	no	no	no	no	no
ZemaCp054	0.619211	0.966186	0.332231	0.568366	0.0543047	0.00249225	0.960462	1	0.815223	0.82088	0.370982	0.608297	0.579971	0.473123	0.495988	0.789565	0.867572	1.32404	0.257498	0.481669	1.00269	2.1239	0.153736	0.354081	0.671154	1.19342	0.281939	0.544646	-0.124946	0.0249091	0.875481	0.984555	no	no	no	no	no	no	no	no
Zm00001d047620	-1.24413	1.2807	0.265736	0.492296	0.857551	0.595903	0.445511	0.700928	-1.18691	1.24315	0.272732	0.50348	0.522813	0.30488	0.584473	0.852344	-5.30217	7.71541	0.00886925	0.0529568	-0.018556	0.000482042	0.982613	1	-2.40814	3.94263	0.0552397	0.202031	0.584645	0.356519	0.554426	0.765212	no	no	no	no	no	no	no	no
Zm00001d040712	-0.0513701	0.101159	0.752295	0.917041	-0.959595	25.8917	1.16837e-05	0.000516484	-0.296021	2.61387	0.114732	0.284052	-0.257943	2.46463	0.125252	0.396336	-0.151541	0.858018	0.36051	0.588376	-0.559118	11.5908	0.00165086	0.0188032	-0.62907	14.8195	0.000470482	0.00838856	-0.322221	3.70048	0.0623948	0.188174	no	no	no	no	no	no	no	no
Zm00001d053378	0.122093	0.935109	0.340028	0.576663	0.266601	3.68831	0.0627901	0.205982	0.336041	5.29175	0.027365	0.102142	0.0510632	0.160324	0.691238	0.912192	0.0224117	0.0305248	0.862289	0.956104	0.227598	3.14234	0.0847958	0.241457	0.0192321	0.0231242	0.879988	0.996979	0.117959	0.857061	0.360763	0.592753	no	no	no	no	no	no	no	no
Zm00001d009674	0.703752	4.5703	0.0394326	0.137019	0.789033	4.58376	0.0391602	0.15067	-0.180517	0.281379	0.599075	0.804269	0.677397	4.61906	0.0384556	0.200752	-0.149555	0.227989	0.635922	0.815037	0.987107	10.3628	0.0027332	0.0259089	0.803789	6.3217	0.016565	0.0923897	-0.0848183	0.0784715	0.780992	0.928965	no	no	no	no	no	no	no	no
Zm00001d016928	-0.46773	28.7378	5.05127e-06	0.000176271	0.00102087	0.000109878	0.991695	1	0.153736	2.47899	0.124175	0.299801	-0.159422	3.34477	0.0757609	0.298573	-0.342378	15.4476	0.00037177	0.00628158	-0.28454	10.584	0.00249213	0.0244929	-0.0099765	0.0130423	0.909715	1	-0.136867	2.46473	0.125227	0.302316	no	no	no	no	no	no	no	no
Zm00001d018534	0.396767	5.91447	0.0201507	0.084864	-0.033431	0.0333015	0.85623	1	0.00868156	0.00239417	0.961247	1	-0.0101191	0.00404047	0.94967	1	0.11605	0.528845	0.471823	0.689045	0.156899	0.974457	0.330198	0.566247	-0.156886	0.959626	0.333857	0.599402	0.393287	6.02119	0.0191362	0.0811101	no	no	no	no	no	no	no	no
Zm00001d018533	0.270597	5.09802	0.0301493	0.113199	-0.0189685	0.021016	0.885549	1	-0.194406	2.25942	0.141576	0.327181	-0.0171017	0.0208675	0.885951	1	0.375548	10.2107	0.00291331	0.0250146	-0.0506093	0.190311	0.665278	0.856772	-0.11883	1.04948	0.3125	0.577163	0.117474	0.957906	0.334284	0.566488	no	no	no	no	no	no	no	no
Zm00001d018532	-0.0882741	0.552363	0.462204	0.693732	-0.0111409	0.00691269	0.934201	1	-0.0907751	0.459342	0.50229	0.725808	-0.0925125	0.591898	0.446734	0.751559	-0.135256	1.29052	0.263503	0.488514	-0.0406307	0.116365	0.735005	0.903465	-0.0158866	0.0175697	0.895291	1	-0.271667	5.17447	0.0290154	0.10961	no	no	no	no	no	no	no	no
Zm00001d018531	-0.0487306	0.217223	0.643988	0.840249	-0.5621	21.8289	4.1189e-05	0.00125999	-0.299384	6.66706	0.0140627	0.0625573	-0.0423047	0.163808	0.688084	0.910549	0.174754	2.82086	0.101757	0.267427	0.245057	5.51277	0.0245256	0.108231	-0.321587	9.21641	0.00445278	0.0390223	0.144416	1.93616	0.172675	0.374526	no	no	no	no	no	no	no	no
Zm00001d004051	0.127285	0.712675	0.404164	0.64007	-0.160425	0.905717	0.347636	0.607315	0.0532885	0.104606	0.748253	0.911613	-0.104969	0.493099	0.48709	0.78211	0.143878	0.92952	0.341457	0.569855	0.171953	1.36148	0.250996	0.478962	0.0176151	0.014198	0.905819	1	0.277025	3.54338	0.0679332	0.199386	no	no	no	no	no	no	no	no
Zm00001d050340	-0.0435377	0.0697822	0.793169	0.943195	0.00584058	0.000838102	0.977065	1	-0.380497	3.96325	0.0541812	0.167578	-0.0757312	0.222819	0.639766	0.88414	-0.146879	0.828763	0.368721	0.595664	-0.36537	4.96801	0.0321906	0.128447	0.337532	3.98943	0.0534322	0.197846	0.239427	2.24661	0.142676	0.330487	no	no	no	no	no	no	no	no
Zm00001d004053	0.101778	0.00726425	0.932564	1	-0.244685	0.412837	0.524722	0.770104	-0.071354	0.0372847	0.848003	0.973761	-0.00614957	0.000364766	0.984871	1	-0.270384	0.205299	0.653275	0.826473	0.288133	0.765085	0.387707	0.623438	0.112792	0.117773	0.733516	0.914782	0.542341	0.300201	0.587236	0.793014	no	no	no	no	no	no	no	no
Zm00001d004052	0.134161	2.46329	0.125334	0.303521	0.350833	13.695	0.000718943	0.00939628	0.0725218	0.576322	0.452728	0.684015	0.0299036	0.122586	0.728299	0.932853	0.0744711	0.762653	0.388321	0.614194	0.391726	21.0721	5.2694e-05	0.00212916	0.264609	9.60659	0.00376439	0.0347467	0.367443	18.4448	0.000127576	0.00170476	no	no	no	no	no	no	no	no
Zm00001d004055	0.327279	6.82428	0.0130615	0.0618805	-0.361326	6.52945	0.0150071	0.0796574	0.103183	0.54009	0.467183	0.696579	0.335688	7.1306	0.0113245	0.0948417	0.11247	0.796184	0.378197	0.60435	0.0832768	0.441262	0.510771	0.736035	-0.131446	1.09522	0.302334	0.566532	0.322622	6.58704	0.0146038	0.0664329	no	no	no	no	no	no	no	no
Zm00001d004057	0.664804	3.32788	0.0764719	0.21721	0.365612	0.745159	0.393761	0.651496	0.277824	0.49508	0.486222	0.712457	-0.148961	0.17451	0.67863	0.905552	0.109199	0.0913634	0.764201	0.898412	0.595461	2.42014	0.128583	0.315663	0.441283	1.5104	0.227097	0.479999	0.211031	0.327375	0.570786	0.778877	no	no	no	no	no	no	no	no
Zm00001d004058	-0.38679	0.470664	0.497102	0.72429	0.601825	0.795911	0.378277	0.636895	-1.01599	2.64078	0.112927	0.281414	-0.62084	0.644811	0.428506	0.736922	-0.760968	1.53601	0.223278	0.43961	0.439077	0.907973	0.347044	0.583049	0.639378	1.46389	0.234242	0.488045	-0.877411	2.31296	0.137086	0.32199	no	no	no	no	no	no	no	no
Zm00001d047539	-0.599254	33.5644	1.33826e-06	6.34099e-05	-0.33018	8.15497	0.00710393	0.0477304	0.126083	1.20902	0.278867	0.511179	0.0446472	0.188679	0.666626	0.898716	-0.429569	17.7239	0.000163975	0.00362849	0.157103	2.3838	0.131396	0.320308	-0.0139277	0.018456	0.892699	1	-0.30742	8.72014	0.00552898	0.0326036	no	no	no	no	no	no	no	no
Zm00001d038924	-0.298017	0.829578	0.368488	0.605283	1.15861	11.032	0.00207052	0.0200304	1.24353	11.0483	0.00205671	0.0146345	0.260912	0.685272	0.413263	0.725364	-0.0726114	0.0474496	0.828799	0.937029	0.81961	3.39247	0.073793	0.221172	1.28097	13.7163	0.000713082	0.0111152	0.670534	4.90166	0.03329	0.120654	no	yes	yes	no	no	no	yes	no
Zm00001d038922	0.131462	2.52832	0.120614	0.295602	-0.256162	7.52994	0.00942391	0.0578961	-0.0111621	0.0144192	0.905091	1	0.146752	3.12209	0.0857643	0.318802	-0.0144417	0.0301937	0.863031	0.956594	-0.222771	7.16283	0.0111568	0.0648885	-0.213526	6.6041	0.0144865	0.0843496	-0.342977	16.9385	0.000216495	0.00261958	no	no	no	no	no	no	no	no
Zm00001d043968	0.137681	0.170093	0.682489	0.868862	-0.0317728	0.00527633	0.942498	1	-0.0911477	0.0679335	0.795863	0.943547	-0.353148	1.01293	0.320957	0.642329	0.458093	1.14057	0.292682	0.519869	0.104098	0.11884	0.732313	0.901958	-0.218928	0.35446	0.555345	0.791657	0.00282067	4.88895e-05	0.99446	1	no	no	no	no	no	no	no	no
Zm00001d038920	0.486187	0.865437	0.358454	0.595327	0.0728879	0.0158816	0.90042	1	0.042411	0.00442064	0.947359	1	1.19072	4.9232	0.0329287	0.182531	-1.00791	3.13263	0.0852589	0.238965	0.674113	1.60877	0.212852	0.434053	0.43947	0.729784	0.398635	0.662532	-1.43264	5.82997	0.0209953	0.0868858	no	no	no	no	no	no	no	no
Zm00001d039014	-0.0593553	0.472701	0.496178	0.723761	0.307938	10.3043	0.002801	0.0247481	0.124214	1.64395	0.208027	0.422407	-0.365055	17.7642	0.000161671	0.00596412	-0.0605641	0.489093	0.488852	0.7037	-0.0856695	0.981317	0.328524	0.564475	0.0176342	0.0414673	0.839792	0.975758	-0.108778	1.58318	0.216449	0.432401	no	no	no	no	no	no	no	no
Zm00001d046842	0.785922	13.9882	0.000642603	0.0066582	-0.506055	3.73933	0.0610842	0.202275	-0.0608427	0.062758	0.803621	0.94849	0.698423	9.99786	0.00318703	0.042368	0.282902	2.05354	0.160531	0.357416	0.0255559	0.0142578	0.905622	1	-0.75591	14.9858	0.000441185	0.00801843	0.247206	1.51574	0.226294	0.444362	no	no	no	no	no	no	no	no
Zm00001d021421	0.0242023	0.0562887	0.813814	0.956186	-0.200622	3.06242	0.0886921	0.258016	-0.0272498	0.0570858	0.812526	0.953877	-0.157327	2.376	0.132008	0.408368	-0.181193	3.15309	0.0842869	0.237478	-0.299171	8.57706	0.00588872	0.0432109	-0.253386	6.15977	0.0179006	0.0971799	-0.159238	2.43333	0.12758	0.306346	no	no	no	no	no	no	no	no
Zm00001d021420	0.23575	4.9665	0.0322152	0.118787	0.226558	3.68965	0.0627446	0.205945	0.358806	8.73531	0.00549226	0.0310914	0.210862	3.91427	0.0556138	0.249835	-0.199114	3.48269	0.0702245	0.211181	0.123155	1.29209	0.263216	0.49314	0.165898	2.43311	0.127596	0.339832	-0.66498	38.469	3.82037e-07	1.50618e-05	no	no	no	no	no	no	no	no
Zm00001d021422	-0.270833	4.23668	0.0469221	0.155043	0.671501	21.4371	4.70739e-05	0.00138662	-0.00919834	0.00389256	0.9506	1	0.157511	1.45068	0.236349	0.553613	-0.508591	15.0571	0.000431296	0.00690073	0.421669	10.373	0.00272759	0.0258728	0.0714255	0.296879	0.589237	0.816531	-0.0294425	0.0507435	0.82306	0.953808	no	no	no	no	no	no	no	no
Zm00001d021425	0.414572	0.193897	0.662341	0.853663	0.267917	0.0863282	0.770595	0.948499	-0.889267	0.728791	0.398953	0.635095	-0.342936	0.093465	0.761589	0.949968	3.31757	7.5788	0.00921602	0.0542733	-0.966691	1.81352	0.186552	0.399177	-0.288254	0.0858115	0.771263	0.938258	-0.320226	0.0784097	0.781076	0.929	no	no	no	no	no	no	no	no
Zm00001d021426	0.257735	6.71813	0.0137286	0.0642245	-0.0700863	0.394067	0.534154	0.778124	-0.321195	8.41916	0.00631499	0.0344826	-0.291587	8.42666	0.006294	0.0657467	0.189293	3.64259	0.0643643	0.199412	0.100041	1.00647	0.322486	0.558298	-0.21553	4.66691	0.0375224	0.157234	-0.170837	2.8852	0.0980749	0.256795	no	no	no	no	no	no	no	no
Zm00001d040717	-0.0693991	0.931343	0.34099	0.577421	-0.148504	3.37774	0.0743945	0.23054	-0.166146	4.29074	0.045588	0.147987	-0.0879553	1.46358	0.234291	0.551672	-0.103499	2.07162	0.158751	0.355163	0.0550198	0.584776	0.449459	0.683142	-0.146593	4.09753	0.0504585	0.190313	-0.0758285	1.10559	0.30009	0.529639	no	no	no	no	no	no	no	no
Zm00001d025689	0.1391	2.82775	0.101355	0.261972	-0.0351016	0.143868	0.706707	0.90754	0.013804	0.0221233	0.882594	0.993925	-0.114314	1.88654	0.178136	0.478052	0.0373799	0.204393	0.653927	0.826783	0.0131295	0.0250821	0.875053	0.989676	-0.132103	2.51575	0.121511	0.329272	0.260649	9.83152	0.00342	0.0225583	no	no	no	no	no	no	no	no
Zm00001d024904	-0.188477	0.633754	0.43123	0.66615	0.140409	0.265589	0.609475	0.838204	-0.383849	2.19917	0.146838	0.335724	-0.268098	1.3503	0.252916	0.571704	-0.286234	1.54102	0.22254	0.438766	0.0949777	0.168934	0.683511	0.868629	0.147362	0.386331	0.538173	0.778386	-0.69217	8.77211	0.00540422	0.0320354	no	no	no	no	no	no	no	no
Zm00001d021393	-0.194864	2.03262	0.162618	0.359815	-0.606767	15.1479	0.000415359	0.00638812	0.124002	0.6515	0.424908	0.659045	-0.163758	1.41122	0.242677	0.560642	-0.538308	15.2061	0.000406484	0.00666907	-0.472162	11.5722	0.00166086	0.0188419	-0.0303972	0.0475118	0.828689	0.96984	0.268877	3.78083	0.0597345	0.182464	no	no	no	no	no	no	no	no
Zm00001d021392	-0.329865	12.6543	0.00107779	0.00979145	-0.316395	9.18937	0.00450522	0.0348845	0.0403301	0.151702	0.699222	0.880005	-0.273436	8.68512	0.00561481	0.0614203	-0.327375	12.4593	0.0011641	0.0134501	-0.352022	14.371	0.000555672	0.0091932	-0.0403183	0.188103	0.667103	0.871171	0.620286	44.4714	9.21913e-08	4.60036e-06	no	no	no	no	no	no	no	no
Zm00001d021391	-0.512669	3.64697	0.0642114	0.193333	0.368128	1.84521	0.182842	0.412366	-0.187531	0.569846	0.455259	0.686214	-0.372999	2.80985	0.102402	0.351254	0.0900356	0.156344	0.694892	0.85348	0.570692	6.79231	0.0132587	0.0728733	-0.0676544	0.0825449	0.775535	0.940945	0.220501	0.998477	0.324387	0.555918	no	no	no	no	no	no	no	no
Zm00001d021390	-0.227636	1.86031	0.181535	0.386227	-0.409197	4.60699	0.0390503	0.150415	-0.305523	2.62767	0.114238	0.283359	-0.321316	3.47062	0.0711097	0.28797	-1.33295	60.4493	4.72779e-09	2.66372e-06	-0.337926	3.88549	0.0568733	0.18715	-0.263502	2.44163	0.127398	0.339596	-0.859425	24.936	1.74327e-05	0.000342552	no	no	no	no	yes	no	no	no
Zm00001d034161	0.258852	27.1686	7.95909e-06	0.000247627	0.0328159	0.350526	0.557537	0.79739	0.216464	15.0108	0.000437094	0.00443907	0.127678	6.58194	0.014639	0.11165	0.173111	12.1297	0.00132717	0.0146473	0.157642	10.064	0.00309916	0.0281638	0.0924863	3.46833	0.0707796	0.236508	-0.0323217	0.423129	0.519534	0.737229	no	no	no	no	no	no	no	no
Zm00001d021396	-0.925792	38.2771	4.00577e-07	2.49259e-05	-0.309356	3.24481	0.0800794	0.241438	-0.824201	24.4392	1.8081e-05	0.0003784	-0.585574	14.6281	0.000504359	0.0129494	-0.124415	0.651914	0.424763	0.647062	-0.61273	15.8941	0.00031559	0.00637517	-0.0580781	0.13074	0.719792	0.906371	-0.69701	20.3739	6.63521e-05	0.00100741	no	no	no	no	no	no	no	no
Zm00001d021395	-0.200486	5.72103	0.0221413	0.0906241	-0.11986	1.58526	0.216154	0.455907	-0.329209	12.5573	0.00111987	0.00920978	-0.548904	38.1292	4.15523e-07	0.000102192	-0.155392	3.26814	0.0790474	0.227799	-0.211988	6.47033	0.0154336	0.0801639	-0.280363	10.908	0.00217903	0.0239124	0.0496679	0.351352	0.557076	0.767093	no	no	no	no	no	no	no	no
Zm00001d021394	0	0	1	1	5.12548e-15	0	1	1	5.12548e-15	0	1	1	1.22633	5.75861	0.0275816	0.16426	3.92256	5.17404	0.035548	0.135194	-1.85045	0.970212	0.337833	0.573688	-5.12548e-15	0	1	1	0.331061	0.354004	0.559347	0.769229	no	no	no	no	no	no	no	no
Zm00001d013448	-1.71629	1.62746	0.210347	0.426016	0.458245	1.01429	0.320698	0.579025	-0.203785	0.131917	0.718608	0.892371	0.672045	1.33694	0.255304	0.573691	-0.791552	1.54068	0.222663	0.438895	0.913063	5.40621	0.0259069	0.112148	0.697313	3.11424	0.0862206	0.26648	1.48125	7.78675	0.00841615	0.0446804	no	no	no	no	no	no	no	yes
Zm00001d013449	0.189515	6.46619	0.015464	0.0700173	0.0113383	0.0183489	0.893009	1	-0.0547485	0.437505	0.512565	0.734491	-0.0906791	1.47953	0.231809	0.548561	0.0273282	0.134458	0.716013	0.867146	-0.0129121	0.030124	0.863187	0.982968	-0.200248	7.1949	0.0109925	0.070394	-0.0666332	0.781284	0.382648	0.614314	no	no	no	no	no	no	no	no
Zm00001d047149	0.321096	3.15083	0.0843936	0.232673	0.0844109	0.174039	0.679039	0.887471	0.87102	15.9244	0.000312119	0.00344565	0.320896	2.70797	0.108603	0.363198	0.333516	3.31804	0.0768898	0.223998	0.433371	4.63595	0.0381233	0.143613	0.068998	0.129448	0.72112	0.906763	0.229742	1.11499	0.298075	0.527453	no	no	no	no	no	no	no	no
Zm00001d042314	-0.146558	3.40956	0.0731017	0.210391	0.111837	1.57365	0.217809	0.457901	0.247348	7.50834	0.0095174	0.0468879	0.324301	16.3344	0.000268947	0.00834248	-0.0919179	1.32837	0.256736	0.480766	-0.154071	3.71807	0.0617888	0.197474	0.06694	0.707653	0.405809	0.669464	0.0131712	0.027373	0.869522	0.981344	no	no	no	no	no	no	no	no
Zm00001d013440	-0.284046	0.247714	0.630464	0.83065	0.066332	0.0191763	0.890638	1	-0.417927	0.691727	0.411092	0.645793	-0.738026	1.67313	0.218646	0.531665	-0.631581	1.42696	0.250855	0.47382	1.01584	6.38863	0.0160448	0.08222	0.512691	1.03025	0.335007	0.600208	0.488961	1.40417	0.243835	0.465384	no	no	no	no	no	no	no	no
Zm00001d013441	0.109319	0.542578	0.466289	0.697195	-0.717204	17.8434	0.000163135	0.00332581	-0.0561872	0.114073	0.737577	0.90491	-0.169185	1.28473	0.264748	0.584206	-0.213855	2.05871	0.160239	0.35712	-0.246337	2.72236	0.107924	0.281796	-0.412195	7.56501	0.00936745	0.0630629	0.183245	1.50787	0.227682	0.446235	no	no	no	no	no	no	no	no
Zm00001d047143	-0.500111	1.3432	0.257089	0.482888	3.15725	1.88907	0.181133	0.409524	-0.0691043	0.015234	0.902727	1	-5.12548e-15	0	1	1	0.424902	0.498383	0.48654	0.701929	-1.07051	1.81903	0.189153	0.40249	2.80318	1.66137	0.20886	0.457611	-4.63414	5.84409	0.0230035	0.0928567	no	no	no	no	no	no	no	no
Zm00001d047140	0.180646	0.618486	0.436787	0.671186	0.360565	1.50658	0.243658	0.490897	-0.405006	1.95683	0.177139	0.380613	-0.0481211	0.0431015	0.836711	0.983985	0.0890524	0.151253	0.699645	0.856772	0.462243	4.05501	0.0516058	0.175443	0.531234	5.61473	0.0233252	0.115445	0.177959	0.47932	0.498965	0.719896	no	no	no	no	no	no	no	no
Zm00001d013445	-0.470937	9.38669	0.0041371	0.0266529	0.318391	3.6283	0.0648652	0.210565	-0.103003	0.36034	0.552099	0.766199	-0.141934	0.842793	0.364744	0.68442	-0.0118845	0.00559725	0.940779	0.997634	-0.0369765	0.0563914	0.813647	0.953747	0.383836	5.88118	0.020479	0.10605	0.0188513	0.0153136	0.902207	1	no	no	no	no	no	no	no	no
Zm00001d005839	0.466129	1.37053	0.249456	0.474416	-0.753275	2.53465	0.120166	0.314417	-0.266231	0.379265	0.541894	0.758045	0.0551762	0.0239736	0.877822	1	0.250164	0.396284	0.533012	0.739371	-0.0759634	0.0476371	0.828467	0.962257	-0.0188641	0.00258483	0.959735	1	-0.347376	0.746319	0.393397	0.62535	no	no	no	no	no	no	no	no
Zm00001d017358	3.90715	2.86855	0.104779	0.268337	3.15781	1.4264	0.245374	0.4932	0.521804	0.61027	0.443211	0.675332	0.254577	0.182127	0.673798	0.902579	-4.30635	3.77845	0.0651314	0.2009	-4.43512	4.21316	0.0524929	0.177272	-5.12548e-15	0	1	1	-3.11776	1.50022	0.233899	0.454168	no	no	no	no	no	no	no	no
Zm00001d001299	-0.196562	0.0180532	0.893994	1	1.12162	0.48708	0.490492	0.741975	1.82711	1.2485	0.272518	0.503295	-0.639119	0.18934	0.666514	0.898701	-1.18034	0.664612	0.421224	0.643932	0.927172	0.478525	0.494296	0.721861	1.57984	1.37274	0.250365	0.50771	-0.956496	0.636428	0.431142	0.661103	no	no	no	no	no	no	no	no
Zm00001d005830	1.02813	6.43459	0.0156979	0.0707362	1.32811	6.93113	0.012425	0.0700305	0.886925	3.63315	0.0646946	0.190205	0.641234	2.7792	0.104224	0.3546	1.3932	11.6908	0.00158306	0.0165591	0.635282	1.83346	0.184208	0.396246	0.367386	0.861434	0.359555	0.625176	-0.477587	2.05524	0.160362	0.357422	no	no	no	no	yes	no	no	no
Zm00001d005831	0.00818542	0.0137847	0.907193	1	-0.159479	4.09322	0.0505736	0.178468	0.119602	2.32246	0.136306	0.318589	-0.128634	3.40535	0.0732714	0.293325	-0.0952567	1.86462	0.180613	0.384549	-0.0411641	0.349595	0.558058	0.775371	-0.135163	3.70568	0.0622035	0.217533	-0.132541	3.52833	0.0684935	0.200476	no	no	no	no	no	no	no	no
Zm00001d017351	0.483495	27.946	6.34432e-06	0.000210265	0.135861	1.83977	0.183472	0.413088	0.474596	20.9645	5.45873e-05	0.000876452	0.307216	11.3446	0.00182182	0.0294633	0.187375	4.28732	0.0456696	0.158995	0.353691	15.2464	0.000400463	0.00742322	0.20231	5.02907	0.0312137	0.139373	0.144331	2.55853	0.118492	0.290838	no	no	no	no	no	no	no	no
Zm00001d005834	0.319278	2.05759	0.160129	0.356228	-0.340604	2.04766	0.161114	0.381868	0.286365	1.49295	0.229746	0.450536	0.291723	1.7987	0.188319	0.492242	1.04894	23.02	2.81505e-05	0.00110488	0.481783	5.19294	0.0287484	0.119916	0.396538	3.68513	0.0628984	0.219049	0.296071	2.05512	0.160374	0.357422	no	no	no	no	yes	no	no	no
Zm00001d017357	-0.668085	1.79371	0.188918	0.396169	0.773273	2.53603	0.120068	0.314341	1.04784	3.14406	0.0877027	0.236195	0.498593	1.1905	0.28252	0.603649	-0.0725121	0.0386592	0.845238	0.946511	0.270363	0.290276	0.593379	0.804288	0.615746	3.35869	0.0751805	0.245438	0.264974	0.553162	0.461883	0.687786	no	no	no	no	no	no	no	no
Zm00001d017354	0.0974547	0.00349825	0.953165	1	-0.0825397	0.00448691	0.946967	1	-1.9202	6.58109	0.0146449	0.0645451	-0.512436	0.729194	0.398824	0.712648	-1.79643	7.23602	0.0107857	0.0604106	-0.0826703	0.0202674	0.887591	0.997161	-0.293954	0.511112	0.479295	0.732144	0.366138	0.319712	0.575308	0.782945	no	no	no	no	no	no	no	no
Zm00001d049158	0.000306254	7.3183e-07	0.999322	1	0.364358	1.19435	0.281756	0.536629	-0.456093	1.72446	0.197477	0.408872	-0.32168	1.19306	0.282011	0.60334	-0.302523	1.04815	0.312805	0.541257	0.156034	0.244087	0.624288	0.826469	0.0747912	0.0633841	0.802665	0.955955	-0.217254	0.460046	0.501964	0.722575	no	no	no	no	no	no	no	no
Zm00001d034107	0.314899	2.06236	0.160483	0.356695	0.678131	7.38026	0.0104599	0.0619514	1.24861	24.0806	2.48047e-05	0.000482213	0.690824	9.563	0.00404558	0.0496296	-0.420079	3.21217	0.0823581	0.233753	1.0365	22.3315	4.21769e-05	0.00186711	0.945409	17.3354	0.000214096	0.00489623	1.2422	31.3978	3.20865e-06	8.68382e-05	no	no	yes	no	no	yes	no	yes
Zm00001d053370	0	0	1	1	5.12548e-15	0	1	1	5.12548e-15	0	1	1	-5.12548e-15	0	1	1	0	0	1	1	-5.12548e-15	0	1	1	-0.712953	2.12034	0.176655	0.413508	-5.12548e-15	0	1	1	no	no	no	no	no	no	no	no
Zm00001d021839	-1.03687	5.9317	0.0208407	0.0869313	-0.337239	0.502399	0.483764	0.736255	-1.41108	9.10779	0.00506478	0.0291778	-0.00329563	5.94529e-05	0.993898	1	-0.336064	0.643689	0.428509	0.650818	-0.438633	1.08379	0.305933	0.54044	-0.0440953	0.0105437	0.918879	1	-0.787851	3.39928	0.0748386	0.213233	no	no	yes	no	no	no	no	no
Zm00001d038275	-0.0808675	0.160579	0.691006	0.87471	0.137347	0.387939	0.537333	0.780705	0.126265	0.350182	0.557729	0.771146	0.325402	3.01668	0.0910124	0.329378	-0.0084274	0.00215578	0.963225	1	0.342127	3.34251	0.0758559	0.224832	0.133926	0.492746	0.487245	0.73865	0.262723	1.78684	0.189747	0.398463	no	no	no	no	no	no	no	no
Zm00001d038272	-0.240338	8.76138	0.00542975	0.0326143	-0.0503756	0.304456	0.584531	0.819501	-0.204976	5.03692	0.0310906	0.112249	-0.0880466	1.14954	0.290822	0.612353	-0.092067	1.31202	0.259631	0.483821	-0.269068	10.908	0.00217904	0.0222852	-0.232397	8.02964	0.00751459	0.0547782	-0.0806977	0.970272	0.331224	0.563394	no	no	no	no	no	no	no	no
Zm00001d038273	0.142058	2.05736	0.160152	0.356241	0.114252	1.07454	0.306876	0.564611	0.119733	1.1505	0.290623	0.524784	0.0632021	0.404447	0.528848	0.81466	-0.478625	23.5465	2.38552e-05	0.000988475	-0.208993	4.3062	0.0452213	0.160379	-0.0628526	0.400682	0.530761	0.772876	-0.29252	8.77136	0.00540599	0.0320369	no	no	no	no	no	no	no	no
Zm00001d038271	0.407597	2.71657	0.108063	0.274144	-0.208496	0.547443	0.46419	0.71792	-0.300782	1.15259	0.290192	0.524413	0.112303	0.209441	0.649972	0.889676	0.455918	3.92882	0.0551839	0.18046	-0.0578027	0.0649713	0.800263	0.944464	-0.121861	0.306837	0.583072	0.811618	-0.264138	1.29775	0.262191	0.487243	no	no	no	no	no	no	no	no
Zm00001d016998	0.708074	11.1503	0.00197244	0.0154348	0.266129	1.44438	0.237324	0.483161	0.318228	1.76093	0.192912	0.40289	0.112008	0.277696	0.601466	0.862629	-0.159914	0.610115	0.439881	0.661628	0.279259	1.85026	0.182259	0.393624	-0.188347	0.813957	0.372984	0.638252	-0.196083	0.904632	0.347922	0.580769	no	no	no	no	no	no	no	no
[truncated: 29,758 more rows]

## Sheet: biological_question_2
geneID	logFC	logCPM	F	PValue	FDR	DEG
Zm00001d043089	0.167278	-0.582223	0.983164	0.327141	0.468653	no
Zm00001d015575	0.072438	-2.20758	0.0444574	0.834033	0.897783	no
Zm00001d007251	-0.279596	1.14598	3.75856	0.0593296	0.123609	no
[truncated: 30,985 more rows]

## Sheet: biological_question_3
geneID	logFC	logCPM	F	PValue	FDR	DEG
[truncated: 30,988 more rows]
