# Supplementary material for: Transcriptome profiling of eight Zea mays lines identifies genes responsible for the resistance to Fusarium verticillioides
Source: BMC Plant Biol. 2024 Nov 21;24:1107. doi: 10.1186/s12870-024-05697-y (PMC11580207; doi:10.1186/s12870-024-05697-y)
Supplement: Supplementary file 7 — Supplementary Material 7: Table S4. Network properties for Control-Network (first sheet) and Treated-Network (second sheet). MM, Module Membership, i.e. the correlation of the gene expression profile with the module eigengene of the given module; kTotal, whole network connectivity, defined as the sum of connection strengths of a gene with the other network genes, in other words it measures how correlated a gene is with all other network genes; kWithin, intramodular connectivity, which measures how connected, or co-expressed, a given gene is with respect to the genes of a given module; kOut = kTotal - kWithin; kDiff = kWithin - kOut; GS.severity = Gene Significance for the severity phenotype, i.e. correlation between the gene expression and the trait. [file 12870_2024_5697_MOESM7_ESM.xlsx]

## Sheet: Control_Network
geneID	ModuleColor	moduleID	MM	kTotal	kWithin	kOut	kDiff	kTotal_scaled	hub
ENSRNA049455608	grey	MEgrey	0.774932	0.14817	NA	NA	NA	0.0014201	no
ENSRNA049456692	honeydew	MEhoneydew	0.600281	3.04826	0.0336526	3.01461	-2.98096	0.0292154	no
ENSRNA049456702	darkolivegreen4	MEdarkolivegreen4	0.904537	7.7018	0.460448	7.24135	-6.78091	0.0738163	yes
ENSRNA049456719	darkolivegreen4	MEdarkolivegreen4	0.817609	4.10005	0.261656	3.8384	-3.57674	0.0392961	no
ENSRNA049456769	magenta3	MEmagenta3	0.678761	3.44967	0.0936647	3.35601	-3.26234	0.0330627	no
ENSRNA049456789	firebrick3	MEfirebrick3	0.717247	8.64042	0.06298	8.57744	-8.51446	0.0828123	no
ENSRNA049457570	dodgerblue1	MEdodgerblue1	0.753917	8.14879	0.187304	7.96149	-7.77418	0.0781003	no
ENSRNA049458448	bisque	MEbisque	0.378319	5.54116	0.0336156	5.50755	-5.47393	0.0531081	no
ENSRNA049458495	bisque	MEbisque	0.317572	3.92162	0.0195296	3.90209	-3.88256	0.0375859	no
ENSRNA049458758	grey60	MEgrey60	0.684725	0.793505	0.0449141	0.748591	-0.703677	0.00760518	no
ENSRNA049458795	bisque	MEbisque	0.306129	4.10762	0.0252214	4.0824	-4.05717	0.0393686	no
ENSRNA049458826	steelblue	MEsteelblue	0.544516	8.95572	0.027997	8.92772	-8.89972	0.0858342	no
ENSRNA049458846	bisque	MEbisque	0.356877	5.23796	0.0307201	5.20724	-5.17652	0.0502021	no
ENSRNA049458857	khaki3	MEkhaki3	0.763371	9.72911	0.304734	9.42438	-9.11964	0.0932466	no
ENSRNA049458874	bisque	MEbisque	0.262316	2.1634	0.0112741	2.15212	-2.14085	0.0207346	no
ENSRNA049459076	royalblue3	MEroyalblue3	0.62335	0.46222	0.0368402	0.42538	-0.388539	0.00443005	no
ENSRNA049459101	royalblue3	MEroyalblue3	0.914363	5.88104	0.854086	5.02695	-4.17287	0.0563655	yes
ENSRNA049459132	orangered4	MEorangered4	0.863081	9.51704	0.283839	9.2332	-8.94936	0.091214	no
ENSRNA049459156	royalblue3	MEroyalblue3	0.739023	3.75817	0.152718	3.60545	-3.45273	0.0360194	no
ENSRNA049459180	royalblue3	MEroyalblue3	0.665496	3.27707	0.138925	3.13814	-2.99922	0.0314084	no
ENSRNA049459267	dodgerblue1	MEdodgerblue1	0.759274	7.6895	0.207762	7.48174	-7.27398	0.0736984	no
ENSRNA049459300	dodgerblue1	MEdodgerblue1	0.771866	7.30964	0.194971	7.11467	-6.9197	0.0700577	no
ENSRNA049459870	firebrick3	MEfirebrick3	0.855707	34.3942	0.307172	34.0871	-33.7799	0.329644	no
ENSRNA049459930	firebrick3	MEfirebrick3	0.745026	16.5255	0.108105	16.4174	-16.3093	0.158385	no
ENSRNA049460753	dodgerblue1	MEdodgerblue1	0.693909	4.24762	0.0862706	4.16135	-4.07508	0.0407104	no
ENSRNA049461556	bisque	MEbisque	0.743636	19.8795	0.158489	19.721	-19.5625	0.190531	no
ENSRNA049461578	mediumorchid	MEmediumorchid	0.661556	4.71913	0.0794133	4.63972	-4.5603	0.0452295	no
ENSRNA049461590	firebrick3	MEfirebrick3	0.761827	15.2069	0.11147	15.0954	-14.9839	0.145747	no
ENSRNA049461634	lightskyblue2	MElightskyblue2	0.641923	0.623862	0.0303348	0.593528	-0.563193	0.00597928	no
ENSRNA049461717	mediumorchid	MEmediumorchid	0.631338	5.74529	0.0405992	5.70469	-5.66409	0.0550645	no
ENSRNA049461765	firebrick3	MEfirebrick3	0.739683	16.6086	0.122933	16.4856	-16.3627	0.159181	no
ENSRNA049462250	dodgerblue1	MEdodgerblue1	0.676689	5.78622	0.105446	5.68077	-5.57533	0.0554568	no
ENSRNA049462318	dodgerblue1	MEdodgerblue1	0.772561	5.05238	0.133121	4.91926	-4.78614	0.0484235	no
ENSRNA049462348	dodgerblue1	MEdodgerblue1	0.77484	8.65283	0.229806	8.42303	-8.19322	0.0829312	no
ENSRNA049463586	grey60	MEgrey60	0.684524	3.92594	0.0917156	3.83422	-3.7425	0.0376273	no
ENSRNA049463630	grey60	MEgrey60	0.760381	7.95616	0.227634	7.72852	-7.50089	0.0762541	no
ENSRNA049463738	bisque	MEbisque	0.578882	11.442	0.104353	11.3376	-11.2333	0.109663	no
ENSRNA049463761	slateblue	MEslateblue	0.816846	9.0858	0.214666	8.87114	-8.65647	0.0870809	no
ENSRNA049463813	antiquewhite	MEantiquewhite	0.791653	10.4917	0.339701	10.152	-9.81232	0.100556	no
ENSRNA049463865	bisque3	MEbisque3	0.868725	26.0114	0.547354	25.4641	-24.9167	0.249301	no
ENSRNA049464979	bisque	MEbisque	0.492658	12.9713	0.1049	12.8664	-12.7615	0.124321	no
ENSRNA049465110	dodgerblue1	MEdodgerblue1	0.828042	14.0655	0.364455	13.7011	-13.3366	0.134808	no
ENSRNA049465132	dodgerblue3	MEdodgerblue3	0.883806	12.8	0.561881	12.2381	-11.6762	0.122679	no
ENSRNA049465220	cornsilk2	MEcornsilk2	0.655598	4.46422	0.0689621	4.39526	-4.32629	0.0427863	no
ENSRNA049465281	bisque	MEbisque	0.496068	6.16663	0.0471703	6.11946	-6.07229	0.0591028	no
ENSRNA049465355	cyan4	MEcyan4	0.735017	7.81437	0.281895	7.53248	-7.25058	0.0748952	no
ENSRNA049465399	orangered	MEorangered	0.54794	2.03747	0.0421372	1.99533	-1.95319	0.0195277	no
ENSRNA049465449	bisque	MEbisque	0.523038	11.2527	0.0611136	11.1916	-11.1305	0.107849	no
ENSRNA049465879	dodgerblue1	MEdodgerblue1	0.491117	3.16126	0.0863103	3.07495	-2.98864	0.0302984	no
ENSRNA049466642	bisque	MEbisque	0.63934	7.50885	0.0711566	7.43769	-7.36653	0.0719669	no
ENSRNA049466664	bisque	MEbisque	0.858913	21.3213	0.261809	21.0595	-20.7976	0.204349	no
ENSRNA049468238	dodgerblue1	MEdodgerblue1	0.666958	3.54473	0.0954265	3.4493	-3.35387	0.0339737	no
ENSRNA049468913	slateblue	MEslateblue	0.691499	3.35535	0.0567362	3.29861	-3.24188	0.0321586	no
ENSRNA049469775	olivedrab2	MEolivedrab2	0.607036	5.94546	0.142845	5.80261	-5.65976	0.0569829	no
ENSRNA049470085	dodgerblue1	MEdodgerblue1	0.541725	2.12067	0.045452	2.07522	-2.02976	0.0203251	no
ENSRNA049470333	bisque	MEbisque	0.491973	10.9978	0.0453069	10.9524	-10.9071	0.105406	no
ENSRNA049471008	firebrick3	MEfirebrick3	0.895793	44.4842	0.389869	44.0944	-43.7045	0.426349	no
ENSRNA049471654	mediumpurple3	MEmediumpurple3	0.585177	1.46448	0.0146594	1.44982	-1.43516	0.014036	no
ENSRNA049471660	red4	MEred4	0.596429	1.50986	0.0535794	1.45628	-1.4027	0.0144709	no
ENSRNA049472011	red	MEred	0.885078	13.8277	0.261453	13.5662	-13.3048	0.132528	no
ENSRNA049472415	firebrick3	MEfirebrick3	0.658856	16.4143	0.0942494	16.3201	-16.2259	0.15732	no
ENSRNA049472421	firebrick3	MEfirebrick3	0.655707	8.68954	0.0535195	8.63602	-8.5825	0.0832831	no
ENSRNA049472638	steelblue	MEsteelblue	0.49965	5.29891	0.0244722	5.27444	-5.24997	0.0507863	no
ENSRNA049472641	brown4	MEbrown4	0.839317	13.3028	0.248988	13.0538	-12.8049	0.127498	no
ENSRNA049472795	mediumpurple3	MEmediumpurple3	0.570983	1.41332	0.0207908	1.39253	-1.37174	0.0135457	no
ENSRNA049474917	whitesmoke	MEwhitesmoke	0.857791	10.3862	0.558201	9.82802	-9.26982	0.0995445	no
ENSRNA049475223	royalblue3	MEroyalblue3	0.807983	6.27012	0.511944	5.75818	-5.24624	0.0600946	no
ENSRNA049475237	indianred1	MEindianred1	0.822866	4.72094	0.177728	4.54321	-4.36548	0.0452468	no
ENSRNA049475307	indianred1	MEindianred1	0.73846	10.3128	0.13527	10.1775	-10.0422	0.0988405	no
ENSRNA049475551	dodgerblue1	MEdodgerblue1	0.612358	9.29189	0.0739342	9.21795	-9.14402	0.0890561	no
ENSRNA049475645	ivory	MEivory	0.683461	1.25115	0.0234421	1.2277	-1.20426	0.0119913	no
ENSRNA049475996	mediumpurple3	MEmediumpurple3	0.562305	1.89351	0.0275759	1.86594	-1.83836	0.0181479	no
ENSRNA049476008	grey60	MEgrey60	0.386819	1.59487	0.0160185	1.57885	-1.56284	0.0152857	no
ENSRNA049476247	grey60	MEgrey60	0.662371	2.78872	0.0803472	2.70837	-2.62803	0.0267279	no
ENSRNA049476252	grey60	MEgrey60	0.733077	4.14079	0.099562	4.04123	-3.94167	0.0396865	no
ENSRNA049476283	firebrick3	MEfirebrick3	0.527627	6.53173	0.026269	6.50546	-6.47919	0.062602	no
ENSRNA049476438	dodgerblue1	MEdodgerblue1	0.796435	9.62807	0.208823	9.41925	-9.21042	0.0922782	no
ENSRNA049476610	darkseagreen1	MEdarkseagreen1	0.623207	1.44025	0.00886581	1.43139	-1.42252	0.0138038	no
ENSRNA049476908	bisque	MEbisque	0.691375	10.2627	0.109126	10.1536	-10.0445	0.0983611	no
ENSRNA049476973	mintcream	MEmintcream	0.867519	5.68028	0.639787	5.04049	-4.4007	0.0544414	no
ENSRNA049477007	dodgerblue1	MEdodgerblue1	0.665972	4.51439	0.0964128	4.41798	-4.32157	0.0432672	no
ENSRNA049477011	dodgerblue1	MEdodgerblue1	0.665972	4.51439	0.0964128	4.41798	-4.32157	0.0432672	no
ENSRNA049477077	darkseagreen1	MEdarkseagreen1	0.568313	0.433272	0.0130625	0.420209	-0.407147	0.0041526	no
ENSRNA049477080	darkseagreen1	MEdarkseagreen1	0.585134	1.02579	0.016119	1.00967	-0.99355	0.00983145	no
ENSRNA049477082	antiquewhite4	MEantiquewhite4	0.81953	12.7912	0.208736	12.5825	-12.3738	0.122595	no
ENSRNA049477401	grey	MEgrey	0.455526	0.17087	NA	NA	NA	0.00163767	no
ENSRNA049477485	dodgerblue1	MEdodgerblue1	0.703655	12.941	0.200375	12.7406	-12.5402	0.12403	no
ENSRNA049477741	ivory	MEivory	0.783959	8.80842	0.179059	8.62936	-8.4503	0.0844224	no
ENSRNA049478017	grey60	MEgrey60	0.677842	2.0989	0.0605445	2.03835	-1.97781	0.0201164	no
ENSRNA049478106	burlywood1	MEburlywood1	0.446468	0.389145	0.00258448	0.386561	-0.383977	0.00372968	no
ENSRNA049478109	firebrick3	MEfirebrick3	0.527236	1.28024	0.00623529	1.27401	-1.26777	0.0122702	no
ENSRNA049478113	bisque	MEbisque	0.434444	0.363247	0.0025488	0.360698	-0.35815	0.00348146	no
ENSRNA049478136	antiquewhite2	MEantiquewhite2	0.366872	0.480405	0.00219481	0.47821	-0.476016	0.00460434	no
ENSRNA049478144	lavenderblush1	MElavenderblush1	0.590907	3.06986	0.0510159	3.01885	-2.96783	0.0294224	no
ENSRNA049478180	grey	MEgrey	0.195675	0.126964	NA	NA	NA	0.00121686	no
ENSRNA049478183	firebrick3	MEfirebrick3	0.222239	0.529347	0.00368703	0.52566	-0.521972	0.00507341	no
ENSRNA049478203	darkorange2	MEdarkorange2	0.674576	0.664318	0.0312454	0.633072	-0.601827	0.00636701	no
ENSRNA049478207	antiquewhite2	MEantiquewhite2	0.407019	0.424755	0.00363166	0.421123	-0.417492	0.00407097	no
ENSRNA049478218	blue4	MEblue4	0.424572	0.615923	0.00273509	0.613188	-0.610453	0.00590318	no
ENSRNA049478221	steelblue	MEsteelblue	0.365099	0.367892	0.000692527	0.3672	-0.366507	0.00352598	no
ENSRNA049478307	brown	MEbrown	0.554222	0.244805	0.0038319	0.240973	-0.237141	0.00234628	no
ENSRNA049478362	deeppink	MEdeeppink	0.841145	11.7214	0.232594	11.4888	-11.2562	0.112341	no
ENSRNA049478428	mediumorchid4	MEmediumorchid4	0.414048	1.1704	0.0154733	1.15493	-1.13946	0.0112175	no
ENSRNA049478438	grey60	MEgrey60	0.626669	2.38947	0.0580442	2.33143	-2.27338	0.0229014	no
ENSRNA049478501	lightcyan	MElightcyan	0.561412	1.51277	0.0369794	1.47579	-1.43881	0.0144988	no
ENSRNA049478600	grey	MEgrey	0.316603	0.150026	NA	NA	NA	0.00143789	no
ENSRNA049478607	dodgerblue1	MEdodgerblue1	0.817143	12.8969	0.261443	12.6355	-12.3741	0.123608	no
ENSRNA049478615	mistyrose	MEmistyrose	0.688546	2.05559	0.0641276	1.99146	-1.92733	0.0197014	no
ENSRNA049478649	firebrick3	MEfirebrick3	0.56749	1.5235	0.0109415	1.51255	-1.50161	0.0146016	no
ENSRNA049478662	firebrick3	MEfirebrick3	0.514832	1.2072	0.00747236	1.19973	-1.19226	0.0115702	no
ENSRNA049478799	bisque	MEbisque	0.285389	0.731365	0.0010397	0.730325	-0.729286	0.00700961	no
ENSRNA049478806	firebrick3	MEfirebrick3	0.546968	2.23793	0.0146561	2.22327	-2.20861	0.0214489	no
ENSRNA049478813	firebrick3	MEfirebrick3	0.475886	1.89986	0.0153428	1.88451	-1.86917	0.0182088	no
ENSRNA049478822	firebrick3	MEfirebrick3	0.485571	2.01267	0.0163067	1.99636	-1.98005	0.01929	no
ENSRNA049478881	grey	MEgrey	0.582997	0.34984	NA	NA	NA	0.00335297	no
ENSRNA049478949	grey	MEgrey	0.193467	0.00638831	NA	NA	NA	6.12274e-05	no
ENSRNA049479090	darkseagreen1	MEdarkseagreen1	0.512884	0.968447	0.00452176	0.963926	-0.959404	0.00928188	no
ENSRNA049479097	orangered	MEorangered	0.832759	13.2681	0.58335	12.6848	-12.1014	0.127165	no
ENSRNA049479257	deeppink	MEdeeppink	0.893082	22.9676	0.40095	22.5667	-22.1657	0.220128	no
ENSRNA049479365	firebrick3	MEfirebrick3	0.281624	0.15578	0.000379743	0.1554	-0.155021	0.00149304	no
ENSRNA049479424	bisque	MEbisque	0.426301	1.47196	0.0110252	1.46093	-1.44991	0.0141077	no
ENSRNA049479432	bisque	MEbisque	0.68845	9.45287	0.0950324	9.35783	-9.2628	0.090599	no
ENSRNA049479449	bisque	MEbisque	0.523847	6.29292	0.0515389	6.24138	-6.18984	0.0603131	no
ENSRNA049479461	mediumorchid4	MEmediumorchid4	0.753916	2.32268	0.123147	2.19954	-2.07639	0.0222613	no
ENSRNA049479467	mediumorchid4	MEmediumorchid4	0.729706	8.17541	0.258853	7.91656	-7.6577	0.0783554	no
ENSRNA049479518	mediumorchid4	MEmediumorchid4	0.738751	3.69345	0.106811	3.58664	-3.47983	0.0353991	no
ENSRNA049479540	firebrick3	MEfirebrick3	0.455258	1.28987	0.0126915	1.27718	-1.26449	0.0123625	no
ENSRNA049479546	firebrick3	MEfirebrick3	0.577231	2.30001	0.0164168	2.2836	-2.26718	0.022044	no
ENSRNA049479574	deeppink	MEdeeppink	0.459967	0.173697	0.000829708	0.172868	-0.172038	0.00166477	no
ENSRNA049479581	bisque	MEbisque	0.503605	11.2991	0.0500454	11.249	-11.199	0.108294	no
ENSRNA049479590	grey60	MEgrey60	0.743832	1.80055	0.0896546	1.7109	-1.62124	0.017257	no
ENSRNA049479595	blue	MEblue	0.477301	0.386619	0.0020684	0.384551	-0.382483	0.00370547	no
ENSRNA049479907	grey	MEgrey	0.505569	0.112492	NA	NA	NA	0.00107816	no
ENSRNA049997025	mediumorchid4	MEmediumorchid4	0.78747	18.291	0.457616	17.8334	-17.3758	0.175306	no
ENSRNA049997081	firebrick	MEfirebrick	0.789952	6.49705	0.299251	6.1978	-5.89855	0.0622696	no
ENSRNA049997113	orangered	MEorangered	0.921524	13.1471	0.949924	12.1972	-11.2473	0.126006	yes
ENSRNA049997133	firebrick3	MEfirebrick3	0.839646	25.3802	0.206102	25.1741	-24.968	0.243251	no
ENSRNA049997483	khaki1	MEkhaki1	0.653466	8.30265	0.239747	8.0629	-7.82316	0.079575	no
ZeamMp020	firebrick2	MEfirebrick2	0.733962	6.78377	0.231335	6.55243	-6.3211	0.0650176	no
ZeamMp024	deeppink	MEdeeppink	0.645788	3.75952	0.0408661	3.71866	-3.67779	0.0360323	no
ZeamMp030	dodgerblue1	MEdodgerblue1	0.598457	4.11358	0.0682635	4.04531	-3.97705	0.0394257	no
ZeamMp032	hotpink1	MEhotpink1	0.707036	0.943543	0.0380124	0.905531	-0.867519	0.00904319	no
ZeamMp044	firebrick2	MEfirebrick2	0.669444	6.24057	0.0855199	6.15505	-6.06953	0.0598114	no
ZeamMp046	firebrick2	MEfirebrick2	0.736104	7.40796	0.245021	7.16294	-6.91792	0.071	no
ZeamMp051	yellow	MEyellow	0.768788	3.76	0.0664403	3.69356	-3.62712	0.036037	no
ZeamMp069	firebrick	MEfirebrick	0.613138	0.686515	0.0148108	0.671705	-0.656894	0.00657976	no
ZeamMp081	dodgerblue1	MEdodgerblue1	0.38725	0.279252	0.003137	0.276115	-0.272978	0.00267643	no
ZeamMp086	firebrick3	MEfirebrick3	0.226203	1.48426	0.00868503	1.47558	-1.46689	0.0142256	no
ZeamMp095	magenta	MEmagenta	0.603621	2.57277	0.0466044	2.52617	-2.47956	0.0246582	no
ZeamMp098	firebrick3	MEfirebrick3	0.481433	1.12488	0.00747033	1.11741	-1.10993	0.0107811	no
ZeamMp116	darkolivegreen4	MEdarkolivegreen4	0.622337	0.60094	0.0219701	0.57897	-0.556999	0.00575958	no
ZeamMp136	firebrick3	MEfirebrick3	0.239139	1.23557	0.0059781	1.22959	-1.22362	0.0118421	no
ZeamMp159	blue4	MEblue4	0.404913	0.127521	0.00109946	0.126421	-0.125322	0.00122219	no
ZeamMp161	grey	MEgrey	0.265789	0.144622	NA	NA	NA	0.0013861	no
ZeamMp163	khaki1	MEkhaki1	0.681195	3.01147	0.28023	2.73124	-2.45101	0.0288627	no
ZeamMp164	deepskyblue4	MEdeepskyblue4	0.647548	3.20925	0.248204	2.96105	-2.71285	0.0307584	no
ZeamMp176	khaki1	MEkhaki1	0.681195	3.01147	0.28023	2.73124	-2.45101	0.0288627	no
ZeamMp177	deepskyblue4	MEdeepskyblue4	0.647548	3.20925	0.248204	2.96105	-2.71285	0.0307584	no
ZeamMp179	darkseagreen1	MEdarkseagreen1	0.410047	0.111943	0.00243455	0.109508	-0.107074	0.00107289	no
ZeamMp185	steelblue3	MEsteelblue3	0.672147	0.484788	0.0171497	0.467638	-0.450488	0.00464635	no
ZeamMr001	dodgerblue1	MEdodgerblue1	0.536818	4.53855	0.132949	4.40561	-4.27266	0.0434988	no
ZeamMr002	khaki1	MEkhaki1	0.632155	1.92946	0.0940767	1.83539	-1.74131	0.0184925	no
ZeamMr004	lightskyblue4	MElightskyblue4	0.305515	0.703803	0.0036257	0.700178	-0.696552	0.00674545	no
ZemaCp032	bisque	MEbisque	0.75523	20.9392	0.214499	20.7247	-20.5102	0.200687	no
ZemaCr113	dodgerblue1	MEdodgerblue1	0.496248	4.38011	0.12706	4.25306	-4.126	0.0419803	no
ZemaCr114	dodgerblue1	MEdodgerblue1	0.79549	12.3629	0.333489	12.0294	-11.6959	0.118489	no
ZemaCr119	dodgerblue1	MEdodgerblue1	0.803359	12.9174	0.3456	12.5718	-12.2262	0.123804	no
ZemaCr120	dodgerblue1	MEdodgerblue1	0.50083	4.44429	0.128464	4.31583	-4.18737	0.0425954	no
Zm00001d000002	darkseagreen1	MEdarkseagreen1	0.869641	27.6826	0.356834	27.3258	-26.9689	0.265318	no
Zm00001d000004	bisque	MEbisque	0.701396	12.766	0.101615	12.6644	-12.5628	0.122353	no
Zm00001d000006	cornsilk2	MEcornsilk2	0.458298	0.815142	0.0115947	0.803548	-0.791953	0.00781256	no
Zm00001d000011	mediumorchid	MEmediumorchid	0.823968	22.3073	0.446287	21.861	-21.4147	0.213799	no
Zm00001d000012	coral2	MEcoral2	0.791148	15.3189	0.179284	15.1396	-14.9604	0.146821	no
Zm00001d000017	chocolate4	MEchocolate4	0.706086	3.15755	0.0947264	3.06282	-2.9681	0.0302629	no
Zm00001d000018	antiquewhite1	MEantiquewhite1	0.649659	8.05819	0.158202	7.89999	-7.74178	0.077232	no
Zm00001d000021	lightcyan1	MElightcyan1	0.626388	13.8952	0.20514	13.6901	-13.485	0.133176	no
Zm00001d000023	bisque3	MEbisque3	0.676817	5.7566	0.0709594	5.68564	-5.61468	0.0551729	no
Zm00001d000026	lavenderblush1	MElavenderblush1	0.608678	6.4502	0.0847777	6.36542	-6.28064	0.0618205	no
Zm00001d000027	red	MEred	0.806554	12.0659	0.140306	11.9256	-11.7853	0.115643	no
Zm00001d000029	bisque3	MEbisque3	0.698311	28.869	0.350804	28.5182	-28.1674	0.276689	no
Zm00001d000030	bisque	MEbisque	0.419315	6.109	0.0420348	6.06697	-6.02494	0.0585504	no
Zm00001d000034	mediumorchid	MEmediumorchid	0.762824	11.2721	0.148258	11.1239	-10.9756	0.108035	no
Zm00001d000036	khaki2	MEkhaki2	0.867827	14.2865	0.817249	13.4693	-12.652	0.136926	no
Zm00001d000038	antiquewhite1	MEantiquewhite1	0.733652	12.2435	0.25216	11.9913	-11.7391	0.117345	no
Zm00001d000039	pink	MEpink	0.777234	4.21473	0.123058	4.09167	-3.96861	0.0403951	no
Zm00001d000040	red	MEred	0.943147	36.3141	0.634498	35.6796	-35.0451	0.348044	yes
Zm00001d000041	red	MEred	0.909571	27.4374	0.46411	26.9733	-26.5092	0.262968	yes
Zm00001d000042	red	MEred	0.768198	15.8275	0.116637	15.7109	-15.5942	0.151695	no
Zm00001d000046	steelblue	MEsteelblue	0.792126	18.4616	0.171871	18.2897	-18.1178	0.176941	no
Zm00001d000053	mintcream	MEmintcream	0.876611	9.92589	0.650897	9.27499	-8.6241	0.0951326	no
Zm00001d000064	blue4	MEblue4	0.769103	15.3245	0.198996	15.1255	-14.9265	0.146875	no
Zm00001d000072	khaki2	MEkhaki2	0.833808	6.13951	0.636467	5.50304	-4.86657	0.0588428	no
Zm00001d000074	coral	MEcoral	0.961439	10.4982	0.929652	9.56855	-8.6389	0.100618	yes
Zm00001d000076	firebrick3	MEfirebrick3	0.933526	72.4158	0.715288	71.7006	-70.9853	0.694054	yes
Zm00001d000077	grey60	MEgrey60	0.715644	6.93527	0.240203	6.69507	-6.45487	0.0664696	no
Zm00001d000080	steelblue3	MEsteelblue3	0.820475	5.1171	0.240035	4.87707	-4.63703	0.0490437	no
Zm00001d000081	mediumorchid	MEmediumorchid	0.652777	2.35721	0.0352025	2.32201	-2.2868	0.0225922	no
Zm00001d000085	plum1	MEplum1	0.790123	4.78199	0.169946	4.61204	-4.44209	0.0458319	no
Zm00001d000086	bisque	MEbisque	0.860356	66.7294	0.576333	66.153	-65.5767	0.639553	no
Zm00001d000087	firebrick3	MEfirebrick3	0.886362	65.8668	0.474095	65.3927	-64.9186	0.631286	no
Zm00001d000093	bisque	MEbisque	0.693704	24.8532	0.23219	24.621	-24.3888	0.2382	no
Zm00001d000094	coral1	MEcoral1	0.840055	17.212	0.379325	16.8326	-16.4533	0.164964	no
Zm00001d000098	lightcyan1	MElightcyan1	0.754337	9.52085	0.181866	9.33898	-9.15712	0.0912505	no
Zm00001d000099	lavenderblush1	MElavenderblush1	0.586394	6.18306	0.0544664	6.12859	-6.07412	0.0592602	no
Zm00001d000107	bisque	MEbisque	0.796454	35.7221	0.421475	35.3006	-34.8792	0.342371	no
Zm00001d000112	lavenderblush1	MElavenderblush1	0.600957	8.01116	0.106804	7.90436	-7.79756	0.0767813	no
Zm00001d000116	dodgerblue1	MEdodgerblue1	0.665483	16.1656	0.198491	15.9671	-15.7686	0.154935	no
Zm00001d000117	coral2	MEcoral2	0.777535	11.686	0.214062	11.4719	-11.2579	0.112002	no
Zm00001d000120	green	MEgreen	0.765759	4.90914	0.0836713	4.82547	-4.7418	0.0470506	no
Zm00001d000122	violetred3	MEvioletred3	0.854613	8.92251	0.277825	8.64468	-8.36686	0.0855159	no
Zm00001d000123	bisque	MEbisque	0.727474	22.5493	0.194055	22.3553	-22.1612	0.216119	no
Zm00001d000124	bisque	MEbisque	0.816958	43.9979	0.513433	43.4844	-42.971	0.421688	no
Zm00001d000126	bisque3	MEbisque3	0.581598	8.57622	0.0530879	8.52314	-8.47005	0.082197	no
Zm00001d000135	yellow	MEyellow	0.953425	27.1471	0.608589	26.5385	-25.9299	0.260186	yes
Zm00001d000137	bisque	MEbisque	0.641781	35.4736	0.202763	35.2709	-35.0681	0.339989	no
Zm00001d000143	ivory	MEivory	0.668558	2.76755	0.0448909	2.72266	-2.67777	0.026525	no
Zm00001d000150	coral	MEcoral	0.961374	11.307	1	10.307	-9.30696	0.108369	yes
Zm00001d000152	mediumorchid1	MEmediumorchid1	0.924413	18.6538	0.89699	17.7568	-16.8598	0.178783	yes
Zm00001d000153	steelblue	MEsteelblue	0.818974	49.0989	0.500876	48.5981	-48.0972	0.470578	no
Zm00001d000156	grey60	MEgrey60	0.684214	2.38485	0.0867158	2.29813	-2.21141	0.022857	no
Zm00001d000158	goldenrod2	MEgoldenrod2	0.631595	1.82427	0.0332129	1.79105	-1.75784	0.0174843	no
Zm00001d000161	dodgerblue1	MEdodgerblue1	0.762062	16.7977	0.390803	16.4069	-16.0161	0.160994	no
Zm00001d000163	green4	MEgreen4	0.717582	1.21354	0.0523259	1.16121	-1.10889	0.0116309	no
Zm00001d000165	goldenrod2	MEgoldenrod2	0.635078	3.83193	0.0749484	3.75699	-3.68204	0.0367264	no
Zm00001d000168	blue4	MEblue4	0.684688	19.817	0.17589	19.6411	-19.4652	0.189932	no
Zm00001d000169	lightyellow3	MElightyellow3	0.813431	12.2473	0.286794	11.9605	-11.6737	0.117382	no
Zm00001d000175	magenta3	MEmagenta3	0.622143	2.29447	0.0493801	2.24509	-2.19571	0.0219909	no
Zm00001d000179	antiquewhite1	MEantiquewhite1	0.774064	4.71193	0.140957	4.57098	-4.43002	0.0451605	no
Zm00001d000183	magenta	MEmagenta	0.511668	1.08831	0.010162	1.07815	-1.06799	0.0104307	no
Zm00001d000184	firebrick3	MEfirebrick3	0.735118	17.558	0.103726	17.4542	-17.3505	0.168281	no
Zm00001d000191	firebrick3	MEfirebrick3	0.907732	101.35	0.700671	100.649	-99.9483	0.971364	yes
Zm00001d000193	antiquewhite	MEantiquewhite	0.840596	10.141	0.259761	9.8812	-9.62144	0.0971939	no
Zm00001d000194	darkolivegreen4	MEdarkolivegreen4	0.566248	7.03571	0.0778934	6.95782	-6.87992	0.0674322	no
Zm00001d000195	darkgoldenrod4	MEdarkgoldenrod4	0.910642	9.5552	0.692954	8.86224	-8.16929	0.0915797	yes
Zm00001d000196	red	MEred	0.80964	14.0271	0.133223	13.8939	-13.7606	0.13444	no
Zm00001d000199	khaki1	MEkhaki1	0.865308	9.76109	0.416543	9.34455	-8.928	0.0935531	no
Zm00001d000202	steelblue	MEsteelblue	0.775707	21.1808	0.222395	20.9584	-20.736	0.203003	no
Zm00001d000203	thistle1	MEthistle1	0.830171	14.351	0.302094	14.0489	-13.7468	0.137544	no
Zm00001d000204	mediumpurple3	MEmediumpurple3	0.741329	9.74176	0.343947	9.39782	-9.05387	0.0933679	no
Zm00001d000213	steelblue	MEsteelblue	0.763311	12.8073	0.130988	12.6763	-12.5453	0.122749	no
Zm00001d000222	green4	MEgreen4	0.732272	4.61461	0.207344	4.40727	-4.19992	0.0442277	no
Zm00001d000223	deeppink	MEdeeppink	0.624254	8.23993	0.0288697	8.21106	-8.1822	0.0789739	no
Zm00001d000224	lavenderblush1	MElavenderblush1	0.751699	11.8873	0.198864	11.6885	-11.4896	0.113932	no
Zm00001d000226	firebrick	MEfirebrick	0.956229	12.4367	1	11.4367	-10.4367	0.119196	yes
Zm00001d000227	dodgerblue1	MEdodgerblue1	0.919141	22.7335	0.617729	22.1158	-21.4981	0.217885	yes
Zm00001d000229	antiquewhite	MEantiquewhite	0.826849	16.7036	0.411334	16.2923	-15.8809	0.160092	no
Zm00001d000230	antiquewhite3	MEantiquewhite3	0.706256	6.20051	0.0794645	6.12104	-6.04158	0.0594274	no
Zm00001d000231	blue4	MEblue4	0.41924	0.521964	0.00342092	0.518544	-0.515123	0.00500266	no
Zm00001d000232	steelblue	MEsteelblue	0.822288	45.2684	0.491502	44.7769	-44.2854	0.433865	no
Zm00001d000233	navajowhite3	MEnavajowhite3	0.60519	0.326657	0.0091885	0.317469	-0.30828	0.00313078	no
Zm00001d000237	deepskyblue4	MEdeepskyblue4	0.877559	10.6447	0.408029	10.2366	-9.82861	0.102022	no
Zm00001d000238	mistyrose	MEmistyrose	0.81621	5.92517	0.255662	5.66951	-5.41385	0.0567886	no
Zm00001d000241	steelblue	MEsteelblue	0.720829	35.6587	0.222559	35.4361	-35.2136	0.341763	no
Zm00001d000247	antiquewhite3	MEantiquewhite3	0.889887	21.2952	0.473965	20.8212	-20.3472	0.204099	no
Zm00001d000255	blue	MEblue	0.770517	14.2645	0.128141	14.1363	-14.0082	0.136715	no
Zm00001d000257	chocolate2	MEchocolate2	0.815534	6.39897	0.293041	6.10593	-5.81289	0.0613296	no
Zm00001d000279	bisque	MEbisque	0.75674	17.0769	0.183339	16.8936	-16.7102	0.16367	no
Zm00001d000288	burlywood1	MEburlywood1	0.757005	13.23	0.1772	13.0528	-12.8756	0.1268	no
Zm00001d000291	antiquewhite1	MEantiquewhite1	0.772432	10.6117	0.34895	10.2628	-9.91385	0.101706	no
Zm00001d000294	dodgerblue1	MEdodgerblue1	0.887473	19.9539	0.449058	19.5048	-19.0558	0.191244	no
Zm00001d000295	steelblue	MEsteelblue	0.740757	13.489	0.13167	13.3574	-13.2257	0.129283	no
Zm00001d000296	dodgerblue1	MEdodgerblue1	0.757153	21.4627	0.382581	21.0801	-20.6975	0.205704	no
Zm00001d000298	whitesmoke	MEwhitesmoke	0.643835	3.98062	0.0979241	3.8827	-3.78477	0.0381514	no
Zm00001d000299	orangered4	MEorangered4	0.767756	4.00105	0.114546	3.88651	-3.77196	0.0383472	no
Zm00001d000300	bisque3	MEbisque3	0.783404	13.5126	0.241791	13.2708	-13.029	0.129508	no
Zm00001d000302	bisque	MEbisque	0.708575	37.0215	0.362754	36.6587	-36.296	0.354824	no
Zm00001d000305	whitesmoke	MEwhitesmoke	0.788791	8.67301	0.419188	8.25382	-7.83463	0.0831246	no
Zm00001d000306	magenta4	MEmagenta4	0.702542	9.05402	0.34883	8.70519	-8.35636	0.0867763	no
Zm00001d000307	blue	MEblue	0.933329	38.9148	0.713452	38.2014	-37.4879	0.372971	yes
Zm00001d000308	burlywood1	MEburlywood1	0.634341	4.95744	0.0629292	4.89451	-4.83158	0.0475135	no
Zm00001d000311	lightcyan1	MElightcyan1	0.797524	12.2322	0.340211	11.892	-11.5518	0.117237	no
Zm00001d000312	lightskyblue4	MElightskyblue4	0.512781	2.93203	0.0622418	2.86979	-2.80755	0.0281014	no
Zm00001d000313	lightskyblue4	MElightskyblue4	0.583641	5.78141	0.126468	5.65494	-5.52847	0.0554107	no
Zm00001d000316	firebrick2	MEfirebrick2	0.720145	4.50817	0.0920442	4.41613	-4.32408	0.0432076	no
Zm00001d000327	antiquewhite3	MEantiquewhite3	0.803227	19.4664	0.173486	19.293	-19.1195	0.186572	no
Zm00001d000328	bisque	MEbisque	0.746556	22.0952	0.21288	21.8823	-21.6694	0.211766	no
Zm00001d000329	bisque3	MEbisque3	0.80009	16.5255	0.289564	16.236	-15.9464	0.158385	no
Zm00001d000332	antiquewhite1	MEantiquewhite1	0.694975	12.3164	0.176613	12.1398	-11.9632	0.118044	no
Zm00001d000339	coral2	MEcoral2	0.636803	16.7747	0.161839	16.6128	-16.451	0.160773	no
Zm00001d000345	burlywood1	MEburlywood1	0.727633	14.9517	0.202252	14.7494	-14.5472	0.143301	no
Zm00001d000346	coral	MEcoral	0.882379	9.64475	0.494853	9.1499	-8.65504	0.092438	no
Zm00001d000357	blue4	MEblue4	0.644889	5.77005	0.0797652	5.69028	-5.61052	0.0553018	no
Zm00001d000358	dodgerblue1	MEdodgerblue1	0.77769	12.7803	0.212696	12.5676	-12.3549	0.12249	no
Zm00001d000364	thistle4	MEthistle4	0.954089	10.5716	0.620341	9.9513	-9.33096	0.101322	yes
Zm00001d000366	mediumpurple3	MEmediumpurple3	0.815181	10.5326	0.405856	10.1267	-9.72084	0.100947	no
Zm00001d000370	firebrick3	MEfirebrick3	0.297362	8.58889	0.0180491	8.57084	-8.55279	0.0823184	no
Zm00001d000379	coral1	MEcoral1	0.743147	27.4054	0.336645	27.0687	-26.7321	0.262661	no
Zm00001d000380	honeydew	MEhoneydew	0.653492	1.77058	0.0366248	1.73395	-1.69733	0.0169697	no
Zm00001d000381	firebrick3	MEfirebrick3	0.553291	5.58914	0.0227371	5.5664	-5.54366	0.0535679	no
Zm00001d000383	burlywood1	MEburlywood1	0.749141	16.5403	0.263761	16.2765	-16.0128	0.158527	no
Zm00001d000387	goldenrod2	MEgoldenrod2	0.73187	14.1307	0.25583	13.8749	-13.6191	0.135433	no
Zm00001d000391	green4	MEgreen4	0.759245	6.21772	0.248846	5.96887	-5.72003	0.0595924	no
Zm00001d000396	lavenderblush1	MElavenderblush1	0.837469	21.277	0.4865	20.7905	-20.304	0.203925	no
Zm00001d000399	blue	MEblue	0.502432	4.37591	0.0264364	4.34947	-4.32304	0.04194	no
Zm00001d000400	mediumorchid	MEmediumorchid	0.498727	3.96335	0.0506056	3.91274	-3.86214	0.0379859	no
Zm00001d000402	dodgerblue1	MEdodgerblue1	0.712861	11.4218	0.201252	11.2206	-11.0193	0.10947	no
Zm00001d000403	antiquewhite4	MEantiquewhite4	0.831585	8.29449	0.151811	8.14268	-7.99087	0.0794968	no
Zm00001d000407	darkolivegreen4	MEdarkolivegreen4	0.820286	18.0363	0.31744	17.7189	-17.4014	0.172865	no
Zm00001d000408	dodgerblue1	MEdodgerblue1	0.709216	9.25163	0.197665	9.05396	-8.8563	0.0886702	no
Zm00001d000419	magenta	MEmagenta	0.845484	17.5491	0.702454	16.8467	-16.1442	0.168196	no
Zm00001d000424	antiquewhite1	MEantiquewhite1	0.752207	5.89316	0.178852	5.7143	-5.53545	0.0564817	no
Zm00001d000428	magenta	MEmagenta	0.910266	15.8709	0.557493	15.3134	-14.7559	0.152111	yes
Zm00001d000430	bisque	MEbisque	0.78714	27.4469	0.271177	27.1757	-26.9045	0.263058	no
Zm00001d000432	steelblue	MEsteelblue	0.653062	13.5503	0.090434	13.4599	-13.3694	0.12987	no
Zm00001d000435	bisque	MEbisque	0.774925	48.5655	0.496517	48.069	-47.5725	0.465466	no
Zm00001d000436	bisque	MEbisque	0.855179	50.6505	0.566561	50.084	-49.5174	0.485449	no
Zm00001d000438	bisque	MEbisque	0.608863	27.6436	0.239956	27.4036	-27.1637	0.264944	no
Zm00001d000439	bisque	MEbisque	0.644991	10.5625	0.0812361	10.4812	-10.4	0.101234	no
Zm00001d000443	chocolate	MEchocolate	0.590583	14.7705	0.121691	14.6488	-14.5271	0.141565	no
Zm00001d000460	khaki3	MEkhaki3	0.646992	1.18363	0.0381472	1.14548	-1.10734	0.0113443	no
Zm00001d000482	whitesmoke	MEwhitesmoke	0.785758	4.19087	0.197555	3.99332	-3.79576	0.0401665	no
Zm00001d000483	firebrick3	MEfirebrick3	0.790426	17.409	0.148884	17.2601	-17.1112	0.166853	no
Zm00001d000493	blue2	MEblue2	0.632365	4.81441	0.120733	4.69368	-4.57295	0.0461427	no
Zm00001d000497	indianred1	MEindianred1	0.898174	12.7325	0.751329	11.9812	-11.2299	0.122032	no
Zm00001d000499	antiquewhite2	MEantiquewhite2	0.909065	34.1398	0.950675	33.1891	-32.2384	0.327205	yes
Zm00001d000500	indianred1	MEindianred1	0.893396	10.5598	0.647534	9.91227	-9.26474	0.101208	no
Zm00001d000501	yellow	MEyellow	0.919732	19.3734	0.41711	18.9563	-18.5391	0.18568	yes
Zm00001d000502	steelblue	MEsteelblue	0.598063	4.85232	0.0335869	4.81873	-4.78514	0.046506	no
Zm00001d000506	bisque2	MEbisque2	0.809106	5.14761	0.280299	4.86731	-4.58701	0.0493362	no
Zm00001d000508	antiquewhite4	MEantiquewhite4	0.839277	9.89647	0.228123	9.66835	-9.44022	0.0948506	no
Zm00001d000522	firebrick3	MEfirebrick3	0.675168	12.9803	0.0555448	12.9247	-12.8692	0.124406	no
Zm00001d000523	lightseagreen	MElightseagreen	0.787524	18.9696	0.347448	18.6222	-18.2747	0.18181	no
Zm00001d000524	olivedrab2	MEolivedrab2	0.797967	6.53315	0.367388	6.16576	-5.79837	0.0626155	no
Zm00001d000525	bisque	MEbisque	0.891219	32.7399	0.418961	32.321	-31.902	0.313789	no
Zm00001d000526	olivedrab2	MEolivedrab2	0.905562	6.44167	0.580538	5.86114	-5.2806	0.0617388	yes
Zm00001d000534	grey	MEgrey	-0.0350358	0.0457588	NA	NA	NA	0.000438565	no
Zm00001d000545	deeppink	MEdeeppink	0.802241	26.0277	0.291737	25.736	-25.4442	0.249457	no
Zm00001d000551	ivory	MEivory	0.706736	3.71685	0.13525	3.5816	-3.44635	0.0356233	no
Zm00001d000556	burlywood1	MEburlywood1	0.596243	9.81526	0.0495187	9.76574	-9.71622	0.0940723	no
Zm00001d000561	bisque	MEbisque	0.701866	25.2549	0.205391	25.0495	-24.8441	0.24205	no
Zm00001d000566	grey	MEgrey	-0.0431262	0.171192	NA	NA	NA	0.00164075	no
Zm00001d000617	cornsilk2	MEcornsilk2	0.727517	3.39602	0.0783809	3.31764	-3.23926	0.0325485	no
Zm00001d000619	red	MEred	0.946829	35.4	0.634148	34.7659	-34.1317	0.339284	yes
Zm00001d000634	antiquewhite2	MEantiquewhite2	0.811007	18.9231	0.388316	18.5348	-18.1464	0.181364	no
Zm00001d000671	lightcyan1	MElightcyan1	0.523698	3.73276	0.0502374	3.68252	-3.63228	0.0357758	no
Zm00001d000682	antiquewhite	MEantiquewhite	0.886244	25.8402	0.64884	25.1914	-24.5425	0.24766	no
Zm00001d000688	dodgerblue1	MEdodgerblue1	0.359709	0.244413	0.00185861	0.242554	-0.240696	0.00234252	no
Zm00001d000709	violetred2	MEvioletred2	0.726365	5.78106	0.154671	5.62639	-5.47172	0.0554073	no
Zm00001d000736	blueviolet	MEblueviolet	0.622278	3.68638	0.0572146	3.62916	-3.57195	0.0353313	no
Zm00001d000740	steelblue	MEsteelblue	0.682865	10.2692	0.0659532	10.2032	-10.1373	0.0984226	no
Zm00001d000748	mediumorchid1	MEmediumorchid1	0.65445	1.53448	0.0554142	1.47907	-1.42365	0.0147069	no
Zm00001d000749	coral2	MEcoral2	0.659447	2.27832	0.0362542	2.24207	-2.20581	0.0218361	no
Zm00001d000824	slateblue2	MEslateblue2	0.803507	2.60445	0.174267	2.43018	-2.25591	0.0249617	no
Zm00001d000825	slateblue2	MEslateblue2	0.774787	3.66031	0.153372	3.50694	-3.35357	0.0350815	no
Zm00001d000849	lavenderblush1	MElavenderblush1	0.784206	24.5668	0.38409	24.1827	-23.7986	0.235455	no
Zm00001d000879	firebrick	MEfirebrick	0.751973	2.21922	0.0812416	2.13798	-2.05674	0.0212697	no
Zm00001d000888	yellow	MEyellow	0.547955	0.725029	0.00716363	0.717865	-0.710702	0.00694888	no
Zm00001d000903	antiquewhite4	MEantiquewhite4	0.921345	13.4883	0.449199	13.0391	-12.5899	0.129276	yes
Zm00001d000909	honeydew	MEhoneydew	0.790213	8.00616	0.234819	7.77134	-7.53652	0.0767333	no
Zm00001d000919	red	MEred	0.860558	17.8304	0.260729	17.5697	-17.3089	0.170892	no
Zm00001d000942	steelblue	MEsteelblue	0.733288	18.8157	0.137225	18.6785	-18.5413	0.180335	no
Zm00001d000967	antiquewhite1	MEantiquewhite1	0.887019	18.613	0.659608	17.9534	-17.2938	0.178393	no
Zm00001d000970	cornsilk2	MEcornsilk2	0.632364	1.73064	0.0524031	1.67824	-1.62584	0.016587	no
Zm00001d000974	blue4	MEblue4	0.581199	4.79356	0.021714	4.77185	-4.75014	0.0459429	no
Zm00001d000980	blue2	MEblue2	0.808695	9.65391	0.432732	9.22118	-8.78845	0.0925259	no
Zm00001d000982	bisque4	MEbisque4	0.748269	9.06891	0.312067	8.75684	-8.44478	0.086919	no
Zm00001d000986	lightcyan1	MElightcyan1	0.784426	3.76025	0.146109	3.61415	-3.46804	0.0360393	no
Zm00001d000992	steelblue	MEsteelblue	0.81433	22.4726	0.211901	22.2607	-22.0488	0.215384	no
Zm00001d001005	bisque	MEbisque	0.353347	1.24894	0.00512106	1.24382	-1.2387	0.0119702	no
Zm00001d001006	whitesmoke	MEwhitesmoke	0.48775	0.758833	0.0149001	0.743933	-0.729033	0.00727287	no
Zm00001d001012	green	MEgreen	0.76216	6.7972	0.0871698	6.71003	-6.62286	0.0651463	no
Zm00001d001016	mediumorchid3	MEmediumorchid3	0.880076	16.5666	0.674602	15.892	-15.2174	0.158779	no
Zm00001d001022	mediumorchid	MEmediumorchid	0.883215	21.7001	0.608476	21.0916	-20.4831	0.20798	no
Zm00001d001023	lightseagreen	MElightseagreen	0.756233	1.2086	0.105371	1.10323	-0.997861	0.0115836	no
Zm00001d001029	plum2	MEplum2	0.894409	15.655	0.446332	15.2087	-14.7623	0.150042	no
Zm00001d001074	whitesmoke	MEwhitesmoke	0.844865	18.1058	0.459129	17.6467	-17.1876	0.173531	no
Zm00001d001076	whitesmoke	MEwhitesmoke	0.796004	8.18184	0.338504	7.84333	-7.50483	0.0784171	no
Zm00001d001079	antiquewhite	MEantiquewhite	0.785129	11.2809	0.247436	11.0335	-10.7861	0.10812	no
Zm00001d001080	goldenrod2	MEgoldenrod2	0.927447	22.416	0.812414	21.6036	-20.7912	0.214841	yes
Zm00001d001083	steelblue	MEsteelblue	0.823041	30.4506	0.27159	30.179	-29.9074	0.291847	no
Zm00001d001113	bisque	MEbisque	0.467239	0.735243	0.00521744	0.730026	-0.724808	0.00704678	no
Zm00001d001139	dodgerblue1	MEdodgerblue1	0.573159	4.01601	0.11808	3.89793	-3.77985	0.0384906	no
Zm00001d001140	bisque3	MEbisque3	0.85462	30.0917	0.504358	29.5874	-29.083	0.288408	no
Zm00001d001172	deeppink	MEdeeppink	0.625511	9.14425	0.0331911	9.11106	-9.07787	0.0876411	no
Zm00001d001188	dodgerblue1	MEdodgerblue1	0.518698	1.41078	0.0121109	1.39867	-1.38656	0.0135214	no
Zm00001d001192	grey	MEgrey	0.1574	0.16649	NA	NA	NA	0.00159569	no
Zm00001d001206	antiquewhite	MEantiquewhite	0.653334	8.99952	0.150706	8.84882	-8.69811	0.086254	no
Zm00001d001230	violetred3	MEvioletred3	0.771801	6.19268	0.14108	6.0516	-5.91052	0.0593524	no
Zm00001d001250	green	MEgreen	0.76161	11.4505	0.0865763	11.3639	-11.2773	0.109745	no
Zm00001d001276	blue4	MEblue4	0.660145	13.8387	0.108602	13.7301	-13.6215	0.132634	no
Zm00001d001285	firebrick2	MEfirebrick2	0.735706	9.93547	0.123856	9.81162	-9.68776	0.0952244	no
Zm00001d001307	grey60	MEgrey60	0.714599	2.98171	0.147303	2.83441	-2.6871	0.0285776	no
Zm00001d001321	dodgerblue1	MEdodgerblue1	0.476264	0.156773	0.00265516	0.154118	-0.151462	0.00150256	no
Zm00001d001349	orangered	MEorangered	0.870774	16.1126	0.726052	15.3865	-14.6604	0.154427	no
Zm00001d001373	magenta	MEmagenta	0.670406	22.5642	0.222762	22.3414	-22.1186	0.216261	no
Zm00001d001399	green	MEgreen	0.956394	30.3704	0.653438	29.717	-29.0635	0.291079	yes
Zm00001d001414	bisque3	MEbisque3	0.617947	2.72792	0.0353188	2.69261	-2.65729	0.0261452	no
Zm00001d001432	red3	MEred3	0.908908	16.3431	0.633025	15.7101	-15.0771	0.156637	yes
Zm00001d001471	steelblue	MEsteelblue	0.574231	6.71734	0.0252828	6.69205	-6.66677	0.0643809	no
Zm00001d001472	ivory	MEivory	0.802694	14.0525	0.240907	13.8116	-13.5707	0.134683	no
Zm00001d001475	lightskyblue4	MElightskyblue4	0.548026	0.441768	0.00810123	0.433667	-0.425566	0.00423403	no
Zm00001d001489	firebrick3	MEfirebrick3	0.606526	9.50998	0.0356831	9.4743	-9.43862	0.0911464	no
Zm00001d001498	deepskyblue4	MEdeepskyblue4	0.854168	21.586	0.416492	21.1695	-20.753	0.206886	no
Zm00001d001500	antiquewhite3	MEantiquewhite3	0.951796	24.2532	0.659815	23.5933	-22.9335	0.232449	yes
Zm00001d001511	pink	MEpink	0.84065	11.7191	0.308531	11.4106	-11.1021	0.112319	no
Zm00001d001513	bisque3	MEbisque3	0.651906	5.63483	0.0621438	5.57268	-5.51054	0.0540058	no
Zm00001d001520	antiquewhite1	MEantiquewhite1	0.536933	3.62226	0.0515111	3.57075	-3.51924	0.0347168	no
Zm00001d001542	firebrick3	MEfirebrick3	0.833832	31.5506	0.238602	31.312	-31.0734	0.30239	no
Zm00001d001551	green	MEgreen	0.986878	36.7677	0.927796	35.8399	-34.9121	0.352392	yes
Zm00001d001566	dodgerblue1	MEdodgerblue1	0.199326	0.635904	0.00389132	0.632012	-0.628121	0.00609468	no
Zm00001d001582	bisque	MEbisque	0.290933	0.274227	0.00088664	0.273341	-0.272454	0.00262827	no
Zm00001d001585	cornsilk2	MEcornsilk2	0.890184	20.4197	0.676387	19.7433	-19.0669	0.195708	no
Zm00001d001587	blueviolet	MEblueviolet	0.907945	23.3715	0.644792	22.7268	-22.082	0.224	yes
Zm00001d001600	red	MEred	0.851074	16.5849	0.209534	16.3754	-16.1659	0.158955	no
Zm00001d001609	green	MEgreen	0.536696	0.225468	0.00228422	0.223184	-0.2209	0.00216095	no
Zm00001d001673	darkseagreen1	MEdarkseagreen1	0.882946	28.7925	0.516681	28.2759	-27.7592	0.275956	no
Zm00001d001694	bisque	MEbisque	0.551481	7.52975	0.0492801	7.48047	-7.43119	0.0721673	no
Zm00001d001700	green	MEgreen	0.769001	8.77113	0.10363	8.6675	-8.56387	0.084065	no
Zm00001d001754	bisque3	MEbisque3	0.672492	14.7765	0.154316	14.6222	-14.4679	0.141622	no
Zm00001d001756	darkseagreen1	MEdarkseagreen1	0.689837	4.2456	0.0576379	4.18797	-4.13033	0.0406911	no
Zm00001d001762	magenta4	MEmagenta4	0.751893	6.12355	0.240088	5.88346	-5.64337	0.0586898	no
Zm00001d001763	darkolivegreen4	MEdarkolivegreen4	0.471808	4.24604	0.041561	4.20448	-4.16292	0.0406953	no
Zm00001d001766	coral2	MEcoral2	0.88225	21.375	0.45819	20.9168	-20.4586	0.204864	no
Zm00001d001767	lightskyblue2	MElightskyblue2	0.814708	5.06495	0.26415	4.8008	-4.53665	0.0485439	no
Zm00001d001769	coral2	MEcoral2	0.926966	30.5536	0.703667	29.85	-29.1463	0.292835	yes
Zm00001d001771	antiquewhite1	MEantiquewhite1	0.742799	12.7484	0.280344	12.468	-12.1877	0.122184	no
Zm00001d001773	thistle1	MEthistle1	0.850822	10.1863	0.381025	9.8053	-9.42428	0.0976287	no
Zm00001d001774	thistle1	MEthistle1	0.89686	11.3657	0.688587	10.6771	-9.98853	0.108932	no
Zm00001d001780	bisque3	MEbisque3	0.715906	23.5907	0.237127	23.3536	-23.1164	0.2261	no
Zm00001d001781	antiquewhite1	MEantiquewhite1	0.613805	6.21267	0.0949955	6.11767	-6.02268	0.059544	no
Zm00001d001784	dodgerblue1	MEdodgerblue1	0.711376	11.0326	0.146651	10.886	-10.7393	0.10574	no
Zm00001d001785	mediumorchid	MEmediumorchid	0.761263	14.7487	0.228699	14.52	-14.2913	0.141356	no
Zm00001d001786	dodgerblue1	MEdodgerblue1	0.49419	5.10915	0.0333857	5.07576	-5.04238	0.0489675	no
Zm00001d001787	bisque3	MEbisque3	0.895508	24.6484	0.528762	24.1197	-23.5909	0.236238	no
Zm00001d001788	firebrick3	MEfirebrick3	0.930789	78.7932	0.782506	78.0107	-77.2282	0.755176	yes
Zm00001d001789	bisque4	MEbisque4	0.823188	7.83493	0.264555	7.57038	-7.30582	0.0750922	no
Zm00001d001790	bisque	MEbisque	0.842348	37.8272	0.362078	37.4651	-37.103	0.362546	no
Zm00001d001796	lightyellow3	MElightyellow3	0.82946	14.4079	0.630776	13.7771	-13.1463	0.138089	no
Zm00001d001797	goldenrod2	MEgoldenrod2	0.882173	26.7927	0.612166	26.1805	-25.5683	0.256788	no
Zm00001d001798	cornsilk2	MEcornsilk2	0.802241	21.4904	0.443681	21.0467	-20.6031	0.20597	no
Zm00001d001799	honeydew	MEhoneydew	0.858908	22.0226	0.479696	21.5429	-21.0632	0.211071	no
Zm00001d001802	green4	MEgreen4	0.48363	4.83931	0.0456153	4.79369	-4.74807	0.0463813	no
Zm00001d001803	pink	MEpink	0.918226	13.6872	0.505116	13.1821	-12.6769	0.131182	yes
Zm00001d001804	brown	MEbrown	0.722219	1.96898	0.0316096	1.93737	-1.90576	0.0188713	no
Zm00001d001806	bisque	MEbisque	0.529691	6.05478	0.0391099	6.01567	-5.97656	0.0580308	no
Zm00001d001807	pink	MEpink	0.898116	12.1949	0.410545	11.7843	-11.3738	0.116879	no
Zm00001d001808	steelblue	MEsteelblue	0.933658	48.1188	0.603336	47.5155	-46.9122	0.461185	yes
Zm00001d001809	pink	MEpink	0.841908	21.5974	0.341074	21.2564	-20.9153	0.206996	no
Zm00001d001813	brown	MEbrown	0.885572	13.9026	0.288855	13.6137	-13.3249	0.133246	no
Zm00001d001814	orange4	MEorange4	0.645251	4.78631	0.150357	4.63596	-4.4856	0.0458734	no
Zm00001d001819	darkgoldenrod4	MEdarkgoldenrod4	0.887676	12.0415	0.789409	11.2521	-10.4627	0.11541	no
Zm00001d001820	dodgerblue1	MEdodgerblue1	0.733794	22.6461	0.294044	22.3521	-22.0581	0.217047	no
Zm00001d001823	hotpink1	MEhotpink1	0.789101	1.23859	0.0738748	1.16471	-1.09084	0.011871	no
Zm00001d001825	blue4	MEblue4	0.832079	15.3998	0.264688	15.1351	-14.8704	0.147596	no
Zm00001d001827	deeppink	MEdeeppink	0.923423	29.0531	0.439894	28.6132	-28.1733	0.278453	yes
Zm00001d001828	bisque	MEbisque	0.775595	26.8064	0.286533	26.5198	-26.2333	0.25692	no
Zm00001d001830	blueviolet	MEblueviolet	0.685299	4.77113	0.141083	4.63005	-4.48896	0.0457279	no
Zm00001d001831	chocolate	MEchocolate	0.760408	9.97362	0.180445	9.79317	-9.61273	0.09559	no
Zm00001d001832	coral2	MEcoral2	0.874997	22.9525	0.442296	22.5102	-22.0679	0.219983	no
Zm00001d001834	yellow	MEyellow	0.837544	16.411	0.244268	16.1667	-15.9224	0.157287	no
Zm00001d001837	magenta	MEmagenta	0.600035	7.96835	0.0775203	7.89083	-7.81331	0.076371	no
Zm00001d001838	darkorange2	MEdarkorange2	0.933186	11.6717	0.964078	10.7077	-9.74359	0.111865	yes
Zm00001d001843	bisque3	MEbisque3	0.753683	10.3892	0.210579	10.1787	-9.96809	0.0995735	no
Zm00001d001844	blue4	MEblue4	0.399348	2.61205	0.0102747	2.60177	-2.5915	0.0250346	no
Zm00001d001845	bisque3	MEbisque3	0.346146	0.187564	0.00169956	0.185865	-0.184165	0.00179767	no
Zm00001d001847	whitesmoke	MEwhitesmoke	0.641463	2.6319	0.0620412	2.56986	-2.50782	0.0252249	no
Zm00001d001848	firebrick3	MEfirebrick3	0.779523	41.7369	0.224808	41.5121	-41.2873	0.400019	no
Zm00001d001849	royalblue3	MEroyalblue3	0.617906	3.15719	0.147786	3.0094	-2.86162	0.0302594	no
Zm00001d001850	magenta2	MEmagenta2	0.790317	4.72319	0.120624	4.60256	-4.48194	0.0452684	no
Zm00001d001852	khaki1	MEkhaki1	0.918823	12.4207	0.677193	11.7435	-11.0664	0.119044	yes
Zm00001d001855	lightcyan1	MElightcyan1	0.808965	9.2876	0.267589	9.02001	-8.75242	0.089015	no
Zm00001d001856	brown	MEbrown	0.979791	31.9746	0.76986	31.2047	-30.4349	0.306453	yes
Zm00001d001857	dodgerblue1	MEdodgerblue1	0.796898	29.2041	0.481854	28.7222	-28.2404	0.2799	no
Zm00001d001859	firebrick3	MEfirebrick3	0.725109	29.3204	0.161142	29.1593	-28.9981	0.281015	no
Zm00001d001860	violetred3	MEvioletred3	0.849916	9.11199	0.362105	8.74988	-8.38778	0.0873319	no
Zm00001d001861	coral1	MEcoral1	0.842755	10.1254	0.330997	9.79443	-9.46344	0.097045	no
Zm00001d001862	coral2	MEcoral2	0.916455	21.0804	0.529437	20.5509	-20.0215	0.20204	yes
Zm00001d001864	antiquewhite	MEantiquewhite	0.712785	6.85723	0.159075	6.69816	-6.53908	0.0657217	no
Zm00001d001865	coral2	MEcoral2	0.642237	4.28504	0.058636	4.2264	-4.16777	0.041069	no
Zm00001d001866	firebrick	MEfirebrick	0.804145	7.17598	0.183358	6.99262	-6.80926	0.0687766	no
Zm00001d001868	lavenderblush1	MElavenderblush1	0.708247	8.47166	0.14972	8.32194	-8.17222	0.0811948	no
Zm00001d001870	whitesmoke	MEwhitesmoke	0.767295	6.42258	0.249384	6.1732	-5.92381	0.0615559	no
Zm00001d001871	deeppink	MEdeeppink	0.812297	21.415	0.258968	21.1561	-20.8971	0.205248	no
Zm00001d001877	lavenderblush1	MElavenderblush1	0.555231	6.27297	0.0612261	6.21175	-6.15052	0.060122	no
Zm00001d001879	blue4	MEblue4	0.715861	13.5401	0.1431	13.397	-13.2539	0.129772	no
Zm00001d001880	burlywood1	MEburlywood1	0.867404	17.5367	0.325042	17.2117	-16.8866	0.168077	no
Zm00001d001881	antiquewhite	MEantiquewhite	0.883951	15.4666	0.496187	14.9705	-14.4743	0.148237	no
Zm00001d001882	blue	MEblue	0.694946	15.7114	0.0864348	15.6249	-15.5385	0.150582	no
Zm00001d001883	firebrick3	MEfirebrick3	0.585073	8.82042	0.0409403	8.77948	-8.73854	0.0845374	no
Zm00001d001884	mintcream	MEmintcream	0.759981	6.79245	0.254989	6.53746	-6.28247	0.0651008	no
Zm00001d001895	bisque3	MEbisque3	0.646815	28.5756	0.190278	28.3853	-28.195	0.273877	no
Zm00001d001896	dodgerblue1	MEdodgerblue1	0.718874	12.7051	0.187318	12.5178	-12.3305	0.121769	no
Zm00001d001898	bisque	MEbisque	0.868789	42.584	0.521231	42.0627	-41.5415	0.408137	no
Zm00001d001899	magenta2	MEmagenta2	0.785563	7.74292	0.26144	7.48148	-7.22004	0.0742103	no
Zm00001d001900	bisque	MEbisque	0.522985	15.173	0.0920859	15.0809	-14.9888	0.145422	no
Zm00001d001903	magenta	MEmagenta	0.746368	8.54975	0.247523	8.30222	-8.0547	0.0819432	no
Zm00001d001906	steelblue	MEsteelblue	0.588264	2.62337	0.0155521	2.60782	-2.59226	0.0251431	no
Zm00001d001907	coral2	MEcoral2	0.930425	29.5639	0.712326	28.8516	-28.1393	0.283349	yes
Zm00001d001908	orangered4	MEorangered4	0.767338	6.79883	0.123253	6.67558	-6.55233	0.065162	no
Zm00001d001909	antiquewhite2	MEantiquewhite2	0.777386	17.3874	0.328645	17.0588	-16.7301	0.166646	no
Zm00001d001910	deeppink	MEdeeppink	0.742264	4.98199	0.0703102	4.91168	-4.84137	0.0477488	no
Zm00001d001912	plum2	MEplum2	0.944005	16.6367	0.929808	15.7069	-14.777	0.159451	yes
Zm00001d001913	firebrick2	MEfirebrick2	0.780654	7.02154	0.185046	6.8365	-6.65145	0.0672965	no
Zm00001d001914	burlywood1	MEburlywood1	0.754546	13.4996	0.169775	13.3298	-13.1601	0.129384	no
Zm00001d001915	coral2	MEcoral2	0.526792	1.0275	0.0151709	1.01233	-0.997159	0.00984786	no
Zm00001d001916	steelblue	MEsteelblue	0.814398	35.5257	0.374977	35.1507	-34.7757	0.340488	no
Zm00001d001917	firebrick3	MEfirebrick3	0.764987	40.454	0.199943	40.2541	-40.0542	0.387723	no
Zm00001d001923	bisque	MEbisque	0.793327	45.0045	0.393933	44.6106	-44.2167	0.431336	no
Zm00001d001924	blue2	MEblue2	0.891606	15.6482	0.831959	14.8162	-13.9842	0.149976	no
Zm00001d001926	plum2	MEplum2	0.974624	15.067	0.925545	14.1415	-13.2159	0.144407	yes
Zm00001d001927	blue2	MEblue2	0.835419	5.23218	0.441911	4.79027	-4.34836	0.0501467	no
Zm00001d001928	lightskyblue4	MElightskyblue4	0.6596	10.9253	0.252119	10.6732	-10.421	0.104711	no
Zm00001d001929	firebrick3	MEfirebrick3	0.694621	16.0754	0.0975489	15.9779	-15.8803	0.154071	no
Zm00001d001932	bisque	MEbisque	0.837319	36.5638	0.378924	36.1849	-35.806	0.350438	no
Zm00001d001933	dodgerblue1	MEdodgerblue1	0.735627	8.15658	0.170473	7.98611	-7.81563	0.078175	no
Zm00001d001935	firebrick3	MEfirebrick3	0.555613	23.4058	0.0590605	23.3468	-23.2877	0.224328	no
Zm00001d001936	red	MEred	0.720857	9.81895	0.0663535	9.75259	-9.68624	0.0941076	no
Zm00001d001937	bisque	MEbisque	0.410556	3.56546	0.0194348	3.54602	-3.52659	0.0341724	no
Zm00001d001940	pink1	MEpink1	0.756229	5.78808	0.2258	5.56227	-5.33647	0.0554746	no
Zm00001d001943	antiquewhite1	MEantiquewhite1	0.463546	1.18447	0.013176	1.17129	-1.15812	0.0113523	no
Zm00001d001945	lightyellow3	MElightyellow3	0.880035	14.3303	0.418924	13.9113	-13.4924	0.137345	no
Zm00001d001946	lightskyblue4	MElightskyblue4	0.722873	4.68474	0.100432	4.58431	-4.48388	0.0448999	no
Zm00001d001949	bisque3	MEbisque3	0.869358	25.294	0.468242	24.8257	-24.3575	0.242425	no
Zm00001d001951	bisque3	MEbisque3	0.826116	31.6272	0.528942	31.0982	-30.5693	0.303124	no
Zm00001d001952	antiquewhite	MEantiquewhite	0.602587	2.75616	0.0293841	2.72678	-2.6974	0.0264159	no
Zm00001d001953	dodgerblue1	MEdodgerblue1	0.653551	6.04989	0.0918282	5.95806	-5.86623	0.0579838	no
Zm00001d001959	goldenrod2	MEgoldenrod2	0.865869	13.9969	0.649797	13.3471	-12.6973	0.13415	no
Zm00001d001960	steelblue	MEsteelblue	0.810807	21.2526	0.231366	21.0212	-20.7898	0.203691	no
Zm00001d001967	cornsilk2	MEcornsilk2	0.605461	12.9603	0.1426	12.8177	-12.6751	0.124215	no
Zm00001d001968	blueviolet	MEblueviolet	0.870924	24.8889	0.546098	24.3428	-23.7967	0.238542	no
Zm00001d001972	darkorange	MEdarkorange	0.644324	6.16727	0.0761941	6.09108	-6.01488	0.0591089	no
Zm00001d001973	plum1	MEplum1	0.75145	5.79518	0.149991	5.64519	-5.4952	0.0555426	no
Zm00001d001976	blue4	MEblue4	0.64138	3.1889	0.0344492	3.15445	-3.12	0.0305634	no
Zm00001d001977	dodgerblue1	MEdodgerblue1	0.684338	16.0773	0.25786	15.8195	-15.5616	0.15409	no
Zm00001d001978	bisque	MEbisque	0.893789	48.7924	0.55535	48.2371	-47.6817	0.467641	no
Zm00001d001979	blue4	MEblue4	0.856203	20.4245	0.328612	20.0959	-19.7673	0.195754	no
Zm00001d001980	firebrick3	MEfirebrick3	0.667813	14.1269	0.0603388	14.0666	-14.0062	0.135396	no
Zm00001d001983	bisque	MEbisque	0.704586	16.8224	0.175374	16.647	-16.4716	0.161231	no
Zm00001d001987	yellow	MEyellow	0.788405	13.8907	0.13264	13.7581	-13.6255	0.133133	no
Zm00001d001988	bisque	MEbisque	0.766096	26.9619	0.27997	26.6819	-26.4019	0.25841	no
Zm00001d001989	mediumorchid4	MEmediumorchid4	0.672005	3.71876	0.078154	3.6406	-3.56245	0.0356416	no
Zm00001d001993	antiquewhite1	MEantiquewhite1	0.738567	3.41821	0.0939363	3.32427	-3.23034	0.0327611	no
Zm00001d001994	steelblue	MEsteelblue	0.676342	14.9817	0.108599	14.8731	-14.7645	0.143589	no
Zm00001d001995	coral1	MEcoral1	0.877406	25.0164	0.503288	24.5131	-24.0098	0.239764	no
Zm00001d001996	mediumpurple3	MEmediumpurple3	0.76395	4.41701	0.134781	4.28223	-4.14744	0.0423339	no
Zm00001d001997	bisque	MEbisque	0.725313	14.5576	0.0971033	14.4605	-14.3634	0.139525	no
Zm00001d001999	firebrick3	MEfirebrick3	0.648887	18.6925	0.0774838	18.615	-18.5375	0.179154	no
Zm00001d002000	lavenderblush1	MElavenderblush1	0.513434	7.26863	0.0911203	7.17751	-7.08639	0.0696646	no
Zm00001d002001	khaki1	MEkhaki1	0.751286	15.2961	0.323961	14.9722	-14.6482	0.146603	no
Zm00001d002003	deeppink	MEdeeppink	0.847409	32.2289	0.235424	31.9935	-31.7581	0.308891	no
Zm00001d002004	blue4	MEblue4	0.477948	1.20319	0.0081547	1.19504	-1.18688	0.0115317	no
Zm00001d002006	bisque	MEbisque	0.727861	28.1548	0.288935	27.8658	-27.5769	0.269843	no
Zm00001d002012	bisque3	MEbisque3	0.870142	28.9478	0.516322	28.4315	-27.9152	0.277444	no
Zm00001d002014	yellow	MEyellow	0.722614	6.37284	0.0804228	6.29241	-6.21199	0.0610791	no
Zm00001d002015	mistyrose4	MEmistyrose4	0.725831	6.35054	0.312054	6.03849	-5.72644	0.0608654	no
Zm00001d002016	antiquewhite3	MEantiquewhite3	0.774658	11.6398	0.164549	11.4752	-11.3107	0.111559	no
Zm00001d002017	mistyrose4	MEmistyrose4	0.837284	7.10769	0.466414	6.64128	-6.17486	0.0681221	no
Zm00001d002018	magenta2	MEmagenta2	0.802208	8.33521	0.263704	8.07151	-7.8078	0.079887	no
Zm00001d002019	bisque3	MEbisque3	0.717212	13.7449	0.208286	13.5367	-13.3284	0.131736	no
Zm00001d002020	magenta	MEmagenta	0.745686	7.79559	0.192164	7.60343	-7.41126	0.0747152	no
Zm00001d002022	darkgoldenrod4	MEdarkgoldenrod4	0.676261	4.40107	0.124749	4.27632	-4.15158	0.0421811	no
Zm00001d002024	bisque3	MEbisque3	0.719877	20.451	0.234756	20.2162	-19.9815	0.196008	no
Zm00001d002025	blue4	MEblue4	0.664182	5.22998	0.0501415	5.17984	-5.1297	0.0501256	no
Zm00001d002026	dodgerblue1	MEdodgerblue1	0.669129	2.6467	0.0459814	2.60072	-2.55474	0.0253668	no
Zm00001d002028	burlywood1	MEburlywood1	0.77895	14.9578	0.196039	14.7617	-14.5657	0.14336	no
Zm00001d002029	antiquewhite2	MEantiquewhite2	0.825293	11.4209	0.345755	11.0751	-10.7293	0.109461	no
Zm00001d002033	magenta	MEmagenta	0.743078	6.5838	0.182834	6.40096	-6.21813	0.063101	no
Zm00001d002034	pink1	MEpink1	0.64073	7.14887	0.159237	6.98963	-6.83039	0.0685168	no
Zm00001d002035	green	MEgreen	0.835451	14.1325	0.236788	13.8957	-13.6589	0.13545	no
Zm00001d002038	orange4	MEorange4	0.775275	15.2146	0.231274	14.9833	-14.752	0.145821	no
Zm00001d002039	magenta	MEmagenta	0.878855	13.208	0.522394	12.6856	-12.1632	0.126589	no
Zm00001d002046	lightcyan	MElightcyan	0.693471	4.45926	0.138978	4.32029	-4.18131	0.0427388	no
Zm00001d002051	chocolate	MEchocolate	0.839986	19.9909	0.625924	19.365	-18.7391	0.191599	no
Zm00001d002052	antiquewhite1	MEantiquewhite1	0.775446	15.1235	0.343363	14.7802	-14.4368	0.144948	no
Zm00001d002053	antiquewhite3	MEantiquewhite3	0.538236	17.4014	0.0698863	17.3315	-17.2616	0.16678	no
Zm00001d002056	bisque3	MEbisque3	0.838878	31.0746	0.41042	30.6642	-30.2538	0.297828	no
Zm00001d002064	lavenderblush1	MElavenderblush1	0.851289	10.3325	0.277493	10.055	-9.77748	0.0990293	no
Zm00001d002065	antiquewhite2	MEantiquewhite2	0.945365	18.7313	0.776767	17.9545	-17.1778	0.179526	yes
Zm00001d002066	burlywood1	MEburlywood1	0.763271	17.1654	0.273064	16.8924	-16.6193	0.164518	no
Zm00001d002067	cornsilk2	MEcornsilk2	0.643915	4.29575	0.0534201	4.24233	-4.18891	0.0411717	no
Zm00001d002068	burlywood1	MEburlywood1	0.768569	12.0462	0.147707	11.8985	-11.7507	0.115454	no
Zm00001d002069	dodgerblue1	MEdodgerblue1	0.701187	19.398	0.254197	19.1438	-18.8896	0.185915	no
Zm00001d002071	dodgerblue1	MEdodgerblue1	0.767963	14.225	0.290864	13.9341	-13.6433	0.136336	no
Zm00001d002072	dodgerblue1	MEdodgerblue1	0.405982	1.44732	0.0124634	1.43486	-1.4224	0.0138716	no
Zm00001d002075	khaki1	MEkhaki1	0.786216	8.56227	0.278548	8.28372	-8.00518	0.0820633	no
Zm00001d002079	dodgerblue1	MEdodgerblue1	0.806872	10.9501	0.211469	10.7386	-10.5272	0.104949	no
Zm00001d002080	bisque	MEbisque	0.831401	33.1246	0.374586	32.75	-32.3755	0.317476	no
Zm00001d002082	goldenrod2	MEgoldenrod2	0.845639	18.3857	0.49928	17.8864	-17.3871	0.176214	no
Zm00001d002084	pink	MEpink	0.680667	2.04478	0.0315405	2.01324	-1.9817	0.0195978	no
Zm00001d002085	olivedrab2	MEolivedrab2	0.863245	15.5036	0.686286	14.8173	-14.131	0.148591	no
Zm00001d002086	orangered	MEorangered	0.728185	3.19685	0.180383	3.01647	-2.83608	0.0306395	no
Zm00001d002087	bisque	MEbisque	0.264287	6.97567	0.0308717	6.9448	-6.91393	0.0668568	no
Zm00001d002089	firebrick3	MEfirebrick3	0.872472	61.6416	0.403694	61.2379	-60.8342	0.590791	no
Zm00001d002090	deeppink	MEdeeppink	0.847057	21.9308	0.235918	21.6949	-21.459	0.210191	no
Zm00001d002094	dodgerblue1	MEdodgerblue1	0.794559	26.6619	0.488143	26.1737	-25.6856	0.255535	no
Zm00001d002095	whitesmoke	MEwhitesmoke	0.628002	5.96918	0.145931	5.82325	-5.67731	0.0572103	no
Zm00001d002098	pink	MEpink	0.771489	5.8027	0.133158	5.66954	-5.53638	0.0556147	no
Zm00001d002099	bisque	MEbisque	0.86102	39.4059	0.442171	38.9637	-38.5215	0.377677	no
Zm00001d002100	lightskyblue4	MElightskyblue4	0.732586	4.01567	0.122801	3.89287	-3.77007	0.0384874	no
Zm00001d002103	steelblue	MEsteelblue	0.699497	11.1114	0.0815585	11.0299	-10.9483	0.106495	no
Zm00001d002104	blueviolet	MEblueviolet	0.713145	14.2072	0.260154	13.9471	-13.6869	0.136166	no
Zm00001d002105	burlywood1	MEburlywood1	0.605818	17.8879	0.122162	17.7657	-17.6435	0.171442	no
Zm00001d002111	antiquewhite4	MEantiquewhite4	0.788711	16.7323	0.180803	16.5515	-16.3707	0.160368	no
Zm00001d002113	bisque	MEbisque	0.803774	38.8521	0.451749	38.4004	-37.9486	0.37237	no
Zm00001d002115	pink	MEpink	0.952019	20.2137	0.829102	19.3846	-18.5555	0.193734	yes
Zm00001d002119	pink	MEpink	0.870391	14.6943	0.425008	14.2693	-13.8443	0.140834	no
Zm00001d002121	orangered4	MEorangered4	0.882434	12.2055	0.426007	11.7795	-11.3535	0.116981	no
Zm00001d002122	antiquewhite4	MEantiquewhite4	0.783141	25.5878	0.255961	25.3318	-25.0759	0.245241	no
Zm00001d002125	darkgrey	MEdarkgrey	0.801164	15.1164	0.249198	14.8672	-14.618	0.14488	no
Zm00001d002126	green4	MEgreen4	0.698429	1.69355	0.0562425	1.63731	-1.58107	0.0162315	no
Zm00001d002127	steelblue	MEsteelblue	0.649995	6.32313	0.0387533	6.28438	-6.24562	0.0606027	no
Zm00001d002128	steelblue	MEsteelblue	0.425464	0.894942	0.00316615	0.891776	-0.88861	0.00857738	no
Zm00001d002130	bisque	MEbisque	0.694353	9.67829	0.0862578	9.59203	-9.50577	0.0927595	no
Zm00001d002132	darkgrey	MEdarkgrey	0.868469	21.3094	0.323487	20.9859	-20.6624	0.204235	no
Zm00001d002133	dodgerblue1	MEdodgerblue1	0.644363	9.21129	0.130919	9.08037	-8.94945	0.0882836	no
Zm00001d002135	blue4	MEblue4	0.442336	15.7495	0.0457855	15.7037	-15.6579	0.150948	no
Zm00001d002141	dodgerblue1	MEdodgerblue1	0.828701	17.2092	0.409774	16.7994	-16.3896	0.164938	no
Zm00001d002143	cornflowerblue	MEcornflowerblue	0.734285	23.8797	0.337991	23.5417	-23.2037	0.22887	no
Zm00001d002145	firebrick3	MEfirebrick3	0.79406	30.7349	0.244998	30.4899	-30.2449	0.294572	no
Zm00001d002148	bisque	MEbisque	0.886267	32.2697	0.425669	31.844	-31.4184	0.309282	no
Zm00001d002149	lightcyan	MElightcyan	0.824892	10.6445	0.398535	10.246	-9.84747	0.10202	no
Zm00001d002153	yellow	MEyellow	0.691757	6.73655	0.0403495	6.6962	-6.65585	0.064565	no
Zm00001d002154	steelblue	MEsteelblue	0.837646	29.2022	0.306019	28.8962	-28.5902	0.279883	no
Zm00001d002155	steelblue	MEsteelblue	0.333688	0.951657	0.00231727	0.949339	-0.947022	0.00912095	no
Zm00001d002156	darkolivegreen4	MEdarkolivegreen4	0.556914	3.84737	0.0916607	3.75571	-3.66405	0.0368743	no
Zm00001d002158	darkgrey	MEdarkgrey	0.692804	3.83884	0.0503423	3.7885	-3.73816	0.0367925	no
Zm00001d002159	whitesmoke	MEwhitesmoke	0.603022	3.15448	0.0806196	3.07386	-2.99324	0.0302334	no
Zm00001d002160	bisque	MEbisque	0.0285018	1.65837	0.00714687	1.65122	-1.64407	0.0158942	no
Zm00001d002161	whitesmoke	MEwhitesmoke	0.657579	7.91988	0.169045	7.75083	-7.58179	0.0759064	no
Zm00001d002163	mediumorchid	MEmediumorchid	0.713251	5.05162	0.0730969	4.97853	-4.90543	0.0484162	no
Zm00001d002166	firebrick3	MEfirebrick3	0.795211	30.2062	0.24353	29.9627	-29.7192	0.289505	no
Zm00001d002167	firebrick3	MEfirebrick3	0.613842	5.07635	0.031679	5.04467	-5.01299	0.0486532	no
Zm00001d002169	bisque	MEbisque	0.712555	43.7074	0.228104	43.4793	-43.2512	0.418904	no
Zm00001d002172	magenta	MEmagenta	0.815151	14.3667	0.417557	13.9492	-13.5316	0.137695	no
Zm00001d002174	green	MEgreen	0.801529	11.8297	0.153747	11.676	-11.5222	0.11338	no
Zm00001d002175	mediumorchid1	MEmediumorchid1	0.931004	7.28219	0.579897	6.7023	-6.1224	0.0697946	yes
Zm00001d002178	magenta	MEmagenta	0.805163	20.2412	0.303562	19.9377	-19.6341	0.193998	no
Zm00001d002184	dodgerblue1	MEdodgerblue1	0.546427	3.06928	0.0452672	3.02401	-2.97874	0.0294168	no
Zm00001d002186	antiquewhite	MEantiquewhite	0.605816	11.6793	0.124251	11.555	-11.4308	0.111937	no
Zm00001d002190	steelblue	MEsteelblue	0.780712	28.0696	0.216534	27.853	-27.6365	0.269027	no
Zm00001d002193	burlywood1	MEburlywood1	0.847123	16.3438	0.288631	16.0552	-15.7665	0.156643	no
Zm00001d002200	lavenderblush1	MElavenderblush1	0.762152	11.7661	0.240471	11.5256	-11.2852	0.11277	no
Zm00001d002234	green	MEgreen	0.82747	7.37168	0.132921	7.23876	-7.10584	0.0706523	no
Zm00001d002235	lavenderblush	MElavenderblush	0.86417	9.37386	0.242704	9.13116	-8.88845	0.0898417	no
Zm00001d002238	magenta	MEmagenta	0.597726	5.84376	0.0502154	5.79354	-5.74333	0.0560082	no
Zm00001d002239	dodgerblue3	MEdodgerblue3	0.836917	9.29575	0.357943	8.93781	-8.57986	0.0890931	no
Zm00001d002240	mediumorchid4	MEmediumorchid4	0.854492	12.6558	0.336249	12.3196	-11.9833	0.121297	no
Zm00001d002241	blueviolet	MEblueviolet	0.790176	11.3783	0.310826	11.0675	-10.7567	0.109053	no
Zm00001d002243	firebrick3	MEfirebrick3	0.766179	20.3612	0.131621	20.2296	-20.098	0.195148	no
Zm00001d002244	green4	MEgreen4	0.517699	2.09015	0.0203501	2.0698	-2.04945	0.0200326	no
Zm00001d002246	green	MEgreen	0.992703	36.776	0.935394	35.8406	-34.9052	0.352471	yes
Zm00001d002250	firebrick3	MEfirebrick3	0.572488	22.0639	0.0750636	21.9888	-21.9137	0.211466	no
Zm00001d002253	burlywood1	MEburlywood1	0.813338	14.7373	0.242307	14.495	-14.2527	0.141247	no
Zm00001d002256	deeppink	MEdeeppink	0.926123	45.4283	0.496986	44.9313	-44.4343	0.435398	yes
Zm00001d002257	bisque	MEbisque	0.687921	26.7851	0.262756	26.5224	-26.2596	0.256716	no
Zm00001d002258	bisque	MEbisque	0.694721	22.184	0.222381	21.9616	-21.7392	0.212617	no
Zm00001d002259	bisque	MEbisque	0.712574	24.8869	0.180585	24.7063	-24.5257	0.238523	no
Zm00001d002260	cornflowerblue	MEcornflowerblue	0.891329	18.6877	0.486158	18.2016	-17.7154	0.179109	no
Zm00001d002261	lightskyblue4	MElightskyblue4	0.877389	10.8773	0.637049	10.2402	-9.6032	0.104251	no
Zm00001d002266	lightcyan1	MElightcyan1	0.473503	2.79443	0.0363746	2.75806	-2.72168	0.0267826	no
Zm00001d002267	grey	MEgrey	-0.0169656	0.11288	NA	NA	NA	0.00108188	no
Zm00001d002272	bisque	MEbisque	0.746432	34.1068	0.214839	33.8919	-33.6771	0.326889	no
Zm00001d002275	royalblue1	MEroyalblue1	0.90248	22.7897	0.517757	22.272	-21.7542	0.218423	yes
Zm00001d002282	antiquewhite	MEantiquewhite	0.628553	6.97988	0.089258	6.89062	-6.80136	0.0668972	no
Zm00001d002284	darkseagreen1	MEdarkseagreen1	0.879221	32.004	0.302204	31.7018	-31.3996	0.306736	no
Zm00001d002285	pink1	MEpink1	0.857592	8.21718	0.463876	7.7533	-7.28943	0.0787558	no
Zm00001d002287	plum2	MEplum2	0.651684	2.61479	0.0672752	2.54752	-2.48024	0.0250609	no
Zm00001d002288	dodgerblue3	MEdodgerblue3	0.798555	3.44055	0.11334	3.32721	-3.21387	0.0329752	no
Zm00001d002290	orange4	MEorange4	0.917928	9.94251	0.582424	9.36009	-8.77767	0.0952919	yes
Zm00001d002292	lavenderblush1	MElavenderblush1	0.819718	38.2144	0.443979	37.7704	-37.3265	0.366258	no
Zm00001d002296	steelblue	MEsteelblue	0.85059	36.8348	0.38309	36.4517	-36.0686	0.353035	no
Zm00001d002301	antiquewhite1	MEantiquewhite1	0.589932	3.75047	0.0757852	3.67468	-3.5989	0.0359455	no
Zm00001d002305	cornflowerblue	MEcornflowerblue	0.621024	2.64515	0.0481644	2.59699	-2.54883	0.0253519	no
Zm00001d002313	dodgerblue1	MEdodgerblue1	0.768917	9.90725	0.18088	9.72637	-9.54549	0.0949539	no
Zm00001d002315	darkorange	MEdarkorange	0.717252	7.85837	0.118	7.74037	-7.62237	0.0753168	no
Zm00001d002316	slateblue	MEslateblue	0.879009	4.16782	0.34286	3.82496	-3.4821	0.0399456	no
Zm00001d002317	magenta	MEmagenta	0.893458	16.5607	0.675256	15.8855	-15.2102	0.158723	no
Zm00001d002318	red	MEred	0.983705	47.813	0.914032	46.899	-45.985	0.458254	yes
Zm00001d002319	burlywood1	MEburlywood1	0.90873	39.5107	0.777593	38.7331	-37.9555	0.378682	yes
Zm00001d002320	bisque	MEbisque	0.730915	25.8034	0.240429	25.563	-25.3226	0.247307	no
Zm00001d002323	yellow	MEyellow	0.797322	9.54236	0.131454	9.4109	-9.27945	0.0914567	no
Zm00001d002324	bisque	MEbisque	0.560506	4.58112	0.0339101	4.54721	-4.5133	0.0439068	no
Zm00001d002325	bisque	MEbisque	0.883035	47.729	0.533499	47.1955	-46.662	0.457448	no
Zm00001d002326	thistle4	MEthistle4	0.864814	20.3889	0.351028	20.0378	-19.6868	0.195413	no
Zm00001d002330	steelblue	MEsteelblue	0.778658	33.5302	0.315758	33.2144	-32.8987	0.321363	no
Zm00001d002332	antiquewhite2	MEantiquewhite2	0.926654	28.7993	0.859761	27.9396	-27.0798	0.276021	yes
Zm00001d002333	yellow	MEyellow	0.666613	6.7856	0.0453968	6.7402	-6.69481	0.0650351	no
Zm00001d002334	bisque	MEbisque	0.605913	31.2407	0.141032	31.0996	-30.9586	0.29942	no
Zm00001d002336	lightblue2	MElightblue2	0.657377	0.675844	0.0168746	0.65897	-0.642095	0.00647748	no
Zm00001d002338	coral	MEcoral	0.863836	7.74765	0.30381	7.44384	-7.14003	0.0742557	no
Zm00001d002339	steelblue	MEsteelblue	0.913785	52.186	0.665032	51.521	-50.856	0.500166	yes
Zm00001d002340	yellow	MEyellow	0.887535	19.1748	0.341898	18.8329	-18.491	0.183777	no
Zm00001d002341	firebrick3	MEfirebrick3	0.613976	2.80792	0.016146	2.79177	-2.77562	0.0269119	no
Zm00001d002343	yellow	MEyellow	0.652186	3.88674	0.0245304	3.86221	-3.83768	0.0372516	no
Zm00001d002344	dodgerblue3	MEdodgerblue3	0.602849	4.22866	0.0794074	4.14925	-4.06984	0.0405287	no
Zm00001d002346	red	MEred	0.965071	34.3344	0.692719	33.6417	-32.949	0.329071	yes
Zm00001d002348	lavenderblush1	MElavenderblush1	0.528383	1.53878	0.0150483	1.52373	-1.50868	0.0147481	no
Zm00001d002349	green	MEgreen	0.769992	8.34654	0.104148	8.24239	-8.13824	0.0799956	no
Zm00001d002356	blue4	MEblue4	0.783951	8.13774	0.156632	7.98111	-7.82448	0.0779944	no
Zm00001d002357	mediumpurple3	MEmediumpurple3	0.784029	9.8312	0.30214	9.52906	-9.22692	0.094225	no
Zm00001d002358	plum2	MEplum2	0.823432	9.02396	0.267928	8.75603	-8.4881	0.0864882	no
Zm00001d002359	bisque	MEbisque	0.851599	53.3976	0.461856	52.9358	-52.4739	0.511778	no
Zm00001d002360	lavenderblush1	MElavenderblush1	0.64613	9.60447	0.133433	9.47103	-9.3376	0.092052	no
Zm00001d002364	thistle1	MEthistle1	0.950703	23.0666	0.905174	22.1614	-21.2563	0.221077	yes
Zm00001d002371	firebrick3	MEfirebrick3	0.779471	25.5451	0.160094	25.385	-25.2249	0.244832	no
Zm00001d002372	orange4	MEorange4	0.733271	6.23612	0.112476	6.12364	-6.01117	0.0597687	no
Zm00001d002374	indianred1	MEindianred1	0.557641	0.435107	0.00772503	0.427382	-0.419657	0.00417019	no
Zm00001d002377	ivory	MEivory	0.576114	7.68946	0.106077	7.58338	-7.47731	0.073698	no
Zm00001d002378	antiquewhite1	MEantiquewhite1	0.736947	8.93465	0.153666	8.78098	-8.62732	0.0856322	no
Zm00001d002379	firebrick3	MEfirebrick3	0.717385	24.7568	0.196855	24.56	-24.3631	0.237277	no
Zm00001d002381	red4	MEred4	0.885504	15.0725	0.639305	14.4332	-13.7939	0.144459	no
Zm00001d002382	whitesmoke	MEwhitesmoke	0.53917	4.51204	0.0950393	4.417	-4.32196	0.0432447	no
Zm00001d002383	yellow	MEyellow	0.698552	2.63078	0.0287366	2.60205	-2.57331	0.0252142	no
Zm00001d002384	blue	MEblue	0.794613	25.6923	0.271132	25.4212	-25.1501	0.246243	no
Zm00001d002385	red4	MEred4	0.739522	3.97713	0.163904	3.81322	-3.64932	0.0381179	no
Zm00001d002386	royalblue3	MEroyalblue3	0.823456	4.48807	0.420219	4.06786	-3.64764	0.043015	no
Zm00001d002387	firebrick2	MEfirebrick2	0.825978	6.88421	0.228172	6.65604	-6.42787	0.0659803	no
Zm00001d002388	lightcyan	MElightcyan	0.506577	2.68585	0.0683868	2.61747	-2.54908	0.025742	no
Zm00001d002390	green	MEgreen	0.62846	7.48081	0.0266803	7.45413	-7.42745	0.0716982	no
Zm00001d002391	blue4	MEblue4	0.696149	7.06878	0.0761592	6.99262	-6.91646	0.0677492	no
Zm00001d002392	firebrick2	MEfirebrick2	0.893618	22.2278	1	21.2278	-20.2278	0.213037	no
Zm00001d002393	whitesmoke	MEwhitesmoke	0.681889	2.22039	0.0857087	2.13469	-2.04898	0.0212809	no
Zm00001d002395	mediumorchid	MEmediumorchid	0.888836	18.2911	0.440028	17.8511	-17.4111	0.175307	no
Zm00001d002396	chocolate2	MEchocolate2	0.907286	10.6987	0.577478	10.1212	-9.54376	0.10254	yes
Zm00001d002402	whitesmoke	MEwhitesmoke	0.701011	7.85233	0.208687	7.64364	-7.43496	0.075259	no
Zm00001d002403	cornsilk2	MEcornsilk2	0.713661	6.27769	0.173407	6.10429	-5.93088	0.0601672	no
Zm00001d002405	cornflowerblue	MEcornflowerblue	0.728518	19.8365	0.284681	19.5518	-19.2672	0.190119	no
Zm00001d002410	coral2	MEcoral2	0.815334	18.7868	0.222662	18.5641	-18.3414	0.180058	no
Zm00001d002412	bisque3	MEbisque3	0.751403	10.5881	0.167155	10.421	-10.2538	0.101479	no
Zm00001d002415	pink1	MEpink1	0.759979	3.66167	0.193201	3.46847	-3.27527	0.0350945	no
Zm00001d002416	bisque	MEbisque	0.328519	15.655	0.0595003	15.5955	-15.536	0.150042	no
Zm00001d002419	dodgerblue1	MEdodgerblue1	0.781133	18.2648	0.336209	17.9286	-17.5924	0.175055	no
Zm00001d002420	plum1	MEplum1	0.695053	6.13076	0.101777	6.02898	-5.9272	0.0587589	no
Zm00001d002421	mediumorchid	MEmediumorchid	0.664345	8.4595	0.124633	8.33487	-8.21024	0.0810783	no
Zm00001d002422	goldenrod2	MEgoldenrod2	0.555462	6.82232	0.171447	6.65087	-6.47943	0.0653871	no
Zm00001d002423	dodgerblue1	MEdodgerblue1	0.65398	10.8999	0.192902	10.707	-10.5141	0.104468	no
Zm00001d002424	mediumorchid1	MEmediumorchid1	0.663122	8.57043	0.119707	8.45072	-8.33102	0.0821414	no
Zm00001d002425	darkgoldenrod4	MEdarkgoldenrod4	0.783222	9.80713	0.343778	9.46336	-9.11958	0.0939944	no
Zm00001d002428	brown	MEbrown	0.859113	20.7361	0.242614	20.4934	-20.2508	0.19874	no
Zm00001d002429	dodgerblue1	MEdodgerblue1	0.81044	27.6904	0.365298	27.3251	-26.9598	0.265393	no
Zm00001d002430	slateblue4	MEslateblue4	0.856994	10.6929	0.525091	10.1678	-9.64271	0.102484	no
Zm00001d002431	slateblue4	MEslateblue4	0.839623	9.45198	0.456067	8.99592	-8.53985	0.0905905	no
Zm00001d002432	blue4	MEblue4	0.510474	2.02075	0.012959	2.00779	-1.99483	0.0193674	no
Zm00001d002433	bisque2	MEbisque2	0.711342	5.42069	0.238297	5.18239	-4.94409	0.0519534	no
Zm00001d002434	coral2	MEcoral2	0.731452	3.01645	0.0526373	2.96382	-2.91118	0.0289106	no
Zm00001d002435	grey	MEgrey	-0.0999915	0.083056	NA	NA	NA	0.000796033	no
Zm00001d002436	red	MEred	0.819881	15.2787	0.135188	15.1435	-15.0083	0.146435	no
Zm00001d002439	whitesmoke	MEwhitesmoke	0.734807	9.73193	0.297815	9.43411	-9.1363	0.0932736	no
Zm00001d002441	deepskyblue4	MEdeepskyblue4	0.857529	6.84775	0.411135	6.43662	-6.02548	0.0656308	no
Zm00001d002446	dodgerblue1	MEdodgerblue1	0.700117	19.0674	0.1726	18.8948	-18.7222	0.182748	no
Zm00001d002447	dodgerblue1	MEdodgerblue1	0.726494	8.06747	0.131081	7.93639	-7.80531	0.0773209	no
Zm00001d002450	bisque2	MEbisque2	0.842915	7.82595	0.440563	7.38539	-6.94482	0.0750061	no
Zm00001d002451	bisque2	MEbisque2	0.849875	25.6291	0.780535	24.8486	-24.0681	0.245637	no
Zm00001d002454	red	MEred	0.891539	21.2875	0.353292	20.9342	-20.5809	0.204025	no
Zm00001d002456	red	MEred	0.992954	45.9316	1	44.9316	-43.9316	0.440221	yes
Zm00001d002457	tomato2	MEtomato2	0.943239	9.21644	0.653757	8.56268	-7.90893	0.088333	yes
Zm00001d002462	bisque	MEbisque	0.734648	54.6385	0.434566	54.2039	-53.7693	0.52367	no
Zm00001d002465	chocolate	MEchocolate	0.908474	17.7628	0.796198	16.9666	-16.1704	0.170244	yes
Zm00001d002475	deeppink	MEdeeppink	0.795047	28.2307	0.181925	28.0488	-27.8669	0.270571	no
Zm00001d002476	magenta	MEmagenta	0.53324	7.40003	0.108785	7.29124	-7.18246	0.070924	no
Zm00001d002477	mediumorchid3	MEmediumorchid3	0.891687	23.0703	1	22.0703	-21.0703	0.221112	no
Zm00001d002478	blue4	MEblue4	0.546284	15.2056	0.0606972	15.1449	-15.0842	0.145734	no
Zm00001d002479	blueviolet	MEblueviolet	0.811718	18.4093	0.658408	17.7509	-17.0925	0.17644	no
Zm00001d002480	pink	MEpink	0.966493	19.9046	0.854427	19.0502	-18.1958	0.190772	yes
Zm00001d002481	coral1	MEcoral1	0.853155	25.9746	0.573307	25.4013	-24.828	0.248948	no
Zm00001d002483	slateblue	MEslateblue	0.922144	12.6314	0.811421	11.82	-11.0086	0.121063	yes
Zm00001d002485	slateblue	MEslateblue	0.570841	14.4565	0.294181	14.1623	-13.8681	0.138555	no
Zm00001d002489	slateblue4	MEslateblue4	0.783253	2.29753	0.178832	2.11869	-1.93986	0.0220201	no
Zm00001d002490	mediumorchid4	MEmediumorchid4	0.788794	13.0385	0.302665	12.7358	-12.4332	0.124965	no
Zm00001d002496	goldenrod2	MEgoldenrod2	0.842957	10.4255	0.435235	9.99025	-9.55501	0.0999208	no
Zm00001d002498	indianred1	MEindianred1	0.51854	0.153145	0.00230179	0.150843	-0.148541	0.00146778	no
Zm00001d002499	darkorange	MEdarkorange	0.932499	29.0512	0.584855	28.4664	-27.8815	0.278435	yes
Zm00001d002500	yellow	MEyellow	0.765782	10.0689	0.105909	9.96298	-9.85707	0.0965031	no
Zm00001d002501	darkorange	MEdarkorange	0.798337	9.87605	0.180244	9.69581	-9.51557	0.0946549	no
Zm00001d002503	bisque	MEbisque	0.821313	32.933	0.378377	32.5547	-32.1763	0.31564	no
Zm00001d002504	lightskyblue4	MElightskyblue4	0.576724	15.6866	0.133945	15.5527	-15.4188	0.150345	no
Zm00001d002510	deeppink	MEdeeppink	0.84014	27.5045	0.23996	27.2646	-27.0246	0.263611	no
Zm00001d002511	tomato2	MEtomato2	0.947086	14.7028	1	13.7028	-12.7028	0.140916	yes
Zm00001d002520	burlywood1	MEburlywood1	0.652319	6.68386	0.0714158	6.61245	-6.54103	0.0640601	no
Zm00001d002521	lavenderblush1	MElavenderblush1	0.714634	7.48479	0.113049	7.37174	-7.25869	0.0717363	no
Zm00001d002523	lavenderblush1	MElavenderblush1	0.570169	2.62144	0.0471341	2.5743	-2.52717	0.0251246	no
Zm00001d002532	dodgerblue1	MEdodgerblue1	0.652904	4.42025	0.0820182	4.33823	-4.25622	0.042365	no
Zm00001d002536	blue4	MEblue4	0.716098	5.78429	0.0782731	5.70602	-5.62774	0.0554383	no
Zm00001d002537	steelblue	MEsteelblue	0.602941	23.614	0.0719563	23.5421	-23.4701	0.226323	no
Zm00001d002538	firebrick3	MEfirebrick3	0.86268	63.1553	0.512173	62.6431	-62.1309	0.605298	no
Zm00001d002542	bisque	MEbisque	0.619699	13.9389	0.0970223	13.8418	-13.7448	0.133594	no
Zm00001d002544	deeppink	MEdeeppink	0.673093	7.46618	0.0501967	7.41599	-7.36579	0.071558	no
Zm00001d002545	dodgerblue1	MEdodgerblue1	0.442755	0.865614	0.0117166	0.853898	-0.842181	0.0082963	no
Zm00001d002546	dodgerblue1	MEdodgerblue1	0.43291	22.3522	0.168395	22.1838	-22.0154	0.21423	no
Zm00001d002548	honeydew	MEhoneydew	0.804526	15.6514	0.265968	15.3854	-15.1195	0.150008	no
Zm00001d002549	mediumorchid4	MEmediumorchid4	0.612455	6.31552	0.106851	6.20867	-6.10182	0.0605298	no
Zm00001d002550	bisque	MEbisque	0.666689	9.32968	0.0788744	9.25081	-9.17194	0.0894184	no
Zm00001d002551	blueviolet	MEblueviolet	0.747441	8.11322	0.224441	7.88877	-7.66433	0.0777594	no
Zm00001d002553	lightcyan1	MElightcyan1	0.749735	13.8209	0.324759	13.4961	-13.1713	0.132463	no
Zm00001d002558	darkolivegreen4	MEdarkolivegreen4	0.681634	11.2137	0.226463	10.9872	-10.7608	0.107475	no
Zm00001d002560	lavenderblush1	MElavenderblush1	0.6738	9.32641	0.209736	9.11668	-8.90694	0.089387	no
Zm00001d002562	darkorange2	MEdarkorange2	0.729493	16.1408	0.224686	15.9161	-15.6914	0.154698	no
Zm00001d002564	lightskyblue3	MElightskyblue3	0.733232	3.13278	0.0727163	3.06006	-2.98735	0.0300254	no
Zm00001d002579	dodgerblue1	MEdodgerblue1	0.576308	11.9596	0.16001	11.7996	-11.6396	0.114625	no
Zm00001d002580	goldenrod2	MEgoldenrod2	0.615868	8.68154	0.138299	8.54324	-8.40494	0.0832064	no
Zm00001d002584	bisque	MEbisque	0.54302	7.46195	0.0535647	7.40839	-7.35482	0.0715175	no
Zm00001d002585	steelblue	MEsteelblue	0.885043	45.1519	0.515016	44.6369	-44.1219	0.432749	no
Zm00001d002591	magenta	MEmagenta	0.779453	10.0824	0.167834	9.9146	-9.74676	0.0966329	no
Zm00001d002592	coral2	MEcoral2	0.918659	35.4583	0.615649	34.8427	-34.227	0.339843	yes
Zm00001d002593	burlywood1	MEburlywood1	0.669663	11.8927	0.119523	11.7732	-11.6536	0.113983	no
Zm00001d002595	lightskyblue3	MElightskyblue3	0.870837	18.1241	0.389237	17.7349	-17.3457	0.173707	no
Zm00001d002597	firebrick2	MEfirebrick2	0.925452	14.4408	0.548831	13.892	-13.3432	0.138405	yes
Zm00001d002598	bisque3	MEbisque3	0.515733	6.37704	0.0628591	6.31418	-6.25132	0.0611194	no
Zm00001d002601	dodgerblue1	MEdodgerblue1	0.557198	1.30763	0.0200326	1.2876	-1.26757	0.0125327	no
Zm00001d002603	bisque	MEbisque	0.823007	54.1491	0.578493	53.5706	-52.9921	0.518981	no
Zm00001d002607	antiquewhite1	MEantiquewhite1	0.728642	14.9824	0.216521	14.7659	-14.5494	0.143596	no
Zm00001d002610	lavenderblush1	MElavenderblush1	0.792964	18.6184	0.287681	18.3307	-18.043	0.178444	no
Zm00001d002611	chocolate4	MEchocolate4	0.790204	16.558	0.509527	16.0484	-15.5389	0.158696	no
Zm00001d002614	bisque3	MEbisque3	0.727373	13.5757	0.147515	13.4282	-13.2807	0.130113	no
Zm00001d002615	antiquewhite3	MEantiquewhite3	0.567194	3.44214	0.0301616	3.41198	-3.38182	0.0329905	no
Zm00001d002617	firebrick3	MEfirebrick3	0.771982	41.7751	0.253852	41.5213	-41.2674	0.400385	no
Zm00001d002618	blue4	MEblue4	0.645037	6.16281	0.0468823	6.11592	-6.06904	0.0590661	no
Zm00001d002624	bisque	MEbisque	0.483937	14.3	0.12112	14.1789	-14.0577	0.137055	no
Zm00001d002625	darkgoldenrod4	MEdarkgoldenrod4	0.719258	8.97128	0.213224	8.75806	-8.54484	0.0859833	no
Zm00001d002628	red4	MEred4	0.895355	11.243	0.937082	10.3059	-9.36883	0.107756	no
Zm00001d002629	rosybrown1	MErosybrown1	0.813371	7.35378	0.177118	7.17667	-6.99955	0.0704808	no
Zm00001d002630	thistle1	MEthistle1	0.878339	24.2489	0.566192	23.6827	-23.1165	0.232408	no
Zm00001d002631	darkorange	MEdarkorange	0.717754	14.9069	0.119064	14.7878	-14.6688	0.142872	no
Zm00001d002632	coral2	MEcoral2	0.857737	25.9323	0.43263	25.4997	-25.067	0.248542	no
Zm00001d002639	magenta	MEmagenta	0.794264	6.75722	0.175515	6.5817	-6.40619	0.0647631	no
Zm00001d002640	firebrick3	MEfirebrick3	0.564517	28.3267	0.104314	28.2224	-28.118	0.271491	no
Zm00001d002641	red	MEred	0.684849	12.776	0.0498527	12.7262	-12.6763	0.122449	no
Zm00001d002642	lavenderblush1	MElavenderblush1	0.762579	9.71995	0.192439	9.52751	-9.33507	0.0931588	no
Zm00001d002644	firebrick3	MEfirebrick3	0.578009	9.94192	0.040136	9.90178	-9.86165	0.0952862	no
Zm00001d002650	red4	MEred4	0.693611	5.95092	0.13226	5.81866	-5.68639	0.0570353	no
Zm00001d002654	dodgerblue1	MEdodgerblue1	0.815444	21.0129	0.352541	20.6603	-20.3078	0.201393	no
Zm00001d002656	bisque	MEbisque	0.633108	35.9609	0.1408	35.8201	-35.6793	0.344659	no
Zm00001d002658	green	MEgreen	0.776185	6.19386	0.098155	6.0957	-5.99755	0.0593637	no
Zm00001d002661	bisque	MEbisque	0.59917	4.8405	0.0407652	4.79973	-4.75897	0.0463927	no
Zm00001d002662	steelblue	MEsteelblue	0.814403	35.1801	0.353547	34.8265	-34.473	0.337176	no
Zm00001d002663	honeydew	MEhoneydew	0.781454	4.74674	0.126928	4.61981	-4.49289	0.0454941	no
Zm00001d002665	firebrick2	MEfirebrick2	0.755656	14.9339	0.333603	14.6003	-14.2667	0.143131	no
Zm00001d002668	orangered4	MEorangered4	0.843156	16.4066	0.252208	16.1544	-15.9021	0.157245	no
Zm00001d002671	burlywood1	MEburlywood1	0.737915	8.71353	0.0914066	8.62212	-8.53072	0.083513	no
Zm00001d002673	whitesmoke	MEwhitesmoke	0.621205	5.73566	0.0735806	5.66208	-5.5885	0.0549722	no
Zm00001d002676	steelblue	MEsteelblue	0.861614	33.5397	0.364601	33.1751	-32.8105	0.321454	no
Zm00001d002677	bisque3	MEbisque3	0.326312	1.1352	0.00972063	1.12548	-1.11576	0.0108801	no
Zm00001d002680	slateblue	MEslateblue	0.854875	17.2371	0.531834	16.7053	-16.1734	0.165205	no
Zm00001d002681	dodgerblue1	MEdodgerblue1	0.714595	10.9989	0.210654	10.7883	-10.5776	0.105417	no
Zm00001d002682	bisque3	MEbisque3	0.771153	15.0664	0.203088	14.8633	-14.6602	0.1444	no
Zm00001d002685	lightcyan1	MElightcyan1	0.56687	13.3427	0.11966	13.223	-13.1034	0.12788	no
Zm00001d002687	burlywood1	MEburlywood1	0.776389	17.1974	0.280195	16.9172	-16.6371	0.164825	no
Zm00001d002688	brown1	MEbrown1	0.861221	33.5234	0.586804	32.9366	-32.3498	0.321298	no
Zm00001d002690	bisque	MEbisque	0.680076	24.5374	0.160598	24.3768	-24.2162	0.235173	no
Zm00001d002694	blue	MEblue	0.957107	37.1446	0.706457	36.4382	-35.7317	0.356005	yes
Zm00001d002695	deeppink	MEdeeppink	0.738488	24.9373	0.120179	24.8171	-24.6969	0.239006	no
Zm00001d002696	lavenderblush1	MElavenderblush1	0.873815	16.1557	0.363587	15.7921	-15.4286	0.154841	no
Zm00001d002698	blue4	MEblue4	0.505436	0.137987	0.00178818	0.136199	-0.134411	0.00132251	no
Zm00001d002703	firebrick3	MEfirebrick3	0.867182	32.5642	0.298245	32.2659	-31.9677	0.312104	no
Zm00001d002704	magenta4	MEmagenta4	0.819183	24.1465	0.239056	23.9074	-23.6684	0.231427	no
Zm00001d002705	magenta4	MEmagenta4	0.634936	4.25087	0.0617666	4.18911	-4.12734	0.0407416	no
Zm00001d002707	red	MEred	0.625109	2.96833	0.0216867	2.94665	-2.92496	0.0284493	no
Zm00001d002708	whitesmoke	MEwhitesmoke	0.819336	10.8684	0.483395	10.385	-9.90161	0.104166	no
Zm00001d002711	cornflowerblue	MEcornflowerblue	0.75592	8.83394	0.195308	8.63863	-8.44333	0.084667	no
Zm00001d002715	firebrick3	MEfirebrick3	0.904611	43.1842	0.457521	42.7267	-42.2692	0.41389	yes
Zm00001d002716	deeppink	MEdeeppink	0.816551	25.3396	0.177138	25.1625	-24.9853	0.242862	no
Zm00001d002718	mediumpurple3	MEmediumpurple3	0.874727	9.12808	0.42681	8.70127	-8.27446	0.0874861	no
Zm00001d002721	magenta3	MEmagenta3	0.687821	5.95661	0.243128	5.71349	-5.47036	0.0570899	no
Zm00001d002725	firebrick3	MEfirebrick3	0.582175	4.12302	0.0199933	4.10303	-4.08304	0.0395162	no
Zm00001d002727	burlywood1	MEburlywood1	0.715104	19.3148	0.181423	19.1334	-18.9519	0.185118	no
Zm00001d002729	plum1	MEplum1	0.658025	0.62808	0.0350009	0.593079	-0.558078	0.00601969	no
Zm00001d002733	coral2	MEcoral2	0.497658	3.51214	0.0196012	3.49254	-3.47294	0.0336614	no
Zm00001d002734	burlywood1	MEburlywood1	0.786571	12.9831	0.207752	12.7754	-12.5676	0.124434	no
Zm00001d002736	brown	MEbrown	0.730335	15.4884	0.107031	15.3813	-15.2743	0.148445	no
Zm00001d002737	deeppink	MEdeeppink	0.767924	17.8773	0.157859	17.7195	-17.5616	0.171341	no
Zm00001d002742	lightcyan	MElightcyan	0.714051	3.78886	0.147337	3.64152	-3.49419	0.0363135	no
Zm00001d002744	chocolate4	MEchocolate4	0.659998	2.94712	0.0754455	2.87168	-2.79623	0.028246	no
Zm00001d002747	coral2	MEcoral2	0.678072	7.04203	0.0828048	6.95923	-6.87642	0.0674928	no
Zm00001d002748	thistle1	MEthistle1	0.793637	2.44411	0.114075	2.33004	-2.21596	0.0234251	no
Zm00001d002754	dodgerblue1	MEdodgerblue1	0.607968	3.1864	0.0498672	3.13653	-3.08666	0.0305393	no
Zm00001d002755	goldenrod2	MEgoldenrod2	0.670107	4.96497	0.0734853	4.89148	-4.818	0.0475856	no
Zm00001d002759	darkorange	MEdarkorange	0.779726	7.16288	0.165193	6.99768	-6.83249	0.068651	no
Zm00001d002760	antiquewhite3	MEantiquewhite3	0.790606	15.7501	0.190229	15.5598	-15.3696	0.150953	no
Zm00001d002761	magenta2	MEmagenta2	0.869293	18.7219	0.466769	18.2551	-17.7884	0.179436	no
Zm00001d002762	thistle1	MEthistle1	0.758238	5.08795	0.156831	4.93112	-4.77429	0.0487644	no
Zm00001d002768	plum1	MEplum1	0.793781	7.73938	0.217374	7.52201	-7.30463	0.0741764	no
Zm00001d002770	bisque3	MEbisque3	0.722043	5.95365	0.0773981	5.87625	-5.79885	0.0570614	no
Zm00001d002773	goldenrod2	MEgoldenrod2	0.699181	2.47816	0.0916713	2.38649	-2.29482	0.0237514	no
Zm00001d002776	burlywood1	MEburlywood1	0.670753	11.0914	0.0697564	11.0216	-10.9519	0.106303	no
Zm00001d002778	firebrick3	MEfirebrick3	0.640475	17.3129	0.0838311	17.229	-17.1452	0.165932	no
Zm00001d002781	firebrick3	MEfirebrick3	0.722234	18.1299	0.155791	17.9741	-17.8183	0.173762	no
Zm00001d002782	coral2	MEcoral2	0.901068	25.0417	0.574054	24.4676	-23.8936	0.240007	yes
Zm00001d002787	bisque	MEbisque	0.705212	12.8167	0.125572	12.6912	-12.5656	0.122839	no
Zm00001d002788	blue	MEblue	0.583161	7.61066	0.0291081	7.58155	-7.55244	0.0729427	no
Zm00001d002790	bisque	MEbisque	0.799525	19.8587	0.230862	19.6278	-19.3969	0.190331	no
Zm00001d002791	bisque3	MEbisque3	0.740678	23.2153	0.313418	22.9019	-22.5884	0.222502	no
Zm00001d002794	dodgerblue1	MEdodgerblue1	0.570005	8.4333	0.105206	8.32809	-8.22289	0.0808271	no
Zm00001d002797	antiquewhite	MEantiquewhite	0.655137	14.5554	0.20898	14.3464	-14.1374	0.139503	no
Zm00001d002798	burlywood1	MEburlywood1	0.479453	5.34819	0.0536778	5.29452	-5.24084	0.0512586	no
Zm00001d002799	ivory	MEivory	0.755315	4.81221	0.13461	4.6776	-4.54299	0.0461216	no
Zm00001d002801	dodgerblue1	MEdodgerblue1	0.756411	22.1178	0.247436	21.8703	-21.6229	0.211983	no
Zm00001d002802	antiquewhite1	MEantiquewhite1	0.799023	12.8334	0.348726	12.4846	-12.1359	0.122999	no
Zm00001d002806	mediumorchid3	MEmediumorchid3	0.800075	11.3569	0.309272	11.0477	-10.7384	0.108848	no
Zm00001d002810	blue4	MEblue4	0.616691	3.55361	0.0454442	3.50817	-3.46272	0.0340588	no
Zm00001d002811	coral2	MEcoral2	0.862124	28.0323	0.432467	27.5998	-27.1674	0.268669	no
Zm00001d002812	lightcyan1	MElightcyan1	0.70889	4.62375	0.135072	4.48868	-4.35361	0.0443154	no
Zm00001d002814	antiquewhite3	MEantiquewhite3	0.678246	8.41186	0.0817319	8.33013	-8.2484	0.0806217	no
Zm00001d002815	brown	MEbrown	0.782494	6.16061	0.0848075	6.0758	-5.991	0.0590451	no
Zm00001d002817	lightseagreen	MElightseagreen	0.621293	2.54298	0.0501975	2.49278	-2.44258	0.0243726	no
Zm00001d002819	mintcream	MEmintcream	0.857091	8.6515	0.53183	8.11967	-7.58784	0.0829185	no
Zm00001d002820	dodgerblue1	MEdodgerblue1	0.720125	14.3806	0.234348	14.1462	-13.9119	0.137827	no
Zm00001d002822	blue	MEblue	0.600178	4.60547	0.0178084	4.58766	-4.56985	0.0441402	no
Zm00001d002824	lightseagreen	MElightseagreen	0.892725	6.21019	0.599874	5.61032	-5.01044	0.0595203	no
Zm00001d002825	bisque	MEbisque	0.576491	16.9761	0.129659	16.8465	-16.7168	0.162704	no
Zm00001d002827	blueviolet	MEblueviolet	0.862097	20.192	0.515538	19.6764	-19.1609	0.193526	no
Zm00001d002828	bisque	MEbisque	0.686459	17.5639	0.168809	17.3951	-17.2263	0.168337	no
Zm00001d002830	dodgerblue1	MEdodgerblue1	0.765701	13.6786	0.228777	13.4498	-13.2211	0.1311	no
Zm00001d002834	darkorange2	MEdarkorange2	0.736637	14.198	0.327683	13.8704	-13.5427	0.136078	no
Zm00001d002835	orangered	MEorangered	0.907196	11.9001	0.911422	10.9887	-10.0773	0.114054	yes
Zm00001d002836	burlywood2	MEburlywood2	0.906051	8.9428	0.593938	8.34886	-7.75493	0.0857104	yes
Zm00001d002837	yellow	MEyellow	0.634265	4.22246	0.0320505	4.19041	-4.15836	0.0404693	no
Zm00001d002839	steelblue	MEsteelblue	0.631754	8.93479	0.0532519	8.88154	-8.82829	0.0856336	no
Zm00001d002842	lavenderblush1	MElavenderblush1	0.669958	14.8876	0.112838	14.7748	-14.6619	0.142687	no
Zm00001d002843	mistyrose	MEmistyrose	0.810783	4.43748	0.195783	4.24169	-4.04591	0.04253	no
Zm00001d002845	dodgerblue1	MEdodgerblue1	0.379887	0.99516	0.00555886	0.989601	-0.984042	0.00953789	no
Zm00001d002847	whitesmoke	MEwhitesmoke	0.794371	10.8926	0.457923	10.4347	-9.97675	0.104398	no
Zm00001d002850	whitesmoke	MEwhitesmoke	0.679981	6.2916	0.248541	6.04306	-5.79452	0.0603005	no
Zm00001d002851	dodgerblue1	MEdodgerblue1	0.582349	7.10704	0.117121	6.98992	-6.8728	0.0681159	no
Zm00001d002853	orangered4	MEorangered4	0.91358	15.4957	0.518114	14.9776	-14.4595	0.148515	yes
Zm00001d002854	mediumorchid4	MEmediumorchid4	0.832029	14.0881	0.312538	13.7755	-13.463	0.135024	no
Zm00001d002856	bisque	MEbisque	0.891095	40.9303	0.497999	40.4323	-39.9343	0.392287	no
Zm00001d002860	burlywood1	MEburlywood1	0.791078	22.9401	0.235083	22.705	-22.4699	0.219864	no
Zm00001d002863	brown	MEbrown	0.966994	33.4203	0.811422	32.6088	-31.7974	0.320309	yes
Zm00001d002864	firebrick3	MEfirebrick3	0.845262	36.4816	0.309775	36.1718	-35.862	0.34965	no
Zm00001d002865	lavenderblush1	MElavenderblush1	0.824461	15.3784	0.358063	15.0204	-14.6623	0.147391	no
Zm00001d002867	coral2	MEcoral2	0.69771	7.67958	0.110232	7.56935	-7.45912	0.0736033	no
Zm00001d002870	darkorange2	MEdarkorange2	0.791451	18.1734	0.615047	17.5584	-16.9433	0.174179	no
Zm00001d002871	lightyellow3	MElightyellow3	0.821001	26.8157	0.615514	26.2002	-25.5846	0.257009	no
Zm00001d002872	yellow	MEyellow	0.5496	0.82597	0.00447242	0.821497	-0.817025	0.00791633	no
Zm00001d002873	magenta	MEmagenta	0.485071	0.238829	0.00398873	0.23484	-0.230852	0.002289	no
Zm00001d002875	khaki1	MEkhaki1	0.716505	9.88408	0.405034	9.47905	-9.07401	0.0947319	no
Zm00001d002876	yellow	MEyellow	0.933198	27.5612	0.525294	27.0359	-26.5106	0.264154	yes
Zm00001d002880	mediumpurple3	MEmediumpurple3	0.6526	6.80483	0.123587	6.68124	-6.55766	0.0652194	no
Zm00001d002881	burlywood1	MEburlywood1	0.895065	24.2896	0.454194	23.8354	-23.3812	0.232798	no
Zm00001d002882	blue4	MEblue4	0.809777	9.05208	0.177793	8.87428	-8.69649	0.0867577	no
Zm00001d002884	chocolate3	MEchocolate3	0.736862	3.24928	0.0712346	3.17805	-3.10681	0.031142	no
Zm00001d002889	thistle4	MEthistle4	0.789951	1.9775	0.0909271	1.88657	-1.79564	0.0189529	no
Zm00001d002893	red	MEred	0.740676	6.22564	0.0664299	6.15921	-6.09278	0.0596683	no
Zm00001d002896	lavenderblush1	MElavenderblush1	0.695377	7.03205	0.081099	6.95096	-6.86986	0.0673972	no
Zm00001d002897	cornflowerblue	MEcornflowerblue	0.791257	17.1709	0.440035	16.7308	-16.2908	0.164571	no
Zm00001d002898	magenta3	MEmagenta3	0.929927	12.526	1	11.526	-10.526	0.120053	yes
Zm00001d002899	magenta	MEmagenta	0.717082	14.4835	0.37037	14.1131	-13.7428	0.138814	no
Zm00001d002901	magenta	MEmagenta	0.767148	9.92965	0.238177	9.69148	-9.4533	0.0951686	no
Zm00001d002905	burlywood1	MEburlywood1	0.561374	6.8405	0.0621133	6.77839	-6.71627	0.0655613	no
Zm00001d002915	bisque	MEbisque	0.454022	4.60505	0.0353756	4.56967	-4.5343	0.0441361	no
Zm00001d002919	firebrick3	MEfirebrick3	0.76068	44.1644	0.256255	43.9081	-43.6519	0.423284	no
Zm00001d002925	bisque	MEbisque	0.71013	20.6016	0.18247	20.4191	-20.2367	0.197452	no
Zm00001d002933	yellow	MEyellow	0.813178	16.6729	0.180189	16.4927	-16.3125	0.159797	no
Zm00001d002936	firebrick3	MEfirebrick3	0.774093	31.848	0.179286	31.6687	-31.4894	0.305241	no
Zm00001d002937	mintcream	MEmintcream	0.829623	12.1128	0.627325	11.4855	-10.8582	0.116093	no
Zm00001d002938	bisque3	MEbisque3	0.820131	32.502	0.511397	31.9906	-31.4792	0.311509	no
Zm00001d002939	dodgerblue1	MEdodgerblue1	0.78654	8.64166	0.183809	8.45785	-8.27404	0.0828241	no
Zm00001d002940	bisque	MEbisque	0.622288	16.2327	0.0943612	16.1383	-16.044	0.155579	no
Zm00001d002941	whitesmoke	MEwhitesmoke	0.590022	1.24656	0.0294148	1.21714	-1.18773	0.0119474	no
Zm00001d002942	burlywood2	MEburlywood2	0.810376	9.78727	0.226878	9.56039	-9.33351	0.093804	no
Zm00001d002943	dodgerblue1	MEdodgerblue1	0.778115	24.2115	0.402544	23.8089	-23.4064	0.23205	no
Zm00001d002946	bisque3	MEbisque3	0.787022	14.8335	0.255462	14.578	-14.3226	0.142168	no
Zm00001d002950	mediumorchid	MEmediumorchid	0.77326	20.5289	0.27204	20.2568	-19.9848	0.196755	no
Zm00001d002951	dodgerblue1	MEdodgerblue1	0.792592	10.8457	0.189875	10.6558	-10.4659	0.103948	no
Zm00001d002953	steelblue	MEsteelblue	0.608308	6.94491	0.0308986	6.91401	-6.88312	0.066562	no
Zm00001d002954	green	MEgreen	0.907727	18.177	0.414694	17.7624	-17.3477	0.174214	yes
Zm00001d002956	royalblue3	MEroyalblue3	0.845859	4.1154	0.407796	3.7076	-3.29981	0.0394432	no
Zm00001d002958	grey60	MEgrey60	0.850137	7.42425	0.38066	7.04359	-6.66293	0.0711562	no
Zm00001d002961	steelblue	MEsteelblue	0.506141	16.0047	0.0540467	15.9506	-15.8966	0.153393	no
Zm00001d002962	darkseagreen1	MEdarkseagreen1	0.769894	7.9569	0.0908945	7.866	-7.77511	0.0762612	no
Zm00001d002964	bisque	MEbisque	0.592551	6.69832	0.0432151	6.65511	-6.61189	0.0641987	no
Zm00001d002967	mediumorchid4	MEmediumorchid4	0.776451	15.4702	0.278717	15.1915	-14.9127	0.148271	no
Zm00001d002969	lightskyblue4	MElightskyblue4	0.833245	10.3319	0.28828	10.0436	-9.75532	0.0990237	no
Zm00001d002970	antiquewhite1	MEantiquewhite1	0.76151	11.9238	0.306324	11.6174	-11.3111	0.114281	no
Zm00001d002971	dodgerblue1	MEdodgerblue1	0.802081	21.8874	0.483858	21.4035	-20.9197	0.209775	no
Zm00001d002974	darkseagreen1	MEdarkseagreen1	0.753858	4.11703	0.0646763	4.05235	-3.98768	0.0394588	no
Zm00001d002978	blueviolet	MEblueviolet	0.648376	4.84028	0.085681	4.7546	-4.66892	0.0463906	no
Zm00001d002979	antiquewhite1	MEantiquewhite1	0.896814	25.5254	0.855236	24.6702	-23.815	0.244643	no
Zm00001d002980	magenta	MEmagenta	0.786715	13.6699	0.278939	13.391	-13.112	0.131016	no
Zm00001d002984	firebrick	MEfirebrick	0.829277	5.22115	0.313144	4.90801	-4.59486	0.050041	no
Zm00001d002989	steelblue	MEsteelblue	0.471154	2.78417	0.0153529	2.76881	-2.75346	0.0266842	no
Zm00001d002992	bisque	MEbisque	0.461494	10.7286	0.0699424	10.6587	-10.5887	0.102826	no
Zm00001d002996	lavenderblush1	MElavenderblush1	0.781932	17.8649	0.342763	17.5222	-17.1794	0.171223	no
Zm00001d002999	khaki2	MEkhaki2	0.811696	9.55251	0.523298	9.02921	-8.50591	0.091554	no
Zm00001d003002	brown	MEbrown	0.95694	27.3613	0.636001	26.7253	-26.0893	0.262238	yes
Zm00001d003006	bisque	MEbisque	0.774859	31.0105	0.297951	30.7125	-30.4146	0.297213	no
Zm00001d003007	firebrick2	MEfirebrick2	0.761445	10.5711	0.22629	10.3449	-10.1186	0.101317	no
Zm00001d003009	chocolate3	MEchocolate3	0.818218	10.3385	0.273419	10.0651	-9.79169	0.0990874	no
Zm00001d003015	lavenderblush1	MElavenderblush1	0.808884	13.2535	0.3177	12.9358	-12.6181	0.127025	no
Zm00001d003016	lavenderblush1	MElavenderblush1	0.602546	7.03306	0.097994	6.93507	-6.83708	0.0674069	no
Zm00001d003017	lightskyblue4	MElightskyblue4	0.908402	13.7447	0.663816	13.0808	-12.417	0.131733	yes
Zm00001d003018	chocolate3	MEchocolate3	0.847849	14.343	0.421197	13.9218	-13.5006	0.137468	no
Zm00001d003019	whitesmoke	MEwhitesmoke	0.792131	4.48215	0.226317	4.25583	-4.02951	0.0429582	no
Zm00001d003021	darkseagreen1	MEdarkseagreen1	0.644996	8.97857	0.0592696	8.9193	-8.86003	0.0860531	no
Zm00001d003023	antiquewhite4	MEantiquewhite4	0.834746	7.13656	0.165694	6.97087	-6.80517	0.0683988	no
Zm00001d003027	green4	MEgreen4	0.8566	11.5321	0.805921	10.7262	-9.92023	0.110527	no
Zm00001d003031	steelblue	MEsteelblue	0.783497	32.5108	0.267378	32.2435	-31.9761	0.311593	no
Zm00001d003033	steelblue	MEsteelblue	0.908692	44.5925	0.538205	44.0543	-43.5161	0.427388	yes
Zm00001d003035	dodgerblue1	MEdodgerblue1	0.453978	11.465	0.132131	11.3329	-11.2007	0.109884	no
Zm00001d003038	chocolate2	MEchocolate2	0.861598	16.8253	0.624546	16.2008	-15.5762	0.161259	no
Zm00001d003040	deeppink	MEdeeppink	0.820023	16.2908	0.198857	16.092	-15.8931	0.156136	no
Zm00001d003041	cornflowerblue	MEcornflowerblue	0.431931	0.405169	0.00451092	0.400658	-0.396148	0.00388326	no
Zm00001d003044	lightyellow3	MElightyellow3	0.858522	6.32637	0.342271	5.98409	-5.64182	0.0606337	no
Zm00001d003047	lightcyan1	MElightcyan1	0.694069	6.87611	0.217747	6.65836	-6.44062	0.0659026	no
Zm00001d003048	coral2	MEcoral2	0.899885	24.8177	0.487943	24.3298	-23.8418	0.23786	no
Zm00001d003049	firebrick3	MEfirebrick3	0.579929	9.73031	0.0338432	9.69647	-9.66262	0.0932581	no
Zm00001d003051	burlywood2	MEburlywood2	0.853028	9.12612	0.415616	8.7105	-8.29489	0.0874673	no
Zm00001d003058	orangered4	MEorangered4	0.933654	17.0115	0.745651	16.2658	-15.5202	0.163043	yes
Zm00001d003059	antiquewhite	MEantiquewhite	0.528673	2.42337	0.0314571	2.39191	-2.36045	0.0232262	no
Zm00001d003062	burlywood1	MEburlywood1	0.846172	30.517	0.527193	29.9898	-29.4627	0.292484	no
Zm00001d003064	blue4	MEblue4	0.555192	9.85225	0.0752067	9.77704	-9.70184	0.0944268	no
Zm00001d003066	green	MEgreen	0.621459	6.92026	0.0289403	6.89132	-6.86238	0.0663258	no
Zm00001d003068	steelblue	MEsteelblue	0.619846	4.25359	0.0362093	4.21738	-4.18117	0.0407676	no
Zm00001d003070	khaki3	MEkhaki3	0.704924	1.32456	0.0359523	1.28861	-1.25266	0.012695	no
Zm00001d003072	yellow	MEyellow	0.81984	18.223	0.198588	18.0244	-17.8258	0.174654	no
Zm00001d003076	antiquewhite3	MEantiquewhite3	0.555377	25.219	0.0981485	25.1208	-25.0227	0.241706	no
Zm00001d003081	bisque	MEbisque	0.583594	13.2232	0.0858775	13.1373	-13.0514	0.126735	no
Zm00001d003084	tan1	MEtan1	0.877399	7.78648	0.544819	7.24166	-6.69684	0.0746278	no
Zm00001d003085	burlywood1	MEburlywood1	0.898265	36.3856	0.713782	35.6718	-34.9581	0.34873	no
Zm00001d003087	firebrick3	MEfirebrick3	0.856083	38.6819	0.31443	38.3675	-38.053	0.370738	no
Zm00001d003089	khaki1	MEkhaki1	0.808384	15.1989	0.472288	14.7266	-14.2543	0.14567	no
Zm00001d003090	lavenderblush	MElavenderblush	0.980045	17.46	0.926411	16.5335	-15.6071	0.167341	yes
Zm00001d003091	darkseagreen1	MEdarkseagreen1	0.739121	4.86613	0.0755914	4.79054	-4.71495	0.0466384	no
Zm00001d003101	lavenderblush1	MElavenderblush1	0.732934	9.07221	0.173626	8.89858	-8.72496	0.0869506	no
Zm00001d003102	orangered	MEorangered	0.723521	9.59329	0.119837	9.47345	-9.35362	0.0919448	no
Zm00001d003103	cornsilk2	MEcornsilk2	0.780089	6.86628	0.174096	6.69218	-6.51808	0.0658084	no
Zm00001d003104	dodgerblue1	MEdodgerblue1	0.750232	18.3623	0.302291	18.06	-17.7577	0.17599	no
Zm00001d003106	firebrick3	MEfirebrick3	0.621627	21.1223	0.107074	21.0152	-20.9081	0.202442	no
Zm00001d003109	steelblue	MEsteelblue	0.705782	22.5784	0.137163	22.4412	-22.304	0.216397	no
Zm00001d003110	blue4	MEblue4	0.857403	18.5343	0.364371	18.1699	-17.8055	0.177638	no
Zm00001d003112	bisque	MEbisque	0.682688	35.8575	0.315297	35.5422	-35.2269	0.343668	no
Zm00001d003114	blue4	MEblue4	0.766421	9.59583	0.169226	9.4266	-9.25737	0.0919691	no
Zm00001d003115	burlywood2	MEburlywood2	0.670817	5.4091	0.0677461	5.34135	-5.27361	0.0518423	no
Zm00001d003116	mediumorchid1	MEmediumorchid1	0.901102	12.7756	0.699065	12.0765	-11.3775	0.122445	yes
Zm00001d003119	firebrick3	MEfirebrick3	0.737981	18.4414	0.129164	18.3122	-18.1831	0.176748	no
Zm00001d003120	steelblue	MEsteelblue	0.797879	24.464	0.279944	24.184	-23.9041	0.23447	no
Zm00001d003123	steelblue	MEsteelblue	0.88547	37.1637	0.398437	36.7653	-36.3669	0.356188	no
Zm00001d003124	lightskyblue4	MElightskyblue4	0.615339	7.22393	0.168804	7.05513	-6.88633	0.0692362	no
Zm00001d003125	deepskyblue4	MEdeepskyblue4	0.863167	8.61619	0.469138	8.14705	-7.67792	0.08258	no
Zm00001d003127	steelblue	MEsteelblue	0.871079	38.1075	0.47481	37.6327	-37.1579	0.365233	no
Zm00001d003129	magenta4	MEmagenta4	0.699714	4.67536	0.0787309	4.59663	-4.5179	0.04481	no
Zm00001d003135	firebrick2	MEfirebrick2	0.904241	18.6702	0.779741	17.8905	-17.1107	0.17894	yes
Zm00001d003139	pink	MEpink	0.824929	9.90103	0.201351	9.69968	-9.49833	0.0948943	no
Zm00001d003140	burlywood1	MEburlywood1	0.622445	11.0635	0.120595	10.9429	-10.8223	0.106036	no
Zm00001d003142	dodgerblue1	MEdodgerblue1	0.6965	5.5255	0.110782	5.41472	-5.30393	0.052958	no
Zm00001d003143	darkolivegreen4	MEdarkolivegreen4	0.757701	10.4104	0.283167	10.1273	-9.84409	0.0997765	no
Zm00001d003144	firebrick	MEfirebrick	0.840142	9.41771	0.246557	9.17115	-8.92459	0.090262	no
Zm00001d003147	firebrick3	MEfirebrick3	0.809768	44.9753	0.329303	44.646	-44.3167	0.431056	no
Zm00001d003148	deepskyblue4	MEdeepskyblue4	0.908938	12.4213	0.756077	11.6652	-10.9091	0.119049	yes
Zm00001d003157	khaki1	MEkhaki1	0.821728	20.5084	0.513325	19.9951	-19.4817	0.196558	no
Zm00001d003159	lightskyblue4	MElightskyblue4	0.920139	10.8603	0.564676	10.2956	-9.73092	0.104088	yes
Zm00001d003160	khaki2	MEkhaki2	0.768153	1.91249	0.143292	1.7692	-1.62591	0.0183299	no
Zm00001d003161	deepskyblue4	MEdeepskyblue4	0.746417	3.90385	0.143914	3.75993	-3.61602	0.0374156	no
Zm00001d003162	dodgerblue1	MEdodgerblue1	0.91136	25.2921	0.586374	24.7058	-24.1194	0.242407	yes
Zm00001d003164	dodgerblue1	MEdodgerblue1	0.382865	1.96082	0.0208055	1.94001	-1.9192	0.018793	no
Zm00001d003166	firebrick3	MEfirebrick3	0.826514	43.5031	0.279474	43.2236	-42.9441	0.416946	no
Zm00001d003173	cornflowerblue	MEcornflowerblue	0.715319	12.5216	0.30457	12.217	-11.9125	0.120011	no
Zm00001d003174	cornflowerblue	MEcornflowerblue	0.736718	15.9857	0.326726	15.6589	-15.3322	0.153211	no
Zm00001d003176	cornsilk2	MEcornsilk2	0.856445	16.8621	0.449984	16.4121	-15.9621	0.161611	no
Zm00001d003179	antiquewhite	MEantiquewhite	0.800917	14.077	0.308198	13.7688	-13.4606	0.134918	no
Zm00001d003180	steelblue	MEsteelblue	0.784319	21.547	0.219091	21.3279	-21.1088	0.206513	no
Zm00001d003181	dodgerblue1	MEdodgerblue1	0.828891	27.8588	0.514514	27.3443	-26.8298	0.267007	no
Zm00001d003183	magenta	MEmagenta	0.521482	6.16596	0.0880048	6.07796	-5.98995	0.0590963	no
Zm00001d003185	antiquewhite1	MEantiquewhite1	0.608661	6.3166	0.0953301	6.22127	-6.12594	0.0605401	no
Zm00001d003186	antiquewhite1	MEantiquewhite1	0.904894	27.5448	0.901068	26.6438	-25.7427	0.263998	yes
Zm00001d003188	lightskyblue4	MElightskyblue4	0.721798	14.2263	0.256393	13.9699	-13.7135	0.136349	no
Zm00001d003190	bisque3	MEbisque3	0.816196	17.953	0.36679	17.5862	-17.2195	0.172067	no
Zm00001d003191	brown	MEbrown	0.904389	17.9337	0.300601	17.6331	-17.3325	0.171881	yes
Zm00001d003193	burlywood1	MEburlywood1	0.612616	12.7051	0.098356	12.6067	-12.5083	0.121769	no
Zm00001d003195	darkseagreen1	MEdarkseagreen1	0.889916	16.4082	0.357615	16.0505	-15.6929	0.15726	no
Zm00001d003196	darkgoldenrod4	MEdarkgoldenrod4	0.859473	8.40905	0.423849	7.9852	-7.56135	0.0805947	no
Zm00001d003197	antiquewhite1	MEantiquewhite1	0.842386	27.2946	0.69893	26.5956	-25.8967	0.261599	no
Zm00001d003198	orangered4	MEorangered4	0.859003	26.9627	0.306568	26.6562	-26.3496	0.258418	no
Zm00001d003199	chocolate3	MEchocolate3	0.897996	21.482	0.772509	20.7095	-19.937	0.20589	no
Zm00001d003200	coral2	MEcoral2	0.661426	10.43	0.117007	10.313	-10.196	0.0999641	no
Zm00001d003203	firebrick3	MEfirebrick3	0.654583	24.3746	0.130768	24.2438	-24.1131	0.233613	no
Zm00001d003207	bisque	MEbisque	0.721901	26.8007	0.197421	26.6032	-26.4058	0.256865	no
Zm00001d003208	bisque2	MEbisque2	0.664019	5.36356	0.159823	5.20373	-5.04391	0.0514058	no
Zm00001d003209	antiquewhite3	MEantiquewhite3	0.621153	3.34479	0.0437377	3.30105	-3.25731	0.0320574	no
Zm00001d003212	chocolate3	MEchocolate3	0.717492	10.2356	0.153305	10.0823	-9.92904	0.0981014	no
Zm00001d003213	dodgerblue1	MEdodgerblue1	0.753059	9.08941	0.175115	8.9143	-8.73919	0.0871155	no
Zm00001d003220	steelblue	MEsteelblue	0.929181	55.1137	0.672017	54.4417	-53.7697	0.528225	yes
Zm00001d003223	lightcyan1	MElightcyan1	0.777661	7.20621	0.158154	7.04806	-6.8899	0.0690664	no
Zm00001d003227	steelblue	MEsteelblue	0.78173	21.4591	0.161264	21.2978	-21.1366	0.20567	no
Zm00001d003228	antiquewhite1	MEantiquewhite1	0.79353	15.0053	0.311076	14.6942	-14.3831	0.143815	no
Zm00001d003242	chocolate3	MEchocolate3	0.739419	2.27339	0.0640573	2.20933	-2.14527	0.0217888	no
Zm00001d003245	dodgerblue1	MEdodgerblue1	0.811002	13.7369	0.331429	13.4054	-13.074	0.131658	no
Zm00001d003246	chocolate3	MEchocolate3	0.905201	19.2816	0.660064	18.6215	-17.9615	0.1848	yes
Zm00001d003247	dodgerblue1	MEdodgerblue1	0.749746	16.5107	0.244826	16.2659	-16.0211	0.158243	no
Zm00001d003248	burlywood2	MEburlywood2	0.881086	4.8668	0.382573	4.48423	-4.10166	0.0466448	no
Zm00001d003249	lightcyan1	MElightcyan1	0.830705	17.9581	0.511323	17.4468	-16.9354	0.172115	no
Zm00001d003250	firebrick3	MEfirebrick3	0.809361	30.9781	0.262545	30.7156	-30.453	0.296903	no
Zm00001d003252	royalblue1	MEroyalblue1	0.938887	11.8489	0.875759	10.9732	-10.0974	0.113563	yes
Zm00001d003256	mediumorchid4	MEmediumorchid4	0.796657	15.0923	0.344842	14.7475	-14.4026	0.144649	no
Zm00001d003257	bisque	MEbisque	0.786054	30.449	0.310976	30.138	-29.8271	0.291832	no
Zm00001d003258	lightcyan1	MElightcyan1	0.800345	21.3264	0.521312	20.8051	-20.2838	0.204398	no
Zm00001d003259	deeppink	MEdeeppink	0.770155	27.6477	0.119397	27.5283	-27.4089	0.264984	no
Zm00001d003261	honeydew	MEhoneydew	0.8089	19.3143	0.371898	18.9424	-18.5705	0.185114	no
Zm00001d003262	coral	MEcoral	0.846315	14.9499	0.386168	14.5637	-14.1776	0.143284	no
Zm00001d003265	bisque4	MEbisque4	0.858893	4.89744	0.257736	4.6397	-4.38196	0.0469384	no
Zm00001d003266	hotpink1	MEhotpink1	0.905386	10.9743	0.767388	10.2069	-9.43952	0.105181	yes
Zm00001d003267	mediumorchid4	MEmediumorchid4	0.928482	15.3299	0.752209	14.5777	-13.8255	0.146926	yes
Zm00001d003269	whitesmoke	MEwhitesmoke	0.775223	3.57785	0.171009	3.40684	-3.23583	0.0342911	no
Zm00001d003271	cornsilk2	MEcornsilk2	0.704775	8.55863	0.17086	8.38777	-8.21691	0.0820283	no
Zm00001d003272	dodgerblue1	MEdodgerblue1	0.771059	9.77546	0.174054	9.60141	-9.42735	0.0936908	no
Zm00001d003273	yellow	MEyellow	0.642902	1.08826	0.0137823	1.07448	-1.06069	0.0104302	no
Zm00001d003277	bisque	MEbisque	0.100235	0.787442	0.00273134	0.784711	-0.781979	0.00754707	no
Zm00001d003280	darkgoldenrod4	MEdarkgoldenrod4	0.700916	3.38076	0.101107	3.27965	-3.17854	0.0324021	no
Zm00001d003283	steelblue3	MEsteelblue3	0.89211	5.78034	0.376215	5.40412	-5.02791	0.0554004	no
Zm00001d003287	chocolate4	MEchocolate4	0.828368	9.71371	0.40819	9.30552	-8.89733	0.093099	no
Zm00001d003288	lavenderblush1	MElavenderblush1	0.626847	13.9951	0.147568	13.8476	-13.7	0.134133	no
Zm00001d003289	rosybrown1	MErosybrown1	0.9469	9.78508	0.819495	8.96558	-8.14609	0.093783	yes
Zm00001d003291	antiquewhite	MEantiquewhite	0.869877	15.943	0.541838	15.4011	-14.8593	0.152802	no
Zm00001d003292	firebrick3	MEfirebrick3	0.760339	28.3437	0.155494	28.1882	-28.0327	0.271654	no
Zm00001d003294	darkgoldenrod4	MEdarkgoldenrod4	0.595073	8.90601	0.132856	8.77315	-8.6403	0.0853577	no
Zm00001d003301	firebrick3	MEfirebrick3	0.654028	21.8376	0.0893071	21.7483	-21.659	0.209298	no
Zm00001d003302	bisque	MEbisque	0.574528	1.84737	0.0155856	1.83179	-1.8162	0.0177058	no
Zm00001d003306	red	MEred	0.865225	24.8916	0.296172	24.5954	-24.2992	0.238568	no
Zm00001d003309	olivedrab2	MEolivedrab2	0.815608	7.35426	0.388884	6.96538	-6.5765	0.0704854	no
Zm00001d003311	darkolivegreen4	MEdarkolivegreen4	0.715278	4.11299	0.303996	3.809	-3.505	0.0394201	no
Zm00001d003317	mediumorchid3	MEmediumorchid3	0.954883	18.8779	0.901195	17.9767	-17.0755	0.180932	yes
Zm00001d003328	green	MEgreen	0.679941	3.27869	0.0202979	3.25839	-3.23809	0.0314239	no
Zm00001d003329	mediumorchid	MEmediumorchid	0.580612	8.89768	0.123037	8.77464	-8.6516	0.0852779	no
Zm00001d003333	lavenderblush1	MElavenderblush1	0.924425	25.6049	0.693195	24.9117	-24.2186	0.245405	yes
Zm00001d003334	mintcream	MEmintcream	0.770198	2.78008	0.190929	2.58915	-2.39822	0.0266451	no
Zm00001d003344	burlywood1	MEburlywood1	0.499449	9.50418	0.0548114	9.44936	-9.39455	0.0910907	no
Zm00001d003345	steelblue	MEsteelblue	0.692289	11.4255	0.0804748	11.3451	-11.2646	0.109506	no
Zm00001d003346	cornsilk2	MEcornsilk2	0.663541	3.83455	0.0738157	3.76073	-3.68692	0.0367514	no
Zm00001d003347	antiquewhite3	MEantiquewhite3	0.762433	4.17269	0.072551	4.10013	-4.02758	0.0399922	no
Zm00001d003349	dodgerblue1	MEdodgerblue1	0.642289	14.7184	0.130544	14.5878	-14.4573	0.141065	no
Zm00001d003352	cyan4	MEcyan4	0.843294	7.25092	0.38674	6.86418	-6.47744	0.0694948	no
Zm00001d003354	green4	MEgreen4	0.715397	12.4894	0.25519	12.2342	-11.979	0.119702	no
Zm00001d003356	deeppink	MEdeeppink	0.886779	23.324	0.341659	22.9824	-22.6407	0.223544	no
Zm00001d003357	whitesmoke	MEwhitesmoke	0.863983	8.09563	0.420018	7.67561	-7.25559	0.0775908	no
Zm00001d003358	coral2	MEcoral2	0.821148	21.5216	0.375345	21.1463	-20.7709	0.20627	no
Zm00001d003365	whitesmoke	MEwhitesmoke	0.771925	7.62658	0.307949	7.31863	-7.01068	0.0730953	no
Zm00001d003368	chocolate2	MEchocolate2	0.869964	24.3829	0.665213	23.7177	-23.0524	0.233692	no
Zm00001d003369	bisque	MEbisque	0.704528	10.2246	0.0949967	10.1296	-10.0346	0.0979959	no
Zm00001d003372	steelblue	MEsteelblue	0.62912	28.3107	0.149417	28.1613	-28.0119	0.271338	no
Zm00001d003373	bisque4	MEbisque4	0.551045	2.37717	0.0390065	2.33817	-2.29916	0.0227835	no
Zm00001d003376	bisque3	MEbisque3	0.767636	23.991	0.365381	23.6256	-23.2603	0.229937	no
Zm00001d003378	antiquewhite3	MEantiquewhite3	0.893249	30.0311	0.59175	29.4394	-28.8476	0.287827	no
Zm00001d003379	burlywood1	MEburlywood1	0.745394	18.5031	0.204652	18.2985	-18.0938	0.177339	no
Zm00001d003380	bisque	MEbisque	0.521702	7.83596	0.0477424	7.78822	-7.74048	0.0751021	no
Zm00001d003393	mediumorchid4	MEmediumorchid4	0.854292	10.423	0.366193	10.0568	-9.69064	0.0998972	no
Zm00001d003394	bisque	MEbisque	0.884661	46.5708	0.524257	46.0465	-45.5222	0.446347	no
Zm00001d003395	steelblue	MEsteelblue	0.708789	23.4149	0.162977	23.2519	-23.0889	0.224415	no
Zm00001d003398	dodgerblue3	MEdodgerblue3	0.813789	10.716	0.210762	10.5053	-10.2945	0.102705	no
Zm00001d003399	mediumorchid1	MEmediumorchid1	0.637646	3.35521	0.101966	3.25325	-3.15128	0.0321573	no
Zm00001d003400	tan1	MEtan1	0.850044	13.6236	0.462458	13.1611	-12.6987	0.130572	no
Zm00001d003401	bisque	MEbisque	0.53061	17.4445	0.106469	17.338	-17.2315	0.167193	no
Zm00001d003403	blue2	MEblue2	0.677073	3.99803	0.148681	3.84935	-3.70067	0.0383182	no
Zm00001d003404	indianred1	MEindianred1	0.88707	12.9516	0.444668	12.507	-12.0623	0.124132	no
Zm00001d003406	lightskyblue4	MElightskyblue4	0.79075	7.50986	0.190565	7.3193	-7.12873	0.0719767	no
Zm00001d003408	bisque3	MEbisque3	0.828852	14.4239	0.25255	14.1713	-13.9188	0.138243	no
Zm00001d003412	antiquewhite1	MEantiquewhite1	0.754577	6.78142	0.187828	6.59359	-6.40577	0.0649951	no
Zm00001d003414	bisque2	MEbisque2	0.783643	3.08881	0.217562	2.87125	-2.65368	0.029604	no
Zm00001d003415	yellow	MEyellow	0.930565	22.0988	0.469836	21.6289	-21.1591	0.211801	yes
Zm00001d003423	steelblue	MEsteelblue	0.920192	47.588	0.579663	47.0083	-46.4287	0.456097	yes
Zm00001d003426	bisque	MEbisque	0.84509	30.3852	0.356076	30.0292	-29.6731	0.291221	no
Zm00001d003427	bisque3	MEbisque3	0.855527	24.2515	0.411476	23.8401	-23.4286	0.232434	no
Zm00001d003428	slateblue	MEslateblue	0.873181	10.1397	0.517523	9.62219	-9.10467	0.0971819	no
Zm00001d003429	dodgerblue1	MEdodgerblue1	0.715053	11.5202	0.247283	11.2729	-11.0256	0.110413	no
Zm00001d003432	magenta	MEmagenta	0.832349	13.1231	0.391458	12.7316	-12.3402	0.125776	no
Zm00001d003434	antiquewhite3	MEantiquewhite3	0.756398	15.4576	0.157912	15.2997	-15.1418	0.14815	no
Zm00001d003438	lavenderblush1	MElavenderblush1	0.911085	21.906	0.626371	21.2796	-20.6532	0.209953	yes
Zm00001d003446	firebrick2	MEfirebrick2	0.845295	23.0082	0.519732	22.4885	-21.9687	0.220517	no
Zm00001d003448	goldenrod2	MEgoldenrod2	0.772556	17.2996	0.451702	16.8479	-16.3962	0.165804	no
Zm00001d003457	darkolivegreen4	MEdarkolivegreen4	0.557681	11.1923	0.152527	11.0398	-10.8873	0.10727	no
Zm00001d003459	dodgerblue1	MEdodgerblue1	0.752358	9.41209	0.150818	9.26128	-9.11046	0.0902082	no
Zm00001d003460	firebrick3	MEfirebrick3	0.81285	15.7286	0.155183	15.5735	-15.4183	0.150748	no
Zm00001d003462	red	MEred	0.867841	18.9435	0.278148	18.6653	-18.3872	0.18156	no
Zm00001d003464	blue	MEblue	0.93444	37.7432	0.701194	37.042	-36.3408	0.361742	yes
Zm00001d003468	red	MEred	0.853294	26.0729	0.245773	25.8271	-25.5813	0.24989	no
Zm00001d003470	bisque	MEbisque	0.762539	30.9227	0.300214	30.6225	-30.3222	0.296372	no
Zm00001d003471	antiquewhite2	MEantiquewhite2	0.66619	4.80766	0.0966642	4.71099	-4.61433	0.0460779	no
Zm00001d003472	cyan4	MEcyan4	0.66708	6.63975	0.12558	6.51417	-6.38859	0.0636372	no
Zm00001d003476	blueviolet	MEblueviolet	0.783023	23.3613	0.299284	23.0621	-22.7628	0.223902	no
Zm00001d003477	dodgerblue3	MEdodgerblue3	0.676498	12.3636	0.12323	12.2403	-12.1171	0.118496	no
Zm00001d003485	coral2	MEcoral2	0.73624	7.00873	0.0941201	6.91461	-6.82049	0.0671737	no
Zm00001d003493	bisque3	MEbisque3	0.765393	13.7291	0.226608	13.5024	-13.2758	0.131583	no
Zm00001d003494	firebrick3	MEfirebrick3	0.625279	13.9703	0.0573715	13.9129	-13.8556	0.133895	no
Zm00001d003495	grey	MEgrey	0.318309	0.226591	NA	NA	NA	0.00217171	no
Zm00001d003500	brown	MEbrown	0.74288	10.8604	0.0870888	10.7733	-10.6862	0.104089	no
Zm00001d003501	mistyrose4	MEmistyrose4	0.692415	3.39102	0.130577	3.26044	-3.12987	0.0325005	no
Zm00001d003502	mintcream	MEmintcream	0.838914	9.68736	0.77056	8.9168	-8.14624	0.0928464	no
Zm00001d003504	lavenderblush1	MElavenderblush1	0.819723	33.8825	0.584367	33.2982	-32.7138	0.32474	no
Zm00001d003505	coral2	MEcoral2	0.883584	14.7981	0.364285	14.4338	-14.0695	0.141829	no
Zm00001d003508	coral2	MEcoral2	0.682611	4.32884	0.0758219	4.25302	-4.1772	0.0414888	no
Zm00001d003509	green4	MEgreen4	0.791642	20.8411	0.431375	20.4097	-19.9783	0.199747	no
Zm00001d003511	steelblue	MEsteelblue	0.65998	12.0213	0.0668655	11.9545	-11.8876	0.115216	no
Zm00001d003512	mediumorchid	MEmediumorchid	0.542944	8.39871	0.0540467	8.34466	-8.29062	0.0804956	no
Zm00001d003513	cornflowerblue	MEcornflowerblue	0.554184	0.324493	0.00753174	0.316962	-0.30943	0.00311004	no
Zm00001d003515	lavenderblush1	MElavenderblush1	0.422173	2.32398	0.0147638	2.30922	-2.29445	0.0222737	no
Zm00001d003518	firebrick3	MEfirebrick3	0.639254	9.14369	0.0570383	9.08666	-9.02962	0.0876358	no
Zm00001d003524	pink1	MEpink1	0.848152	13.9396	0.616762	13.3228	-12.7061	0.133601	no
Zm00001d003534	antiquewhite1	MEantiquewhite1	0.652877	12.6729	0.16938	12.5035	-12.3341	0.12146	no
Zm00001d003538	coral2	MEcoral2	0.819812	10.1833	0.23925	9.94404	-9.70479	0.0975996	no
Zm00001d003539	ivory	MEivory	0.784481	1.62991	0.0767101	1.5532	-1.47649	0.0156215	no
Zm00001d003540	firebrick2	MEfirebrick2	0.683986	11.6149	0.220376	11.3945	-11.1741	0.111321	no
Zm00001d003544	antiquewhite	MEantiquewhite	0.765872	20.4374	0.390304	20.0471	-19.6568	0.195878	no
Zm00001d003546	bisque	MEbisque	0.591927	23.6584	0.186349	23.472	-23.2857	0.226749	no
Zm00001d003549	antiquewhite1	MEantiquewhite1	0.45048	0.627005	0.0165335	0.610471	-0.593938	0.00600939	no
Zm00001d003552	bisque4	MEbisque4	0.873114	21.1179	0.448075	20.6699	-20.2218	0.2024	no
Zm00001d003553	steelblue	MEsteelblue	0.818564	25.3695	0.242857	25.1266	-24.8838	0.243148	no
Zm00001d003555	steelblue	MEsteelblue	0.812206	31.2987	0.309355	30.9894	-30.68	0.299976	no
Zm00001d003556	bisque3	MEbisque3	0.765844	15.3142	0.226108	15.0881	-14.862	0.146776	no
Zm00001d003559	mediumpurple3	MEmediumpurple3	0.808074	10.5297	0.287827	10.2418	-9.954	0.100919	no
Zm00001d003566	cornflowerblue	MEcornflowerblue	0.685728	9.13118	0.177798	8.95338	-8.77559	0.0875159	no
Zm00001d003567	chocolate3	MEchocolate3	0.809305	15.6058	0.325122	15.2807	-14.9556	0.149571	no
Zm00001d003569	chocolate4	MEchocolate4	0.738714	4.26368	0.102546	4.16113	-4.05859	0.0408643	no
Zm00001d003572	bisque	MEbisque	0.885608	39.7009	0.483467	39.2174	-38.734	0.380505	no
Zm00001d003578	steelblue	MEsteelblue	0.76946	24.705	0.216605	24.4884	-24.2718	0.23678	no
Zm00001d003581	blue4	MEblue4	0.669609	7.18114	0.0647507	7.11639	-7.05164	0.0688261	no
Zm00001d003583	mediumorchid3	MEmediumorchid3	0.862653	6.2725	0.333151	5.93935	-5.6062	0.0601174	no
Zm00001d003584	antiquewhite4	MEantiquewhite4	0.755173	8.61076	0.117279	8.49348	-8.3762	0.0825279	no
Zm00001d003588	goldenrod2	MEgoldenrod2	0.838844	17.1457	0.441412	16.7043	-16.2628	0.164329	no
Zm00001d003589	bisque3	MEbisque3	0.848984	19.57	0.369801	19.2002	-18.8304	0.187564	no
Zm00001d003590	cornflowerblue	MEcornflowerblue	0.729982	12.4848	0.276699	12.2081	-11.9314	0.119658	no
Zm00001d003592	bisque2	MEbisque2	0.672338	8.92469	0.295834	8.62886	-8.33302	0.0855368	no
Zm00001d003593	antiquewhite3	MEantiquewhite3	0.866869	12.776	0.247493	12.5285	-12.281	0.122449	no
Zm00001d003598	mediumpurple3	MEmediumpurple3	0.556135	7.68299	0.0339587	7.64903	-7.61507	0.073636	no
Zm00001d003601	lavenderblush1	MElavenderblush1	0.884677	30.5855	0.653522	29.932	-29.2785	0.29314	no
Zm00001d003603	orangered4	MEorangered4	0.680516	4.60565	0.0611644	4.54449	-4.48332	0.0441419	no
Zm00001d003605	bisque	MEbisque	0.554878	3.10081	0.0300655	3.07074	-3.04068	0.029719	no
Zm00001d003606	bisque	MEbisque	0.673004	12.1129	0.0855478	12.0274	-11.9418	0.116094	no
Zm00001d003607	antiquewhite	MEantiquewhite	0.636718	12.8337	0.171962	12.6617	-12.4898	0.123002	no
Zm00001d003611	khaki1	MEkhaki1	0.60679	3.41179	0.0542926	3.3575	-3.30321	0.0326996	no
Zm00001d003612	khaki2	MEkhaki2	0.78452	3.83178	0.216774	3.61501	-3.39824	0.0367249	no
Zm00001d003614	plum2	MEplum2	0.709346	8.15337	0.102152	8.05121	-7.94906	0.0781442	no
Zm00001d003615	firebrick3	MEfirebrick3	0.763204	20.7869	0.151944	20.6349	-20.483	0.199227	no
Zm00001d003616	cornsilk2	MEcornsilk2	0.869213	25.8198	0.559698	25.2601	-24.7004	0.247464	no
Zm00001d003621	antiquewhite	MEantiquewhite	0.754663	11.833	0.207229	11.6257	-11.4185	0.113411	no
Zm00001d003624	cornsilk2	MEcornsilk2	0.721484	4.43727	0.0784525	4.35882	-4.28036	0.042528	no
Zm00001d003626	dodgerblue3	MEdodgerblue3	0.804598	8.10211	0.20252	7.89959	-7.69708	0.077653	no
Zm00001d003630	antiquewhite	MEantiquewhite	0.757161	8.53808	0.1491	8.38898	-8.23988	0.0818314	no
Zm00001d003632	bisque2	MEbisque2	0.633903	7.35723	0.228044	7.12919	-6.90114	0.0705138	no
Zm00001d003635	ivory	MEivory	0.891131	11.3152	0.412595	10.9026	-10.49	0.108448	no
Zm00001d003640	cornsilk2	MEcornsilk2	0.796492	14.5976	0.361247	14.2364	-13.8751	0.139908	no
Zm00001d003643	lightcyan1	MElightcyan1	0.900498	14.7457	0.782196	13.9635	-13.1813	0.141327	yes
Zm00001d003644	steelblue	MEsteelblue	0.753318	17.9652	0.126403	17.8388	-17.7124	0.172184	no
Zm00001d003645	antiquewhite1	MEantiquewhite1	0.674165	5.5304	0.161093	5.36931	-5.20821	0.0530049	no
Zm00001d003646	antiquewhite3	MEantiquewhite3	0.770982	19.9348	0.244268	19.6906	-19.4463	0.191061	no
Zm00001d003648	darkseagreen1	MEdarkseagreen1	0.88033	17.2158	0.317222	16.8986	-16.5814	0.165001	no
Zm00001d003649	lavenderblush1	MElavenderblush1	0.906521	20.7779	0.566222	20.2117	-19.6455	0.199142	yes
Zm00001d003652	magenta	MEmagenta	0.837374	23.6271	0.429197	23.1979	-22.7687	0.226449	no
Zm00001d003653	brown	MEbrown	0.756625	6.95818	0.0729599	6.88522	-6.81226	0.0666892	no
Zm00001d003654	lightskyblue4	MElightskyblue4	0.686544	1.77342	0.0518327	1.72159	-1.66976	0.016997	no
Zm00001d003655	lightcyan	MElightcyan	0.923879	18.1285	0.880507	17.248	-16.3674	0.173748	yes
Zm00001d003657	coral2	MEcoral2	0.716824	7.982	0.10495	7.87705	-7.7721	0.0765018	no
Zm00001d003659	steelblue	MEsteelblue	0.731337	24.0489	0.171148	23.8777	-23.7066	0.230491	no
Zm00001d003660	coral	MEcoral	0.801873	7.39049	0.212907	7.17758	-6.96467	0.0708325	no
Zm00001d003663	tomato2	MEtomato2	0.782953	2.71208	0.13434	2.57774	-2.4434	0.0259933	no
Zm00001d003664	firebrick3	MEfirebrick3	0.614506	10.3491	0.0561373	10.293	-10.2369	0.099189	no
Zm00001d003668	blue	MEblue	0.860948	20.5893	0.233898	20.3555	-20.1216	0.197334	no
Zm00001d003669	antiquewhite1	MEantiquewhite1	0.713046	10.0498	0.174396	9.87545	-9.70106	0.0963206	no
Zm00001d003670	blue4	MEblue4	0.861291	15.0008	0.310147	14.6906	-14.3805	0.143772	no
Zm00001d003671	antiquewhite1	MEantiquewhite1	0.792981	14.4181	0.366698	14.0514	-13.6847	0.138188	no
Zm00001d003672	steelblue	MEsteelblue	0.645448	13.4669	0.132005	13.3349	-13.2028	0.12907	no
Zm00001d003673	antiquewhite2	MEantiquewhite2	0.68612	3.34525	0.0638173	3.28143	-3.21761	0.0320618	no
Zm00001d003674	darkgoldenrod4	MEdarkgoldenrod4	0.878688	12.0489	0.691109	11.3578	-10.6667	0.11548	no
Zm00001d003675	darkgoldenrod4	MEdarkgoldenrod4	0.830747	19.987	0.495907	19.4911	-18.9952	0.191561	no
Zm00001d003676	indianred1	MEindianred1	0.809435	9.51955	0.219799	9.29975	-9.07995	0.091238	no
Zm00001d003683	steelblue	MEsteelblue	0.815935	35.3077	0.36369	34.944	-34.5803	0.338399	no
Zm00001d003684	blue4	MEblue4	0.593649	1.73776	0.0249854	1.71277	-1.68778	0.0166551	no
Zm00001d003685	bisque	MEbisque	0.562213	8.34692	0.0509843	8.29593	-8.24495	0.0799992	no
Zm00001d003689	lavenderblush1	MElavenderblush1	0.441784	6.99415	0.0668984	6.92725	-6.86035	0.0670339	no
Zm00001d003690	lavenderblush1	MElavenderblush1	0.556773	11.2088	0.166572	11.0422	-10.8756	0.107428	no
Zm00001d003709	mediumorchid	MEmediumorchid	0.550976	1.7441	0.0294762	1.71463	-1.68515	0.016716	no
Zm00001d003710	pink	MEpink	0.790262	7.80106	0.145572	7.65549	-7.50991	0.0747676	no
Zm00001d003712	indianred1	MEindianred1	0.916051	22.426	0.647465	21.7785	-21.1311	0.214937	yes
Zm00001d003715	khaki3	MEkhaki3	0.780693	2.97676	0.0902251	2.88654	-2.79631	0.0285301	no
Zm00001d003719	magenta	MEmagenta	0.686961	4.08763	0.107417	3.98022	-3.8728	0.0391771	no
Zm00001d003725	antiquewhite3	MEantiquewhite3	0.852407	15.4588	0.228975	15.2298	-15.0008	0.148161	no
Zm00001d003729	darkseagreen1	MEdarkseagreen1	0.738932	4.74564	0.0655791	4.68006	-4.61448	0.0454835	no
Zm00001d003730	burlywood1	MEburlywood1	0.763599	12.8503	0.192823	12.6575	-12.4647	0.123161	no
Zm00001d003736	burlywood1	MEburlywood1	0.784947	12.5002	0.2022	12.298	-12.0958	0.119806	no
Zm00001d003742	lightseagreen	MElightseagreen	0.871138	13.6116	0.431221	13.1804	-12.7492	0.130458	no
Zm00001d003744	thistle4	MEthistle4	0.852061	11.1178	0.552677	10.5651	-10.0124	0.106556	no
Zm00001d003745	bisque	MEbisque	0.450031	5.75449	0.0330552	5.72143	-5.68838	0.0551527	no
Zm00001d003750	antiquewhite2	MEantiquewhite2	0.581104	3.12072	0.0408929	3.07983	-3.03893	0.0299099	no
Zm00001d003751	burlywood1	MEburlywood1	0.79477	9.72858	0.184903	9.54368	-9.35878	0.0932415	no
Zm00001d003753	brown	MEbrown	0.890064	14.4257	0.284335	14.1414	-13.8571	0.13826	no
Zm00001d003755	lightcyan1	MElightcyan1	0.809516	14.4387	0.402397	14.0363	-13.6339	0.138384	no
Zm00001d003757	mediumpurple3	MEmediumpurple3	0.825996	23.1086	0.436212	22.6724	-22.2362	0.22148	no
Zm00001d003760	mediumpurple3	MEmediumpurple3	0.780685	10.0753	0.2704	9.80488	-9.53448	0.0965644	no
Zm00001d003763	green4	MEgreen4	0.727134	3.65029	0.118182	3.5321	-3.41392	0.0349854	no
Zm00001d003765	burlywood1	MEburlywood1	0.664137	10.1038	0.095354	10.0085	-9.91312	0.096838	no
Zm00001d003767	dodgerblue1	MEdodgerblue1	0.795768	14.1549	0.306252	13.8487	-13.5424	0.135665	no
Zm00001d003773	antiquewhite3	MEantiquewhite3	0.698679	11.4512	0.118289	11.333	-11.2147	0.109752	no
Zm00001d003774	antiquewhite3	MEantiquewhite3	0.969503	29.8023	0.89353	28.9088	-28.0153	0.285634	yes
Zm00001d003776	dodgerblue1	MEdodgerblue1	0.764727	16.6432	0.265103	16.3781	-16.113	0.159513	no
Zm00001d003781	antiquewhite1	MEantiquewhite1	0.728634	14.246	0.239831	14.0061	-13.7663	0.136537	no
Zm00001d003784	blue4	MEblue4	0.86873	17.6922	0.349692	17.3425	-16.9928	0.169567	no
Zm00001d003785	green	MEgreen	0.788906	13.3311	0.139987	13.1911	-13.0511	0.127769	no
Zm00001d003786	antiquewhite3	MEantiquewhite3	0.811544	17.0225	0.262264	16.7602	-16.4979	0.163148	no
Zm00001d003791	antiquewhite3	MEantiquewhite3	0.820681	13.9099	0.235189	13.6747	-13.4395	0.133316	no
Zm00001d003793	pink	MEpink	0.819563	18.5587	0.349507	18.2091	-17.8596	0.177871	no
Zm00001d003794	firebrick2	MEfirebrick2	0.943179	15.7989	0.664816	15.1341	-14.4693	0.151421	yes
Zm00001d003796	bisque	MEbisque	0.540128	12.5201	0.0778181	12.4423	-12.3645	0.119996	no
Zm00001d003812	mediumorchid4	MEmediumorchid4	0.822441	11.6484	0.328897	11.3195	-10.9906	0.111642	no
Zm00001d003813	grey60	MEgrey60	0.7899	2.93152	0.182711	2.74881	-2.5661	0.0280966	no
Zm00001d003817	mediumpurple3	MEmediumpurple3	0.864221	19.9684	0.536291	19.4321	-18.8958	0.191383	no
Zm00001d003822	dodgerblue3	MEdodgerblue3	0.762722	4.80175	0.106036	4.69571	-4.58967	0.0460213	no
Zm00001d003823	dodgerblue1	MEdodgerblue1	0.908108	25.237	0.599101	24.6379	-24.0388	0.241879	yes
Zm00001d003833	dodgerblue1	MEdodgerblue1	0.834458	27.8063	0.529002	27.2773	-26.7483	0.266504	no
Zm00001d003836	khaki1	MEkhaki1	0.617641	0.593924	0.0192946	0.57463	-0.555335	0.00569234	no
Zm00001d003839	coral1	MEcoral1	0.915831	19.3906	0.708984	18.6816	-17.9726	0.185845	yes
Zm00001d003847	bisque	MEbisque	0.830037	36.2213	0.391886	35.8294	-35.4375	0.347155	no
Zm00001d003848	bisque	MEbisque	0.750555	26.1237	0.279966	25.8438	-25.5638	0.250377	no
Zm00001d003850	thistle1	MEthistle1	0.802897	8.46229	0.240452	8.22183	-7.98138	0.081105	no
Zm00001d003852	antiquewhite3	MEantiquewhite3	0.826262	16.6383	0.209924	16.4284	-16.2185	0.159466	no
Zm00001d003855	red	MEred	0.822188	23.3384	0.1783	23.1601	-22.9818	0.223682	no
Zm00001d003857	bisque3	MEbisque3	0.91716	34.9419	0.722426	34.2195	-33.4971	0.334894	yes
Zm00001d003860	steelblue3	MEsteelblue3	0.915686	5.61952	0.556675	5.06285	-4.50617	0.0538591	yes
Zm00001d003861	lavenderblush1	MElavenderblush1	0.796722	18.8367	0.339588	18.4971	-18.1576	0.180537	no
Zm00001d003864	green	MEgreen	0.656266	2.00237	0.0192115	1.98316	-1.96395	0.0191913	no
Zm00001d003865	cornsilk2	MEcornsilk2	0.794655	12.3508	0.292875	12.0579	-11.7651	0.118374	no
Zm00001d003872	red	MEred	0.883961	18.512	0.308284	18.2037	-17.8954	0.177424	no
Zm00001d003875	red	MEred	0.76	10.9103	0.0905325	10.8197	-10.7292	0.104567	no
Zm00001d003877	cornsilk2	MEcornsilk2	0.619064	2.05887	0.0357704	2.0231	-1.98733	0.0197328	no
Zm00001d003878	dodgerblue3	MEdodgerblue3	0.734186	7.42489	0.119417	7.30547	-7.18606	0.0711623	no
Zm00001d003884	magenta	MEmagenta	0.719279	5.12173	0.130556	4.99118	-4.86062	0.0490881	no
Zm00001d003888	darkgrey	MEdarkgrey	0.831869	5.34206	0.176777	5.16528	-4.9885	0.0511998	no
Zm00001d003889	magenta	MEmagenta	0.565484	4.06539	0.0578385	4.00755	-3.94971	0.0389638	no
Zm00001d003890	coral	MEcoral	0.722912	6.50767	0.139508	6.36817	-6.22866	0.0623714	no
Zm00001d003894	cyan4	MEcyan4	0.598199	8.70655	0.104181	8.60237	-8.49819	0.0834461	no
Zm00001d003895	pink	MEpink	0.853048	12.6551	0.296724	12.3584	-12.0617	0.12129	no
Zm00001d003896	antiquewhite3	MEantiquewhite3	0.926498	28.2489	0.57046	27.6784	-27.1079	0.270745	yes
Zm00001d003897	dodgerblue1	MEdodgerblue1	0.84912	20.4115	0.49149	19.92	-19.4285	0.19563	no
Zm00001d003904	antiquewhite3	MEantiquewhite3	0.706145	9.5712	0.120273	9.45092	-9.33065	0.0917331	no
Zm00001d003911	bisque	MEbisque	0.754815	22.4095	0.232394	22.1771	-21.9447	0.214779	no
Zm00001d003912	deeppink	MEdeeppink	0.829276	15.0062	0.21439	14.7918	-14.5774	0.143824	no
Zm00001d003917	steelblue	MEsteelblue	0.764737	11.2393	0.121608	11.1177	-10.9961	0.107721	no
Zm00001d003922	deeppink	MEdeeppink	0.756327	22.0859	0.109862	21.976	-21.8661	0.211677	no
Zm00001d003923	green4	MEgreen4	0.775275	3.22728	0.142616	3.08466	-2.94205	0.0309312	no
Zm00001d003924	coral2	MEcoral2	0.836325	12.9882	0.282354	12.7058	-12.4234	0.124482	no
Zm00001d003925	blue4	MEblue4	0.599844	3.27563	0.0259898	3.24964	-3.22365	0.0313945	no
Zm00001d003928	coral1	MEcoral1	0.648725	1.25321	0.0221186	1.23109	-1.20897	0.0120111	no
Zm00001d003931	blue4	MEblue4	0.694926	6.16859	0.0780732	6.09052	-6.01245	0.0591215	no
Zm00001d003937	blueviolet	MEblueviolet	0.815043	27.3746	0.470616	26.904	-26.4334	0.262366	no
Zm00001d003938	mediumorchid	MEmediumorchid	0.746365	8.56085	0.198922	8.36193	-8.16301	0.0820497	no
Zm00001d003939	lightyellow3	MElightyellow3	0.884254	14.8313	0.657934	14.1734	-13.5154	0.142147	no
Zm00001d003941	blue	MEblue	0.918604	44.9179	0.511241	44.4067	-43.8954	0.430506	yes
Zm00001d003945	lightskyblue2	MElightskyblue2	0.655796	0.698131	0.0298472	0.668284	-0.638437	0.00669109	no
Zm00001d003947	bisque	MEbisque	0.878244	54.5134	0.636255	53.8771	-53.2409	0.522472	no
Zm00001d003948	bisque	MEbisque	0.688531	29.8719	0.221926	29.6499	-29.428	0.286301	no
Zm00001d003949	mediumorchid	MEmediumorchid	0.761352	12.6433	0.212945	12.4304	-12.2174	0.121177	no
Zm00001d003950	magenta	MEmagenta	0.908434	17.2594	0.580385	16.6791	-16.0987	0.165419	yes
Zm00001d003957	burlywood1	MEburlywood1	0.481489	3.38009	0.0153278	3.36476	-3.34943	0.0323957	no
Zm00001d003958	bisque	MEbisque	0.769711	33.3709	0.284124	33.0868	-32.8027	0.319836	no
Zm00001d003962	antiquewhite3	MEantiquewhite3	0.717452	10.2255	0.0834019	10.1421	-10.0587	0.0980038	no
Zm00001d003969	cornflowerblue	MEcornflowerblue	0.792499	14.726	0.35363	14.3724	-14.0188	0.141138	no
Zm00001d003975	dodgerblue1	MEdodgerblue1	0.919589	32.9354	0.84781	32.0876	-31.2398	0.315663	yes
Zm00001d003981	lavenderblush1	MElavenderblush1	0.756599	19.8387	0.311555	19.5272	-19.2156	0.19014	no
Zm00001d003983	red	MEred	0.913757	22.2294	0.437381	21.792	-21.3547	0.213053	yes
Zm00001d003984	firebrick3	MEfirebrick3	0.68002	10.9328	0.0776348	10.8552	-10.7775	0.104783	no
Zm00001d003993	antiquewhite1	MEantiquewhite1	0.756588	7.87875	0.278236	7.60052	-7.32228	0.0755122	no
Zm00001d003996	yellow	MEyellow	0.755594	8.01538	0.0704741	7.94491	-7.87443	0.0768217	no
Zm00001d003999	blue4	MEblue4	0.569864	1.98524	0.0155537	1.96968	-1.95413	0.0190271	no
Zm00001d004006	magenta	MEmagenta	0.692227	10.0931	0.12252	9.9706	-9.84808	0.0967354	no
Zm00001d004009	steelblue	MEsteelblue	0.940275	66.9948	0.849214	66.1456	-65.2964	0.642097	yes
Zm00001d004012	mediumorchid	MEmediumorchid	0.860702	20.0658	0.450381	19.6154	-19.165	0.192316	no
Zm00001d004013	brown4	MEbrown4	0.809504	7.47839	0.236928	7.24146	-7.00453	0.071675	no
Zm00001d004015	firebrick3	MEfirebrick3	0.560316	8.70839	0.0338996	8.67449	-8.64059	0.0834637	no
Zm00001d004019	firebrick3	MEfirebrick3	0.694257	17.827	0.113977	17.713	-17.5991	0.170859	no
Zm00001d004020	steelblue	MEsteelblue	0.847322	35.5143	0.399962	35.1143	-34.7143	0.340379	no
Zm00001d004021	antiquewhite2	MEantiquewhite2	0.783677	40.081	0.309172	39.7718	-39.4626	0.384148	no
Zm00001d004022	magenta	MEmagenta	0.769304	36.7991	0.356387	36.4428	-36.0864	0.352693	no
Zm00001d004023	bisque	MEbisque	0.848493	39.4411	0.484141	38.957	-38.4728	0.378015	no
Zm00001d004025	deeppink	MEdeeppink	0.584597	11.3373	0.0549336	11.2824	-11.2275	0.10866	no
Zm00001d004033	antiquewhite	MEantiquewhite	0.844501	29.4347	0.545683	28.889	-28.3433	0.28211	no
Zm00001d004036	steelblue	MEsteelblue	0.582719	2.79784	0.0176102	2.78023	-2.76262	0.0268153	no
Zm00001d004052	steelblue	MEsteelblue	0.876157	36.0738	0.470259	35.6036	-35.1333	0.345742	no
Zm00001d004070	honeydew	MEhoneydew	0.684904	3.85606	0.0561262	3.79993	-3.74381	0.0369576	no
Zm00001d004071	khaki3	MEkhaki3	0.655755	0.768815	0.0198014	0.749014	-0.729212	0.00736854	no
Zm00001d004075	cornsilk2	MEcornsilk2	0.666158	21.311	0.265834	21.0452	-20.7794	0.204251	no
Zm00001d004078	mintcream	MEmintcream	0.738664	3.86138	0.161253	3.70013	-3.53888	0.0370086	no
Zm00001d004079	ivory	MEivory	0.734694	2.05465	0.0692899	1.98536	-1.91607	0.0196923	no
Zm00001d004083	firebrick3	MEfirebrick3	0.595469	13.8398	0.0717639	13.768	-13.6963	0.132645	no
Zm00001d004089	mediumorchid3	MEmediumorchid3	0.768793	5.27178	0.19517	5.07661	-4.88144	0.0505262	no
Zm00001d004090	dodgerblue1	MEdodgerblue1	0.670115	15.1489	0.220298	14.9286	-14.7083	0.145191	no
Zm00001d004094	orange4	MEorange4	0.622946	2.75487	0.0206543	2.73422	-2.71357	0.0264035	no
Zm00001d004095	burlywood1	MEburlywood1	0.702839	12.8622	0.154348	12.7079	-12.5535	0.123275	no
Zm00001d004115	bisque	MEbisque	0.808875	24.2168	0.272894	23.9439	-23.671	0.2321	no
Zm00001d004116	lightskyblue4	MElightskyblue4	0.767436	5.42409	0.190262	5.23383	-5.04357	0.051986	no
Zm00001d004118	blueviolet	MEblueviolet	0.661983	8.68103	0.114269	8.56676	-8.4525	0.0832015	no
Zm00001d004119	firebrick3	MEfirebrick3	0.702626	21.5897	0.153165	21.4365	-21.2834	0.206922	no
Zm00001d004120	cornsilk2	MEcornsilk2	0.39185	2.36775	0.0182733	2.34948	-2.33121	0.0226932	no
Zm00001d004123	coral1	MEcoral1	0.763097	5.93345	0.169646	5.7638	-5.59416	0.0568679	no
Zm00001d004125	firebrick3	MEfirebrick3	0.764829	21.7565	0.164248	21.5922	-21.428	0.20852	no
Zm00001d004126	mediumorchid3	MEmediumorchid3	0.877601	9.23713	0.450886	8.78625	-8.33536	0.0885313	no
Zm00001d004132	magenta	MEmagenta	0.704028	20.3736	0.166765	20.2069	-20.0401	0.195267	no
Zm00001d004133	steelblue	MEsteelblue	0.850541	37.6561	0.408615	37.2475	-36.8389	0.360907	no
Zm00001d004136	slateblue	MEslateblue	0.701963	4.49821	0.143138	4.35507	-4.21193	0.0431121	no
Zm00001d004137	royalblue3	MEroyalblue3	0.916123	5.15014	0.88952	4.26062	-3.3711	0.0493604	yes
Zm00001d004138	blue4	MEblue4	0.796253	22.9547	0.31054	22.6442	-22.3337	0.220005	no
Zm00001d004139	firebrick3	MEfirebrick3	0.831149	50.2305	0.431476	49.7991	-49.3676	0.481424	no
Zm00001d004140	blueviolet	MEblueviolet	0.788215	16.8769	0.310714	16.5661	-16.2554	0.161753	no
Zm00001d004152	tan1	MEtan1	0.859663	14.0913	0.45984	13.6315	-13.1716	0.135055	no
Zm00001d004154	firebrick3	MEfirebrick3	0.821277	24.9225	0.246137	24.6764	-24.4303	0.238865	no
Zm00001d004159	lightcyan1	MElightcyan1	0.690759	1.93505	0.0762414	1.85881	-1.78257	0.0185461	no
Zm00001d004165	cyan4	MEcyan4	0.700958	2.66215	0.11028	2.55187	-2.44159	0.0255148	no
Zm00001d004167	coral	MEcoral	0.768096	5.07388	0.147863	4.92601	-4.77815	0.0486295	no
Zm00001d004168	firebrick3	MEfirebrick3	0.585091	10.9942	0.0784067	10.9158	-10.8374	0.105372	no
Zm00001d004169	magenta4	MEmagenta4	0.808312	8.06356	0.187448	7.87611	-7.68866	0.0772835	no
Zm00001d004171	lavenderblush1	MElavenderblush1	0.809949	14.5562	0.274968	14.2812	-14.0062	0.13951	no
Zm00001d004172	firebrick3	MEfirebrick3	0.738645	23.6455	0.174607	23.4709	-23.2963	0.226626	no
Zm00001d004176	burlywood1	MEburlywood1	0.732892	21.5597	0.167961	21.3917	-21.2238	0.206634	no
Zm00001d004190	bisque3	MEbisque3	0.774164	8.14397	0.136856	8.00712	-7.87026	0.0780541	no
Zm00001d004193	khaki1	MEkhaki1	0.829252	15.9962	0.43116	15.565	-15.1339	0.153312	no
Zm00001d004200	bisque3	MEbisque3	0.594613	12.8374	0.12361	12.7138	-12.5902	0.123037	no
Zm00001d004203	chocolate4	MEchocolate4	0.827521	10.2486	0.491126	9.75751	-9.26638	0.0982258	no
Zm00001d004208	darkorange2	MEdarkorange2	0.79842	11.8829	0.401555	11.4814	-11.0798	0.113889	no
Zm00001d004215	bisque3	MEbisque3	0.907666	32.4044	0.696335	31.7081	-31.0117	0.310573	yes
Zm00001d004216	cornsilk2	MEcornsilk2	0.477421	0.719869	0.0160919	0.703777	-0.687685	0.00689943	no
Zm00001d004220	dodgerblue1	MEdodgerblue1	0.605431	9.57806	0.0885995	9.48946	-9.40086	0.0917989	no
Zm00001d004245	steelblue3	MEsteelblue3	0.733674	4.12348	0.14491	3.97857	-3.83366	0.0395207	no
Zm00001d004248	orangered	MEorangered	0.765651	10.8671	0.222207	10.6449	-10.4227	0.104153	no
Zm00001d004250	steelblue	MEsteelblue	0.653488	6.31253	0.0399054	6.27262	-6.23272	0.0605011	no
Zm00001d004259	honeydew	MEhoneydew	0.903348	13.01	0.538588	12.4715	-11.9329	0.124692	yes
Zm00001d004260	olivedrab2	MEolivedrab2	0.829223	12.779	0.393303	12.3857	-11.9924	0.122477	no
Zm00001d004270	cornflowerblue	MEcornflowerblue	0.52909	3.07208	0.0477421	3.02434	-2.9766	0.0294437	no
Zm00001d004279	dodgerblue3	MEdodgerblue3	0.581097	0.75646	0.0139958	0.742464	-0.728468	0.00725012	no
Zm00001d004293	dodgerblue3	MEdodgerblue3	0.939361	14.7509	0.729491	14.0214	-13.2919	0.141376	yes
Zm00001d004298	burlywood1	MEburlywood1	0.413482	4.13312	0.0290314	4.10408	-4.07505	0.039613	no
Zm00001d004310	antiquewhite2	MEantiquewhite2	0.873839	8.88434	0.398037	8.4863	-8.08827	0.08515	no
Zm00001d004323	lavenderblush	MElavenderblush	0.775849	5.7588	0.0919886	5.66681	-5.57482	0.055194	no
Zm00001d004330	thistle4	MEthistle4	0.827461	8.41256	0.249889	8.16267	-7.91278	0.0806284	no
Zm00001d004331	cornflowerblue	MEcornflowerblue	0.542526	5.3596	0.0708913	5.28871	-5.21782	0.051368	no
Zm00001d004335	coral2	MEcoral2	0.82413	24.8652	0.32082	24.5444	-24.2235	0.238315	no
Zm00001d004339	steelblue	MEsteelblue	0.769651	29.3565	0.204784	29.1517	-28.9469	0.281361	no
Zm00001d004340	lightskyblue2	MElightskyblue2	0.863784	11.429	0.528402	10.9006	-10.3722	0.109539	no
Zm00001d004342	khaki1	MEkhaki1	0.815075	17.9379	0.536717	17.4012	-16.8645	0.171922	no
Zm00001d004343	blueviolet	MEblueviolet	0.801618	28.0561	0.549131	27.507	-26.9578	0.268898	no
Zm00001d004344	blue	MEblue	0.855983	38.3109	0.349568	37.9613	-37.6117	0.367182	no
Zm00001d004346	blue	MEblue	0.879605	42.3326	0.419958	41.9126	-41.4926	0.405727	no
Zm00001d004347	pink1	MEpink1	0.808184	9.6909	0.362398	9.3285	-8.9661	0.0928803	no
Zm00001d004348	khaki1	MEkhaki1	0.897783	14.5734	0.79587	13.7776	-12.9817	0.139676	no
Zm00001d004354	dodgerblue1	MEdodgerblue1	0.597638	29.2771	0.251801	29.0253	-28.7735	0.2806	no
Zm00001d004358	steelblue	MEsteelblue	0.653755	13.7142	0.120793	13.5934	-13.4726	0.131441	no
Zm00001d004361	lightcyan1	MElightcyan1	0.723299	8.42859	0.148902	8.27969	-8.13079	0.080782	no
Zm00001d004366	antiquewhite1	MEantiquewhite1	0.903067	21.3728	0.679823	20.6929	-20.0131	0.204843	yes
Zm00001d004372	bisque	MEbisque	0.326824	16.199	0.0543656	16.1446	-16.0902	0.155256	no
Zm00001d004375	bisque	MEbisque	0.393199	0.455972	0.00333086	0.452641	-0.44931	0.00437016	no
Zm00001d004383	bisque3	MEbisque3	0.820366	27.6255	0.409801	27.2157	-26.8059	0.264771	no
Zm00001d004386	firebrick2	MEfirebrick2	0.835986	10.7752	0.345852	10.4293	-10.0835	0.103273	no
Zm00001d004387	antiquewhite1	MEantiquewhite1	0.758887	14.9914	0.33116	14.6603	-14.3291	0.143682	no
Zm00001d004389	antiquewhite3	MEantiquewhite3	0.690907	9.44008	0.0981406	9.34194	-9.2438	0.0904764	no
Zm00001d004396	firebrick3	MEfirebrick3	0.697118	22.0167	0.117809	21.8989	-21.7811	0.211015	no
Zm00001d004401	antiquewhite2	MEantiquewhite2	0.459413	13.2241	0.0903087	13.1338	-13.0435	0.126744	no
Zm00001d004410	goldenrod2	MEgoldenrod2	0.892083	21.0186	0.639473	20.3791	-19.7396	0.201448	no
Zm00001d004413	antiquewhite4	MEantiquewhite4	0.907673	16.3013	0.429658	15.8717	-15.442	0.156237	yes
Zm00001d004415	brown	MEbrown	0.968916	32.7758	0.779309	31.9965	-31.2172	0.314133	yes
Zm00001d004416	brown	MEbrown	0.801956	11.8227	0.143445	11.6792	-11.5358	0.113312	no
Zm00001d004417	cornsilk2	MEcornsilk2	0.802493	13.3395	0.416878	12.9226	-12.5058	0.12785	no
Zm00001d004419	red4	MEred4	0.640783	4.34565	0.0701468	4.2755	-4.20535	0.0416499	no
Zm00001d004428	burlywood1	MEburlywood1	0.826364	18.0914	0.333381	17.758	-17.4246	0.173393	no
Zm00001d004435	whitesmoke	MEwhitesmoke	0.548336	5.2772	0.171399	5.1058	-4.9344	0.0505782	no
Zm00001d004438	lavenderblush1	MElavenderblush1	0.600003	6.04377	0.0656712	5.9781	-5.91243	0.0579253	no
Zm00001d004443	antiquewhite1	MEantiquewhite1	0.67518	8.51983	0.161179	8.35865	-8.19747	0.0816565	no
Zm00001d004446	lightcyan	MElightcyan	0.800169	6.69036	0.281789	6.40857	-6.12678	0.0641223	no
Zm00001d004448	dodgerblue1	MEdodgerblue1	0.652831	4.05252	0.0815745	3.97094	-3.88937	0.0388405	no
Zm00001d004451	mintcream	MEmintcream	0.70198	3.57418	0.167391	3.40679	-3.2394	0.0342559	no
Zm00001d004457	antiquewhite1	MEantiquewhite1	0.393631	4.93349	0.0659458	4.86754	-4.8016	0.047284	no
Zm00001d004460	steelblue	MEsteelblue	0.710104	22.794	0.136597	22.6574	-22.5208	0.218465	no
Zm00001d004465	darkgoldenrod4	MEdarkgoldenrod4	0.790068	5.64248	0.335075	5.3074	-4.97233	0.0540791	no
Zm00001d004466	firebrick3	MEfirebrick3	0.903399	81.1271	0.633852	80.4932	-79.8594	0.777545	yes
Zm00001d004467	bisque3	MEbisque3	0.723333	6.69067	0.103361	6.58731	-6.48395	0.0641253	no
Zm00001d004468	steelblue	MEsteelblue	0.628452	13.3682	0.0854296	13.2827	-13.1973	0.128124	no
Zm00001d004469	orangered	MEorangered	0.694844	8.10546	0.238303	7.86715	-7.62885	0.077685	no
Zm00001d004472	blue4	MEblue4	0.774255	6.77675	0.158519	6.61823	-6.45971	0.0649503	no
Zm00001d004477	darkgoldenrod4	MEdarkgoldenrod4	0.555982	1.78062	0.0529388	1.72768	-1.67474	0.0170659	no
Zm00001d004478	dodgerblue3	MEdodgerblue3	0.807198	17.2329	0.404774	16.8281	-16.4233	0.165165	no
Zm00001d004480	dodgerblue3	MEdodgerblue3	0.800636	6.96125	0.167816	6.79343	-6.62562	0.0667186	no
Zm00001d004481	antiquewhite2	MEantiquewhite2	0.904224	19.9621	0.979525	18.9826	-18.0031	0.191323	yes
Zm00001d004484	brown	MEbrown	0.80376	10.4522	0.142027	10.3102	-10.1681	0.100177	no
Zm00001d004486	darkorange2	MEdarkorange2	0.719264	6.62279	0.320599	6.30219	-5.98159	0.0634747	no
Zm00001d004491	darkolivegreen4	MEdarkolivegreen4	0.879337	13.6109	0.507221	13.1036	-12.5964	0.13045	no
Zm00001d004498	yellow	MEyellow	0.546597	1.31769	0.00535423	1.31234	-1.30698	0.0126291	no
Zm00001d004503	darkolivegreen4	MEdarkolivegreen4	0.744616	4.23788	0.26438	3.9735	-3.70912	0.0406171	no
Zm00001d004506	grey60	MEgrey60	0.896022	7.66038	0.516201	7.14418	-6.62797	0.0734192	no
Zm00001d004509	tomato2	MEtomato2	0.875528	8.23278	0.494907	7.73787	-7.24296	0.0789053	no
Zm00001d004512	lightcyan1	MElightcyan1	0.619661	10.8634	0.224872	10.6385	-10.4137	0.104118	no
Zm00001d004513	coral1	MEcoral1	0.691938	14.6605	0.18442	14.4761	-14.2917	0.14051	no
Zm00001d004521	lightskyblue3	MElightskyblue3	0.775223	9.35509	0.146466	9.20862	-9.06215	0.0896618	no
Zm00001d004523	cornflowerblue	MEcornflowerblue	0.750621	11.1721	0.203485	10.9686	-10.7651	0.107077	no
Zm00001d004524	darkgoldenrod4	MEdarkgoldenrod4	0.69007	3.11604	0.136509	2.97953	-2.84302	0.029865	no
Zm00001d004525	magenta	MEmagenta	0.775229	18.6151	0.370053	18.245	-17.875	0.178412	no
Zm00001d004534	pink	MEpink	0.907156	22.6607	0.592423	22.0683	-21.4759	0.217187	yes
Zm00001d004541	steelblue	MEsteelblue	0.770683	29.8401	0.236677	29.6034	-29.3668	0.285996	no
Zm00001d004543	magenta	MEmagenta	0.659643	6.80611	0.113606	6.6925	-6.5789	0.0652317	no
Zm00001d004545	whitesmoke	MEwhitesmoke	0.666748	4.75738	0.202882	4.5545	-4.35162	0.0455961	no
Zm00001d004551	steelblue	MEsteelblue	0.841689	25.4942	0.248107	25.2461	-24.998	0.244344	no
Zm00001d004552	green	MEgreen	0.845172	14.0834	0.194275	13.8891	-13.6948	0.134979	no
Zm00001d004553	burlywood1	MEburlywood1	0.542224	7.44653	0.0693396	7.37719	-7.30785	0.0713697	no
Zm00001d004554	blueviolet	MEblueviolet	0.62131	5.0624	0.0712192	4.99118	-4.91996	0.0485195	no
Zm00001d004559	bisque	MEbisque	0.587128	17.62	0.144001	17.476	-17.332	0.168875	no
Zm00001d004561	dodgerblue1	MEdodgerblue1	0.742018	6.63362	0.151345	6.48228	-6.33093	0.0635785	no
Zm00001d004564	olivedrab2	MEolivedrab2	0.758315	12.4915	0.402811	12.0887	-11.6859	0.119722	no
Zm00001d004568	magenta	MEmagenta	0.926219	20.975	0.937026	20.038	-19.1009	0.20103	yes
Zm00001d004573	magenta	MEmagenta	0.864773	17.6287	0.783498	16.8452	-16.0617	0.168959	no
Zm00001d004580	darkorange2	MEdarkorange2	0.767813	17.8464	0.559679	17.2867	-16.7271	0.171045	no
Zm00001d004591	bisque3	MEbisque3	0.711243	21.8203	0.282884	21.5374	-21.2545	0.209132	no
Zm00001d004603	green4	MEgreen4	0.903376	15.5288	0.847935	14.6809	-13.8329	0.148833	yes
Zm00001d004611	chocolate	MEchocolate	0.781464	5.87077	0.182508	5.68826	-5.50575	0.0562671	no
Zm00001d004614	lightskyblue4	MElightskyblue4	0.589456	2.73578	0.0670305	2.66875	-2.60172	0.0262205	no
Zm00001d004616	dodgerblue1	MEdodgerblue1	0.612522	18.8762	0.168142	18.7081	-18.5399	0.180915	no
Zm00001d004621	coral	MEcoral	0.712599	4.18132	0.0981465	4.08317	-3.98503	0.040075	no
Zm00001d004626	cornsilk2	MEcornsilk2	0.853033	12.6506	0.321933	12.3287	-12.0068	0.121247	no
Zm00001d004630	bisque	MEbisque	0.659618	9.52031	0.0753632	9.44495	-9.36959	0.0912454	no
Zm00001d004637	brown	MEbrown	0.942683	31.4364	0.596465	30.84	-30.2435	0.301296	yes
Zm00001d004639	firebrick3	MEfirebrick3	0.595339	6.05026	0.0373823	6.01288	-5.9755	0.0579875	no
Zm00001d004649	antiquewhite3	MEantiquewhite3	0.584642	2.63491	0.0312157	2.60369	-2.57248	0.0252537	no
Zm00001d004650	burlywood1	MEburlywood1	0.785061	10.1414	0.150252	9.99112	-9.84087	0.0971978	no
Zm00001d004651	bisque	MEbisque	0.61082	4.51585	0.0472887	4.46856	-4.42127	0.0432812	no
Zm00001d004655	steelblue	MEsteelblue	0.78141	15.7842	0.151001	15.6332	-15.4822	0.15128	no
Zm00001d004659	bisque3	MEbisque3	0.642223	12.5476	0.100132	12.4475	-12.3473	0.12026	no
Zm00001d004664	antiquewhite1	MEantiquewhite1	0.687549	18.865	0.248307	18.6167	-18.3683	0.180807	no
Zm00001d004667	firebrick3	MEfirebrick3	0.604792	8.38222	0.051191	8.33102	-8.27983	0.0803375	no
Zm00001d004669	goldenrod2	MEgoldenrod2	0.653353	6.61476	0.126082	6.48867	-6.36259	0.0633977	no
Zm00001d004676	firebrick3	MEfirebrick3	0.732053	43.6363	0.163984	43.4723	-43.3083	0.418223	no
Zm00001d004689	dodgerblue1	MEdodgerblue1	0.712088	24.9414	0.36554	24.5759	-24.2103	0.239046	no
Zm00001d004700	darkgrey	MEdarkgrey	0.660064	3.09471	0.0370402	3.05767	-3.02063	0.0296606	no
Zm00001d004702	antiquewhite	MEantiquewhite	0.893065	35.2697	0.84055	34.4291	-33.5886	0.338035	no
Zm00001d004705	magenta4	MEmagenta4	0.612046	8.14721	0.0706681	8.07655	-8.00588	0.0780852	no
Zm00001d004706	blue4	MEblue4	0.63704	10.5946	0.0964805	10.4981	-10.4016	0.101542	no
Zm00001d004707	grey60	MEgrey60	0.613242	1.83803	0.0502705	1.78776	-1.73749	0.0176162	no
Zm00001d004708	lightskyblue2	MElightskyblue2	0.674183	1.80615	0.0516455	1.75451	-1.70286	0.0173107	no
Zm00001d004709	green4	MEgreen4	0.703166	6.57173	0.125396	6.44633	-6.32093	0.0629853	no
Zm00001d004716	blueviolet	MEblueviolet	0.839535	24.1477	0.623888	23.5238	-22.8999	0.231438	no
Zm00001d004721	bisque3	MEbisque3	0.879585	22.8155	0.459857	22.3556	-21.8958	0.21867	no
Zm00001d004725	bisque	MEbisque	0.296102	5.25728	0.0343565	5.22292	-5.18857	0.0503873	no
Zm00001d004728	orangered4	MEorangered4	0.618762	7.28694	0.0364335	7.2505	-7.21407	0.0698401	no
Zm00001d004729	bisque	MEbisque	0.528658	11.6828	0.102705	11.5801	-11.4774	0.111971	no
Zm00001d004730	bisque	MEbisque	0.412004	11.1297	0.0896773	11.04	-10.9504	0.10667	no
Zm00001d004731	antiquewhite2	MEantiquewhite2	0.62209	16.6109	0.226636	16.3843	-16.1576	0.159204	no
Zm00001d004734	coral2	MEcoral2	0.675283	13.4391	0.114983	13.3241	-13.2091	0.128804	no
Zm00001d004737	bisque3	MEbisque3	0.853837	33.1796	0.61209	32.5675	-31.9554	0.318003	no
Zm00001d004739	brown1	MEbrown1	0.892727	24.1499	0.523617	23.6263	-23.1026	0.231459	no
Zm00001d004744	dodgerblue1	MEdodgerblue1	0.549808	9.8181	0.0751328	9.74296	-9.66783	0.0940994	no
Zm00001d004747	brown4	MEbrown4	0.787219	7.11535	0.167245	6.9481	-6.78086	0.0681955	no
Zm00001d004751	cornsilk2	MEcornsilk2	0.767088	12.113	0.27667	11.8364	-11.5597	0.116095	no
Zm00001d004754	burlywood1	MEburlywood1	0.480056	6.07495	0.0261508	6.0488	-6.02265	0.0582241	no
Zm00001d004755	whitesmoke	MEwhitesmoke	0.910664	14.3023	0.852268	13.4501	-12.5978	0.137078	yes
Zm00001d004758	burlywood1	MEburlywood1	0.928495	40.4046	0.706466	39.6982	-38.9917	0.387249	yes
Zm00001d004762	lavenderblush1	MElavenderblush1	0.864424	24.287	0.542992	23.744	-23.2011	0.232774	no
Zm00001d004768	blue4	MEblue4	0.865509	18.0214	0.306046	17.7153	-17.4093	0.172722	no
Zm00001d004772	pink	MEpink	0.747817	5.3406	0.100104	5.2405	-5.1404	0.0511859	no
Zm00001d004779	slateblue2	MEslateblue2	0.842605	4.13814	0.171056	3.96708	-3.79603	0.0396611	no
Zm00001d004782	bisque	MEbisque	0.807844	24.5654	0.294382	24.271	-23.9766	0.235442	no
Zm00001d004784	bisque	MEbisque	0.731595	15.8963	0.144068	15.7522	-15.6081	0.152354	no
Zm00001d004785	whitesmoke	MEwhitesmoke	0.715419	2.85769	0.103403	2.75429	-2.65089	0.0273889	no
Zm00001d004790	steelblue	MEsteelblue	0.617526	1.92927	0.0180193	1.91125	-1.89323	0.0184907	no
Zm00001d004804	plum2	MEplum2	0.718492	3.45455	0.111842	3.34271	-3.23087	0.0331094	no
Zm00001d004807	bisque	MEbisque	0.636171	18.8154	0.125259	18.6902	-18.5649	0.180332	no
Zm00001d004810	goldenrod2	MEgoldenrod2	0.740037	12.7846	0.229309	12.5553	-12.326	0.122532	no
Zm00001d004812	bisque3	MEbisque3	0.648146	9.91273	0.113089	9.79964	-9.68655	0.0950065	no
Zm00001d004817	khaki1	MEkhaki1	0.662724	9.07409	0.214804	8.85928	-8.64448	0.0869686	no
Zm00001d004821	burlywood1	MEburlywood1	0.748529	11.9682	0.114892	11.8533	-11.7384	0.114707	no
Zm00001d004831	antiquewhite3	MEantiquewhite3	0.849022	16.2505	0.245371	16.0051	-15.7597	0.155749	no
Zm00001d004836	brown	MEbrown	0.876659	23.7822	0.31321	23.469	-23.1558	0.227935	no
Zm00001d004837	blue	MEblue	0.803	17.6814	0.157937	17.5234	-17.3655	0.169463	no
Zm00001d004839	steelblue	MEsteelblue	0.873392	46.6814	0.542443	46.139	-45.5965	0.447408	no
Zm00001d004841	steelblue	MEsteelblue	0.851749	33.5813	0.38017	33.2011	-32.821	0.321853	no
Zm00001d004843	deepskyblue4	MEdeepskyblue4	0.922054	16.9719	0.770078	16.2019	-15.4318	0.162664	yes
Zm00001d004847	blue4	MEblue4	0.851226	21.5008	0.339619	21.1612	-20.8215	0.206069	no
Zm00001d004848	coral2	MEcoral2	0.862892	21.1137	0.432373	20.6813	-20.249	0.20236	no
Zm00001d004851	bisque3	MEbisque3	0.564635	5.96834	0.0510986	5.91724	-5.86614	0.0572022	no
Zm00001d004855	navajowhite3	MEnavajowhite3	0.632375	2.12751	0.0585877	2.06892	-2.01033	0.0203906	no
Zm00001d004856	pink	MEpink	0.829603	22.4337	0.241928	22.1917	-21.9498	0.215011	no
Zm00001d004857	coral2	MEcoral2	0.795361	11.9054	0.219906	11.6855	-11.4655	0.114104	no
Zm00001d004861	bisque3	MEbisque3	0.86615	25.7777	0.49238	25.2854	-24.793	0.247061	no
Zm00001d004868	magenta	MEmagenta	0.632888	5.96282	0.100835	5.86199	-5.76115	0.0571494	no
Zm00001d004875	magenta	MEmagenta	0.658102	5.97309	0.0730643	5.90003	-5.82696	0.0572478	no
Zm00001d004877	burlywood1	MEburlywood1	0.761111	22.6868	0.306477	22.3803	-22.0739	0.217437	no
Zm00001d004886	brown	MEbrown	0.657094	8.45615	0.0406244	8.41553	-8.37491	0.0810462	no
Zm00001d004891	plum1	MEplum1	0.636557	1.03751	0.022498	1.01501	-0.992516	0.00994382	no
Zm00001d004894	dodgerblue1	MEdodgerblue1	0.740434	34.3077	0.541421	33.7663	-33.2249	0.328815	no
Zm00001d004895	thistle1	MEthistle1	0.57769	0.707013	0.00939197	0.697621	-0.688229	0.00677621	no
Zm00001d004896	bisque	MEbisque	0.722966	18.5184	0.220952	18.2975	-18.0765	0.177486	no
Zm00001d004898	royalblue3	MEroyalblue3	0.773349	2.23726	0.187077	2.05018	-1.8631	0.0214425	no
Zm00001d004903	dodgerblue1	MEdodgerblue1	0.657424	11.3454	0.111098	11.2343	-11.1232	0.108737	no
Zm00001d004905	mediumorchid3	MEmediumorchid3	0.745596	3.4993	0.150568	3.34874	-3.19817	0.0335383	no
Zm00001d004906	dodgerblue1	MEdodgerblue1	0.417274	0.549484	0.00526619	0.544217	-0.538951	0.00526641	no
Zm00001d004910	lavenderblush1	MElavenderblush1	0.678421	5.46665	0.0900578	5.3766	-5.28654	0.052394	no
Zm00001d004913	bisque3	MEbisque3	0.654754	10.8683	0.122079	10.7463	-10.6242	0.104165	no
Zm00001d004917	cornsilk2	MEcornsilk2	0.744188	12.9292	0.367761	12.5615	-12.1937	0.123917	no
Zm00001d004918	cornsilk2	MEcornsilk2	0.674245	2.87929	0.0452065	2.83408	-2.78888	0.0275959	no
Zm00001d004921	mediumorchid3	MEmediumorchid3	0.928352	17.5846	0.857967	16.7267	-15.8687	0.168536	yes
Zm00001d004925	firebrick3	MEfirebrick3	0.929207	47.8053	0.519024	47.2863	-46.7673	0.45818	yes
Zm00001d004927	goldenrod2	MEgoldenrod2	0.886894	17.0009	0.537377	16.4636	-15.9262	0.162942	no
Zm00001d004929	deepskyblue4	MEdeepskyblue4	0.834656	15.9377	0.339203	15.5985	-15.2593	0.152751	no
Zm00001d004930	bisque3	MEbisque3	0.779973	18.3597	0.317864	18.0419	-17.724	0.175965	no
Zm00001d004931	pink	MEpink	0.608641	1.39944	0.016173	1.38327	-1.3671	0.0134127	no
Zm00001d004934	antiquewhite3	MEantiquewhite3	0.586476	1.07966	0.00734001	1.07232	-1.06498	0.0103478	no
Zm00001d004936	lavenderblush1	MElavenderblush1	0.734221	19.7498	0.342884	19.4069	-19.064	0.189288	no
Zm00001d004956	steelblue	MEsteelblue	0.648627	17.6226	0.109551	17.513	-17.4035	0.1689	no
Zm00001d004957	honeydew	MEhoneydew	0.874339	10.5011	0.358044	10.1431	-9.78504	0.100646	no
Zm00001d004960	hotpink1	MEhotpink1	0.723449	1.32306	0.0600478	1.26302	-1.20297	0.0126806	no
Zm00001d004972	dodgerblue1	MEdodgerblue1	0.534507	1.52679	0.0213939	1.5054	-1.484	0.0146332	no
Zm00001d004973	khaki2	MEkhaki2	0.878377	7.68342	0.756454	6.92697	-6.17052	0.0736401	no
Zm00001d004976	firebrick3	MEfirebrick3	0.704643	17.2013	0.0961525	17.1052	-17.009	0.164862	no
Zm00001d004978	bisque	MEbisque	0.676505	27.4502	0.283288	27.1669	-26.8836	0.263091	no
Zm00001d004982	steelblue	MEsteelblue	0.8134	28.7679	0.304014	28.4639	-28.1599	0.27572	no
Zm00001d004983	darkorange	MEdarkorange	0.67868	2.32259	0.0336996	2.28889	-2.25519	0.0222603	no
Zm00001d004986	bisque	MEbisque	0.606334	16.311	0.116403	16.1946	-16.0782	0.156329	no
Zm00001d004992	firebrick2	MEfirebrick2	0.820268	12.9432	0.281664	12.6615	-12.3799	0.124051	no
Zm00001d004993	bisque	MEbisque	0.757798	12.9221	0.142108	12.78	-12.6379	0.123849	no
Zm00001d004997	antiquewhite1	MEantiquewhite1	0.834723	20.5284	0.521051	20.0074	-19.4863	0.19675	no
Zm00001d004998	chocolate	MEchocolate	0.676792	0.934213	0.0441435	0.89007	-0.845926	0.00895376	no
Zm00001d004999	burlywood1	MEburlywood1	0.668921	8.27644	0.089674	8.18676	-8.09709	0.0793237	no
Zm00001d005001	red	MEred	0.854562	25.8634	0.291731	25.5717	-25.28	0.247883	no
Zm00001d005002	red	MEred	0.802166	18.5932	0.174215	18.419	-18.2448	0.178203	no
Zm00001d005003	slateblue2	MEslateblue2	0.794498	3.3509	0.210562	3.14034	-2.92978	0.032116	no
Zm00001d005004	cornsilk2	MEcornsilk2	0.801248	12.0924	0.300686	11.7917	-11.4911	0.115897	no
Zm00001d005006	bisque	MEbisque	0.703622	21.7058	0.222557	21.4832	-21.2607	0.208034	no
Zm00001d005008	antiquewhite2	MEantiquewhite2	0.613918	6.02755	0.12564	5.90191	-5.77627	0.0577698	no
Zm00001d005010	magenta2	MEmagenta2	0.66101	4.29441	0.0559332	4.23847	-4.18254	0.0411588	no
Zm00001d005012	pink	MEpink	0.719988	25.2915	0.168114	25.1234	-24.9553	0.242401	no
Zm00001d005016	lavenderblush1	MElavenderblush1	0.760084	10.2681	0.218962	10.0491	-9.83018	0.0984124	no
Zm00001d005018	red	MEred	0.963876	37.5308	0.690961	36.8399	-36.1489	0.359706	yes
Zm00001d005019	firebrick3	MEfirebrick3	0.834529	48.3703	0.305331	48.065	-47.7597	0.463595	no
Zm00001d005022	red4	MEred4	0.740978	3.98768	0.126977	3.86071	-3.73373	0.0382191	no
Zm00001d005023	burlywood1	MEburlywood1	0.938163	32.6345	0.714062	31.9205	-31.2064	0.312779	yes
Zm00001d005027	green4	MEgreen4	0.593117	3.26126	0.0597957	3.20147	-3.14167	0.0312569	no
Zm00001d005028	coral2	MEcoral2	0.753255	18.0744	0.212256	17.8621	-17.6499	0.17323	no
Zm00001d005035	goldenrod2	MEgoldenrod2	0.82428	18.3951	0.556046	17.8391	-17.283	0.176304	no
Zm00001d005036	mediumorchid4	MEmediumorchid4	0.824031	15.2611	0.400944	14.8601	-14.4592	0.146266	no
Zm00001d005037	cornflowerblue	MEcornflowerblue	0.655133	5.28726	0.0915253	5.19574	-5.10421	0.0506746	no
Zm00001d005039	lavenderblush1	MElavenderblush1	0.594333	9.0167	0.0818253	8.93487	-8.85305	0.0864186	no
Zm00001d005047	burlywood1	MEburlywood1	0.647895	1.61284	0.0229671	1.58987	-1.56691	0.0154579	no
Zm00001d005051	lavenderblush1	MElavenderblush1	0.708141	21.1436	0.184291	20.9593	-20.775	0.202647	no
Zm00001d005052	brown1	MEbrown1	0.841128	28.2038	0.443197	27.7606	-27.3174	0.270313	no
Zm00001d005062	firebrick3	MEfirebrick3	0.79891	24.2474	0.215932	24.0315	-23.8155	0.232394	no
Zm00001d005063	firebrick3	MEfirebrick3	0.692322	38.8871	0.201103	38.686	-38.4849	0.372705	no
Zm00001d005064	ivory	MEivory	0.599547	4.98441	0.0965037	4.88791	-4.79141	0.047772	no
Zm00001d005071	deepskyblue4	MEdeepskyblue4	0.886186	12.1693	0.577358	11.5919	-11.0146	0.116634	no
Zm00001d005072	red	MEred	0.762823	8.68123	0.102201	8.57903	-8.47683	0.0832034	no
Zm00001d005080	bisque	MEbisque	0.787598	15.2513	0.181312	15.07	-14.8887	0.146173	no
Zm00001d005081	antiquewhite3	MEantiquewhite3	0.622183	12.1241	0.080585	12.0435	-11.963	0.116201	no
Zm00001d005082	dodgerblue1	MEdodgerblue1	0.910111	29.1758	0.750012	28.4258	-27.6758	0.279629	yes
Zm00001d005083	dodgerblue1	MEdodgerblue1	0.736666	14.4304	0.22082	14.2096	-13.9888	0.138305	no
Zm00001d005085	bisque	MEbisque	0.803244	29.604	0.344689	29.2593	-28.9146	0.283733	no
Zm00001d005087	yellow	MEyellow	0.539668	1.46881	0.00593774	1.46288	-1.45694	0.0140775	no
Zm00001d005089	bisque4	MEbisque4	0.81984	7.34038	0.187081	7.1533	-6.96622	0.0703523	no
Zm00001d005090	firebrick3	MEfirebrick3	0.928354	62.5673	0.616976	61.9503	-61.3333	0.599663	yes
Zm00001d005092	bisque	MEbisque	0.685043	23.7721	0.225077	23.547	-23.3219	0.227839	no
Zm00001d005094	tan1	MEtan1	0.864375	5.17484	0.34807	4.82677	-4.4787	0.0495971	no
Zm00001d005099	steelblue	MEsteelblue	0.579921	9.9186	0.0497125	9.86889	-9.81918	0.0950627	no
Zm00001d005100	blueviolet	MEblueviolet	0.887671	30.0881	0.796132	29.292	-28.4958	0.288373	no
Zm00001d005102	bisque	MEbisque	0.671442	12.8936	0.11374	12.7799	-12.6661	0.123576	no
Zm00001d005105	brown1	MEbrown1	0.780349	5.95743	0.115539	5.84189	-5.72635	0.0570977	no
Zm00001d005107	bisque3	MEbisque3	0.77071	18.4017	0.231517	18.1702	-17.9387	0.176367	no
Zm00001d005108	bisque	MEbisque	0.966993	68.9065	0.897551	68.0089	-67.1114	0.660419	yes
Zm00001d005110	goldenrod2	MEgoldenrod2	0.694271	16.0709	0.208284	15.8626	-15.6544	0.154028	no
Zm00001d005114	goldenrod2	MEgoldenrod2	0.79396	11.3892	0.367857	11.0213	-10.6534	0.109157	no
Zm00001d005118	antiquewhite2	MEantiquewhite2	0.786346	14.5017	0.212066	14.2896	-14.0775	0.138988	no
Zm00001d005124	lightskyblue4	MElightskyblue4	0.884984	14.2898	0.944507	13.3453	-12.4008	0.136958	no
Zm00001d005127	firebrick3	MEfirebrick3	0.878887	74.4195	0.680836	73.7387	-73.0578	0.713258	no
Zm00001d005135	bisque	MEbisque	0.860622	33.1648	0.436337	32.7285	-32.2921	0.317861	no
Zm00001d005137	mediumorchid	MEmediumorchid	0.764653	23.7008	0.276872	23.4239	-23.147	0.227155	no
Zm00001d005140	mediumorchid	MEmediumorchid	0.743518	11.2454	0.202404	11.043	-10.8406	0.10778	no
Zm00001d005143	goldenrod2	MEgoldenrod2	0.618116	4.51632	0.100636	4.41569	-4.31505	0.0432857	no
Zm00001d005144	antiquewhite	MEantiquewhite	0.854675	15.8531	0.386099	15.467	-15.0809	0.15194	no
Zm00001d005146	yellow	MEyellow	0.837788	12.0361	0.185622	11.8505	-11.6649	0.115358	no
Zm00001d005148	lightskyblue4	MElightskyblue4	0.662604	9.25042	0.250471	8.99995	-8.74948	0.0886586	no
Zm00001d005149	mediumpurple3	MEmediumpurple3	0.579317	2.25755	0.0524927	2.20506	-2.15257	0.021637	no
Zm00001d005151	yellow	MEyellow	0.759736	11.9753	0.102902	11.8724	-11.7695	0.114775	no
Zm00001d005157	khaki1	MEkhaki1	0.64891	30.6834	0.234233	30.4492	-30.215	0.294079	no
Zm00001d005158	chocolate3	MEchocolate3	0.889069	19.6933	0.488957	19.2043	-18.7154	0.188746	no
Zm00001d005159	firebrick2	MEfirebrick2	0.749946	7.4199	0.188823	7.23108	-7.04226	0.0711145	no
Zm00001d005164	lightcyan	MElightcyan	0.722316	21.7122	0.277818	21.4344	-21.1566	0.208096	no
Zm00001d005165	brown	MEbrown	0.816892	9.18625	0.154027	9.03222	-8.8782	0.0880436	no
Zm00001d005168	steelblue	MEsteelblue	0.64208	16.1154	0.116467	15.999	-15.8825	0.154455	no
Zm00001d005169	chocolate4	MEchocolate4	0.807457	7.98566	0.256792	7.72887	-7.47208	0.0765368	no
Zm00001d005170	pink	MEpink	0.959851	18.6032	0.74902	17.8542	-17.1052	0.178299	yes
Zm00001d005173	chocolate3	MEchocolate3	0.722087	14.2751	0.140883	14.1342	-13.9933	0.136816	no
Zm00001d005174	burlywood1	MEburlywood1	0.562434	11.7787	0.101172	11.6776	-11.5764	0.112891	no
Zm00001d005176	antiquewhite2	MEantiquewhite2	0.825229	13.2531	0.456017	12.797	-12.341	0.127021	no
Zm00001d005185	cornflowerblue	MEcornflowerblue	0.783047	7.02273	0.17619	6.84654	-6.67035	0.0673079	no
Zm00001d005188	bisque	MEbisque	0.698233	16.6052	0.147483	16.4577	-16.3102	0.159149	no
Zm00001d005190	pink	MEpink	0.903988	14.2922	0.47041	13.8218	-13.3514	0.136981	yes
Zm00001d005192	plum2	MEplum2	0.95208	17.6053	1	16.6053	-15.6053	0.168735	yes
Zm00001d005193	slateblue4	MEslateblue4	0.867014	9.67212	0.579944	9.09218	-8.51223	0.0927004	no
Zm00001d005195	darkolivegreen4	MEdarkolivegreen4	0.837289	12.4545	0.459686	11.9948	-11.5351	0.119367	no
Zm00001d005199	steelblue	MEsteelblue	0.617866	8.86296	0.069792	8.79317	-8.72338	0.0849452	no
Zm00001d005200	steelblue	MEsteelblue	0.894886	48.7518	0.566782	48.185	-47.6183	0.467251	no
Zm00001d005203	burlywood1	MEburlywood1	0.797231	10.0238	0.187988	9.83577	-9.64778	0.0960705	no
Zm00001d005205	goldenrod2	MEgoldenrod2	0.755132	15.0445	0.234579	14.8099	-14.5753	0.144191	no
Zm00001d005212	darkorange2	MEdarkorange2	0.916783	9.28998	0.810557	8.47943	-7.66887	0.0890379	yes
Zm00001d005219	lightskyblue4	MElightskyblue4	0.728738	10.5468	0.179416	10.3674	-10.188	0.101084	no
Zm00001d005228	steelblue	MEsteelblue	0.796932	25.6299	0.280405	25.3495	-25.0691	0.245644	no
Zm00001d005231	royalblue3	MEroyalblue3	0.895826	8.38219	0.755294	7.62689	-6.8716	0.0803373	no
Zm00001d005238	steelblue	MEsteelblue	0.670227	11.2095	0.0819519	11.1275	-11.0456	0.107435	no
Zm00001d005240	slateblue2	MEslateblue2	0.895116	13.3672	0.457958	12.9092	-12.4512	0.128115	no
Zm00001d005241	blueviolet	MEblueviolet	0.884853	20.5862	0.659013	19.9272	-19.2682	0.197304	no
Zm00001d005244	lavenderblush1	MElavenderblush1	0.804583	18.9084	0.426355	18.4821	-18.0557	0.181224	no
Zm00001d005246	magenta	MEmagenta	0.774226	12.2302	0.253101	11.9771	-11.724	0.117218	no
Zm00001d005248	deeppink	MEdeeppink	0.867884	22.8367	0.279848	22.5569	-22.277	0.218874	no
Zm00001d005250	bisque	MEbisque	0.908832	74.5586	0.706808	73.8518	-73.145	0.714591	yes
Zm00001d005251	antiquewhite3	MEantiquewhite3	0.954807	24.6749	0.629923	24.045	-23.415	0.236491	yes
Zm00001d005252	darkorange	MEdarkorange	0.737156	9.66366	0.111713	9.55195	-9.44023	0.0926193	no
Zm00001d005253	mediumpurple3	MEmediumpurple3	0.771508	5.61777	0.168085	5.44968	-5.2816	0.0538423	no
Zm00001d005256	blue	MEblue	0.716694	9.6026	0.088143	9.51446	-9.42631	0.092034	no
Zm00001d005257	bisque	MEbisque	0.918746	57.3282	0.696074	56.6321	-55.936	0.54945	yes
Zm00001d005264	bisque	MEbisque	0.777538	24.8927	0.245862	24.6469	-24.401	0.238579	no
Zm00001d005269	antiquewhite	MEantiquewhite	0.800684	22.7767	0.493754	22.2829	-21.7892	0.218298	no
Zm00001d005270	brown4	MEbrown4	0.83546	7.97658	0.232864	7.74371	-7.51085	0.0764498	no
Zm00001d005275	firebrick3	MEfirebrick3	0.416151	0.211463	0.00117491	0.210289	-0.209114	0.00202673	no
Zm00001d005276	steelblue	MEsteelblue	0.701066	18.4496	0.146423	18.3032	-18.1567	0.176826	no
Zm00001d005279	burlywood1	MEburlywood1	0.693315	6.28494	0.0898389	6.1951	-6.10526	0.0602367	no
Zm00001d005282	orangered	MEorangered	0.854744	9.23033	0.711382	8.51895	-7.80757	0.0884661	no
Zm00001d005283	mediumpurple3	MEmediumpurple3	0.762088	3.23228	0.149721	3.08256	-2.93284	0.0309791	no
Zm00001d005295	brown	MEbrown	0.7636	6.0928	0.0662602	6.02654	-5.96028	0.0583951	no
Zm00001d005297	magenta3	MEmagenta3	0.82811	3.96816	0.204936	3.76323	-3.55829	0.038032	no
Zm00001d005298	dodgerblue1	MEdodgerblue1	0.673789	28.0446	0.440527	27.6041	-27.1635	0.268787	no
Zm00001d005299	honeydew	MEhoneydew	0.633831	4.14928	0.0996248	4.04965	-3.95003	0.0397678	no
Zm00001d005301	mistyrose4	MEmistyrose4	0.895338	9.28809	0.660691	8.6274	-7.96671	0.0890198	no
Zm00001d005302	mistyrose4	MEmistyrose4	0.692562	2.27275	0.103174	2.16958	-2.0664	0.0217827	no
Zm00001d005303	steelblue	MEsteelblue	0.786434	20.7756	0.187826	20.5878	-20.3999	0.199119	no
Zm00001d005306	magenta	MEmagenta	0.839831	17.8388	0.443081	17.3958	-16.9527	0.170972	no
Zm00001d005308	steelblue	MEsteelblue	0.706882	9.78987	0.0845659	9.7053	-9.62074	0.0938289	no
Zm00001d005312	dodgerblue1	MEdodgerblue1	0.59449	19.5231	0.2676	19.2555	-18.9879	0.187115	no
Zm00001d005315	antiquewhite1	MEantiquewhite1	0.929734	32.8022	0.95745	31.8447	-30.8873	0.314386	yes
Zm00001d005317	steelblue	MEsteelblue	0.743802	24.4663	0.218544	24.2478	-24.0292	0.234492	no
Zm00001d005322	firebrick3	MEfirebrick3	0.565789	9.95507	0.047051	9.90802	-9.86097	0.0954123	no
Zm00001d005323	cyan4	MEcyan4	0.834023	9.46328	0.455845	9.00744	-8.55159	0.0906988	no
Zm00001d005329	cornsilk2	MEcornsilk2	0.81187	16.8292	0.354747	16.4745	-16.1197	0.161296	no
Zm00001d005333	plum1	MEplum1	0.905729	9.07498	0.582367	8.49261	-7.91024	0.0869772	yes
Zm00001d005334	steelblue	MEsteelblue	0.794482	18.366	0.212885	18.1531	-17.9402	0.176025	no
Zm00001d005343	bisque	MEbisque	0.68519	17.5837	0.116374	17.4674	-17.351	0.168528	no
Zm00001d005344	bisque	MEbisque	0.853	39.1161	0.461078	38.6551	-38.194	0.3749	no
Zm00001d005346	lavenderblush1	MElavenderblush1	0.562693	9.93494	0.0642701	9.87067	-9.8064	0.0952193	no
Zm00001d005347	blue	MEblue	0.873615	40.6615	0.385435	40.2761	-39.8906	0.389712	no
Zm00001d005348	firebrick3	MEfirebrick3	0.778435	23.2405	0.177676	23.0629	-22.8852	0.222744	no
Zm00001d005349	honeydew	MEhoneydew	0.799614	6.70721	0.188248	6.51896	-6.33071	0.0642838	no
Zm00001d005350	lightcyan	MElightcyan	0.877484	14.752	0.476393	14.2756	-13.7992	0.141388	no
Zm00001d005351	burlywood1	MEburlywood1	0.823824	23.7584	0.355633	23.4028	-23.0472	0.227708	no
Zm00001d005355	olivedrab2	MEolivedrab2	0.758917	11.3251	0.293934	11.0312	-10.7373	0.108543	no
Zm00001d005356	olivedrab2	MEolivedrab2	0.782414	7.69232	0.458008	7.23431	-6.7763	0.0737253	no
Zm00001d005359	cornsilk2	MEcornsilk2	0.768349	4.27646	0.114884	4.16157	-4.04669	0.0409868	no
Zm00001d005361	bisque	MEbisque	0.716187	26.8796	0.223019	26.6566	-26.4336	0.257622	no
Zm00001d005366	lavenderblush	MElavenderblush	0.740582	7.39334	0.147306	7.24603	-7.09873	0.0708599	no
Zm00001d005368	bisque	MEbisque	0.789025	41.6696	0.43344	41.2362	-40.8027	0.399374	no
Zm00001d005375	lavenderblush1	MElavenderblush1	0.465453	7.86338	0.0753436	7.78804	-7.71269	0.0753649	no
Zm00001d005377	dodgerblue1	MEdodgerblue1	0.636413	10.3332	0.151974	10.1813	-10.0293	0.0990367	no
Zm00001d005378	khaki2	MEkhaki2	0.786319	4.44001	0.407118	4.03289	-3.62577	0.0425543	no
Zm00001d005383	antiquewhite4	MEantiquewhite4	0.881488	11.0895	0.309552	10.7799	-10.4704	0.106285	no
Zm00001d005391	blue	MEblue	0.916703	36.0998	0.52151	35.5783	-35.0567	0.34599	yes
Zm00001d005392	antiquewhite4	MEantiquewhite4	0.866263	13.0628	0.278638	12.7841	-12.5055	0.125197	no
Zm00001d005393	darkorange2	MEdarkorange2	0.716664	9.14967	0.319506	8.83017	-8.51066	0.0876931	no
Zm00001d005394	lavenderblush1	MElavenderblush1	0.819338	16.3634	0.326956	16.0364	-15.7095	0.156831	no
Zm00001d005395	orange4	MEorange4	0.826298	9.04098	0.223181	8.8178	-8.59462	0.0866514	no
Zm00001d005396	cornsilk2	MEcornsilk2	0.86273	18.6182	0.549441	18.0688	-17.5193	0.178442	no
Zm00001d005399	steelblue	MEsteelblue	0.659362	11.9665	0.0796642	11.8868	-11.8071	0.11469	no
Zm00001d005402	honeydew	MEhoneydew	0.855153	30.6396	0.511345	30.1283	-29.6169	0.293659	no
Zm00001d005403	grey60	MEgrey60	0.650366	1.88374	0.0476376	1.83611	-1.78847	0.0180543	no
Zm00001d005406	royalblue1	MEroyalblue1	0.805901	5.29611	0.183803	5.11231	-4.92851	0.0507594	no
Zm00001d005421	dodgerblue1	MEdodgerblue1	0.774688	17.278	0.2564	17.0216	-16.7652	0.165597	no
Zm00001d005423	whitesmoke	MEwhitesmoke	0.751358	10.6124	0.273475	10.3389	-10.0655	0.101712	no
Zm00001d005424	magenta4	MEmagenta4	0.759521	8.19328	0.176917	8.01637	-7.83945	0.0785268	no
Zm00001d005429	orange4	MEorange4	0.910219	11.4351	0.57558	10.8595	-10.2839	0.109597	yes
Zm00001d005431	bisque	MEbisque	0.679204	41.1798	0.186617	40.9932	-40.8066	0.394679	no
Zm00001d005432	steelblue	MEsteelblue	0.827149	31.2032	0.362126	30.8411	-30.479	0.299061	no
Zm00001d005441	cornsilk2	MEcornsilk2	0.733648	16.4207	0.31623	16.1045	-15.7883	0.157381	no
Zm00001d005445	bisque	MEbisque	0.725787	19.7648	0.17309	19.5917	-19.4187	0.189432	no
Zm00001d005446	dodgerblue1	MEdodgerblue1	0.822496	23.6108	0.498297	23.1125	-22.6142	0.226293	no
Zm00001d005450	firebrick3	MEfirebrick3	0.702817	20.4072	0.12358	20.2837	-20.1601	0.195589	no
Zm00001d005451	firebrick3	MEfirebrick3	0.660093	23.2219	0.0868807	23.135	-23.0481	0.222565	no
Zm00001d005453	mediumorchid	MEmediumorchid	0.687104	13.0164	0.176981	12.8394	-12.6624	0.124753	no
Zm00001d005454	orangered	MEorangered	0.732717	23.1647	0.349146	22.8156	-22.4665	0.222018	no
Zm00001d005456	dodgerblue1	MEdodgerblue1	0.782742	18.0306	0.286812	17.7438	-17.457	0.17281	no
Zm00001d005458	brown	MEbrown	0.889725	24.0693	0.362378	23.7069	-23.3446	0.230687	no
Zm00001d005460	blueviolet	MEblueviolet	0.835502	25.6027	0.383585	25.2191	-24.8355	0.245383	no
Zm00001d005461	indianred1	MEindianred1	0.771159	2.83535	0.0862889	2.74906	-2.66278	0.0271748	no
Zm00001d005462	blue4	MEblue4	0.782099	13.5074	0.177089	13.3304	-13.1533	0.129459	no
Zm00001d005468	firebrick	MEfirebrick	0.815887	12.7135	0.207189	12.5063	-12.2991	0.12185	no
Zm00001d005470	antiquewhite1	MEantiquewhite1	0.787767	22.8834	0.470222	22.4132	-21.943	0.219321	no
Zm00001d005472	grey60	MEgrey60	0.675262	16.0611	0.324015	15.7371	-15.4131	0.153934	no
Zm00001d005473	mediumorchid4	MEmediumorchid4	0.922217	14.0737	0.567313	13.5064	-12.9391	0.134887	yes
Zm00001d005478	blue4	MEblue4	0.8864	31.1066	0.534356	30.5723	-30.0379	0.298135	no
Zm00001d005479	magenta2	MEmagenta2	0.94624	15.9431	1	14.9431	-13.9431	0.152803	yes
Zm00001d005480	bisque	MEbisque	0.512596	29.4166	0.142972	29.2736	-29.1306	0.281937	no
Zm00001d005481	lightcyan1	MElightcyan1	0.622345	1.27994	0.035562	1.24437	-1.20881	0.0122673	no
Zm00001d005484	bisque	MEbisque	0.345095	26.159	0.0792156	26.0798	-26.0006	0.250715	no
Zm00001d005485	steelblue	MEsteelblue	0.773516	30.1802	0.221529	29.9587	-29.7372	0.289256	no
Zm00001d005495	burlywood1	MEburlywood1	0.635847	13.6427	0.0776253	13.5651	-13.4875	0.130756	no
Zm00001d005497	blueviolet	MEblueviolet	0.752705	24.6085	0.362309	24.2462	-23.8839	0.235855	no
Zm00001d005499	dodgerblue1	MEdodgerblue1	0.757153	21.4627	0.382581	21.0801	-20.6975	0.205704	no
Zm00001d005501	firebrick3	MEfirebrick3	0.611072	13.1602	0.0715531	13.0887	-13.0171	0.126131	no
Zm00001d005502	bisque	MEbisque	0.885843	85.5713	0.742858	84.8285	-84.0856	0.82014	no
Zm00001d005503	burlywood1	MEburlywood1	0.575705	10.3007	0.0944561	10.2063	-10.1118	0.0987253	no
Zm00001d005504	bisque	MEbisque	0.378926	5.68678	0.0154869	5.67129	-5.65581	0.0545037	no
Zm00001d005507	firebrick3	MEfirebrick3	0.90055	58.9612	0.594871	58.3664	-57.7715	0.565101	yes
Zm00001d005513	mistyrose	MEmistyrose	0.857972	22.3448	0.518598	21.8262	-21.3076	0.214159	no
Zm00001d005517	tomato2	MEtomato2	0.740282	3.6122	0.161157	3.45105	-3.28989	0.0346204	no
Zm00001d005520	magenta	MEmagenta	0.519341	7.21535	0.0537366	7.16161	-7.10787	0.069154	no
Zm00001d005532	ivory	MEivory	0.931455	12.0859	0.55542	11.5305	-10.975	0.115835	yes
Zm00001d005535	chocolate4	MEchocolate4	0.775212	14.1517	0.491244	13.6605	-13.1692	0.135634	no
Zm00001d005538	bisque3	MEbisque3	0.67457	3.59358	0.0603006	3.53328	-3.47298	0.0344419	no
Zm00001d005539	bisque	MEbisque	0.607588	20.2139	0.158936	20.055	-19.896	0.193736	no
Zm00001d005542	chocolate	MEchocolate	0.847714	17.3274	0.525397	16.802	-16.2766	0.166071	no
Zm00001d005546	lightcyan1	MElightcyan1	0.690939	15.6949	0.217103	15.4778	-15.2607	0.150425	no
Zm00001d005554	magenta	MEmagenta	0.684334	6.34989	0.162986	6.18691	-6.02392	0.0608592	no
Zm00001d005558	chocolate3	MEchocolate3	0.630281	2.74034	0.0373992	2.70294	-2.66554	0.0262642	no
Zm00001d005570	bisque	MEbisque	0.608759	6.91116	0.061724	6.84943	-6.78771	0.0662385	no
Zm00001d005578	royalblue3	MEroyalblue3	0.633314	4.02107	0.124763	3.89631	-3.77154	0.0385391	no
Zm00001d005579	ivory	MEivory	0.760049	6.31144	0.152942	6.1585	-6.00556	0.0604907	no
Zm00001d005584	pink	MEpink	0.662803	1.89799	0.0251	1.87289	-1.84779	0.0181909	no
Zm00001d005586	chocolate3	MEchocolate3	0.759539	15.4762	0.205211	15.271	-15.0658	0.148328	no
Zm00001d005587	goldenrod2	MEgoldenrod2	0.787719	11.9422	0.379519	11.5626	-11.1831	0.114457	no
Zm00001d005590	orangered4	MEorangered4	0.83029	19.7893	0.260944	19.5283	-19.2674	0.189666	no
Zm00001d005591	blue	MEblue	0.817747	14.8127	0.167892	14.6448	-14.4769	0.141969	no
Zm00001d005593	antiquewhite4	MEantiquewhite4	0.751024	5.87004	0.102516	5.76752	-5.665	0.0562601	no
Zm00001d005594	whitesmoke	MEwhitesmoke	0.707968	9.88897	0.20882	9.68015	-9.47133	0.0947787	no
Zm00001d005600	whitesmoke	MEwhitesmoke	0.64723	5.66295	0.0962814	5.56667	-5.47039	0.0542754	no
Zm00001d005609	lavenderblush1	MElavenderblush1	0.70323	11.1206	0.18446	10.9361	-10.7517	0.106583	no
Zm00001d005612	slateblue	MEslateblue	0.751448	7.98451	0.138833	7.84568	-7.70685	0.0765258	no
Zm00001d005614	steelblue	MEsteelblue	0.593841	9.72821	0.0432248	9.68499	-9.64176	0.093238	no
Zm00001d005616	firebrick2	MEfirebrick2	0.657384	12.0292	0.193412	11.8358	-11.6423	0.115291	no
Zm00001d005620	cornsilk2	MEcornsilk2	0.631197	6.88472	0.0787601	6.80596	-6.7272	0.0659851	no
Zm00001d005622	antiquewhite1	MEantiquewhite1	0.673206	11.1508	0.135351	11.0154	-10.8801	0.106872	no
Zm00001d005624	dodgerblue1	MEdodgerblue1	0.666317	14.1608	0.182781	13.978	-13.7953	0.135721	no
Zm00001d005627	darkseagreen1	MEdarkseagreen1	0.94371	18.4057	0.603173	17.8025	-17.1993	0.176405	yes
Zm00001d005630	mediumorchid	MEmediumorchid	0.676498	4.79816	0.106409	4.69175	-4.58534	0.0459869	no
Zm00001d005631	bisque	MEbisque	0.73434	28.5926	0.312911	28.2797	-27.9668	0.27404	no
Zm00001d005636	bisque	MEbisque	0.683275	23.1048	0.194187	22.9106	-22.7164	0.221443	no
Zm00001d005638	antiquewhite	MEantiquewhite	0.769608	3.28031	0.106277	3.17404	-3.06776	0.0314395	no
Zm00001d005641	bisque	MEbisque	0.817833	35.1827	0.377528	34.8052	-34.4277	0.337201	no
Zm00001d005642	steelblue	MEsteelblue	0.776021	24.0992	0.223026	23.8762	-23.6531	0.230974	no
Zm00001d005645	lavenderblush1	MElavenderblush1	0.596398	4.85075	0.0771172	4.77364	-4.69652	0.046491	no
Zm00001d005647	antiquewhite1	MEantiquewhite1	0.655542	5.7347	0.11951	5.61519	-5.49568	0.054963	no
Zm00001d005649	chocolate	MEchocolate	0.726347	5.33572	0.138798	5.19692	-5.05812	0.051139	no
Zm00001d005653	magenta	MEmagenta	0.924269	24.7569	0.975149	23.7817	-22.8066	0.237277	yes
Zm00001d005654	coral2	MEcoral2	0.441246	1.04587	0.00747058	1.0384	-1.03093	0.0100239	no
Zm00001d005656	antiquewhite1	MEantiquewhite1	0.620157	4.03123	0.0702282	3.96101	-3.89078	0.0386365	no
Zm00001d005657	firebrick3	MEfirebrick3	0.793062	16.3761	0.140196	16.2359	-16.0957	0.156953	no
Zm00001d005658	lavenderblush1	MElavenderblush1	0.749927	9.6752	0.191389	9.48381	-9.29242	0.0927299	no
Zm00001d005659	lavenderblush1	MElavenderblush1	0.753542	7.8822	0.14099	7.74121	-7.60022	0.0755453	no
Zm00001d005671	bisque3	MEbisque3	0.814811	14.686	0.290659	14.3953	-14.1047	0.140755	no
Zm00001d005674	blue	MEblue	0.938453	38.0334	0.601848	37.4315	-36.8297	0.364523	yes
Zm00001d005678	burlywood1	MEburlywood1	0.531562	0.768472	0.00814675	0.760325	-0.752178	0.00736525	no
Zm00001d005680	dodgerblue1	MEdodgerblue1	0.738493	13.1852	0.215811	12.9694	-12.7536	0.126371	no
Zm00001d005684	deeppink	MEdeeppink	0.851232	20.4136	0.303937	20.1097	-19.8058	0.19565	no
Zm00001d005687	magenta	MEmagenta	0.714081	25.8166	0.20815	25.6085	-25.4003	0.247434	no
Zm00001d005688	antiquewhite1	MEantiquewhite1	0.742666	11.2118	0.298811	10.913	-10.6141	0.107457	no
Zm00001d005693	antiquewhite	MEantiquewhite	0.707599	8.42191	0.146928	8.27498	-8.12806	0.080718	no
Zm00001d005694	magenta	MEmagenta	0.563859	9.37306	0.105372	9.26769	-9.16231	0.0898341	no
Zm00001d005695	antiquewhite1	MEantiquewhite1	0.709659	13.5351	0.249255	13.2858	-13.0366	0.129724	no
Zm00001d005696	steelblue	MEsteelblue	0.888133	46.0168	0.472118	45.5447	-45.0726	0.441038	no
Zm00001d005700	brown	MEbrown	0.980843	36.4609	0.835348	35.6256	-34.7902	0.349452	yes
Zm00001d005705	bisque3	MEbisque3	0.718849	22.5904	0.316693	22.2737	-21.957	0.216513	no
Zm00001d005707	bisque3	MEbisque3	0.790895	25.0148	0.375741	24.639	-24.2633	0.239749	no
Zm00001d005708	chocolate3	MEchocolate3	0.751715	19.3294	0.235569	19.0939	-18.8583	0.185259	no
Zm00001d005711	bisque3	MEbisque3	0.828699	18.9311	0.310412	18.6207	-18.3103	0.181442	no
Zm00001d005713	deeppink	MEdeeppink	0.883451	25.6344	0.480881	25.1535	-24.6726	0.245687	no
Zm00001d005715	dodgerblue1	MEdodgerblue1	0.304286	11.6164	0.0385228	11.5778	-11.5393	0.111334	no
Zm00001d005716	bisque3	MEbisque3	0.719081	14.0408	0.21173	13.8291	-13.6173	0.134571	no
Zm00001d005722	dodgerblue1	MEdodgerblue1	0.843861	16.6689	0.365238	16.3037	-15.9384	0.15976	no
Zm00001d005726	lavenderblush1	MElavenderblush1	0.768403	11.4607	0.301425	11.1592	-10.8578	0.109842	no
Zm00001d005727	firebrick3	MEfirebrick3	0.639541	6.14093	0.0412005	6.09973	-6.05853	0.0588564	no
Zm00001d005732	lavenderblush1	MElavenderblush1	0.739954	19.4224	0.228089	19.1943	-18.9663	0.18615	no
Zm00001d005736	magenta	MEmagenta	0.817436	29.1535	0.348563	28.8049	-28.4563	0.279415	no
Zm00001d005743	bisque	MEbisque	0.694183	23.0149	0.216646	22.7982	-22.5816	0.220581	no
Zm00001d005748	antiquewhite1	MEantiquewhite1	0.822486	15.546	0.473157	15.0728	-14.5997	0.148997	no
Zm00001d005750	antiquewhite1	MEantiquewhite1	0.830966	15.3729	0.494203	14.8787	-14.3845	0.147338	no
Zm00001d005751	blue	MEblue	0.864836	23.1266	0.341432	22.7852	-22.4438	0.221652	no
Zm00001d005752	burlywood1	MEburlywood1	0.814762	18.6325	0.246848	18.3857	-18.1388	0.17858	no
Zm00001d005754	bisque4	MEbisque4	0.742729	5.27134	0.1617	5.10964	-4.94794	0.0505221	no
Zm00001d005756	magenta	MEmagenta	0.513655	14.9434	0.070211	14.8732	-14.803	0.143222	no
Zm00001d005757	pink	MEpink	0.702573	2.59082	0.0297172	2.5611	-2.53138	0.0248311	no
Zm00001d005759	burlywood1	MEburlywood1	0.798285	17.702	0.31315	17.3888	-17.0757	0.169661	no
Zm00001d005760	bisque	MEbisque	0.68407	24.6472	0.193233	24.454	-24.2608	0.236226	no
Zm00001d005762	coral1	MEcoral1	0.896437	20.0749	0.57971	19.4952	-18.9155	0.192404	no
Zm00001d005763	firebrick2	MEfirebrick2	0.849344	15.4907	0.503838	14.9869	-14.4831	0.148468	no
Zm00001d005764	firebrick3	MEfirebrick3	0.69091	14.0599	0.0884893	13.9714	-13.8829	0.134754	no
Zm00001d005765	antiquewhite	MEantiquewhite	0.841875	7.81259	0.217725	7.59487	-7.37714	0.0748781	no
Zm00001d005766	coral2	MEcoral2	0.904884	17.9942	0.417995	17.5762	-17.1582	0.172461	yes
Zm00001d005769	darkseagreen1	MEdarkseagreen1	0.790223	9.58774	0.16276	9.42498	-9.26222	0.0918916	no
Zm00001d005770	darkolivegreen4	MEdarkolivegreen4	0.73971	2.44914	0.125629	2.32351	-2.19788	0.0234732	no
Zm00001d005775	lavenderblush1	MElavenderblush1	0.59398	12.9026	0.0804753	12.8221	-12.7416	0.123662	no
Zm00001d005777	mediumorchid1	MEmediumorchid1	0.781664	3.95233	0.208745	3.74358	-3.53484	0.0378802	no
Zm00001d005779	honeydew	MEhoneydew	0.873379	22.635	0.480032	22.155	-21.675	0.21694	no
Zm00001d005782	coral2	MEcoral2	0.424368	3.88697	0.0146671	3.87231	-3.85764	0.0372539	no
Zm00001d005783	blue4	MEblue4	0.831204	20.6275	0.359195	20.2683	-19.9091	0.1977	no
Zm00001d005785	plum1	MEplum1	0.950249	10.468	0.751186	9.71679	-8.9656	0.100328	yes
Zm00001d005789	chocolate2	MEchocolate2	0.637321	3.24622	0.10061	3.14561	-3.045	0.0311127	no
Zm00001d005791	dodgerblue1	MEdodgerblue1	0.503401	21.6108	0.210362	21.4005	-21.1901	0.207124	no
Zm00001d005794	lightcyan	MElightcyan	0.863416	21.6219	0.626601	20.9953	-20.3687	0.20723	no
Zm00001d005795	antiquewhite1	MEantiquewhite1	0.543496	11.262	0.199818	11.0622	-10.8624	0.107938	no
Zm00001d005798	bisque	MEbisque	0.719866	22.7072	0.212222	22.495	-22.2828	0.217633	no
Zm00001d005802	mediumorchid4	MEmediumorchid4	0.572773	1.22026	0.0204695	1.19979	-1.17932	0.0116953	no
Zm00001d005808	lavenderblush1	MElavenderblush1	0.847894	12.3003	0.322004	11.9783	-11.6563	0.11789	no
Zm00001d005812	magenta3	MEmagenta3	0.882797	9.95642	0.66424	9.29218	-8.62794	0.0954252	no
Zm00001d005813	firebrick3	MEfirebrick3	0.731648	24.6984	0.167905	24.5305	-24.3626	0.236717	no
Zm00001d005814	dodgerblue1	MEdodgerblue1	0.843281	20.0327	0.391132	19.6416	-19.2505	0.191999	no
Zm00001d005817	steelblue	MEsteelblue	0.661774	5.17473	0.0445007	5.13023	-5.08573	0.0495961	no
Zm00001d005818	firebrick3	MEfirebrick3	0.869501	59.4301	0.432656	58.9975	-58.5648	0.569595	no
Zm00001d005819	tomato2	MEtomato2	0.660141	8.01745	0.124496	7.89296	-7.76846	0.0768415	no
Zm00001d005821	antiquewhite3	MEantiquewhite3	0.826843	13.6138	0.266123	13.3477	-13.0816	0.130479	no
Zm00001d005822	green	MEgreen	0.904922	19.9414	0.421446	19.52	-19.0985	0.191124	yes
Zm00001d005823	coral2	MEcoral2	0.748045	14.7632	0.20383	14.5593	-14.3555	0.141494	no
Zm00001d005826	firebrick3	MEfirebrick3	0.563595	7.15541	0.032015	7.1234	-7.09138	0.0685795	no
Zm00001d005828	green4	MEgreen4	0.73159	15.0895	0.40844	14.681	-14.2726	0.144622	no
Zm00001d005830	dodgerblue1	MEdodgerblue1	0.771947	14.7838	0.244157	14.5397	-14.2955	0.141693	no
Zm00001d005831	green4	MEgreen4	0.660486	8.77694	0.224632	8.55231	-8.32768	0.0841207	no
Zm00001d005833	green4	MEgreen4	0.854257	12.7602	0.397367	12.3629	-11.9655	0.122298	no
Zm00001d005834	mintcream	MEmintcream	0.858253	8.59124	0.669424	7.92181	-7.25239	0.0823409	no
Zm00001d005840	steelblue	MEsteelblue	0.798137	35.606	0.36194	35.2441	-34.8822	0.341258	no
Zm00001d005843	burlywood1	MEburlywood1	0.578994	2.8894	0.028041	2.86136	-2.83331	0.0276928	no
Zm00001d005846	dodgerblue1	MEdodgerblue1	0.763175	4.41661	0.108483	4.30813	-4.19964	0.0423301	no
Zm00001d005847	bisque	MEbisque	0.770361	19.4909	0.19992	19.291	-19.0911	0.186807	no
Zm00001d005848	magenta4	MEmagenta4	0.74346	3.49061	0.0832048	3.4074	-3.3242	0.033455	no
Zm00001d005849	antiquewhite1	MEantiquewhite1	0.64888	6.57068	0.14089	6.42979	-6.2889	0.0629753	no
Zm00001d005851	green4	MEgreen4	0.708558	8.19114	0.226675	7.96447	-7.73779	0.0785063	no
Zm00001d005852	brown	MEbrown	0.68829	5.47365	0.0384539	5.4352	-5.39675	0.0524611	no
Zm00001d005856	goldenrod2	MEgoldenrod2	0.795896	13.8726	0.335668	13.537	-13.2013	0.132959	no
Zm00001d005858	mintcream	MEmintcream	0.844447	12.8455	0.662364	12.1831	-11.5208	0.123115	no
Zm00001d005860	firebrick2	MEfirebrick2	0.822736	10.7298	0.312151	10.4176	-10.1055	0.102837	no
Zm00001d005864	orangered	MEorangered	0.75797	4.16703	0.235083	3.93194	-3.69686	0.039938	no
Zm00001d005865	firebrick3	MEfirebrick3	0.516328	1.06702	0.00505356	1.06197	-1.05692	0.0102266	no
Zm00001d005879	goldenrod2	MEgoldenrod2	0.608742	4.93542	0.0580491	4.87737	-4.81932	0.0473025	no
Zm00001d005881	bisque	MEbisque	0.671551	17.143	0.129566	17.0134	-16.8839	0.164303	no
Zm00001d005884	mintcream	MEmintcream	0.784762	9.05789	0.291697	8.7662	-8.4745	0.0868134	no
Zm00001d005885	antiquewhite3	MEantiquewhite3	0.662062	3.07039	0.0216744	3.04871	-3.02704	0.0294275	no
Zm00001d005888	whitesmoke	MEwhitesmoke	0.821831	7.27936	0.367215	6.91214	-6.54493	0.0697674	no
Zm00001d005890	deeppink	MEdeeppink	0.72828	10.3974	0.082291	10.3152	-10.2329	0.0996521	no
Zm00001d005892	coral2	MEcoral2	0.82182	17.8572	0.315787	17.5414	-17.2256	0.171148	no
Zm00001d005897	darkorange	MEdarkorange	0.668773	4.68508	0.0494693	4.63561	-4.58614	0.0449031	no
Zm00001d005899	lightskyblue4	MElightskyblue4	0.764832	17.876	0.385496	17.4905	-17.105	0.171329	no
Zm00001d005901	bisque	MEbisque	0.376878	0.296335	0.00180749	0.294527	-0.29272	0.00284016	no
Zm00001d005902	firebrick3	MEfirebrick3	0.784984	26.2656	0.186262	26.0794	-25.8931	0.251737	no
Zm00001d005908	burlywood1	MEburlywood1	0.570846	6.06024	0.0446454	6.01559	-5.97095	0.058083	no
Zm00001d005909	royalblue3	MEroyalblue3	0.642715	0.616616	0.0282981	0.588317	-0.560019	0.00590982	no
Zm00001d005912	mintcream	MEmintcream	0.508863	1.211	0.0513972	1.1596	-1.10821	0.0116066	no
Zm00001d005917	burlywood1	MEburlywood1	0.738097	15.3397	0.176508	15.1632	-14.9867	0.14702	no
Zm00001d005920	honeydew	MEhoneydew	0.846999	9.53233	0.301301	9.23103	-8.92973	0.0913605	no
Zm00001d005925	lightcyan	MElightcyan	0.799224	10.6959	0.235997	10.4599	-10.2239	0.102513	no
Zm00001d005926	dodgerblue1	MEdodgerblue1	0.404402	13.0236	0.118308	12.9053	-12.7869	0.124822	no
Zm00001d005928	antiquewhite1	MEantiquewhite1	0.652263	14.9457	0.183939	14.7618	-14.5779	0.143244	no
Zm00001d005933	lightskyblue4	MElightskyblue4	0.578716	6.71427	0.0688163	6.64545	-6.57664	0.0643515	no
Zm00001d005934	mintcream	MEmintcream	0.862662	10.7019	0.658395	10.0435	-9.38508	0.10257	no
Zm00001d005935	burlywood1	MEburlywood1	0.619486	9.3262	0.113843	9.21236	-9.09851	0.0893849	no
Zm00001d005936	coral2	MEcoral2	0.804314	9.37686	0.189963	9.18689	-8.99693	0.0898705	no
Zm00001d005940	bisque	MEbisque	0.453825	8.0407	0.0564926	7.98421	-7.92772	0.0770644	no
Zm00001d005944	magenta	MEmagenta	0.831877	12.7551	0.260371	12.4948	-12.2344	0.122249	no
Zm00001d005945	burlywood1	MEburlywood1	0.836143	18.6813	0.336869	18.3445	-18.0076	0.179047	no
Zm00001d005950	firebrick3	MEfirebrick3	0.737583	14.4507	0.124147	14.3265	-14.2024	0.1385	no
Zm00001d005951	blue4	MEblue4	0.830788	28.0581	0.338638	27.7195	-27.3808	0.268917	no
Zm00001d005958	firebrick3	MEfirebrick3	0.68706	28.1277	0.120936	28.0068	-27.8858	0.269584	no
Zm00001d005961	tan1	MEtan1	0.825381	3.08467	0.248279	2.83639	-2.58811	0.0295643	no
Zm00001d005962	burlywood1	MEburlywood1	0.612144	6.56416	0.0576117	6.50655	-6.44894	0.0629128	no
Zm00001d005964	lavenderblush1	MElavenderblush1	0.631116	12.8091	0.145592	12.6635	-12.5179	0.122766	no
Zm00001d005969	blue4	MEblue4	0.913587	34.7191	0.665918	34.0532	-33.3873	0.332758	yes
Zm00001d005970	coral2	MEcoral2	0.799225	14.0489	0.236234	13.8126	-13.5764	0.134648	no
Zm00001d005971	lavenderblush1	MElavenderblush1	0.79197	8.31721	0.158316	8.1589	-8.00058	0.0797146	no
Zm00001d005972	mediumorchid	MEmediumorchid	0.717879	7.65489	0.154993	7.4999	-7.3449	0.0733666	no
Zm00001d005975	antiquewhite4	MEantiquewhite4	0.76369	6.62571	0.0863122	6.5394	-6.45309	0.0635027	no
Zm00001d005978	magenta	MEmagenta	0.723839	3.81934	0.0895025	3.72984	-3.64034	0.0366057	no
Zm00001d005981	red	MEred	0.727961	20.2122	0.0799955	20.1322	-20.0522	0.19372	no
Zm00001d005986	plum2	MEplum2	0.711555	2.20033	0.0385084	2.16182	-2.12331	0.0210886	no
Zm00001d005989	chocolate3	MEchocolate3	0.706995	10.6596	0.205596	10.454	-10.2484	0.102165	no
Zm00001d005995	grey60	MEgrey60	0.798326	10.5029	0.385088	10.1178	-9.73271	0.100663	no
Zm00001d005996	darkorange2	MEdarkorange2	0.841808	12.9965	0.403045	12.5935	-12.1905	0.124563	no
Zm00001d005997	lavenderblush1	MElavenderblush1	0.70588	14.9418	0.240749	14.7011	-14.4603	0.143207	no
Zm00001d005998	blue	MEblue	0.798313	21.4387	0.231567	21.2071	-20.9755	0.205474	no
Zm00001d006001	dodgerblue3	MEdodgerblue3	0.752943	7.84073	0.128535	7.71219	-7.58366	0.0751478	no
Zm00001d006002	bisque	MEbisque	0.66894	16.8493	0.145124	16.7041	-16.559	0.161488	no
Zm00001d006008	mediumorchid	MEmediumorchid	0.697581	16.4405	0.195027	16.2454	-16.0504	0.15757	no
Zm00001d006010	magenta3	MEmagenta3	0.894283	9.10178	0.670644	8.43114	-7.76049	0.0872341	no
Zm00001d006011	magenta	MEmagenta	0.83795	23.2276	0.407454	22.8202	-22.4127	0.22262	no
Zm00001d006019	mediumorchid3	MEmediumorchid3	0.785286	8.12097	0.240606	7.88037	-7.63976	0.0778337	no
Zm00001d006022	firebrick2	MEfirebrick2	0.706532	11.6769	0.258356	11.4186	-11.1602	0.111915	no
Zm00001d006024	goldenrod2	MEgoldenrod2	0.793608	21.8222	0.354345	21.4678	-21.1135	0.20915	no
Zm00001d006027	magenta	MEmagenta	0.82532	21.4638	0.30715	21.1567	-20.8495	0.205716	no
Zm00001d006028	bisque3	MEbisque3	0.507654	5.38796	0.039128	5.34884	-5.30971	0.0516398	no
Zm00001d006029	antiquewhite1	MEantiquewhite1	0.795932	12.2646	0.239213	12.0254	-11.7862	0.117547	no
Zm00001d006030	bisque3	MEbisque3	0.775868	16.5363	0.216306	16.32	-16.1037	0.158489	no
Zm00001d006031	chocolate2	MEchocolate2	0.693855	5.90078	0.175451	5.72533	-5.54987	0.0565547	no
Zm00001d006033	darkgrey	MEdarkgrey	0.947585	24.6225	0.748547	23.8739	-23.1254	0.235989	yes
Zm00001d006034	orangered4	MEorangered4	0.806601	4.28634	0.139291	4.14705	-4.00776	0.0410815	no
Zm00001d006036	deeppink	MEdeeppink	0.885048	26.1083	0.297052	25.8112	-25.5142	0.250229	no
Zm00001d006040	lavenderblush1	MElavenderblush1	0.88751	24.3044	0.631397	23.673	-23.0416	0.232941	no
Zm00001d006041	lightcyan1	MElightcyan1	0.877052	15.3637	0.491366	14.8724	-14.381	0.14725	no
Zm00001d006046	bisque3	MEbisque3	0.781011	16.4962	0.220266	16.2759	-16.0556	0.158104	no
Zm00001d006049	deepskyblue4	MEdeepskyblue4	0.753717	4.05463	0.127361	3.92727	-3.79991	0.0388608	no
Zm00001d006051	brown1	MEbrown1	0.825237	14.9683	0.3221	14.6462	-14.3241	0.143461	no
Zm00001d006052	mistyrose	MEmistyrose	0.884478	13.6509	0.532361	13.1185	-12.5862	0.130834	no
Zm00001d006053	burlywood1	MEburlywood1	0.732956	11.0198	0.140014	10.8798	-10.7397	0.105617	no
Zm00001d006054	orange4	MEorange4	0.702106	1.70725	0.051615	1.65564	-1.60402	0.0163628	no
Zm00001d006056	magenta4	MEmagenta4	0.98961	13.873	0.923054	12.9499	-12.0269	0.132963	yes
Zm00001d006057	honeydew	MEhoneydew	0.865708	13.9521	0.418614	13.5335	-13.1149	0.133721	no
Zm00001d006059	cornsilk2	MEcornsilk2	0.805064	13.377	0.303171	13.0739	-12.7707	0.128209	no
Zm00001d006061	honeydew	MEhoneydew	0.913438	33.0479	0.695515	32.3524	-31.6569	0.316741	yes
Zm00001d006064	darkorange	MEdarkorange	0.706692	3.38048	0.0811908	3.29928	-3.21809	0.0323994	no
Zm00001d006065	lightcyan1	MElightcyan1	0.859695	18.5751	0.655941	17.9192	-17.2632	0.178029	no
Zm00001d006067	bisque2	MEbisque2	0.78431	2.8231	0.244481	2.57862	-2.33414	0.0270574	no
Zm00001d006069	indianred1	MEindianred1	0.805617	5.55183	0.171214	5.38062	-5.2094	0.0532103	no
Zm00001d006070	bisque	MEbisque	0.552691	4.03679	0.0244515	4.01234	-3.98789	0.0386897	no
Zm00001d006071	bisque	MEbisque	0.263859	9.1002	0.0342733	9.06593	-9.03165	0.0872189	no
Zm00001d006073	bisque3	MEbisque3	0.454952	0.730901	0.00638873	0.724512	-0.718123	0.00700516	no
Zm00001d006078	burlywood1	MEburlywood1	0.483417	3.68102	0.0264025	3.65461	-3.62821	0.0352799	no
Zm00001d006079	firebrick3	MEfirebrick3	0.924084	59.3077	0.555609	58.7521	-58.1965	0.568422	yes
Zm00001d006080	firebrick2	MEfirebrick2	0.927434	21.1388	0.655065	20.4837	-19.8287	0.2026	yes
Zm00001d006084	orangered4	MEorangered4	0.856876	13.4548	0.236225	13.2186	-12.9824	0.128955	no
Zm00001d006085	khaki1	MEkhaki1	0.664808	6.43048	0.168327	6.26216	-6.09383	0.0616316	no
Zm00001d006089	rosybrown1	MErosybrown1	0.771181	13.0251	0.251848	12.7732	-12.5214	0.124836	no
Zm00001d006091	burlywood1	MEburlywood1	0.483312	2.07096	0.0131832	2.05777	-2.04459	0.0198486	no
[truncated: 18,043 more rows]

## Sheet: Treated_Network
geneID	ModuleColor	moduleID	MM	kTotal	kWithin	kOut	kDiff	kTotal_scaled	GS.severity	hub
ENSRNA049455608	olivedrab1	MEolivedrab1	0.677668	7.08193	0.0982933	6.98363	-6.88534	0.0237823	0.212756	no
ENSRNA049456692	orange2	MEorange2	0.593852	16.5153	0.0829656	16.4323	-16.3493	0.0554611	0.181013	no
ENSRNA049456702	mediumorchid	MEmediumorchid	0.787845	38.9737	0.2702	38.7035	-38.4333	0.13088	-0.0539914	no
ENSRNA049456719	mediumorchid	MEmediumorchid	0.87771	57.4292	0.491305	56.9379	-56.4466	0.192857	0.147653	no
ENSRNA049456769	beige	MEbeige	0.553946	20.1636	0.0691142	20.0945	-20.0253	0.0677127	0.348249	no
ENSRNA049456789	cyan	MEcyan	0.322562	2.34509	0.00249365	2.3426	-2.34011	0.00787522	-0.10479	no
ENSRNA049457570	olivedrab1	MEolivedrab1	0.729515	7.04903	0.155168	6.89386	-6.73869	0.0236718	-0.332966	no
ENSRNA049458448	grey	MEgrey	-0.262195	0.363392	NA	NA	NA	0.00122033	-0.0599373	no
ENSRNA049458495	darkgoldenrod4	MEdarkgoldenrod4	0.555821	29.4096	0.0863286	29.3233	-29.2369	0.0987624	0.0794665	no
ENSRNA049458758	cyan	MEcyan	0.0550709	0.95877	0.000487984	0.958282	-0.957794	0.00321971	-0.0637383	no
ENSRNA049458795	darkorange2	MEdarkorange2	0.709719	38.4702	0.19466	38.2756	-38.0809	0.12919	0.196115	no
ENSRNA049458826	darkslateblue	MEdarkslateblue	0.782041	41.8155	0.322537	41.493	-41.1705	0.140424	0.288935	no
ENSRNA049458846	darkslateblue	MEdarkslateblue	0.634625	7.48767	0.0544531	7.43321	-7.37876	0.0251448	0.328917	no
ENSRNA049458857	bisque4	MEbisque4	0.552813	37.8269	0.132565	37.6943	-37.5618	0.127029	-0.358313	no
ENSRNA049458874	dodgerblue2	MEdodgerblue2	0.413157	0.623535	0.00348245	0.620052	-0.61657	0.00209393	0.387228	no
ENSRNA049459076	bisque4	MEbisque4	0.55121	6.54178	0.0301884	6.51159	-6.4814	0.0219684	-0.289712	no
ENSRNA049459101	bisque4	MEbisque4	0.732111	39.0311	0.181536	38.8496	-38.6681	0.131073	-0.481374	no
ENSRNA049459132	lightsalmon3	MElightsalmon3	0.755311	30.6153	0.190432	30.4249	-30.2345	0.102811	0.315884	no
ENSRNA049459156	bisque4	MEbisque4	0.661573	25.2743	0.122338	25.152	-25.0296	0.0848754	-0.275593	no
ENSRNA049459180	cornsilk	MEcornsilk	0.687923	7.83875	0.105886	7.73287	-7.62698	0.0263238	-0.19226	no
ENSRNA049459267	olivedrab1	MEolivedrab1	0.923724	8.42688	0.686292	7.74059	-7.0543	0.0282989	-0.110169	yes
ENSRNA049459300	olivedrab1	MEolivedrab1	0.835768	5.98055	0.408731	5.57182	-5.16309	0.0200837	-0.098045	no
ENSRNA049459870	khaki	MEkhaki	0.453527	0.791203	0.00646772	0.784735	-0.778267	0.00265699	-0.0350718	no
ENSRNA049459930	beige	MEbeige	0.670178	7.6344	0.0835418	7.55085	-7.46731	0.0256376	0.589275	no
ENSRNA049460753	darkorange2	MEdarkorange2	0.482934	10.932	0.0385198	10.8934	-10.8549	0.0367114	-0.41794	no
ENSRNA049461556	lemonchiffon2	MElemonchiffon2	0.542785	2.58924	0.0366824	2.55255	-2.51587	0.00869509	0.392604	no
ENSRNA049461578	darkslateblue	MEdarkslateblue	0.739689	15.7855	0.134598	15.651	-15.5164	0.0530105	0.346255	no
ENSRNA049461590	darkgoldenrod4	MEdarkgoldenrod4	0.490195	4.57493	0.0164731	4.55846	-4.54198	0.0153634	0.141973	no
ENSRNA049461634	lightcoral	MElightcoral	0.781378	16.5429	0.195424	16.3475	-16.1521	0.0555539	0.454547	no
ENSRNA049461717	bisque3	MEbisque3	0.376244	0.530859	0.00284856	0.528011	-0.525162	0.00178272	-0.231635	no
ENSRNA049461765	darkgoldenrod4	MEdarkgoldenrod4	0.405175	1.92898	0.00871736	1.92026	-1.91154	0.00647783	-0.195237	no
ENSRNA049462250	olivedrab1	MEolivedrab1	0.826472	3.19642	0.249996	2.94643	-2.69643	0.0107341	-0.190766	no
ENSRNA049462318	olivedrab1	MEolivedrab1	0.855624	7.57279	0.4406	7.13219	-6.69159	0.0254307	-0.0728592	no
ENSRNA049462348	olivedrab1	MEolivedrab1	0.947768	7.82614	0.698341	7.1278	-6.42946	0.0262815	-0.128144	yes
ENSRNA049463586	darkgoldenrod4	MEdarkgoldenrod4	0.373817	7.10209	0.0151033	7.08698	-7.07188	0.02385	0.316503	no
ENSRNA049463630	lightskyblue3	MElightskyblue3	0.702597	7.42545	0.0950591	7.33039	-7.23534	0.0249359	0.41592	no
ENSRNA049463738	navajowhite4	MEnavajowhite4	0.796132	18.4994	0.22115	18.2782	-18.0571	0.0621241	0.296621	no
ENSRNA049463761	deepskyblue2	MEdeepskyblue2	0.878066	29.8731	0.55184	29.3212	-28.7694	0.100319	-0.475871	no
ENSRNA049463813	dodgerblue2	MEdodgerblue2	0.659512	23.1517	0.296967	22.8548	-22.5578	0.0777474	0.26058	no
ENSRNA049463865	antiquewhite3	MEantiquewhite3	0.721749	22.4443	0.276471	22.1678	-21.8913	0.0753716	0.426683	no
ENSRNA049464979	burlywood1	MEburlywood1	0.64564	13.6921	0.0926935	13.5994	-13.5067	0.0459805	-0.464299	no
ENSRNA049465110	olivedrab1	MEolivedrab1	0.913753	9.58318	0.786393	8.79679	-8.01039	0.0321819	-0.144566	yes
ENSRNA049465132	darkred	MEdarkred	0.955035	26.5373	0.999394	25.5379	-24.5385	0.0891167	0.110577	yes
ENSRNA049465220	darkseagreen	MEdarkseagreen	0.741581	20.9491	0.115947	20.8332	-20.7173	0.0703508	0.561926	no
ENSRNA049465281	darkslateblue	MEdarkslateblue	0.570482	8.94946	0.0380485	8.91141	-8.87336	0.0300538	0.331537	no
ENSRNA049465355	navajowhite4	MEnavajowhite4	0.69793	20.7287	0.155737	20.5729	-20.4172	0.0696104	0.625798	no
ENSRNA049465399	darkseagreen	MEdarkseagreen	0.62695	16.3565	0.0630627	16.2935	-16.2304	0.054928	0.621086	no
ENSRNA049465449	hotpink1	MEhotpink1	0.852968	13.5618	0.452676	13.1091	-12.6564	0.0455428	0.386674	no
ENSRNA049465879	olivedrab1	MEolivedrab1	0.919467	15.4487	0.894819	14.5539	-13.6591	0.0518795	0.182718	yes
ENSRNA049466642	brown1	MEbrown1	0.666579	5.2695	0.0666805	5.20282	-5.13614	0.0176959	-0.338667	no
ENSRNA049466664	pink4	MEpink4	0.665279	9.1346	0.0918538	9.04275	-8.9509	0.0306755	-0.430076	no
ENSRNA049468238	olivedrab1	MEolivedrab1	0.872442	9.76936	0.436799	9.33256	-8.89576	0.0328072	-0.0975159	no
ENSRNA049468913	mediumorchid	MEmediumorchid	0.708249	15.9583	0.0901378	15.8682	-15.778	0.0535906	0.0651381	no
ENSRNA049469775	darkgoldenrod3	MEdarkgoldenrod3	0.820057	31.2886	0.526083	30.7625	-30.2365	0.105072	0.309441	no
ENSRNA049470085	olivedrab1	MEolivedrab1	0.844174	9.95633	0.328324	9.62801	-9.29968	0.033435	0.26417	no
ENSRNA049470333	turquoise3	MEturquoise3	0.8269	10.5327	0.366511	10.1661	-9.79964	0.0353704	-0.463732	no
ENSRNA049471008	red3	MEred3	0.625051	7.45374	0.0677676	7.38598	-7.31821	0.0250309	0.0394925	no
ENSRNA049471654	midnightblue	MEmidnightblue	0.744657	18.2805	0.110029	18.1705	-18.0605	0.061389	0.411241	no
ENSRNA049471660	lemonchiffon2	MElemonchiffon2	0.724388	11.0075	0.210515	10.797	-10.5865	0.036965	0.294103	no
ENSRNA049472011	yellow	MEyellow	0.906905	48.5548	0.501996	48.0529	-47.5509	0.163055	-0.424599	yes
ENSRNA049472415	peachpuff1	MEpeachpuff1	0.360554	0.68674	0.00321959	0.683521	-0.680301	0.00230619	0.159103	no
ENSRNA049472421	darkgoldenrod4	MEdarkgoldenrod4	0.409005	1.69948	0.00663421	1.69285	-1.68621	0.00570714	0.00490104	no
ENSRNA049472638	lemonchiffon2	MElemonchiffon2	0.773029	31.675	0.44578	31.2293	-30.7835	0.10637	0.329203	no
ENSRNA049472641	midnightblue	MEmidnightblue	0.840644	40.4149	0.292626	40.1223	-39.8296	0.13572	0.574808	no
ENSRNA049472795	khaki	MEkhaki	0.721668	10.6027	0.159194	10.4435	-10.2843	0.0356055	-0.0539369	no
ENSRNA049474917	indianred4	MEindianred4	0.865583	32.9472	0.358502	32.5887	-32.2302	0.110642	0.260979	no
ENSRNA049475223	deepskyblue3	MEdeepskyblue3	0.804951	19.4457	0.439077	19.0066	-18.5676	0.065302	-0.157431	no
ENSRNA049475237	deepskyblue3	MEdeepskyblue3	0.772207	17.332	0.330414	17.0016	-16.6712	0.0582037	-0.28913	no
ENSRNA049475307	bisque4	MEbisque4	0.751918	37.6521	0.201922	37.4502	-37.2482	0.126442	-0.142229	no
ENSRNA049475551	bisque4	MEbisque4	0.773847	44.8319	0.251593	44.5803	-44.3287	0.150553	-0.499967	no
ENSRNA049475645	olivedrab1	MEolivedrab1	0.858327	14.6825	0.368165	14.3144	-13.9462	0.0493064	0.169135	no
ENSRNA049475996	forestgreen	MEforestgreen	0.640009	6.52175	0.0781607	6.44359	-6.36543	0.0219011	0.171316	no
ENSRNA049476008	antiquewhite3	MEantiquewhite3	0.673474	11.3821	0.122238	11.2599	-11.1377	0.0382231	0.305142	no
ENSRNA049476247	beige	MEbeige	0.569354	2.40569	0.0279728	2.37772	-2.34975	0.00807872	0.51116	no
ENSRNA049476252	aliceblue	MEaliceblue	0.538546	5.83685	0.0237604	5.81309	-5.78933	0.0196011	0.20428	no
ENSRNA049476283	chocolate	MEchocolate	0.709083	6.75444	0.119285	6.63516	-6.51587	0.0226826	-0.389626	no
ENSRNA049476438	darkgoldenrod4	MEdarkgoldenrod4	0.572465	11.6733	0.0495782	11.6237	-11.5742	0.039201	0.0475176	no
ENSRNA049476610	chocolate3	MEchocolate3	0.61797	3.3696	0.0279846	3.34162	-3.31363	0.0113157	0.163679	no
ENSRNA049476908	cyan	MEcyan	0.483864	24.1232	0.0285706	24.0946	-24.066	0.0810096	-0.17595	no
ENSRNA049476973	floralwhite	MEfloralwhite	0.659215	16.0409	0.194899	15.846	-15.6511	0.0538681	-0.138629	no
ENSRNA049477007	olivedrab1	MEolivedrab1	0.823376	5.68125	0.388799	5.29245	-4.90365	0.0190786	-0.0603549	no
ENSRNA049477011	olivedrab1	MEolivedrab1	0.842815	5.16757	0.429361	4.73821	-4.30885	0.0173536	-0.0990066	no
ENSRNA049477077	aquamarine	MEaquamarine	0.805548	17.8303	0.219564	17.6107	-17.3911	0.059877	0.248391	no
ENSRNA049477080	aquamarine	MEaquamarine	0.837767	27.7685	0.329781	27.4387	-27.109	0.0932513	0.257756	no
ENSRNA049477082	blueviolet	MEblueviolet	0.873288	43.5551	0.541446	43.0137	-42.4723	0.146266	-0.160345	no
ENSRNA049477401	antiquewhite	MEantiquewhite	0.643124	28.4765	0.152969	28.3235	-28.1705	0.0956287	0.218501	no
ENSRNA049477485	red3	MEred3	0.762771	49.5841	0.308248	49.2759	-48.9676	0.166512	-0.164948	no
ENSRNA049477741	aliceblue	MEaliceblue	0.716213	55.2672	0.2107	55.0565	-54.8458	0.185596	0.178258	no
ENSRNA049478017	bisque4	MEbisque4	0.450453	12.3695	0.0302159	12.3393	-12.309	0.0415388	0.307184	no
ENSRNA049478106	darkgoldenrod	MEdarkgoldenrod	0.522542	4.31465	0.0269037	4.28774	-4.26084	0.0144893	0.181813	no
ENSRNA049478109	lightsalmon3	MElightsalmon3	0.630959	6.71878	0.0379102	6.68087	-6.64296	0.0225628	0.421622	no
ENSRNA049478113	antiquewhite	MEantiquewhite	0.424321	2.26918	0.0105718	2.25861	-2.24804	0.00762029	0.282283	no
ENSRNA049478136	blueviolet	MEblueviolet	0.63517	11.7742	0.0437259	11.7305	-11.6867	0.0395397	-0.157766	no
ENSRNA049478144	cyan	MEcyan	0.430348	7.61409	0.00947609	7.60461	-7.59514	0.0255694	0.0753881	no
ENSRNA049478180	olivedrab1	MEolivedrab1	0.662453	3.21889	0.0885143	3.13037	-3.04186	0.0108096	0.106668	no
ENSRNA049478183	sienna	MEsienna	0.730952	14.4184	0.123751	14.2947	-14.1709	0.0484194	0.263282	no
ENSRNA049478203	khaki2	MEkhaki2	0.774112	15.8862	0.177037	15.7092	-15.5321	0.0533485	0.397963	no
ENSRNA049478207	forestgreen	MEforestgreen	0.311292	1.39104	0.00615848	1.38488	-1.37872	0.00467135	0.118567	no
ENSRNA049478218	lightsalmon3	MElightsalmon3	0.687318	20.7611	0.0830521	20.6781	-20.595	0.0697194	0.172437	no
ENSRNA049478221	olivedrab1	MEolivedrab1	0.508257	0.970236	0.0537927	0.916443	-0.862651	0.00325822	0.0512726	no
ENSRNA049478307	red	MEred	0.54103	11.8647	0.028039	11.8367	-11.8087	0.0398438	0.201847	no
ENSRNA049478362	lightsalmon3	MElightsalmon3	0.913281	63.9742	0.545068	63.4291	-62.884	0.214836	0.237776	yes
ENSRNA049478428	midnightblue	MEmidnightblue	0.671348	18.9498	0.060161	18.8896	-18.8295	0.0636366	0.222901	no
ENSRNA049478438	darkorange2	MEdarkorange2	0.706654	42.6497	0.192486	42.4572	-42.2647	0.143225	0.312114	no
ENSRNA049478501	cyan	MEcyan	0.672197	41.4529	0.095989	41.3569	-41.2609	0.139206	0.0612614	no
ENSRNA049478600	antiquewhite	MEantiquewhite	0.640556	11.6392	0.0956185	11.5436	-11.448	0.0390865	0.077256	no
ENSRNA049478607	olivedrab1	MEolivedrab1	0.704859	3.90495	0.0659903	3.83896	-3.77297	0.0131135	0.0351912	no
ENSRNA049478615	orange2	MEorange2	0.704844	11.6855	0.0907376	11.5948	-11.504	0.0392418	0.0561764	no
ENSRNA049478649	antiquewhite	MEantiquewhite	0.831577	46.7105	0.444088	46.2664	-45.8223	0.156862	-0.104183	no
ENSRNA049478662	antiquewhite	MEantiquewhite	0.703365	10.3843	0.0846415	10.2997	-10.215	0.0348723	0.172518	no
ENSRNA049478799	cyan	MEcyan	0.628851	37.595	0.0688091	37.5262	-37.4574	0.12625	-0.271738	no
ENSRNA049478806	antiquewhite	MEantiquewhite	0.449096	14.4116	0.0524558	14.3591	-14.3067	0.0483965	-0.0783517	no
ENSRNA049478813	antiquewhite	MEantiquewhite	0.594642	16.9744	0.119453	16.855	-16.7355	0.057003	0.148399	no
ENSRNA049478822	antiquewhite	MEantiquewhite	0.760197	34.6676	0.226683	34.4409	-34.2143	0.11642	0.199697	no
ENSRNA049478881	antiquewhite	MEantiquewhite	0.781105	27.3335	0.253131	27.0804	-26.8273	0.0917906	0.186968	no
ENSRNA049478949	lightsalmon3	MElightsalmon3	0.646281	12.2224	0.0660162	12.1564	-12.0904	0.041045	-0.0452138	no
ENSRNA049479090	antiquewhite	MEantiquewhite	0.57519	13.099	0.0879207	13.011	-12.9231	0.0439885	0.213067	no
ENSRNA049479097	bisque4	MEbisque4	0.372419	37.8352	0.0545544	37.7806	-37.7261	0.127057	0.217112	no
ENSRNA049479257	lightsalmon3	MElightsalmon3	0.928408	68.6215	0.62221	67.9993	-67.3771	0.230442	0.418977	yes
ENSRNA049479365	bisque4	MEbisque4	0.37214	8.16694	0.015141	8.1518	-8.13666	0.027426	-0.135564	no
ENSRNA049479424	plum4	MEplum4	0.599163	2.9836	0.0297579	2.95384	-2.92408	0.0100194	0.0367539	no
ENSRNA049479432	darkseagreen	MEdarkseagreen	0.396668	2.04158	0.00594986	2.03563	-2.02968	0.00685597	0.128631	no
ENSRNA049479449	grey	MEgrey	-0.311538	0.216325	NA	NA	NA	0.000726456	-0.164143	no
ENSRNA049479461	darkseagreen	MEdarkseagreen	0.595247	17.9702	0.0637533	17.9064	-17.8427	0.0603469	0.210152	no
ENSRNA049479467	darkseagreen	MEdarkseagreen	0.790226	40.7647	0.22804	40.5366	-40.3086	0.136895	0.45416	no
ENSRNA049479518	darkslateblue	MEdarkslateblue	0.484381	6.00275	0.0183368	5.98441	-5.96608	0.0201582	0.0428447	no
ENSRNA049479540	antiquewhite	MEantiquewhite	0.59121	14.4681	0.0721309	14.396	-14.3238	0.0485863	0.170858	no
ENSRNA049479546	cyan	MEcyan	0.6265	40.2217	0.0632196	40.1584	-40.0952	0.135071	0.191677	no
ENSRNA049479574	darkgoldenrod4	MEdarkgoldenrod4	0.667773	17.1076	0.0999216	17.0077	-16.9078	0.0574503	-0.221063	no
ENSRNA049479581	chocolate1	MEchocolate1	0.829303	45.8756	0.493092	45.3825	-44.8894	0.154058	-0.119658	no
ENSRNA049479590	red4	MEred4	0.712841	14.5612	0.192527	14.3686	-14.1761	0.0488989	-0.189751	no
ENSRNA049479595	firebrick3	MEfirebrick3	0.797384	13.9783	0.218892	13.7594	-13.5405	0.0469414	0.527502	no
ENSRNA049479907	darkcyan	MEdarkcyan	0.674545	6.04064	0.0797517	5.96089	-5.88113	0.0202855	0.254277	no
ENSRNA049997025	aquamarine	MEaquamarine	0.934947	62.3528	0.735046	61.6178	-60.8827	0.209391	0.358015	yes
ENSRNA049997081	cyan	MEcyan	0.599201	47.9584	0.0911584	47.8672	-47.776	0.161052	0.00196387	no
ENSRNA049997113	aliceblue	MEaliceblue	0.721534	51.3953	0.308017	51.0873	-50.7793	0.172594	0.220701	no
ENSRNA049997133	palevioletred1	MEpalevioletred1	0.930322	64.7344	0.785549	63.9488	-63.1633	0.217389	-0.194322	yes
ENSRNA049997483	aliceblue	MEaliceblue	0.526528	14.0999	0.0493429	14.0506	-14.0012	0.0473499	0.416023	no
ZeamMp020	indianred4	MEindianred4	0.746351	10.1978	0.19765	10.0001	-9.80246	0.0342458	0.0410663	no
ZeamMp024	lightsalmon3	MElightsalmon3	0.824227	35.8387	0.267192	35.5715	-35.3043	0.120352	0.357455	no
ZeamMp030	darkgoldenrod4	MEdarkgoldenrod4	0.598302	22.562	0.0720428	22.49	-22.418	0.0757671	-0.241837	no
ZeamMp032	forestgreen	MEforestgreen	0.792666	16.4421	0.285208	16.1569	-15.8717	0.0552154	0.368012	no
ZeamMp044	indianred4	MEindianred4	0.632692	9.66539	0.0789794	9.58641	-9.50744	0.032458	0.0768753	no
ZeamMp046	indianred4	MEindianred4	0.731719	9.95301	0.18155	9.77146	-9.58991	0.0334239	0.0252797	no
ZeamMp051	sienna	MEsienna	0.836055	25.3499	0.313476	25.0364	-24.7229	0.0851291	0.311781	no
ZeamMp069	olivedrab1	MEolivedrab1	0.631386	4.99704	0.0684837	4.92856	-4.86007	0.0167809	0.266858	no
ZeamMp081	red3	MEred3	0.413441	4.85615	0.0207915	4.83536	-4.81457	0.0163078	0.262944	no
ZeamMp086	forestgreen	MEforestgreen	0.831316	19.4844	0.359791	19.1246	-18.7648	0.0654319	0.284094	no
ZeamMp095	forestgreen	MEforestgreen	0.708798	14.836	0.183831	14.6521	-14.4683	0.0498217	0.434158	no
ZeamMp098	forestgreen	MEforestgreen	0.763492	21.48	0.255528	21.2245	-20.9689	0.0721334	0.320476	no
ZeamMp116	olivedrab1	MEolivedrab1	0.883269	12.8288	0.365877	12.4629	-12.097	0.0430812	-0.118002	no
ZeamMp136	lightsalmon3	MElightsalmon3	0.550875	16.2369	0.0496547	16.1872	-16.1375	0.0545261	0.245835	no
ZeamMp159	darkcyan	MEdarkcyan	0.510518	4.41046	0.0260551	4.3844	-4.35835	0.0148111	0.471517	no
ZeamMp161	lightsalmon3	MElightsalmon3	0.662941	13.1508	0.0822102	13.0686	-12.9864	0.0441627	0.152823	no
ZeamMp163	lightsalmon3	MElightsalmon3	0.627901	16.105	0.0973483	16.0076	-15.9103	0.0540832	0.0688081	no
ZeamMp164	sienna	MEsienna	0.709222	21.291	0.194334	21.0966	-20.9023	0.0714986	-0.281385	no
ZeamMp176	lightsalmon3	MElightsalmon3	0.627851	16.083	0.097271	15.9857	-15.8885	0.0540094	0.068218	no
ZeamMp177	sienna	MEsienna	0.709222	21.291	0.194334	21.0966	-20.9023	0.0714986	-0.281385	no
ZeamMp179	lightsalmon3	MElightsalmon3	0.391252	3.91041	0.0161706	3.89424	-3.87807	0.0131318	0.320244	no
ZeamMp185	forestgreen	MEforestgreen	0.63825	5.54192	0.0757828	5.46614	-5.39036	0.0186107	0.430409	no
ZeamMr001	olivedrab1	MEolivedrab1	0.907065	19.9534	0.942315	19.0111	-18.0688	0.067007	0.236718	yes
ZeamMr002	lightsalmon3	MElightsalmon3	0.759339	25.184	0.168228	25.0158	-24.8475	0.0845721	0.400738	no
ZeamMr004	lightsalmon3	MElightsalmon3	0.812913	43.4908	0.247755	43.243	-42.9953	0.146049	0.278068	no
ZemaCp032	khaki4	MEkhaki4	0.658089	7.21503	0.0767018	7.13833	-7.06162	0.0242293	0.0255962	no
ZemaCr113	olivedrab1	MEolivedrab1	0.90576	19.3815	0.94117	18.4403	-17.4991	0.0650863	0.239649	yes
ZemaCr114	olivedrab1	MEolivedrab1	0.939213	11.8481	0.993874	10.8543	-9.86039	0.039788	-0.224798	yes
ZemaCr119	olivedrab1	MEolivedrab1	0.935997	11.1127	0.973191	10.1395	-9.16634	0.0373184	-0.227538	yes
ZemaCr120	olivedrab1	MEolivedrab1	0.905868	18.9891	0.94314	18.046	-17.1028	0.0637686	0.236565	yes
Zm00001d000002	antiquewhite	MEantiquewhite	0.784618	75.962	0.492087	75.4699	-74.9778	0.255093	-0.351672	no
Zm00001d000004	bisque1	MEbisque1	0.622989	7.44688	0.0669136	7.37997	-7.31305	0.0250079	-0.346697	no
Zm00001d000006	darkseagreen	MEdarkseagreen	0.752711	62.9962	0.271	62.7252	-62.4542	0.211552	0.288828	no
Zm00001d000011	antiquewhite1	MEantiquewhite1	0.899258	60.205	0.768203	59.4368	-58.6686	0.202179	-0.285763	no
Zm00001d000012	darkseagreen	MEdarkseagreen	0.90564	124.102	0.72551	123.376	-122.651	0.416754	0.406366	yes
Zm00001d000017	darkseagreen	MEdarkseagreen	0.810308	74.108	0.361161	73.7468	-73.3857	0.248867	0.565246	no
Zm00001d000018	darkseagreen	MEdarkseagreen	0.878202	101.125	0.524148	100.6	-100.076	0.339593	0.341189	no
Zm00001d000021	violet	MEviolet	0.848288	51.9698	0.517608	51.4522	-50.9346	0.174523	-0.161638	no
Zm00001d000023	cyan	MEcyan	0.845692	122.296	0.365647	121.93	-121.564	0.410689	-0.16304	no
Zm00001d000026	blueviolet	MEblueviolet	0.446164	14.4859	0.054843	14.431	-14.3762	0.048646	-0.289313	no
Zm00001d000027	yellow	MEyellow	0.819783	39.2261	0.25918	38.9669	-38.7078	0.131728	-0.582509	no
Zm00001d000029	palevioletred1	MEpalevioletred1	0.722486	30.5687	0.145954	30.4228	-30.2768	0.102655	0.175823	no
Zm00001d000030	darkseagreen	MEdarkseagreen	0.410069	2.06976	0.00661502	2.06314	-2.05653	0.00695059	0.217865	no
Zm00001d000034	darkgoldenrod4	MEdarkgoldenrod4	0.601636	45.0262	0.173216	44.853	-44.6798	0.151206	-0.388588	no
Zm00001d000036	bisque3	MEbisque3	0.809213	37.1378	0.353039	36.7848	-36.4318	0.124715	-0.494684	no
Zm00001d000038	bisque4	MEbisque4	0.681614	32.1833	0.154703	32.0286	-31.8739	0.108077	-0.0220204	no
Zm00001d000039	pink	MEpink	0.642224	13.5236	0.0771663	13.4465	-13.3693	0.0454146	0.11468	no
Zm00001d000040	yellow	MEyellow	0.917303	42.4853	0.497095	41.9882	-41.4911	0.142673	-0.514871	yes
Zm00001d000041	yellow	MEyellow	0.950077	62.1724	0.72892	61.4435	-60.7146	0.208786	-0.464347	yes
Zm00001d000042	cyan	MEcyan	0.617561	57.6669	0.106088	57.5608	-57.4547	0.193655	-0.61089	no
Zm00001d000046	mediumorchid	MEmediumorchid	0.688124	17.6559	0.104997	17.5509	-17.4459	0.0592916	0.513874	no
Zm00001d000053	blue	MEblue	0.525514	6.25181	0.0197586	6.23205	-6.21229	0.0209946	-0.135059	no
Zm00001d000064	coral4	MEcoral4	0.708748	40.3819	0.232052	40.1498	-39.9178	0.135609	-0.109281	no
Zm00001d000072	darkblue	MEdarkblue	0.925861	25.0071	0.943562	24.0636	-23.12	0.0839782	-0.152529	yes
Zm00001d000074	pink1	MEpink1	0.788058	20.1523	0.342845	19.8095	-19.4666	0.0676749	-0.142402	no
Zm00001d000076	cyan	MEcyan	0.936659	244.948	0.738938	244.209	-243.47	0.822576	-0.319732	yes
Zm00001d000077	lightsalmon3	MElightsalmon3	0.810931	46.5407	0.313688	46.227	-45.9133	0.156291	0.0331528	no
Zm00001d000080	cyan	MEcyan	0.618566	50.1216	0.089948	50.0316	-49.9417	0.168317	0.237026	no
Zm00001d000081	cyan	MEcyan	0.441999	9.34977	0.016063	9.3337	-9.31764	0.0313981	-0.467864	no
Zm00001d000085	navajowhite4	MEnavajowhite4	0.726999	22.0442	0.201818	21.8424	-21.6406	0.0740282	0.226189	no
Zm00001d000086	cyan	MEcyan	0.816062	90.2759	0.231691	90.0442	-89.8125	0.303162	-0.110486	no
Zm00001d000087	cyan	MEcyan	0.851109	146.682	0.361651	146.32	-145.959	0.492583	-0.240663	no
Zm00001d000093	darkgoldenrod2	MEdarkgoldenrod2	0.885106	51.1233	0.523125	50.6001	-50.077	0.171681	-0.286311	no
Zm00001d000094	darkgreen	MEdarkgreen	0.895179	72.1177	0.609337	71.5084	-70.899	0.242183	0.273881	no
Zm00001d000098	cyan	MEcyan	0.675066	63.5486	0.143716	63.4049	-63.2612	0.213407	-0.177604	no
Zm00001d000099	skyblue1	MEskyblue1	0.607951	24.1943	0.141096	24.0532	-23.9121	0.0812485	-0.421734	no
Zm00001d000107	cyan	MEcyan	0.839622	134.018	0.395935	133.622	-133.226	0.450054	-0.698722	no
Zm00001d000112	coral4	MEcoral4	0.439818	11.4853	0.0423468	11.443	-11.4006	0.0385696	-0.0416328	no
Zm00001d000116	blueviolet	MEblueviolet	0.891343	57.8467	0.563022	57.2836	-56.7206	0.194259	-0.084364	no
Zm00001d000117	bisque4	MEbisque4	0.542377	13.3633	0.0420196	13.3213	-13.2793	0.0448762	0.161818	no
Zm00001d000120	blue	MEblue	0.931397	56.7974	0.604244	56.1932	-55.5889	0.190735	-0.527126	yes
Zm00001d000122	coral4	MEcoral4	0.784212	47.4729	0.331806	47.1411	-46.8093	0.159422	-0.11803	no
Zm00001d000123	mintcream	MEmintcream	0.836148	121.395	0.62587	120.769	-120.143	0.407665	-0.439188	no
Zm00001d000124	cyan	MEcyan	0.884735	163.699	0.465601	163.233	-162.768	0.549729	-0.275481	no
Zm00001d000126	dodgerblue2	MEdodgerblue2	0.85328	25.9669	0.522272	25.4446	-24.9224	0.0872013	0.394126	no
Zm00001d000135	red	MEred	0.980812	68.4035	0.871003	67.5325	-66.6615	0.22971	-0.0658411	yes
Zm00001d000137	darkgreen	MEdarkgreen	0.708244	62.3477	0.281697	62.066	-61.7843	0.209374	0.158761	no
Zm00001d000143	bisque1	MEbisque1	0.761704	26.4076	0.311811	26.0958	-25.784	0.0886812	-0.451547	no
Zm00001d000150	pink1	MEpink1	0.819542	25.5762	0.425131	25.1511	-24.7259	0.0858892	-0.0652513	no
Zm00001d000152	chocolate1	MEchocolate1	0.889849	47.3486	0.701038	46.6475	-45.9465	0.159004	-0.324163	no
Zm00001d000153	darkgoldenrod4	MEdarkgoldenrod4	0.902754	93.2861	0.645065	92.641	-91.996	0.31327	-0.165434	yes
Zm00001d000156	cadetblue	MEcadetblue	0.842763	8.45695	0.500085	7.95686	-7.45678	0.0283999	-0.113359	no
Zm00001d000158	lemonchiffon2	MElemonchiffon2	0.735714	18.8065	0.22795	18.5785	-18.3506	0.0631554	0.454567	no
Zm00001d000161	brown1	MEbrown1	0.936895	42.7334	1	41.7334	-40.7334	0.143506	-0.337889	yes
Zm00001d000163	lightcyan	MElightcyan	0.440553	1.58956	0.00808141	1.58148	-1.57339	0.005338	-0.131381	no
Zm00001d000165	lemonchiffon2	MElemonchiffon2	0.844085	26.2044	0.558969	25.6454	-25.0865	0.0879988	0.456604	no
Zm00001d000168	darkgoldenrod4	MEdarkgoldenrod4	0.887336	69.5075	0.532406	68.9751	-68.4427	0.233418	-0.208707	no
Zm00001d000169	red	MEred	0.937867	61.0123	0.67176	60.3406	-59.6688	0.20489	0.00348771	yes
Zm00001d000175	darkslateblue	MEdarkslateblue	0.668204	14.2048	0.112251	14.0926	-13.9803	0.0477022	0.297305	no
Zm00001d000179	darkolivegreen4	MEdarkolivegreen4	0.760643	11.7931	0.124353	11.6688	-11.5444	0.0396034	-0.498239	no
Zm00001d000183	aliceblue	MEaliceblue	0.692216	19.5171	0.113352	19.4037	-19.2904	0.0655416	0.391882	no
Zm00001d000184	mintcream	MEmintcream	0.775361	20.4773	0.218311	20.259	-20.0407	0.0687662	-0.0551263	no
Zm00001d000191	cyan	MEcyan	0.938272	205.529	0.63233	204.896	-204.264	0.6902	-0.138844	yes
Zm00001d000193	darkslateblue	MEdarkslateblue	0.685708	18.5193	0.152362	18.3669	-18.2146	0.0621909	0.437175	no
Zm00001d000194	red3	MEred3	0.814871	34.9035	0.333978	34.5696	-34.2356	0.117212	-0.0442275	no
Zm00001d000195	navajowhite3	MEnavajowhite3	0.79422	43.7381	0.375204	43.3629	-42.9877	0.14688	-0.0809815	no
Zm00001d000196	darkorchid1	MEdarkorchid1	0.701825	48.2552	0.139642	48.1155	-47.9759	0.162049	0.0536834	no
Zm00001d000199	cyan	MEcyan	0.398465	22.33	0.0208717	22.3092	-22.2883	0.074988	-0.19191	no
Zm00001d000202	darkgoldenrod4	MEdarkgoldenrod4	0.777797	46.9237	0.293384	46.6303	-46.337	0.157578	-0.365387	no
Zm00001d000203	darkorange2	MEdarkorange2	0.811435	49.8541	0.386117	49.468	-49.0819	0.167418	-0.493315	no
Zm00001d000204	pink	MEpink	0.662164	34.0839	0.106273	33.9777	-33.8714	0.11446	-0.239891	no
Zm00001d000213	darkgoldenrod4	MEdarkgoldenrod4	0.848714	67.4666	0.447557	67.019	-66.5714	0.226564	-0.156236	no
Zm00001d000222	coral4	MEcoral4	0.719693	44.3235	0.27451	44.049	-43.7745	0.148846	-0.15899	no
Zm00001d000223	burlywood1	MEburlywood1	0.81361	24.0409	0.47671	23.5642	-23.0875	0.0807334	-0.237028	no
Zm00001d000224	bisque4	MEbisque4	0.548351	18.034	0.060469	17.9735	-17.9131	0.0605612	-0.517755	no
Zm00001d000226	thistle	MEthistle	0.937256	33.1133	0.859152	32.2542	-31.395	0.1112	0.106208	yes
Zm00001d000227	brown1	MEbrown1	0.736248	27.9226	0.249353	27.6733	-27.4239	0.0937689	-0.469138	no
Zm00001d000229	beige	MEbeige	0.874128	48.6769	0.647777	48.0292	-47.3814	0.163465	0.701954	no
Zm00001d000230	orange2	MEorange2	0.721899	19.6042	0.148956	19.4553	-19.3063	0.0658343	0.0238582	no
Zm00001d000231	pink	MEpink	0.580606	3.49985	0.0253841	3.47446	-3.44908	0.0117531	0.0483459	no
Zm00001d000232	orange2	MEorange2	0.967259	51.7381	0.90117	50.8369	-49.9357	0.173745	0.29557	yes
Zm00001d000233	darkseagreen	MEdarkseagreen	0.84299	66.408	0.36445	66.0436	-65.6791	0.223009	0.337789	no
Zm00001d000237	bisque4	MEbisque4	0.702411	61.0772	0.236735	60.8405	-60.6037	0.205107	-0.282272	no
Zm00001d000238	darkgoldenrod4	MEdarkgoldenrod4	0.793502	56.6506	0.323572	56.327	-56.0034	0.190242	-0.00171438	no
Zm00001d000241	darkgoldenrod4	MEdarkgoldenrod4	0.797256	84.2901	0.422404	83.8677	-83.4453	0.28306	0.154953	no
Zm00001d000247	mediumorchid	MEmediumorchid	0.93574	103.126	0.784759	102.341	-101.557	0.346315	0.234005	yes
Zm00001d000255	aliceblue	MEaliceblue	0.821876	53.9799	0.358702	53.6212	-53.2625	0.181274	0.308536	no
Zm00001d000257	darkgoldenrod4	MEdarkgoldenrod4	0.612309	36.1018	0.117385	35.9844	-35.867	0.121236	0.126721	no
Zm00001d000279	khaki4	MEkhaki4	0.636203	3.67285	0.0502446	3.62261	-3.57236	0.0123341	-0.179497	no
Zm00001d000288	midnightblue	MEmidnightblue	0.946159	58.6527	0.575687	58.077	-57.5013	0.196966	0.325697	yes
Zm00001d000291	darkorange2	MEdarkorange2	0.857063	90.5487	0.639782	89.909	-89.2692	0.304078	-0.192123	no
Zm00001d000294	red3	MEred3	0.811702	92.623	0.500734	92.1223	-91.6215	0.311044	0.0829153	no
Zm00001d000295	coral4	MEcoral4	0.789549	51.5657	0.364849	51.2008	-50.836	0.173166	-0.640474	no
Zm00001d000296	red3	MEred3	0.747612	33.089	0.483168	32.6058	-32.1226	0.111118	-0.0184277	no
Zm00001d000298	bisque4	MEbisque4	0.670493	74.6289	0.215047	74.4138	-74.1988	0.250616	0.305168	no
Zm00001d000299	peachpuff1	MEpeachpuff1	0.870136	36.0716	0.533556	35.5381	-35.0045	0.121135	0.540005	no
Zm00001d000300	darkseagreen	MEdarkseagreen	0.718926	49.5513	0.208224	49.3431	-49.1349	0.166402	0.39644	no
Zm00001d000302	antiquewhite	MEantiquewhite	0.773525	52.8027	0.379326	52.4234	-52.0441	0.17732	-0.204129	no
Zm00001d000305	peachpuff1	MEpeachpuff1	0.830668	37.7121	0.457279	37.2548	-36.7975	0.126644	0.336849	no
Zm00001d000306	tan4	MEtan4	0.933108	32.9754	1	31.9754	-30.9754	0.110737	0.214982	yes
Zm00001d000307	aliceblue	MEaliceblue	0.878912	103.221	0.667287	102.554	-101.887	0.346635	0.372076	no
Zm00001d000308	deepskyblue3	MEdeepskyblue3	0.79409	44.8526	0.400074	44.4525	-44.0524	0.150622	0.117924	no
Zm00001d000311	palevioletred1	MEpalevioletred1	0.788089	37.2253	0.370157	36.8551	-36.485	0.125009	0.101588	no
Zm00001d000312	darkgoldenrod2	MEdarkgoldenrod2	0.620269	17.5711	0.0894514	17.4816	-17.3922	0.0590067	-0.35852	no
Zm00001d000313	floralwhite	MEfloralwhite	0.762422	24.3635	0.367075	23.9965	-23.6294	0.0818168	-0.14681	no
Zm00001d000316	beige	MEbeige	0.759453	18.015	0.312319	17.7026	-17.3903	0.0604973	0.444159	no
Zm00001d000327	lightcoral	MElightcoral	0.912953	69.2543	0.662057	68.5922	-67.9302	0.232568	0.418486	yes
Zm00001d000328	bisque3	MEbisque3	0.779442	41.5965	0.33979	41.2567	-40.9169	0.139688	-0.454236	no
Zm00001d000329	lightsalmon3	MElightsalmon3	0.881059	36.8832	0.351318	36.5319	-36.1806	0.12386	0.413541	no
Zm00001d000332	bisque4	MEbisque4	0.449553	27.0674	0.0754873	26.9919	-26.9164	0.0908968	0.101819	no
Zm00001d000339	bisque4	MEbisque4	0.891816	99.9835	0.654147	99.3293	-98.6752	0.335761	-0.164532	no
Zm00001d000345	cornsilk	MEcornsilk	0.830599	34.4268	0.356983	34.0698	-33.7128	0.115611	-0.195302	no
Zm00001d000346	antiquewhite1	MEantiquewhite1	0.708553	34.117	0.201378	33.9156	-33.7142	0.114571	-0.0890227	no
Zm00001d000357	darkgreen	MEdarkgreen	0.88471	43.542	0.466173	43.0758	-42.6097	0.146221	0.458292	no
Zm00001d000358	pink1	MEpink1	0.841501	70.4443	0.492352	69.9519	-69.4596	0.236564	-0.0691796	no
Zm00001d000364	darkgoldenrod2	MEdarkgoldenrod2	0.551951	27.2588	0.123112	27.1357	-27.0126	0.0915397	-0.225799	no
Zm00001d000366	cyan	MEcyan	0.543254	39.7222	0.0679123	39.6543	-39.5864	0.133394	-0.537004	no
Zm00001d000370	pink	MEpink	0.463867	19.5049	0.056878	19.4481	-19.3912	0.0655009	-0.337326	no
Zm00001d000379	aliceblue	MEaliceblue	0.787656	44.9371	0.237822	44.6993	-44.4614	0.150906	0.338834	no
Zm00001d000380	bisque4	MEbisque4	0.511448	15.5797	0.0516082	15.528	-15.4764	0.0523191	0.258718	no
Zm00001d000381	bisque4	MEbisque4	0.672341	73.5543	0.229537	73.3248	-73.0952	0.247008	0.165347	no
Zm00001d000383	bisque4	MEbisque4	0.61352	54.5233	0.202203	54.3211	-54.1189	0.183098	-0.218157	no
Zm00001d000387	lightcoral	MElightcoral	0.77311	38.0467	0.217816	37.8289	-37.6111	0.127767	0.552531	no
Zm00001d000391	bisque1	MEbisque1	0.617476	40.8025	0.162716	40.6397	-40.477	0.137022	-0.548571	no
Zm00001d000396	lightcyan	MElightcyan	0.851804	40.0965	0.438107	39.6584	-39.2203	0.134651	0.112767	no
Zm00001d000399	cyan	MEcyan	0.721488	82.3011	0.197435	82.1037	-81.9062	0.276381	-0.324475	no
Zm00001d000400	darkgoldenrod4	MEdarkgoldenrod4	0.658462	21.3127	0.119051	21.1936	-21.0746	0.0715716	-0.206507	no
Zm00001d000402	bisque4	MEbisque4	0.554585	35.3683	0.140136	35.2282	-35.088	0.118773	-0.239667	no
Zm00001d000403	peachpuff1	MEpeachpuff1	0.808963	54.0255	0.432427	53.5931	-53.1606	0.181427	0.198754	no
Zm00001d000407	aliceblue	MEaliceblue	0.78873	59.4511	0.336273	59.1149	-58.7786	0.199647	0.105818	no
Zm00001d000408	darkorchid1	MEdarkorchid1	0.815145	41.0801	0.397884	40.6822	-40.2843	0.137954	-0.0292329	no
Zm00001d000419	navajowhite4	MEnavajowhite4	0.890514	25.9562	0.563793	25.3924	-24.8286	0.0871652	0.298798	no
Zm00001d000424	bisque4	MEbisque4	0.53718	8.10919	0.0393912	8.0698	-8.03041	0.027232	-0.209951	no
Zm00001d000428	lightcyan	MElightcyan	0.829272	58.2911	0.468413	57.8227	-57.3543	0.195751	0.26862	no
Zm00001d000430	antiquewhite	MEantiquewhite	0.724615	38.574	0.24233	38.3317	-38.0893	0.129538	0.318748	no
Zm00001d000432	coral4	MEcoral4	0.778174	51.419	0.299413	51.1196	-50.8202	0.172674	-0.47359	no
Zm00001d000435	cyan	MEcyan	0.73364	109.672	0.195079	109.476	-109.281	0.368296	-0.0167079	no
Zm00001d000436	mintcream	MEmintcream	0.900997	137.634	0.949491	136.684	-135.735	0.462198	-0.1213	yes
Zm00001d000438	bisque1	MEbisque1	0.881394	55.1127	0.654289	54.4584	-53.8041	0.185078	-0.650716	no
Zm00001d000439	rosybrown	MErosybrown	0.759128	11.0105	0.230775	10.7797	-10.5489	0.0369751	0.190174	no
Zm00001d000443	coral4	MEcoral4	0.853457	52.1091	0.446898	51.6622	-51.2153	0.174991	-0.248086	no
Zm00001d000460	bisque3	MEbisque3	0.740652	17.714	0.183882	17.5301	-17.3462	0.0594866	-0.26703	no
Zm00001d000482	darkgreen	MEdarkgreen	0.289227	17.8698	0.0325297	17.8373	-17.8048	0.0600099	0.312535	no
Zm00001d000483	cyan	MEcyan	0.674666	31.9589	0.07929	31.8796	-31.8004	0.107323	0.104774	no
Zm00001d000493	bisque1	MEbisque1	0.734288	27.4346	0.255718	27.1788	-26.9231	0.0921299	-0.646434	no
Zm00001d000497	bisque1	MEbisque1	0.909663	35.9336	0.717817	35.2158	-34.498	0.120671	-0.639774	yes
Zm00001d000499	cyan	MEcyan	0.496181	56.7192	0.0727862	56.6464	-56.5736	0.190472	-0.452523	no
Zm00001d000500	bisque1	MEbisque1	0.869557	33.2956	0.557189	32.7384	-32.1812	0.111812	-0.578706	no
Zm00001d000501	red	MEred	0.857109	41.8151	0.304351	41.5108	-41.2064	0.140422	0.295342	no
Zm00001d000502	beige	MEbeige	0.842332	20.8294	0.349006	20.4804	-20.1314	0.0699486	0.692998	no
Zm00001d000506	cyan4	MEcyan4	0.741904	31.7327	0.408385	31.3243	-30.9159	0.106564	-0.218485	no
Zm00001d000508	darkgreen	MEdarkgreen	0.800964	53.734	0.364753	53.3692	-53.0045	0.180448	0.46673	no
Zm00001d000522	orange2	MEorange2	0.750073	15.4682	0.129439	15.3388	-15.2093	0.0519449	0.328656	no
Zm00001d000523	dodgerblue2	MEdodgerblue2	0.824445	28.8496	0.551174	28.2985	-27.7473	0.0968819	0.46273	no
Zm00001d000524	dodgerblue2	MEdodgerblue2	0.880704	28.1952	0.575892	27.6193	-27.0434	0.0946843	0.485268	no
Zm00001d000525	antiquewhite	MEantiquewhite	0.699608	25.788	0.202731	25.5853	-25.3826	0.0866005	0.260224	no
Zm00001d000526	dodgerblue2	MEdodgerblue2	0.879918	34.3422	0.574636	33.7675	-33.1929	0.115327	0.528244	no
Zm00001d000534	darkgreen	MEdarkgreen	0.811945	53.2383	0.474478	52.7638	-52.2893	0.178783	0.690724	no
Zm00001d000545	lightsalmon3	MElightsalmon3	0.891774	62.817	0.608803	62.2082	-61.5994	0.21095	0.274173	no
Zm00001d000551	darkgoldenrod	MEdarkgoldenrod	0.813399	72.7757	0.457018	72.3187	-71.8617	0.244393	0.356454	no
Zm00001d000556	beige	MEbeige	0.827609	17.8573	0.29951	17.5578	-17.2583	0.059968	0.817071	no
Zm00001d000561	khaki4	MEkhaki4	0.947638	41.4982	0.84023	40.658	-39.8177	0.139358	-0.208394	yes
Zm00001d000566	red3	MEred3	0.754117	33.6343	0.206699	33.4276	-33.2209	0.11295	0.163078	no
Zm00001d000617	burlywood4	MEburlywood4	0.539591	3.70471	0.0573629	3.64735	-3.58999	0.012441	-0.187398	no
Zm00001d000619	yellow	MEyellow	0.908015	60.3955	0.530928	59.8646	-59.3337	0.202818	-0.55287	yes
Zm00001d000634	rosybrown	MErosybrown	0.882453	34.0255	0.804623	33.2209	-32.4163	0.114263	-0.243642	no
Zm00001d000671	midnightblue	MEmidnightblue	0.721188	20.2744	0.0879284	20.1865	-20.0986	0.0680849	0.595361	no
Zm00001d000682	darkcyan	MEdarkcyan	0.834915	28.5901	0.467565	28.1225	-27.655	0.0960103	0.43144	no
Zm00001d000688	indianred3	MEindianred3	0.847614	83.1453	0.49658	82.6488	-82.1522	0.279216	-0.17377	no
Zm00001d000709	mediumorchid	MEmediumorchid	0.723931	36.9578	0.195536	36.7623	-36.5668	0.124111	0.199342	no
Zm00001d000736	darkgreen	MEdarkgreen	0.72757	41.3452	0.176862	41.1683	-40.9915	0.138844	0.443848	no
Zm00001d000740	antiquewhite3	MEantiquewhite3	0.814321	16.8436	0.288669	16.555	-16.2663	0.0565637	0.405946	no
Zm00001d000748	darkgoldenrod4	MEdarkgoldenrod4	0.440391	2.1873	0.00794702	2.17935	-2.1714	0.00734531	-0.238242	no
Zm00001d000749	coral4	MEcoral4	0.774422	38.2713	0.220332	38.0509	-37.8306	0.128521	-0.0418135	no
Zm00001d000824	khaki2	MEkhaki2	0.891688	39.5789	0.594957	38.9839	-38.389	0.132913	0.349071	no
Zm00001d000825	darkgoldenrod	MEdarkgoldenrod	0.749125	38.9081	0.244103	38.664	-38.4199	0.13066	0.249509	no
Zm00001d000849	yellow	MEyellow	0.862545	35.4757	0.28429	35.1914	-34.9071	0.119133	-0.409656	no
Zm00001d000879	darkorange2	MEdarkorange2	0.465372	1.81669	0.00965611	1.80704	-1.79738	0.00610076	-0.170242	no
Zm00001d000888	cornsilk	MEcornsilk	0.572376	12.5118	0.0816262	12.4302	-12.3486	0.0420167	-0.112768	no
Zm00001d000903	blueviolet	MEblueviolet	0.833092	34.5646	0.387547	34.1771	-33.7895	0.116074	-0.247978	no
Zm00001d000909	cornsilk	MEcornsilk	0.792052	30.8569	0.296001	30.5609	-30.2649	0.103623	-0.000867127	no
Zm00001d000919	yellow	MEyellow	0.871709	54.6711	0.393327	54.2778	-53.8845	0.183595	-0.244977	no
Zm00001d000942	lightsalmon3	MElightsalmon3	0.813253	48.627	0.301654	48.3253	-48.0237	0.163298	0.299981	no
Zm00001d000967	deepskyblue2	MEdeepskyblue2	0.768192	31.254	0.346752	30.9072	-30.5605	0.104956	-0.686041	no
Zm00001d000970	aliceblue	MEaliceblue	0.596317	16.541	0.0545968	16.4864	-16.4318	0.0555474	0.394265	no
Zm00001d000974	sienna3	MEsienna3	0.60767	5.23585	0.0377086	5.19814	-5.16043	0.0175829	-0.0690894	no
Zm00001d000980	khaki3	MEkhaki3	0.888364	41.3061	0.649148	40.6569	-40.0078	0.138713	-0.67157	no
Zm00001d000982	coral4	MEcoral4	0.606577	36.0974	0.18657	35.9109	-35.7243	0.121221	0.0641008	no
Zm00001d000986	lemonchiffon2	MElemonchiffon2	0.790252	12.2872	0.265093	12.0221	-11.757	0.0412625	0.596218	no
Zm00001d000992	darkgoldenrod4	MEdarkgoldenrod4	0.762275	58.084	0.338454	57.7455	-57.407	0.195056	0.211336	no
Zm00001d001005	floralwhite	MEfloralwhite	0.765577	19.7377	0.290091	19.4476	-19.1576	0.0662826	0.0696752	no
Zm00001d001006	darkgoldenrod4	MEdarkgoldenrod4	0.596053	23.2058	0.104567	23.1013	-22.9967	0.0779291	0.243761	no
Zm00001d001012	blue	MEblue	0.775459	20.5144	0.155486	20.3589	-20.2035	0.0688909	-0.309806	no
Zm00001d001016	beige	MEbeige	0.806622	31.1728	0.392477	30.7804	-30.3879	0.104684	0.833456	no
Zm00001d001022	antiquewhite1	MEantiquewhite1	0.912375	64.2823	0.820445	63.4618	-62.6414	0.215871	-0.227938	yes
Zm00001d001023	blue	MEblue	0.806832	30.4647	0.235727	30.2289	-29.9932	0.102305	-0.341683	no
Zm00001d001029	peachpuff1	MEpeachpuff1	0.828736	41.7885	0.646911	41.1416	-40.4947	0.140333	0.677208	no
Zm00001d001074	peachpuff1	MEpeachpuff1	0.718132	14.9112	0.138568	14.7726	-14.6341	0.0500743	0.446331	no
Zm00001d001076	mediumorchid	MEmediumorchid	0.529561	25.119	0.059776	25.0592	-24.9994	0.0843538	0.569873	no
Zm00001d001079	darkred	MEdarkred	0.769114	10.3414	0.242339	10.099	-9.85671	0.0347281	0.0795668	no
Zm00001d001080	darkorange2	MEdarkorange2	0.702073	45.1279	0.254158	44.8738	-44.6196	0.151547	0.10196	no
Zm00001d001083	darkgoldenrod4	MEdarkgoldenrod4	0.677492	43.4162	0.233511	43.1827	-42.9492	0.145799	0.276043	no
Zm00001d001113	aquamarine	MEaquamarine	0.63861	8.72929	0.0720106	8.65728	-8.58527	0.0293144	0.244458	no
Zm00001d001139	olivedrab1	MEolivedrab1	0.902898	20.6602	0.887596	19.7726	-18.885	0.0693803	0.222655	yes
Zm00001d001140	antiquewhite3	MEantiquewhite3	0.878859	41.1856	0.635727	40.5499	-39.9142	0.138308	0.555915	no
Zm00001d001172	orange3	MEorange3	0.915709	27.8276	0.713504	27.1141	-26.4006	0.0934499	0.115609	yes
Zm00001d001188	darkorchid1	MEdarkorchid1	0.71	26.1579	0.134962	26.0229	-25.8879	0.0878425	-0.0762972	no
Zm00001d001192	bisque1	MEbisque1	0.39965	0.81775	0.00526649	0.812484	-0.807217	0.00274614	-0.447752	no
Zm00001d001206	aquamarine	MEaquamarine	0.880338	41.6138	0.470364	41.1434	-40.673	0.139746	0.234959	no
Zm00001d001230	dodgerblue2	MEdodgerblue2	0.777788	11.7121	0.223325	11.4888	-11.2655	0.0393313	0.243245	no
Zm00001d001250	antiquewhite	MEantiquewhite	0.580227	29.2497	0.101635	29.1481	-29.0465	0.0982255	-0.224198	no
Zm00001d001276	bisque4	MEbisque4	0.718879	44.8807	0.192926	44.6878	-44.4949	0.150717	-0.0922001	no
Zm00001d001285	lemonchiffon2	MElemonchiffon2	0.841604	23.798	0.469262	23.3288	-22.8595	0.0799178	0.458327	no
Zm00001d001307	darkgoldenrod4	MEdarkgoldenrod4	0.730868	43.8289	0.201284	43.6276	-43.4263	0.147185	0.110501	no
Zm00001d001321	cyan	MEcyan	0.511249	8.64788	0.0161135	8.63177	-8.61565	0.029041	-0.337833	no
Zm00001d001349	floralwhite	MEfloralwhite	0.809661	41.3133	0.408835	40.9044	-40.4956	0.138737	-0.0342635	no
Zm00001d001373	aliceblue	MEaliceblue	0.928868	85.6665	0.550298	85.1162	-84.5659	0.287682	0.429908	yes
Zm00001d001399	blue	MEblue	0.927705	58.9818	0.583738	58.3981	-57.8143	0.198071	-0.265934	yes
Zm00001d001414	plum4	MEplum4	0.571318	3.6767	0.0309973	3.6457	-3.6147	0.012347	0.12191	no
Zm00001d001432	blueviolet	MEblueviolet	0.562291	20.8581	0.0587625	20.7993	-20.7406	0.070045	-0.657509	no
Zm00001d001471	darkgoldenrod4	MEdarkgoldenrod4	0.688517	45.9637	0.231786	45.7319	-45.5001	0.154354	0.201443	no
Zm00001d001472	darkgoldenrod	MEdarkgoldenrod	0.821189	54.9114	0.424798	54.4866	-54.0618	0.184402	-0.0428717	no
Zm00001d001475	coral4	MEcoral4	0.39741	0.93118	0.00414005	0.92704	-0.9229	0.00312706	-0.331357	no
Zm00001d001489	cyan	MEcyan	0.8178	99.6597	0.289012	99.3706	-99.0816	0.334674	-0.51241	no
Zm00001d001498	darkolivegreen4	MEdarkolivegreen4	0.867206	38.5631	0.442431	38.1207	-37.6782	0.129501	-0.536075	no
Zm00001d001500	mediumorchid	MEmediumorchid	0.954054	87.5263	0.798852	86.7274	-85.9286	0.293928	0.315532	yes
Zm00001d001511	darkseagreen	MEdarkseagreen	0.676576	42.7102	0.14754	42.5626	-42.4151	0.143428	0.744954	no
Zm00001d001513	cyan	MEcyan	0.565505	36.3218	0.0638489	36.2579	-36.1941	0.121975	0.0817842	no
Zm00001d001520	antiquewhite	MEantiquewhite	0.307803	4.19849	0.0150369	4.18345	-4.16842	0.0140992	0.267004	no
Zm00001d001542	cyan	MEcyan	0.861618	136.202	0.439376	135.763	-135.323	0.457389	-0.300769	no
Zm00001d001551	blue	MEblue	0.978361	78.7864	0.923049	77.8633	-76.9403	0.264578	-0.458614	yes
Zm00001d001566	skyblue1	MEskyblue1	0.624888	11.6384	0.0845553	11.5538	-11.4693	0.0390837	-0.525637	no
Zm00001d001582	lightsalmon3	MElightsalmon3	0.278713	1.08609	0.00157972	1.08451	-1.08293	0.00364728	0.00448791	no
Zm00001d001585	rosybrown	MErosybrown	0.836339	35.9127	0.739514	35.1731	-34.4336	0.120601	0.0496328	no
Zm00001d001587	blue3	MEblue3	0.946296	32.7316	0.937415	31.7942	-30.8568	0.109918	0.102503	yes
Zm00001d001600	yellow	MEyellow	0.891011	35.2638	0.38478	34.879	-34.4942	0.118422	-0.620992	no
Zm00001d001609	yellow	MEyellow	0.553967	3.73438	0.0130531	3.72133	-3.70827	0.0125407	-0.21244	no
Zm00001d001673	cyan	MEcyan	0.644885	36.5976	0.0751466	36.5225	-36.4473	0.122901	0.0611397	no
Zm00001d001694	darkgreen	MEdarkgreen	0.719256	24.499	0.138434	24.3606	-24.2222	0.0822719	0.230161	no
Zm00001d001700	blue	MEblue	0.873427	43.2254	0.385381	42.8401	-42.4547	0.145158	-0.290488	no
Zm00001d001754	lemonchiffon2	MElemonchiffon2	0.8315	25.5815	0.552682	25.0288	-24.4761	0.0859069	0.559947	no
Zm00001d001756	khaki2	MEkhaki2	0.769414	15.7049	0.185665	15.5193	-15.3336	0.0527398	0.563482	no
Zm00001d001762	tan4	MEtan4	0.898755	31.284	0.82961	30.4544	-29.6248	0.105057	0.12175	no
Zm00001d001763	lightsalmon4	MElightsalmon4	0.75419	27.2036	0.227023	26.9766	-26.7496	0.0913544	0.372537	no
Zm00001d001766	bisque4	MEbisque4	0.716667	37.753	0.234306	37.5187	-37.2844	0.126781	-0.218442	no
Zm00001d001767	darkgoldenrod4	MEdarkgoldenrod4	0.557434	29.5481	0.0805746	29.4676	-29.387	0.0992276	0.070804	no
Zm00001d001769	bisque4	MEbisque4	0.464851	29.0808	0.109054	28.9717	-28.8627	0.0976581	-0.522371	no
Zm00001d001771	khaki	MEkhaki	0.758528	43.8458	0.347157	43.4986	-43.1515	0.147242	0.0205399	no
Zm00001d001773	bisque4	MEbisque4	0.719757	43.8231	0.205028	43.6181	-43.4131	0.147165	-0.462815	no
Zm00001d001774	bisque4	MEbisque4	0.843224	77.0956	0.491371	76.6042	-76.1128	0.2589	-0.267112	no
Zm00001d001780	coral4	MEcoral4	0.84403	64.7745	0.370133	64.4044	-64.0343	0.217524	-0.369895	no
Zm00001d001781	darkgoldenrod	MEdarkgoldenrod	0.743979	45.0234	0.30735	44.716	-44.4087	0.151196	-0.149643	no
Zm00001d001784	bisque3	MEbisque3	0.665943	19.7163	0.13905	19.5772	-19.4382	0.0662106	-0.0427176	no
Zm00001d001785	coral4	MEcoral4	0.819592	110.506	0.551079	109.955	-109.404	0.371098	-0.488101	no
Zm00001d001786	darkgoldenrod	MEdarkgoldenrod	0.666113	16.1659	0.163161	16.0027	-15.8396	0.0542878	-0.304551	no
Zm00001d001787	palevioletred1	MEpalevioletred1	0.824699	29.6845	0.321661	29.3628	-29.0412	0.0996855	-0.0207606	no
Zm00001d001788	cyan	MEcyan	0.887309	196.094	0.577466	195.516	-194.939	0.658515	-0.362127	no
Zm00001d001789	forestgreen	MEforestgreen	0.658494	40.9004	0.400408	40.5	-40.0996	0.137351	0.199151	no
Zm00001d001790	antiquewhite	MEantiquewhite	0.699842	76.3529	0.247043	76.1058	-75.8588	0.256406	-0.11067	no
Zm00001d001796	cyan4	MEcyan4	0.797788	31.8412	0.408763	31.4324	-31.0236	0.106928	-0.90334	no
Zm00001d001797	darkslateblue	MEdarkslateblue	0.717146	46.7855	0.317538	46.468	-46.1504	0.157114	0.542092	no
Zm00001d001798	rosybrown	MErosybrown	0.765996	17.586	0.349032	17.2369	-16.8879	0.0590566	0.307728	no
Zm00001d001799	bisque4	MEbisque4	0.558721	58.1464	0.163902	57.9825	-57.8186	0.195265	-0.0698426	no
Zm00001d001802	coral4	MEcoral4	0.870318	63.8821	0.483524	63.3985	-62.915	0.214527	-0.667208	no
Zm00001d001803	firebrick3	MEfirebrick3	0.75577	20.8628	0.263864	20.5989	-20.335	0.0700606	0.64207	no
Zm00001d001804	khaki2	MEkhaki2	0.669273	29.2645	0.197269	29.0673	-28.87	0.0982752	0.439488	no
Zm00001d001806	cyan	MEcyan	0.782955	92.8838	0.23704	92.6468	-92.4097	0.311919	-0.230395	no
Zm00001d001807	aquamarine	MEaquamarine	0.735048	27.7505	0.197697	27.5528	-27.3551	0.0931907	0.336139	no
Zm00001d001808	darkgoldenrod4	MEdarkgoldenrod4	0.848699	87.208	0.50526	86.7027	-86.1975	0.292859	-0.093383	no
Zm00001d001809	darkcyan	MEdarkcyan	0.870184	38.4212	0.490402	37.9308	-37.4404	0.129025	0.281486	no
Zm00001d001813	pink	MEpink	0.781469	21.1549	0.228182	20.9267	-20.6986	0.0710418	0.283445	no
Zm00001d001814	darkgoldenrod4	MEdarkgoldenrod4	0.459923	15.945	0.0537141	15.8913	-15.8376	0.0535459	-0.245665	no
Zm00001d001819	violet	MEviolet	0.923191	43.459	0.715793	42.7433	-42.0275	0.145943	-0.296159	yes
Zm00001d001820	aliceblue	MEaliceblue	0.779341	55.9655	0.350527	55.6149	-55.2644	0.187941	0.388074	no
Zm00001d001823	coral4	MEcoral4	0.578411	32.7714	0.0901209	32.6813	-32.5912	0.110052	-0.13805	no
Zm00001d001825	cyan	MEcyan	0.663215	23.8208	0.0627941	23.758	-23.6952	0.0799943	-0.233642	no
Zm00001d001827	cyan	MEcyan	0.247436	15.3632	0.0058254	15.3574	-15.3515	0.0515922	-0.0720739	no
Zm00001d001828	cyan	MEcyan	0.834821	82.9574	0.275343	82.682	-82.4067	0.278585	-0.41406	no
Zm00001d001830	blue3	MEblue3	0.853487	30.1921	0.433014	29.7591	-29.3261	0.10139	0.0642689	no
Zm00001d001831	bisque4	MEbisque4	0.404701	48.7337	0.0718794	48.6618	-48.5899	0.163656	0.236957	no
Zm00001d001832	bisque4	MEbisque4	0.61138	62.5452	0.20929	62.3359	-62.1267	0.210037	0.139204	no
Zm00001d001834	red	MEred	0.757774	35.7901	0.208511	35.5816	-35.3731	0.120189	-0.313608	no
Zm00001d001837	beige	MEbeige	0.767374	20.6489	0.247471	20.4015	-20.154	0.0693426	0.769742	no
Zm00001d001838	darkgoldenrod2	MEdarkgoldenrod2	0.776162	21.7641	0.266707	21.4974	-21.2307	0.0730874	-0.0796744	no
Zm00001d001843	orange2	MEorange2	0.676939	23.1822	0.0829587	23.0992	-23.0163	0.0778497	0.139841	no
Zm00001d001844	coral4	MEcoral4	0.850466	60.2055	0.44561	59.7599	-59.3142	0.20218	-0.301891	no
Zm00001d001845	coral4	MEcoral4	0.420856	18.5587	0.0264851	18.5323	-18.5058	0.0623234	-0.00980431	no
Zm00001d001847	sienna3	MEsienna3	0.815148	13.7136	0.214252	13.4993	-13.2851	0.0460525	-0.0484422	no
Zm00001d001848	cyan	MEcyan	0.800754	100.79	0.263943	100.526	-100.262	0.338471	-0.0776337	no
Zm00001d001849	mediumorchid	MEmediumorchid	0.772505	43.9773	0.247388	43.7299	-43.4825	0.147683	0.211841	no
Zm00001d001850	cyan3	MEcyan3	0.743938	9.39913	0.125362	9.27377	-9.14841	0.0315639	-0.289319	no
Zm00001d001852	red3	MEred3	0.65533	30.495	0.213531	30.2815	-30.068	0.102407	-0.396238	no
Zm00001d001855	darkseagreen	MEdarkseagreen	0.616614	20.2762	0.0683896	20.2078	-20.1394	0.0680907	0.416745	no
Zm00001d001856	pink	MEpink	0.962901	36.1082	0.760677	35.3475	-34.5868	0.121257	0.0155391	yes
Zm00001d001857	aliceblue	MEaliceblue	0.733139	51.4006	0.217923	51.1827	-50.9648	0.172612	0.129268	no
Zm00001d001859	cyan	MEcyan	0.896046	176.518	0.548948	175.969	-175.42	0.592778	-0.192502	no
Zm00001d001860	indianred4	MEindianred4	0.834935	24.6999	0.372747	24.3272	-23.9544	0.0829465	0.174493	no
Zm00001d001861	darkgreen	MEdarkgreen	0.638244	26.4539	0.137494	26.3164	-26.1789	0.0888367	0.356632	no
Zm00001d001862	khaki3	MEkhaki3	0.825546	25.2904	0.312216	24.9782	-24.666	0.0849294	-0.206174	no
Zm00001d001864	darkgoldenrod4	MEdarkgoldenrod4	0.611865	23.9342	0.0864862	23.8478	-23.7613	0.0803752	-0.133803	no
Zm00001d001865	bisque3	MEbisque3	0.750528	10.4725	0.12949	10.343	-10.2136	0.0351685	-0.382834	no
Zm00001d001866	lemonchiffon2	MElemonchiffon2	0.758218	32.7322	0.566596	32.1656	-31.599	0.10992	0.525796	no
Zm00001d001868	cyan	MEcyan	0.686612	50.3838	0.116911	50.2669	-50.15	0.169197	-0.161414	no
Zm00001d001870	darkgreen	MEdarkgreen	0.701581	33.7716	0.173933	33.5977	-33.4237	0.113411	0.445889	no
Zm00001d001871	darkgoldenrod4	MEdarkgoldenrod4	0.739681	57.2412	0.244912	56.9963	-56.7514	0.192226	0.14963	no
Zm00001d001877	antiquewhite	MEantiquewhite	0.710782	78.9519	0.351787	78.6001	-78.2483	0.265134	-0.0804971	no
Zm00001d001879	darkgoldenrod4	MEdarkgoldenrod4	0.667928	43.4667	0.219108	43.2476	-43.0285	0.145969	-0.618259	no
Zm00001d001880	bisque4	MEbisque4	0.647588	62.0778	0.270068	61.8078	-61.5377	0.208468	0.249119	no
Zm00001d001881	antiquewhite	MEantiquewhite	0.818484	65.8607	0.447311	65.4134	-64.9661	0.221171	0.411664	no
Zm00001d001882	plum4	MEplum4	0.821222	38.7773	0.511434	38.2658	-37.7544	0.130221	0.290948	no
Zm00001d001883	rosybrown	MErosybrown	0.606274	26.499	0.201905	26.297	-26.0951	0.0889879	0.146924	no
Zm00001d001884	aquamarine	MEaquamarine	0.791945	36.0881	0.436267	35.6518	-35.2156	0.12119	0.089849	no
Zm00001d001895	blue3	MEblue3	0.948142	49.2245	0.899918	48.3246	-47.4247	0.165304	0.235986	yes
Zm00001d001896	bisque4	MEbisque4	0.738167	77.0739	0.284778	76.7891	-76.5043	0.258827	0.336761	no
Zm00001d001898	cyan	MEcyan	0.793904	93.6825	0.257591	93.4249	-93.1674	0.314602	-0.319723	no
Zm00001d001899	darkorchid1	MEdarkorchid1	0.751435	33.2525	0.19891	33.0536	-32.8547	0.111667	-0.118602	no
Zm00001d001900	rosybrown	MErosybrown	0.796652	39.3133	0.507698	38.8056	-38.2979	0.132021	-0.493882	no
Zm00001d001903	peachpuff1	MEpeachpuff1	0.664066	62.5092	0.203382	62.3058	-62.1025	0.209916	0.377334	no
Zm00001d001906	antiquewhite3	MEantiquewhite3	0.473741	3.47515	0.018221	3.45693	-3.43871	0.0116701	0.306305	no
Zm00001d001907	bisque4	MEbisque4	0.619618	41.3927	0.228602	41.1641	-40.9355	0.139004	-0.522589	no
Zm00001d001908	darkcyan	MEdarkcyan	0.838923	35.8993	0.398714	35.5006	-35.1019	0.120556	0.697488	no
Zm00001d001909	cyan	MEcyan	0.670206	78.7872	0.160979	78.6262	-78.4652	0.264581	0.068332	no
Zm00001d001910	lightsalmon3	MElightsalmon3	0.876758	39.6621	0.408572	39.2535	-38.845	0.133192	0.237776	no
Zm00001d001912	peachpuff1	MEpeachpuff1	0.921636	45.5278	0.993383	44.5344	-43.541	0.15289	0.539223	yes
Zm00001d001913	bisque4	MEbisque4	0.518814	30.1703	0.0820108	30.0883	-30.0063	0.101317	0.439315	no
Zm00001d001914	midnightblue	MEmidnightblue	0.851298	45.6961	0.362669	45.3334	-44.9707	0.153455	0.388284	no
Zm00001d001915	khaki3	MEkhaki3	0.749242	14.2997	0.21411	14.0856	-13.8715	0.0480208	-0.159971	no
Zm00001d001916	orange2	MEorange2	0.867099	45.0398	0.556397	44.4834	-43.927	0.151251	0.316569	no
Zm00001d001917	antiquewhite	MEantiquewhite	0.814002	70.9169	0.516238	70.4007	-69.8845	0.238151	-0.209485	no
Zm00001d001923	cyan	MEcyan	0.704017	91.6524	0.179255	91.4732	-91.2939	0.307784	-0.675268	no
Zm00001d001924	chartreuse3	MEchartreuse3	0.791001	27.5806	0.332397	27.2482	-26.9158	0.0926204	-0.449197	no
Zm00001d001926	peachpuff1	MEpeachpuff1	0.901164	41.8306	0.940764	40.8898	-39.9491	0.140474	0.463519	yes
Zm00001d001927	indianred3	MEindianred3	0.749863	21.32	0.321525	20.9984	-20.6769	0.0715961	-0.137011	no
Zm00001d001928	darkgoldenrod4	MEdarkgoldenrod4	0.698191	42.7364	0.23419	42.5022	-42.268	0.143516	-0.511055	no
Zm00001d001929	cyan	MEcyan	0.73743	79.3357	0.168193	79.1675	-78.9993	0.266423	-0.316375	no
Zm00001d001932	bisque3	MEbisque3	0.838992	74.6536	0.4805	74.1731	-73.6926	0.250699	-0.524151	no
Zm00001d001933	darkgoldenrod	MEdarkgoldenrod	0.775883	26.5704	0.227734	26.3426	-26.1149	0.0892278	-0.00740998	no
Zm00001d001935	blueviolet	MEblueviolet	0.847501	93.0308	0.40276	92.628	-92.2253	0.312413	-0.496968	no
Zm00001d001936	indianred4	MEindianred4	0.785715	19.3918	0.277088	19.1147	-18.8376	0.065121	0.0782609	no
Zm00001d001937	bisque1	MEbisque1	0.69456	26.3538	0.189411	26.1644	-25.975	0.0885005	-0.390122	no
Zm00001d001940	darkorange	MEdarkorange	0.758553	22.1142	0.300045	21.8142	-21.5141	0.0742632	0.093735	no
Zm00001d001943	darkgreen	MEdarkgreen	0.129221	1.11962	0.00257891	1.11704	-1.11446	0.00375987	0.0404601	no
Zm00001d001945	palevioletred1	MEpalevioletred1	0.87464	37.231	0.476098	36.7549	-36.2788	0.125028	-0.443578	no
Zm00001d001946	floralwhite	MEfloralwhite	0.762387	34.5773	0.252018	34.3252	-34.0732	0.116116	0.159219	no
Zm00001d001949	darkseagreen	MEdarkseagreen	0.39716	9.27575	0.0158989	9.25985	-9.24395	0.0311495	0.499981	no
Zm00001d001951	lemonchiffon2	MElemonchiffon2	0.824901	23.5718	0.587895	22.984	-22.3961	0.0791582	0.633322	no
Zm00001d001952	midnightblue	MEmidnightblue	0.585794	16.2053	0.0410995	16.1642	-16.1231	0.0544201	0.330283	no
Zm00001d001953	bisque4	MEbisque4	0.629185	45.0393	0.150636	44.8887	-44.7381	0.15125	-0.236064	no
Zm00001d001959	thistle	MEthistle	0.764214	36.3535	0.310276	36.0432	-35.7329	0.122081	0.39328	no
Zm00001d001960	lemonchiffon2	MElemonchiffon2	0.76402	69.8257	0.648593	69.1771	-68.5285	0.234486	0.41688	no
Zm00001d001967	pink1	MEpink1	0.900318	46.1348	0.832829	45.302	-44.4692	0.154928	-0.000121819	yes
Zm00001d001968	palevioletred1	MEpalevioletred1	0.861562	100.805	0.596505	100.209	-99.6123	0.338521	-0.148837	no
Zm00001d001972	deepskyblue3	MEdeepskyblue3	0.905648	41.5106	1	40.5106	-39.5106	0.1394	-0.354247	yes
Zm00001d001973	khaki	MEkhaki	0.788842	27.0165	0.385588	26.6309	-26.2454	0.0907261	-0.478992	no
Zm00001d001976	lightsalmon4	MElightsalmon4	0.605774	17.4699	0.0736693	17.3963	-17.3226	0.058667	0.0919154	no
Zm00001d001977	bisque4	MEbisque4	0.639696	40.0325	0.153087	39.8794	-39.7263	0.134436	-0.531486	no
Zm00001d001978	cyan	MEcyan	0.52384	68.8194	0.0833345	68.7361	-68.6528	0.231107	-0.381712	no
Zm00001d001979	cyan4	MEcyan4	0.708589	14.5186	0.113224	14.4054	-14.2922	0.048756	-0.660155	no
Zm00001d001980	burlywood4	MEburlywood4	0.585999	23.5189	0.210391	23.3085	-23.0981	0.0789804	-0.404253	no
Zm00001d001983	cyan	MEcyan	0.775322	89.9565	0.216639	89.7399	-89.5232	0.302089	-0.232267	no
Zm00001d001987	cyan4	MEcyan4	0.777604	30.3154	0.43804	29.8773	-29.4393	0.101804	-0.64017	no
Zm00001d001988	khaki4	MEkhaki4	0.768838	38.9055	0.289594	38.6159	-38.3264	0.130651	-0.624255	no
Zm00001d001989	darkgoldenrod3	MEdarkgoldenrod3	0.75275	13.9661	0.214405	13.7517	-13.5373	0.0469005	0.49999	no
Zm00001d001993	darkgoldenrod	MEdarkgoldenrod	0.592045	8.90872	0.0581831	8.85054	-8.79235	0.029917	-0.212471	no
Zm00001d001994	lightsalmon3	MElightsalmon3	0.835129	67.0629	0.359636	66.7032	-66.3436	0.225208	0.249132	no
Zm00001d001995	darkgreen	MEdarkgreen	0.885489	64.5951	0.603714	63.9914	-63.3877	0.216921	0.367096	no
Zm00001d001996	blue	MEblue	0.753345	18.4228	0.125755	18.297	-18.1713	0.0618669	-0.647782	no
Zm00001d001997	cyan	MEcyan	0.636711	9.3531	0.027303	9.32579	-9.29849	0.0314093	-0.290423	no
Zm00001d001999	antiquewhite	MEantiquewhite	0.843118	68.8883	0.510949	68.3774	-67.8664	0.231339	0.250006	no
Zm00001d002000	navajowhite4	MEnavajowhite4	0.906865	39.1469	0.58885	38.5581	-37.9692	0.131462	0.153545	yes
Zm00001d002001	pink1	MEpink1	0.912388	39.3341	0.804268	38.5298	-37.7256	0.132091	-0.0358879	yes
Zm00001d002003	coral4	MEcoral4	0.813272	104.733	0.457601	104.276	-103.818	0.351712	-0.282434	no
Zm00001d002004	darkgoldenrod4	MEdarkgoldenrod4	0.727106	51.4103	0.227447	51.1829	-50.9554	0.172645	0.210078	no
Zm00001d002006	cyan	MEcyan	0.629069	78.7141	0.115985	78.5981	-78.4821	0.264335	0.110299	no
Zm00001d002012	firebrick3	MEfirebrick3	0.697377	32.8759	0.244437	32.6315	-32.3871	0.110403	0.713808	no
Zm00001d002014	darkseagreen	MEdarkseagreen	0.798029	73.2085	0.333905	72.8746	-72.5407	0.245846	0.371707	no
Zm00001d002015	darkseagreen	MEdarkseagreen	0.774387	66.5828	0.284154	66.2987	-66.0145	0.223596	0.525258	no
Zm00001d002016	darkseagreen	MEdarkseagreen	0.864926	105.994	0.538866	105.455	-104.916	0.355944	0.684598	no
Zm00001d002017	darkseagreen	MEdarkseagreen	0.804218	68.4088	0.328456	68.0804	-67.7519	0.229728	0.639875	no
Zm00001d002018	darkseagreen	MEdarkseagreen	0.937986	113.954	0.757851	113.196	-112.438	0.382675	0.589579	yes
Zm00001d002019	antiquewhite3	MEantiquewhite3	0.953851	43.9829	0.952871	43.03	-42.0772	0.147702	0.572722	yes
Zm00001d002020	bisque4	MEbisque4	0.245297	87.1262	0.0992095	87.027	-86.9278	0.292584	0.484817	no
Zm00001d002022	sienna3	MEsienna3	0.708287	20.731	0.110479	20.6205	-20.51	0.0696181	0.276798	no
Zm00001d002024	cyan	MEcyan	0.697518	86.1725	0.164743	86.0078	-85.8431	0.289382	0.205591	no
Zm00001d002025	lightsalmon4	MElightsalmon4	0.643044	22.6615	0.146413	22.5151	-22.3687	0.0761013	0.442719	no
Zm00001d002026	bisque4	MEbisque4	0.724655	90.5843	0.311937	90.2724	-89.9605	0.304197	0.414881	no
Zm00001d002028	bisque4	MEbisque4	0.762599	34.6573	0.191027	34.4663	-34.2752	0.116385	-0.0508373	no
Zm00001d002029	indianred3	MEindianred3	0.754695	38.4894	0.413927	38.0755	-37.6616	0.129254	0.295188	no
Zm00001d002033	khaki2	MEkhaki2	0.665723	14.5248	0.075206	14.4496	-14.3744	0.0487769	0.366173	no
Zm00001d002034	dodgerblue2	MEdodgerblue2	0.707407	23.1409	0.286061	22.8548	-22.5688	0.077711	0.234197	no
Zm00001d002035	blue	MEblue	0.69451	35.7615	0.131311	35.6302	-35.4989	0.120093	-0.0338096	no
Zm00001d002038	pink4	MEpink4	0.909677	46.5878	0.598186	45.9896	-45.3914	0.15645	-0.689416	yes
Zm00001d002039	bisque4	MEbisque4	0.267532	51.2898	0.0726147	51.2172	-51.1445	0.17224	0.42515	no
Zm00001d002046	sienna3	MEsienna3	0.820118	34.8468	0.244266	34.6025	-34.3582	0.117021	-0.302904	no
Zm00001d002051	violet	MEviolet	0.768466	33.0691	0.279987	32.7891	-32.5091	0.111052	0.102787	no
Zm00001d002052	darkorchid1	MEdarkorchid1	0.863556	51.8086	0.441519	51.3671	-50.9255	0.173982	-0.224586	no
Zm00001d002053	orange2	MEorange2	0.82565	37.0511	0.318491	36.7326	-36.4141	0.124424	0.00910666	no
Zm00001d002056	forestgreen	MEforestgreen	0.869689	65.3322	0.644626	64.6875	-64.0429	0.219396	0.226441	no
Zm00001d002064	floralwhite	MEfloralwhite	0.760414	12.7344	0.204833	12.5296	-12.3247	0.0427643	-0.123264	no
Zm00001d002065	aliceblue	MEaliceblue	0.634346	78.7516	0.275877	78.4758	-78.1999	0.264461	0.242025	no
Zm00001d002066	bisque4	MEbisque4	0.904277	85.3899	0.543755	84.8462	-84.3024	0.286754	0.0963848	yes
Zm00001d002067	red3	MEred3	0.581696	12.1064	0.0444774	12.062	-12.0175	0.0406555	0.169059	no
Zm00001d002068	bisque4	MEbisque4	0.702728	90.9801	0.308293	90.6718	-90.3636	0.305527	-0.126703	no
Zm00001d002069	bisque4	MEbisque4	0.87465	85.8398	0.529584	85.3103	-84.7807	0.288265	-0.293407	no
Zm00001d002071	bisque1	MEbisque1	0.826978	29.0297	0.436655	28.5931	-28.1564	0.0974868	-0.481711	no
Zm00001d002072	lightsalmon4	MElightsalmon4	0.667879	8.57236	0.0901837	8.48218	-8.39199	0.0287874	0.21494	no
Zm00001d002075	bisque4	MEbisque4	0.644321	29.6774	0.128105	29.5493	-29.4212	0.0996617	-0.148101	no
Zm00001d002079	brown1	MEbrown1	0.750068	17.5739	0.176996	17.3969	-17.2199	0.059016	-0.213531	no
Zm00001d002080	cyan	MEcyan	0.693644	95.5582	0.218309	95.3399	-95.1216	0.320901	-0.0896403	no
Zm00001d002082	darkorange2	MEdarkorange2	0.734513	68.247	0.359472	67.8875	-67.5281	0.229185	-0.0364708	no
Zm00001d002084	darkorange2	MEdarkorange2	0.593091	19.0973	0.124358	18.9729	-18.8486	0.0641319	0.0548098	no
Zm00001d002085	beige	MEbeige	0.830602	33.4171	0.41662	33.0005	-32.5839	0.11222	0.733146	no
Zm00001d002086	darkslateblue	MEdarkslateblue	0.752286	27.3499	0.259831	27.0901	-26.8302	0.0918455	0.435498	no
Zm00001d002087	darkseagreen	MEdarkseagreen	0.740232	63.6319	0.262969	63.3689	-63.106	0.213687	0.464309	no
Zm00001d002089	cyan	MEcyan	0.909703	190.108	0.582798	189.525	-188.942	0.638415	-0.52079	yes
Zm00001d002090	orange2	MEorange2	0.739184	18.1057	0.117988	17.9877	-17.8698	0.0608021	0.109632	no
Zm00001d002094	mediumorchid	MEmediumorchid	0.789056	86.152	0.427048	85.7249	-85.2979	0.289313	0.15625	no
Zm00001d002095	khaki2	MEkhaki2	0.775056	46.1074	0.319827	45.7876	-45.4678	0.154836	0.437327	no
Zm00001d002098	coral4	MEcoral4	0.283036	24.9554	0.0261725	24.9293	-24.9031	0.0838046	0.46049	no
Zm00001d002099	antiquewhite	MEantiquewhite	0.821812	89.1706	0.552011	88.6186	-88.0665	0.29945	0.234206	no
Zm00001d002100	darkslateblue	MEdarkslateblue	0.81196	35.4759	0.351464	35.1245	-34.773	0.119134	0.477249	no
Zm00001d002103	darkgoldenrod4	MEdarkgoldenrod4	0.75669	55.5623	0.336194	55.2261	-54.8899	0.186587	-0.640909	no
Zm00001d002104	antiquewhite1	MEantiquewhite1	0.851393	51.4692	0.378177	51.091	-50.7128	0.172842	0.159927	no
Zm00001d002105	darkolivegreen4	MEdarkolivegreen4	0.783221	34.5447	0.198341	34.3464	-34.1481	0.116007	-0.270346	no
Zm00001d002111	blueviolet	MEblueviolet	0.805833	81.1175	0.33129	80.7862	-80.4549	0.272406	-0.217761	no
Zm00001d002113	cyan	MEcyan	0.644249	92.8681	0.164019	92.7041	-92.54	0.311867	-0.0309706	no
Zm00001d002115	darkcyan	MEdarkcyan	0.895732	37.0999	0.852027	36.2479	-35.3958	0.124588	0.520679	no
Zm00001d002119	magenta1	MEmagenta1	0.891856	26.9631	0.574076	26.389	-25.8149	0.0905465	0.29245	no
Zm00001d002121	darkgreen	MEdarkgreen	0.881192	52.297	0.539674	51.7574	-51.2177	0.175622	0.543322	no
Zm00001d002122	blueviolet	MEblueviolet	0.880973	64.8149	0.549788	64.2651	-63.7153	0.217659	-0.346933	no
Zm00001d002125	yellow	MEyellow	0.823156	52.9795	0.296242	52.6832	-52.387	0.177914	-0.750484	no
Zm00001d002126	antiquewhite1	MEantiquewhite1	0.731933	45.1912	0.217703	44.9735	-44.7558	0.15176	-0.173557	no
Zm00001d002127	coral4	MEcoral4	0.414759	30.9109	0.0380486	30.8729	-30.8348	0.103804	0.185783	no
Zm00001d002128	chocolate1	MEchocolate1	0.682283	22.584	0.18729	22.3967	-22.2094	0.0758409	-0.236857	no
Zm00001d002130	darkgreen	MEdarkgreen	0.885022	64.449	0.489801	63.9591	-63.4693	0.21643	0.183664	no
Zm00001d002132	coral4	MEcoral4	0.802747	65.2701	0.335882	64.9342	-64.5983	0.219188	-0.314424	no
Zm00001d002133	bisque3	MEbisque3	0.943728	54.7006	0.81332	53.8873	-53.074	0.183694	-0.343301	yes
Zm00001d002135	chocolate	MEchocolate	0.858486	35.0376	0.593753	34.4439	-33.8501	0.117662	0.0496124	no
Zm00001d002141	mediumorchid	MEmediumorchid	0.788873	61.5492	0.304304	61.2449	-60.9406	0.206693	0.0512503	no
Zm00001d002143	aliceblue	MEaliceblue	0.918897	94.1837	0.575037	93.6087	-93.0337	0.316285	0.294884	yes
Zm00001d002145	cyan	MEcyan	0.905759	225.027	0.715073	224.311	-223.596	0.755677	-0.408773	yes
Zm00001d002148	blueviolet	MEblueviolet	0.852269	110.597	0.508181	110.089	-109.581	0.371405	-0.171308	no
Zm00001d002149	indianred3	MEindianred3	0.757491	40.3028	0.295275	40.0075	-39.7122	0.135343	0.240854	no
Zm00001d002153	thistle	MEthistle	0.75079	27.0615	0.349622	26.7119	-26.3623	0.0908771	0.245026	no
Zm00001d002154	lightsalmon3	MElightsalmon3	0.754586	27.3109	0.162339	27.1485	-26.9862	0.0917144	0.109146	no
Zm00001d002155	darkgoldenrod4	MEdarkgoldenrod4	0.63827	17.4958	0.0981377	17.3976	-17.2995	0.0587537	0.0596819	no
Zm00001d002156	bisque4	MEbisque4	0.892483	117.078	0.664207	116.414	-115.749	0.393167	-0.197693	no
Zm00001d002158	darkgoldenrod4	MEdarkgoldenrod4	0.492944	15.4064	0.0481727	15.3582	-15.3101	0.0517373	0.120459	no
Zm00001d002159	bisque4	MEbisque4	0.71207	36.6049	0.188654	36.4163	-36.2276	0.122926	-0.0286408	no
Zm00001d002160	lemonchiffon2	MElemonchiffon2	0.82476	27.9444	0.435524	27.5089	-27.0734	0.0938421	0.787323	no
Zm00001d002161	bisque1	MEbisque1	0.594228	9.59019	0.0688266	9.52136	-9.45253	0.0322055	-0.272797	no
Zm00001d002163	cornsilk	MEcornsilk	0.701419	17.7251	0.214246	17.5109	-17.2966	0.0595239	-0.0682666	no
Zm00001d002166	cyan	MEcyan	0.785626	92.055	0.266752	91.7883	-91.5215	0.309136	-0.577961	no
Zm00001d002167	darkcyan	MEdarkcyan	0.65401	32.7538	0.156537	32.5972	-32.4407	0.109993	0.326345	no
Zm00001d002169	cyan	MEcyan	0.829872	122.64	0.325606	122.315	-121.989	0.411847	-0.466722	no
Zm00001d002172	navajowhite4	MEnavajowhite4	0.834473	38.295	0.511278	37.7837	-37.2724	0.128601	0.68005	no
Zm00001d002174	plum4	MEplum4	0.898	47.3186	0.685981	46.6326	-45.9467	0.158904	0.0233348	no
Zm00001d002175	darkgoldenrod	MEdarkgoldenrod	0.76179	37.8209	0.386106	37.4348	-37.0487	0.127009	0.0572552	no
Zm00001d002178	navajowhite4	MEnavajowhite4	0.778669	75.0236	0.353699	74.6699	-74.3162	0.251942	0.759801	no
Zm00001d002184	darkorchid1	MEdarkorchid1	0.808894	25.5286	0.285519	25.2431	-24.9576	0.0857295	-0.227782	no
Zm00001d002186	lightsalmon3	MElightsalmon3	0.601905	27.1308	0.0848057	27.046	-26.9612	0.0911099	-0.115689	no
Zm00001d002190	lightsalmon3	MElightsalmon3	0.741228	62.5934	0.276411	62.317	-62.0406	0.210199	-0.0544935	no
Zm00001d002193	bisque4	MEbisque4	0.800392	86.3861	0.378542	86.0075	-85.629	0.290099	0.096435	no
Zm00001d002200	peachpuff1	MEpeachpuff1	0.79972	35.3688	0.29404	35.0747	-34.7807	0.118774	0.3177	no
Zm00001d002234	bisque4	MEbisque4	0.800461	70.6466	0.39007	70.2565	-69.8664	0.237243	-0.209468	no
Zm00001d002235	mediumorchid4	MEmediumorchid4	0.772829	28.6521	0.29441	28.3577	-28.0633	0.0962187	0.299381	no
Zm00001d002238	aliceblue	MEaliceblue	0.802072	38.8197	0.241479	38.5782	-38.3367	0.130363	0.0704067	no
Zm00001d002239	darkred	MEdarkred	0.880331	18.7201	0.511383	18.2087	-17.6973	0.0628651	0.324665	no
Zm00001d002240	darkseagreen	MEdarkseagreen	0.694469	45.2482	0.158265	45.0899	-44.9317	0.151951	0.212847	no
Zm00001d002241	red	MEred	0.795639	26.5206	0.188589	26.332	-26.1434	0.0890607	-0.109157	no
Zm00001d002243	burlywood4	MEburlywood4	0.613014	21.702	0.169252	21.5327	-21.3635	0.0728789	-0.554848	no
Zm00001d002244	darkgoldenrod4	MEdarkgoldenrod4	0.494829	16.7352	0.0529828	16.6822	-16.6292	0.0561995	-0.63958	no
Zm00001d002246	blue	MEblue	0.989818	83.3173	0.981357	82.3359	-81.3546	0.279793	-0.457932	yes
Zm00001d002250	cyan4	MEcyan4	0.813969	30.846	0.342329	30.5036	-30.1613	0.103586	-0.548611	no
Zm00001d002253	bisque4	MEbisque4	0.798871	90.105	0.46895	89.6361	-89.1671	0.302588	-0.114565	no
Zm00001d002256	lightsalmon3	MElightsalmon3	0.916778	108.018	0.629475	107.388	-106.759	0.362742	0.127049	yes
Zm00001d002257	antiquewhite	MEantiquewhite	0.74376	84.0339	0.482759	83.5511	-83.0684	0.2822	0.282049	no
Zm00001d002258	cyan	MEcyan	0.657685	52.9905	0.113685	52.8768	-52.7631	0.177951	-0.670348	no
Zm00001d002259	khaki4	MEkhaki4	0.865486	36.9918	0.51397	36.4778	-35.9639	0.124225	-0.438095	no
Zm00001d002260	chocolate3	MEchocolate3	0.920176	46.6557	0.671647	45.984	-45.3124	0.156678	0.260434	yes
Zm00001d002261	plum4	MEplum4	0.588418	12.3717	0.108106	12.2636	-12.1555	0.0415462	0.125712	no
Zm00001d002266	floralwhite	MEfloralwhite	0.694931	43.1733	0.230244	42.9431	-42.7128	0.144983	-0.191448	no
Zm00001d002267	midnightblue	MEmidnightblue	0.684561	11.6209	0.0600774	11.5608	-11.5008	0.039025	0.501156	no
Zm00001d002272	cyan	MEcyan	0.775114	93.0385	0.250804	92.7877	-92.5369	0.312439	-0.510407	no
Zm00001d002275	cyan	MEcyan	0.761238	65.7409	0.193557	65.5474	-65.3538	0.220769	-0.114027	no
Zm00001d002282	red	MEred	0.730183	21.0917	0.0948858	20.9968	-20.9019	0.0708294	0.326791	no
Zm00001d002284	aliceblue	MEaliceblue	0.742415	43.2301	0.188913	43.0412	-42.8523	0.145174	0.355337	no
Zm00001d002285	plum4	MEplum4	0.797843	35.7171	0.37229	35.3448	-34.9725	0.119944	-0.145384	no
Zm00001d002287	peachpuff1	MEpeachpuff1	0.86941	37.3237	0.557205	36.7665	-36.2093	0.125339	0.740907	no
Zm00001d002288	bisque1	MEbisque1	0.808512	27.2892	0.34268	26.9465	-26.6039	0.0916418	-0.722275	no
Zm00001d002290	chocolate1	MEchocolate1	0.788102	26.9801	0.412967	26.5672	-26.1542	0.0906038	-0.416813	no
Zm00001d002292	yellow	MEyellow	0.872147	48.0276	0.343057	47.6845	-47.3415	0.161285	-0.468995	no
Zm00001d002296	forestgreen	MEforestgreen	0.863943	56.9639	0.755951	56.2079	-55.452	0.191294	0.472762	no
Zm00001d002301	cyan3	MEcyan3	0.773581	8.59817	0.172568	8.4256	-8.25303	0.0288741	-0.39088	no
Zm00001d002305	pink	MEpink	0.729304	20.3879	0.20262	20.1853	-19.9826	0.068466	-0.154622	no
Zm00001d002313	red3	MEred3	0.762033	37.9104	0.290198	37.6202	-37.33	0.127309	0.0633513	no
Zm00001d002315	floralwhite	MEfloralwhite	0.574178	26.9871	0.119129	26.868	-26.7488	0.0906272	0.0224894	no
Zm00001d002316	darkorchid1	MEdarkorchid1	0.889954	61.8568	0.609654	61.2471	-60.6375	0.207726	0.028322	no
Zm00001d002317	navajowhite4	MEnavajowhite4	0.913179	43.0884	0.767921	42.3204	-41.5525	0.144698	0.584849	yes
Zm00001d002318	yellow	MEyellow	0.986204	71.769	0.923852	70.8451	-69.9213	0.241012	-0.573745	yes
Zm00001d002319	midnightblue	MEmidnightblue	0.973498	110.725	0.972784	109.753	-108.78	0.371834	0.325795	yes
Zm00001d002320	khaki4	MEkhaki4	0.933131	49.9353	0.736387	49.1989	-48.4626	0.167691	-0.213354	yes
Zm00001d002323	burlywood4	MEburlywood4	0.738269	52.9193	0.4189	52.5004	-52.0815	0.177712	-0.49227	no
Zm00001d002324	aquamarine	MEaquamarine	0.79448	18.6304	0.236792	18.3936	-18.1568	0.0625641	0.310175	no
Zm00001d002325	cyan	MEcyan	0.784851	113.99	0.261544	113.729	-113.467	0.382798	-0.251411	no
Zm00001d002326	red	MEred	0.745089	41.9585	0.160876	41.7976	-41.6367	0.140904	-0.226707	no
Zm00001d002330	coral4	MEcoral4	0.855584	72.362	0.456689	71.9053	-71.4486	0.243004	-0.436232	no
Zm00001d002332	darkseagreen	MEdarkseagreen	0.641452	89.6509	0.170891	89.48	-89.3091	0.301063	0.0628029	no
Zm00001d002333	forestgreen	MEforestgreen	0.741137	32.0448	0.427607	31.6172	-31.1896	0.107612	0.29531	no
Zm00001d002334	cyan	MEcyan	0.678983	81.8328	0.160683	81.6721	-81.5114	0.274808	0.0694245	no
Zm00001d002336	cyan	MEcyan	0.533431	36.9986	0.0441398	36.9544	-36.9103	0.124247	-0.191431	no
Zm00001d002338	burlywood3	MEburlywood3	0.833744	39.9152	0.601612	39.3136	-38.712	0.134042	0.37391	no
Zm00001d002339	darkgoldenrod4	MEdarkgoldenrod4	0.937277	109.796	0.851221	108.944	-108.093	0.368712	-0.219594	yes
Zm00001d002340	red	MEred	0.913289	55.4008	0.5611	54.8397	-54.2786	0.186045	-0.139841	yes
Zm00001d002341	cyan	MEcyan	0.719619	48.8554	0.121802	48.7336	-48.6118	0.164065	0.0536817	no
Zm00001d002343	aquamarine	MEaquamarine	0.726127	28.7927	0.165219	28.6275	-28.4623	0.0966907	0.0715844	no
Zm00001d002344	burlywood4	MEburlywood4	0.730896	15.8545	0.215133	15.6394	-15.4243	0.0532422	-0.486798	no
Zm00001d002346	yellow	MEyellow	0.958841	63.5013	0.757119	62.7442	-61.987	0.213248	-0.615216	yes
Zm00001d002348	coral4	MEcoral4	0.242466	3.62528	0.00617122	3.61911	-3.61294	0.0121743	-0.0307802	no
Zm00001d002349	blue	MEblue	0.652346	68.8783	0.141018	68.7373	-68.5963	0.231305	-0.647579	no
Zm00001d002356	bisque4	MEbisque4	0.759768	41.0716	0.220422	40.8512	-40.6308	0.137925	0.0372904	no
Zm00001d002357	darkgoldenrod4	MEdarkgoldenrod4	0.774191	48.7432	0.305306	48.4379	-48.1326	0.163688	-0.203984	no
Zm00001d002358	lightsalmon3	MElightsalmon3	0.786132	27.8516	0.227501	27.6241	-27.3966	0.0935302	0.305921	no
Zm00001d002359	cyan	MEcyan	0.853494	142.106	0.388303	141.718	-141.329	0.477216	0.0739076	no
Zm00001d002360	antiquewhite3	MEantiquewhite3	0.656365	8.44526	0.0952318	8.35003	-8.2548	0.0283606	0.112374	no
Zm00001d002364	bisque4	MEbisque4	0.915745	105.596	0.702094	104.894	-104.192	0.354609	-0.19776	yes
Zm00001d002371	cyan	MEcyan	0.689547	98.3289	0.211446	98.1175	-97.9061	0.330205	-0.0515272	no
Zm00001d002372	thistle	MEthistle	0.746159	18.592	0.170579	18.4214	-18.2508	0.0624351	-0.186399	no
Zm00001d002374	aliceblue	MEaliceblue	0.465812	9.42268	0.0192702	9.40341	-9.38413	0.0316429	-0.00581494	no
Zm00001d002377	thistle	MEthistle	0.79525	24.2104	0.289473	23.9209	-23.6314	0.0813025	-0.290466	no
Zm00001d002378	darkgoldenrod	MEdarkgoldenrod	0.876175	25.4468	0.49481	24.952	-24.4572	0.0854546	-0.202133	no
Zm00001d002379	cyan	MEcyan	0.843298	121.244	0.342796	120.901	-120.558	0.407157	-0.296021	no
Zm00001d002381	darkorange	MEdarkorange	0.912367	31.5158	0.893756	30.622	-29.7283	0.105835	-0.379586	yes
Zm00001d002382	darkorchid1	MEdarkorchid1	0.730255	33.5707	0.282132	33.2885	-33.0064	0.112736	-0.0309569	no
Zm00001d002383	cyan	MEcyan	0.399596	3.30705	0.00541738	3.30163	-3.29622	0.0111056	-0.323753	no
Zm00001d002384	aliceblue	MEaliceblue	0.756446	95.9012	0.419537	95.4817	-95.0622	0.322052	0.110642	no
Zm00001d002385	darkorange	MEdarkorange	0.690839	12.7123	0.134368	12.5779	-12.4436	0.04269	-0.428816	no
Zm00001d002386	bisque1	MEbisque1	0.850348	25.6727	0.365429	25.3073	-24.9419	0.0862134	-0.705001	no
Zm00001d002387	dodgerblue2	MEdodgerblue2	0.792992	36.3298	0.420291	35.9096	-35.4893	0.122002	0.30527	no
Zm00001d002388	peachpuff1	MEpeachpuff1	0.814839	31.7102	0.310247	31.3999	-31.0897	0.106488	0.251026	no
Zm00001d002390	darkgoldenrod2	MEdarkgoldenrod2	0.83855	36.1664	0.28787	35.8785	-35.5907	0.121453	-0.0467685	no
Zm00001d002391	coral4	MEcoral4	0.580154	7.6405	0.0366067	7.60389	-7.56729	0.0256581	-0.414917	no
Zm00001d002392	dodgerblue2	MEdodgerblue2	0.922098	40.9583	0.86437	40.0939	-39.2296	0.137545	0.32554	yes
Zm00001d002393	bisque4	MEbisque4	0.550286	35.0268	0.0948419	34.9319	-34.8371	0.117626	-0.00653903	no
Zm00001d002395	burlywood4	MEburlywood4	0.879406	51.9465	0.688268	51.2583	-50.57	0.174445	-0.438327	no
Zm00001d002396	coral4	MEcoral4	0.627135	37.1709	0.172833	36.9981	-36.8252	0.124826	-0.116793	no
Zm00001d002402	darkgreen	MEdarkgreen	0.753379	32.2097	0.225931	31.9838	-31.7578	0.108166	0.339792	no
Zm00001d002403	blue3	MEblue3	0.686726	6.65698	0.0781603	6.57882	-6.50066	0.0223553	0.0765226	no
Zm00001d002405	darkseagreen	MEdarkseagreen	0.66844	57.4418	0.190005	57.2518	-57.0618	0.192899	0.640674	no
Zm00001d002410	darkorchid1	MEdarkorchid1	0.683947	32.3646	0.183098	32.1815	-31.9984	0.108686	-0.3324	no
Zm00001d002412	lemonchiffon2	MElemonchiffon2	0.61948	20.6735	0.273218	20.4003	-20.127	0.069425	0.251518	no
Zm00001d002415	lemonchiffon2	MElemonchiffon2	0.501641	10.4146	0.0850946	10.3295	-10.2444	0.0349739	0.168335	no
Zm00001d002416	aquamarine	MEaquamarine	0.89318	59.8163	0.515614	59.3007	-58.785	0.200873	0.514741	no
Zm00001d002419	blue	MEblue	0.769544	30.3688	0.17404	30.1947	-30.0207	0.101983	-0.618304	no
Zm00001d002420	bisque4	MEbisque4	0.410333	14.3242	0.0356822	14.2885	-14.2528	0.048103	0.218555	no
Zm00001d002421	cyan	MEcyan	0.577761	36.6931	0.0648691	36.6283	-36.5634	0.123222	-0.326468	no
Zm00001d002422	blue	MEblue	0.788514	40.8905	0.211481	40.679	-40.4675	0.137317	-0.448465	no
Zm00001d002423	red3	MEred3	0.646319	13.3924	0.127867	13.2645	-13.1367	0.044974	-0.0614974	no
Zm00001d002424	navajowhite3	MEnavajowhite3	0.689006	21.1514	0.176393	20.975	-20.7986	0.0710299	-0.170092	no
Zm00001d002425	bisque1	MEbisque1	0.55861	26.1842	0.201474	25.9828	-25.7813	0.0879311	-0.230415	no
Zm00001d002428	midnightblue	MEmidnightblue	0.727874	25.7896	0.155711	25.6339	-25.4782	0.0866059	0.359959	no
Zm00001d002429	bisque4	MEbisque4	0.646212	23.8594	0.108193	23.7512	-23.643	0.0801238	-0.483384	no
Zm00001d002430	firebrick3	MEfirebrick3	0.675799	8.20628	0.0798626	8.12641	-8.04655	0.0275581	0.715208	no
Zm00001d002431	darkseagreen	MEdarkseagreen	0.720899	34.9659	0.169318	34.7966	-34.6273	0.117421	0.6613	no
Zm00001d002432	orange3	MEorange3	0.788021	9.68349	0.206984	9.47651	-9.26952	0.0325188	0.179479	no
Zm00001d002433	bisque4	MEbisque4	0.739934	33.7021	0.184855	33.5172	-33.3324	0.113177	-0.00243147	no
Zm00001d002434	darkseagreen	MEdarkseagreen	0.948427	126.607	0.792655	125.815	-125.022	0.425168	0.532194	yes
Zm00001d002435	darkseagreen	MEdarkseagreen	0.472339	3.17804	0.00897825	3.16906	-3.16008	0.0106724	0.194605	no
Zm00001d002436	lightsalmon4	MElightsalmon4	0.861246	57.8102	0.518886	57.2913	-56.7724	0.194136	0.21229	no
Zm00001d002439	chocolate3	MEchocolate3	0.869298	38.9345	0.444146	38.4904	-38.0462	0.130749	0.10563	no
Zm00001d002441	bisque4	MEbisque4	0.59151	24.8972	0.0982693	24.7989	-24.7006	0.0836089	-0.527524	no
Zm00001d002446	red3	MEred3	0.831808	90.1044	0.603933	89.5005	-88.8966	0.302586	0.150283	no
Zm00001d002447	bisque4	MEbisque4	0.707741	64.6829	0.239342	64.4436	-64.2042	0.217216	-0.266709	no
Zm00001d002450	deepskyblue3	MEdeepskyblue3	0.810133	43.8917	0.606413	43.2853	-42.6789	0.147396	-0.215146	no
Zm00001d002451	bisque4	MEbisque4	0.897533	97.8964	0.597971	97.2985	-96.7005	0.328753	-0.198235	no
Zm00001d002454	yellow	MEyellow	0.895682	51.0916	0.474646	50.617	-50.1423	0.171574	-0.623712	no
Zm00001d002456	yellow	MEyellow	0.992257	78.1106	1	77.1106	-76.1106	0.262308	-0.593181	yes
Zm00001d002457	blueviolet	MEblueviolet	0.649663	34.1328	0.138684	33.9941	-33.8555	0.114624	-0.494057	no
Zm00001d002462	darkgreen	MEdarkgreen	0.867556	141.619	0.682306	140.937	-140.254	0.47558	0.158071	no
Zm00001d002465	chocolate	MEchocolate	0.908989	39.2805	0.7648	38.5157	-37.7509	0.13191	-0.108279	yes
Zm00001d002475	beige	MEbeige	0.770366	36.5447	0.3969	36.1478	-35.7509	0.122723	0.646272	no
Zm00001d002476	lemonchiffon2	MElemonchiffon2	0.738988	19.4944	0.333438	19.161	-18.8275	0.0654655	0.469769	no
Zm00001d002477	darkgreen	MEdarkgreen	0.764251	47.0623	0.290384	46.7719	-46.4816	0.158043	0.794022	no
Zm00001d002478	mediumorchid4	MEmediumorchid4	0.711257	21.4794	0.185639	21.2938	-21.1081	0.0721315	0.65422	no
Zm00001d002479	sienna	MEsienna	0.889807	43.181	0.65764	42.5234	-41.8657	0.145009	0.0749169	no
Zm00001d002480	darkcyan	MEdarkcyan	0.852388	34.1992	0.781334	33.4178	-32.6365	0.114847	0.462123	no
Zm00001d002481	darkgreen	MEdarkgreen	0.851964	43.3391	0.464171	42.875	-42.4108	0.14554	0.425723	no
Zm00001d002483	darkgoldenrod4	MEdarkgoldenrod4	0.788039	61.699	0.365312	61.3337	-60.9684	0.207196	-0.613598	no
Zm00001d002485	coral4	MEcoral4	0.816751	90.6135	0.41679	90.1968	-89.78	0.304296	-0.239647	no
Zm00001d002489	hotpink	MEhotpink	0.858895	40.1991	0.603013	39.5961	-38.9931	0.134995	0.808643	no
Zm00001d002490	darkcyan	MEdarkcyan	0.65269	34.9755	0.179333	34.7961	-34.6168	0.117454	0.0963295	no
Zm00001d002496	darkslateblue	MEdarkslateblue	0.840721	58.8451	0.676361	58.1688	-57.4924	0.197612	0.437377	no
Zm00001d002498	lightsalmon4	MElightsalmon4	0.756866	13.7219	0.146301	13.5756	-13.4293	0.0460806	0.230181	no
Zm00001d002499	bisque4	MEbisque4	0.498243	103.811	0.162562	103.649	-103.486	0.348616	-0.0523165	no
Zm00001d002500	sienna	MEsienna	0.88303	35.623	0.597425	35.0256	-34.4281	0.119628	0.12672	no
Zm00001d002501	darkgoldenrod4	MEdarkgoldenrod4	0.669263	32.3093	0.165246	32.144	-31.9788	0.1085	-0.022871	no
Zm00001d002503	cyan	MEcyan	0.713828	91.6098	0.221436	91.3883	-91.1669	0.307641	-0.0837238	no
Zm00001d002504	red	MEred	0.819321	33.7546	0.241746	33.5129	-33.2711	0.113354	0.00624556	no
Zm00001d002510	coral4	MEcoral4	0.863204	66.4788	0.461954	66.0168	-65.5549	0.223247	-0.442729	no
Zm00001d002511	burlywood1	MEburlywood1	0.892142	59.5395	0.799554	58.74	-57.9404	0.199944	-0.548574	no
Zm00001d002520	bisque4	MEbisque4	0.787676	76.402	0.419958	75.9821	-75.5621	0.256571	0.0640501	no
Zm00001d002521	darkolivegreen4	MEdarkolivegreen4	0.764225	26.5174	0.199502	26.3179	-26.1184	0.08905	-0.515256	no
Zm00001d002523	darkorange	MEdarkorange	0.646685	14.0107	0.0897152	13.921	-13.8313	0.0470504	0.179276	no
Zm00001d002532	red3	MEred3	0.751459	21.4819	0.301305	21.1806	-20.8793	0.0721399	-0.212601	no
Zm00001d002536	lightsalmon4	MElightsalmon4	0.840148	37.0025	0.450523	36.552	-36.1015	0.124261	0.372879	no
Zm00001d002537	coral4	MEcoral4	0.500005	30.5349	0.0903597	30.4445	-30.3542	0.102541	0.204814	no
Zm00001d002538	antiquewhite3	MEantiquewhite3	0.640044	49.1125	0.194093	48.9185	-48.7244	0.164928	0.137964	no
Zm00001d002542	aquamarine	MEaquamarine	0.685704	34.3371	0.225135	34.1119	-33.8868	0.11531	0.0558363	no
Zm00001d002544	coral4	MEcoral4	0.760276	47.7811	0.228627	47.5525	-47.3238	0.160457	-0.157517	no
Zm00001d002545	cyan	MEcyan	0.75741	65.5091	0.159251	65.3499	-65.1906	0.219991	-0.283222	no
Zm00001d002546	darkorange2	MEdarkorange2	0.847514	107.018	0.716741	106.301	-105.585	0.359384	-0.235817	no
Zm00001d002548	magenta1	MEmagenta1	0.907347	27.5309	0.636438	26.8945	-26.258	0.0924534	0.31682	yes
Zm00001d002549	aliceblue	MEaliceblue	0.721149	29.6458	0.132247	29.5136	-29.3813	0.0995556	0.288958	no
Zm00001d002550	cyan	MEcyan	0.465737	37.9401	0.0494971	37.8906	-37.8411	0.127409	0.191645	no
Zm00001d002551	coral4	MEcoral4	0.727079	41.8008	0.198209	41.6026	-41.4044	0.140374	-0.483722	no
Zm00001d002553	chocolate1	MEchocolate1	0.812332	33.438	0.53827	32.8997	-32.3614	0.11229	-0.398563	no
Zm00001d002558	mintcream	MEmintcream	0.71549	35.0424	0.268193	34.7742	-34.506	0.117678	0.0982073	no
Zm00001d002560	bisque3	MEbisque3	0.550048	20.8906	0.0887849	20.8018	-20.713	0.0701542	-0.501783	no
Zm00001d002562	aliceblue	MEaliceblue	0.716111	24.3966	0.137848	24.2588	-24.1209	0.081928	0.129209	no
Zm00001d002564	navajowhite4	MEnavajowhite4	0.793411	48.9573	0.437798	48.5195	-48.0817	0.164407	0.483234	no
Zm00001d002579	bisque4	MEbisque4	0.742586	52.5804	0.275378	52.3051	-52.0297	0.176574	0.186959	no
Zm00001d002580	khaki4	MEkhaki4	0.73691	20.3792	0.250596	20.1286	-19.878	0.0684368	-0.314543	no
Zm00001d002584	cyan	MEcyan	0.566632	31.7498	0.0550043	31.6948	-31.6398	0.106621	0.0477841	no
Zm00001d002585	chocolate	MEchocolate	0.851172	41.8233	0.463682	41.3596	-40.896	0.14045	0.0937835	no
Zm00001d002591	aquamarine	MEaquamarine	0.606274	11.5697	0.0595119	11.5102	-11.4507	0.0388529	-0.0517293	no
Zm00001d002592	bisque4	MEbisque4	0.692027	49.0271	0.237395	48.7897	-48.5523	0.164641	-0.323787	no
Zm00001d002593	blue	MEblue	0.731395	48.8123	0.192638	48.6197	-48.427	0.16392	-0.0696607	no
Zm00001d002595	lightcoral	MElightcoral	0.798587	40.8636	0.347449	40.5161	-40.1687	0.137227	0.604284	no
Zm00001d002597	midnightblue	MEmidnightblue	0.841156	56.9461	0.384833	56.5613	-56.1764	0.191235	0.394529	no
Zm00001d002598	deepskyblue3	MEdeepskyblue3	0.732047	15.0779	0.234549	14.8433	-14.6088	0.050634	-0.276854	no
Zm00001d002601	mediumorchid	MEmediumorchid	0.794109	45.6659	0.257109	45.4088	-45.1517	0.153354	0.610945	no
Zm00001d002603	cyan	MEcyan	0.461198	45.4252	0.057118	45.3681	-45.311	0.152546	-0.633502	no
Zm00001d002607	bisque4	MEbisque4	0.79335	90.9475	0.450225	90.4972	-90.047	0.305417	-0.179215	no
Zm00001d002610	darkseagreen	MEdarkseagreen	0.810569	92.7656	0.442179	92.3234	-91.8812	0.311522	0.108037	no
Zm00001d002611	darkgoldenrod	MEdarkgoldenrod	0.71742	89.2519	0.305269	88.9466	-88.6414	0.299723	0.124736	no
Zm00001d002614	navajowhite4	MEnavajowhite4	0.785288	26.156	0.300185	25.8558	-25.5556	0.0878361	0.50159	no
Zm00001d002615	darkgoldenrod	MEdarkgoldenrod	0.738808	21.3506	0.209923	21.1406	-20.9307	0.0716988	0.0787316	no
Zm00001d002617	cyan	MEcyan	0.853707	219.999	0.575493	219.424	-218.848	0.738795	-0.405014	no
Zm00001d002618	bisque4	MEbisque4	0.748732	35.2346	0.220465	35.0141	-34.7937	0.118324	-0.310978	no
Zm00001d002624	cyan	MEcyan	0.450303	63.8003	0.0514905	63.7488	-63.6973	0.214252	0.233713	no
Zm00001d002625	lightcyan	MElightcyan	0.761858	29.5243	0.254335	29.27	-29.0157	0.0991477	0.076028	no
Zm00001d002628	darkorange	MEdarkorange	0.843126	20.4057	0.452247	19.9534	-19.5012	0.0685256	-0.188078	no
Zm00001d002629	lightsalmon3	MElightsalmon3	0.696736	42.9438	0.112528	42.8312	-42.7187	0.144212	-0.0428441	no
Zm00001d002630	bisque4	MEbisque4	0.830411	109.919	0.53042	109.389	-108.858	0.369126	0.338348	no
Zm00001d002631	darkgoldenrod4	MEdarkgoldenrod4	0.730429	69.3711	0.288264	69.0829	-68.7946	0.23296	-0.163156	no
Zm00001d002632	darkseagreen	MEdarkseagreen	0.574393	46.8048	0.0959005	46.7089	-46.613	0.157178	0.0725404	no
Zm00001d002639	darkseagreen	MEdarkseagreen	0.705682	31.0359	0.138216	30.8977	-30.7595	0.104224	0.228357	no
Zm00001d002640	cyan	MEcyan	0.722148	137.644	0.280367	137.364	-137.083	0.462232	-0.00528496	no
Zm00001d002641	coral4	MEcoral4	0.799605	61.9131	0.406627	61.5065	-61.0998	0.207915	-0.426107	no
Zm00001d002642	deepskyblue2	MEdeepskyblue2	0.855492	19.8328	0.442905	19.3899	-18.947	0.0666019	-0.613244	no
Zm00001d002644	cyan	MEcyan	0.828345	138.523	0.369155	138.154	-137.785	0.465184	-0.598677	no
Zm00001d002650	coral4	MEcoral4	0.575585	18.5601	0.0652503	18.4948	-18.4296	0.0623278	-0.144365	no
Zm00001d002654	bisque4	MEbisque4	0.673625	34.2403	0.153279	34.087	-33.9337	0.114985	-0.266274	no
Zm00001d002656	cyan	MEcyan	0.88873	154.209	0.496026	153.713	-153.217	0.51786	-0.221507	no
Zm00001d002658	blue	MEblue	0.848234	37.8083	0.326235	37.4821	-37.1559	0.126967	-0.294418	no
Zm00001d002661	bisque4	MEbisque4	0.244345	4.22878	0.00628985	4.22249	-4.2162	0.014201	-0.128709	no
Zm00001d002662	darkgoldenrod4	MEdarkgoldenrod4	0.77623	54.2271	0.359869	53.8673	-53.5074	0.182104	-0.189572	no
Zm00001d002663	orange2	MEorange2	0.76313	15.7171	0.144309	15.5727	-15.4284	0.0527805	0.0975507	no
Zm00001d002665	cornsilk	MEcornsilk	0.778231	48.4122	0.428708	47.9835	-47.5548	0.162576	0.091148	no
Zm00001d002668	darkgoldenrod3	MEdarkgoldenrod3	0.821251	11.709	0.386416	11.3225	-10.9361	0.0393207	0.0556155	no
Zm00001d002671	bisque4	MEbisque4	0.784749	34.1611	0.205605	33.9555	-33.7499	0.114719	-0.051648	no
Zm00001d002673	peachpuff1	MEpeachpuff1	0.840971	44.6466	0.397685	44.2489	-43.8512	0.149931	0.366972	no
Zm00001d002676	darkgoldenrod4	MEdarkgoldenrod4	0.760307	58.7505	0.279971	58.4706	-58.1906	0.197294	-0.224282	no
Zm00001d002677	lightskyblue3	MElightskyblue3	0.740924	5.48799	0.126491	5.3615	-5.23501	0.0184296	0.362008	no
Zm00001d002680	pink4	MEpink4	0.885776	22.2009	0.492913	21.7079	-21.215	0.0745542	-0.472146	no
Zm00001d002681	brown1	MEbrown1	0.847175	25.1084	0.395119	24.7133	-24.3182	0.0843183	-0.104329	no
Zm00001d002682	antiquewhite3	MEantiquewhite3	0.806279	29.6821	0.403916	29.2781	-28.8742	0.0996773	0.592863	no
Zm00001d002685	forestgreen	MEforestgreen	0.798845	40.6301	0.597901	40.0322	-39.4343	0.136443	0.560975	no
Zm00001d002687	bisque4	MEbisque4	0.864028	89.0057	0.454779	88.5509	-88.0961	0.298896	-0.0884698	no
Zm00001d002688	cyan	MEcyan	0.715228	74.7684	0.181449	74.587	-74.4055	0.251085	-0.16775	no
Zm00001d002690	cyan	MEcyan	0.690193	72.6123	0.123576	72.4887	-72.3652	0.243844	-0.194164	no
Zm00001d002694	aliceblue	MEaliceblue	0.888206	88.1251	0.697278	87.4278	-86.7306	0.295939	0.277638	no
Zm00001d002695	lightsalmon3	MElightsalmon3	0.872581	61.7798	0.450247	61.3295	-60.8793	0.207467	0.245083	no
Zm00001d002696	rosybrown	MErosybrown	0.778686	26.742	0.354378	26.3877	-26.0333	0.0898042	-0.11557	no
Zm00001d002698	darkseagreen	MEdarkseagreen	0.796714	50.682	0.269339	50.4127	-50.1433	0.170199	0.126808	no
Zm00001d002703	red3	MEred3	0.602486	12.4308	0.0867334	12.3441	-12.2574	0.0417449	-0.461122	no
Zm00001d002704	cyan	MEcyan	0.852913	125.233	0.354524	124.879	-124.524	0.420555	-0.192321	no
Zm00001d002705	cyan	MEcyan	0.582916	32.3225	0.0642831	32.2582	-32.1939	0.108544	-0.192287	no
Zm00001d002707	bisque4	MEbisque4	0.351714	78.1695	0.121161	78.0484	-77.9272	0.262506	0.410289	no
Zm00001d002708	blueviolet	MEblueviolet	0.651401	32.2385	0.181129	32.0573	-31.8762	0.108262	-0.252464	no
Zm00001d002711	aliceblue	MEaliceblue	0.747327	39.0295	0.229786	38.7997	-38.5699	0.131068	-0.0362595	no
Zm00001d002715	cyan	MEcyan	0.896588	215.437	0.634826	214.803	-214.168	0.723475	-0.421507	no
Zm00001d002716	sienna	MEsienna	0.891764	42.9452	0.521465	42.4237	-41.9022	0.144217	0.264107	no
Zm00001d002718	coral4	MEcoral4	0.363142	3.33201	0.00604375	3.32596	-3.31992	0.0111894	-0.397703	no
Zm00001d002721	floralwhite	MEfloralwhite	0.634486	43.8432	0.227017	43.6162	-43.3892	0.147233	0.0827693	no
Zm00001d002725	aquamarine	MEaquamarine	0.57759	27.5186	0.11074	27.4079	-27.2971	0.0924121	0.469925	no
Zm00001d002727	bisque4	MEbisque4	0.615401	84.3909	0.148192	84.2427	-84.0945	0.283399	0.622912	no
Zm00001d002729	lightsalmon4	MElightsalmon4	0.744071	36.0072	0.234777	35.7725	-35.5377	0.120918	0.0849822	no
Zm00001d002733	bisque4	MEbisque4	0.789995	79.6646	0.412508	79.2521	-78.8396	0.267527	-0.261077	no
Zm00001d002734	bisque4	MEbisque4	0.825696	58.2663	0.336191	57.9301	-57.5939	0.195668	-0.166833	no
Zm00001d002736	pink	MEpink	0.764472	31.4266	0.161863	31.2648	-31.1029	0.105536	-0.392055	no
Zm00001d002737	darkgoldenrod4	MEdarkgoldenrod4	0.458289	8.14107	0.0302752	8.11079	-8.08052	0.0273391	-0.296326	no
Zm00001d002742	coral4	MEcoral4	0.324029	16.8819	0.0346814	16.8472	-16.8125	0.0566921	0.169115	no
Zm00001d002744	bisque4	MEbisque4	0.429777	3.50503	0.0101865	3.49484	-3.48465	0.0117705	0.00735159	no
Zm00001d002747	bisque3	MEbisque3	0.552597	15.9389	0.0675022	15.8714	-15.8039	0.0535254	-0.0304117	no
Zm00001d002748	floralwhite	MEfloralwhite	0.598063	13.7794	0.0578065	13.7216	-13.6638	0.0462737	-0.41876	no
Zm00001d002754	darkgoldenrod3	MEdarkgoldenrod3	0.684924	7.31987	0.124299	7.19557	-7.07127	0.0245814	0.104204	no
Zm00001d002755	lemonchiffon2	MElemonchiffon2	0.684834	26.112	0.220626	25.8914	-25.6707	0.0876884	0.66604	no
Zm00001d002759	bisque4	MEbisque4	0.664333	42.777	0.132335	42.6447	-42.5123	0.143652	0.380851	no
Zm00001d002760	lightskyblue3	MElightskyblue3	0.848218	24.7212	0.401781	24.3194	-23.9176	0.0830179	0.58574	no
Zm00001d002761	bisque4	MEbisque4	0.399777	40.6257	0.0727596	40.553	-40.4802	0.136428	0.283844	no
Zm00001d002762	bisque4	MEbisque4	0.654338	24.8344	0.129024	24.7054	-24.5763	0.083398	-0.321256	no
Zm00001d002768	dodgerblue2	MEdodgerblue2	0.755145	14.64	0.204283	14.4357	-14.2314	0.0491635	0.256545	no
Zm00001d002770	coral4	MEcoral4	0.828824	70.8	0.389239	70.4107	-70.0215	0.237758	-0.366446	no
Zm00001d002773	darkslateblue	MEdarkslateblue	0.780815	29.6558	0.309577	29.3462	-29.0366	0.099589	0.40821	no
Zm00001d002776	darkseagreen	MEdarkseagreen	0.72874	86.764	0.29	86.474	-86.184	0.291368	0.643964	no
Zm00001d002778	lightcyan	MElightcyan	0.747893	23.8633	0.212214	23.6511	-23.4388	0.0801369	-0.0316188	no
Zm00001d002781	cyan	MEcyan	0.850018	149.123	0.426035	148.697	-148.271	0.500781	-0.075324	no
Zm00001d002782	bisque4	MEbisque4	0.546321	28.5308	0.126014	28.4048	-28.2788	0.0958112	-0.154765	no
Zm00001d002787	cyan	MEcyan	0.745084	59.5467	0.176741	59.3699	-59.1932	0.199968	-0.360104	no
Zm00001d002788	indianred4	MEindianred4	0.782879	28.747	0.300774	28.4462	-28.1454	0.0965371	0.528045	no
Zm00001d002790	cyan	MEcyan	0.723034	88.7367	0.187035	88.5496	-88.3626	0.297993	-0.256917	no
Zm00001d002791	orange2	MEorange2	0.727022	34.2972	0.138686	34.1585	-34.0198	0.115176	0.486354	no
Zm00001d002794	darkorange2	MEdarkorange2	0.538484	35.8258	0.160551	35.6652	-35.5047	0.120309	-0.394022	no
Zm00001d002797	red	MEred	0.886147	48.3879	0.430805	47.9571	-47.5263	0.162495	-0.0468092	no
Zm00001d002798	darkorange	MEdarkorange	0.803665	28.9869	0.366953	28.62	-28.253	0.0973429	0.113295	no
Zm00001d002799	mediumorchid	MEmediumorchid	0.642467	20.1599	0.0887943	20.0711	-19.9823	0.0677004	0.127851	no
Zm00001d002801	bisque4	MEbisque4	0.587891	38.2832	0.150183	38.133	-37.9828	0.128561	-0.373682	no
Zm00001d002802	bisque4	MEbisque4	0.7785	53.5719	0.338152	53.2338	-52.8956	0.179904	-0.429022	no
Zm00001d002806	antiquewhite3	MEantiquewhite3	0.807167	34.5101	0.399746	34.1104	-33.7106	0.115891	0.542718	no
Zm00001d002810	lightcyan	MElightcyan	0.670699	25.827	0.112983	25.714	-25.601	0.0867313	0.187007	no
Zm00001d002811	bisque4	MEbisque4	0.753832	48.767	0.243727	48.5233	-48.2795	0.163768	0.0208744	no
Zm00001d002812	coral4	MEcoral4	0.662966	17.9122	0.112939	17.7993	-17.6864	0.0601523	-0.344286	no
Zm00001d002814	darkorchid1	MEdarkorchid1	0.925829	59.5954	0.713715	58.8817	-58.168	0.200131	-0.0942454	yes
Zm00001d002815	coral4	MEcoral4	0.472704	14.8284	0.0595236	14.7689	-14.7094	0.0497964	0.0451056	no
Zm00001d002817	indianred4	MEindianred4	0.659641	16.083	0.166611	15.9164	-15.7498	0.0540096	-0.168991	no
Zm00001d002819	antiquewhite	MEantiquewhite	0.505521	7.57042	0.0326362	7.53779	-7.50515	0.0254228	0.0476109	no
Zm00001d002820	darkolivegreen4	MEdarkolivegreen4	0.872712	28.8433	0.462271	28.381	-27.9188	0.0968606	-0.571032	no
Zm00001d002822	cyan	MEcyan	0.516091	61.5887	0.0787055	61.51	-61.4313	0.206825	0.13643	no
Zm00001d002824	mintcream	MEmintcream	0.796668	45.9878	0.335844	45.652	-45.3162	0.154435	-0.0796131	no
Zm00001d002825	red3	MEred3	0.765617	30.7122	0.324416	30.3878	-30.0634	0.103137	-0.278863	no
Zm00001d002827	chocolate1	MEchocolate1	0.772456	43.1928	0.383606	42.8092	-42.4256	0.145049	-0.353287	no
Zm00001d002828	antiquewhite3	MEantiquewhite3	0.703278	64.8299	0.242068	64.5878	-64.3457	0.21771	0.17891	no
Zm00001d002830	darkseagreen	MEdarkseagreen	0.69288	54.7349	0.151496	54.5834	-54.4319	0.183809	0.153113	no
Zm00001d002834	bisque3	MEbisque3	0.843835	41.409	0.370243	41.0388	-40.6685	0.139058	0.101117	no
Zm00001d002835	darkcyan	MEdarkcyan	0.806923	38.0065	0.450246	37.5562	-37.106	0.127632	0.550253	no
Zm00001d002836	lightsalmon3	MElightsalmon3	0.717217	33.987	0.173676	33.8133	-33.6396	0.114134	0.604621	no
Zm00001d002837	darkgoldenrod	MEdarkgoldenrod	0.824235	55.7399	0.422847	55.3171	-54.8942	0.187184	0.0748372	no
Zm00001d002839	darkgoldenrod4	MEdarkgoldenrod4	0.619061	46.1003	0.150795	45.9495	-45.7987	0.154812	0.156015	no
Zm00001d002842	aquamarine	MEaquamarine	0.716051	33.1141	0.240041	32.8741	-32.634	0.111203	0.121796	no
Zm00001d002843	chocolate	MEchocolate	0.821129	37.4996	0.307217	37.1924	-36.8852	0.12593	-0.355578	no
Zm00001d002845	darkgoldenrod	MEdarkgoldenrod	0.818331	36.1925	0.432675	35.7598	-35.3271	0.12154	0.0801118	no
Zm00001d002847	darkseagreen	MEdarkseagreen	0.915959	128.998	0.705786	128.292	-127.586	0.433196	0.48727	yes
Zm00001d002850	aliceblue	MEaliceblue	0.609562	54.8595	0.140305	54.7192	-54.5789	0.184227	0.49212	no
Zm00001d002851	bisque4	MEbisque4	0.731893	46.6407	0.223252	46.4174	-46.1942	0.156627	-0.133789	no
Zm00001d002853	lightsalmon3	MElightsalmon3	0.791578	58.6256	0.278226	58.3473	-58.0691	0.196874	0.428084	no
Zm00001d002854	blue	MEblue	0.828873	33.1764	0.249784	32.9266	-32.6769	0.111412	-0.458941	no
Zm00001d002856	cyan	MEcyan	0.55685	78.4548	0.106228	78.3486	-78.2424	0.263465	0.382336	no
Zm00001d002860	bisque4	MEbisque4	0.912747	115.98	0.639471	115.34	-114.701	0.389479	-0.0309417	yes
Zm00001d002863	pink	MEpink	0.968345	39.9408	0.902852	39.0379	-38.1351	0.134128	-0.13448	yes
Zm00001d002864	thistle	MEthistle	0.851995	23.0964	0.446228	22.6502	-22.204	0.0775617	-0.0841049	no
Zm00001d002865	navajowhite4	MEnavajowhite4	0.814332	23.0049	0.286163	22.7187	-22.4325	0.0772542	0.142369	no
Zm00001d002867	lemonchiffon2	MElemonchiffon2	0.61571	12.5712	0.132603	12.4386	-12.306	0.0422161	0.275483	no
Zm00001d002870	darkolivegreen4	MEdarkolivegreen4	0.841608	23.5021	0.331303	23.1708	-22.8395	0.078924	-0.538057	no
Zm00001d002871	pink4	MEpink4	0.787894	36.3912	0.331963	36.0593	-35.7273	0.122208	-0.814898	no
Zm00001d002872	floralwhite	MEfloralwhite	0.831433	12.6563	0.239942	12.4164	-12.1764	0.0425021	-0.19727	no
Zm00001d002873	navajowhite4	MEnavajowhite4	0.679785	16.8574	0.0919125	16.7655	-16.6736	0.0566101	0.253451	no
Zm00001d002875	floralwhite	MEfloralwhite	0.804838	29.9306	0.47362	29.457	-28.9833	0.100512	-0.271939	no
Zm00001d002876	red	MEred	0.880878	50.5643	0.473563	50.0908	-49.6172	0.169804	-0.119454	no
Zm00001d002880	chocolate1	MEchocolate1	0.753095	33.1339	0.321359	32.8125	-32.4912	0.111269	-0.454186	no
Zm00001d002881	bisque4	MEbisque4	0.906647	74.6219	0.47544	74.1465	-73.671	0.250593	0.0313908	yes
Zm00001d002882	bisque4	MEbisque4	0.740685	29.2311	0.167078	29.064	-28.897	0.098163	-0.00149216	no
Zm00001d002884	darkseagreen	MEdarkseagreen	0.615253	37.0543	0.0837873	36.9705	-36.8867	0.124435	0.669683	no
Zm00001d002889	cyan	MEcyan	0.671	37.8528	0.0832409	37.7696	-37.6863	0.127116	-0.232192	no
Zm00001d002893	lightsalmon4	MElightsalmon4	0.645558	13.4706	0.0989273	13.3716	-13.2727	0.0452364	-0.0334738	no
Zm00001d002896	darkred	MEdarkred	0.780108	42.7633	0.392197	42.3711	-41.9789	0.143606	-0.206456	no
Zm00001d002897	darkseagreen	MEdarkseagreen	0.854131	108.425	0.587421	107.837	-107.25	0.364108	0.376729	no
Zm00001d002898	bisque4	MEbisque4	0.495277	69.8507	0.127901	69.7228	-69.5949	0.23457	0.237005	no
Zm00001d002899	navajowhite4	MEnavajowhite4	0.85588	27.906	0.469673	27.4363	-26.9666	0.0937129	0.418957	no
Zm00001d002901	lightsalmon4	MElightsalmon4	0.77739	64.6174	0.382984	64.2344	-63.8514	0.216996	0.574649	no
Zm00001d002905	darkorange2	MEdarkorange2	0.890983	96.0775	0.743812	95.3337	-94.5899	0.322644	-0.142776	no
Zm00001d002915	cyan	MEcyan	0.348759	23.487	0.0179781	23.469	-23.451	0.0788732	0.167836	no
Zm00001d002919	cyan	MEcyan	0.917188	163.365	0.515431	162.849	-162.334	0.548606	-0.255089	yes
Zm00001d002925	cyan	MEcyan	0.790784	98.9283	0.288669	98.6396	-98.3509	0.332218	-0.733957	no
Zm00001d002933	red	MEred	0.93147	54.6721	0.588586	54.0835	-53.4949	0.183598	0.107381	yes
Zm00001d002936	cyan	MEcyan	0.929629	228.255	0.746699	227.509	-226.762	0.76652	-0.427545	yes
Zm00001d002937	floralwhite	MEfloralwhite	0.758069	32.3871	0.341076	32.046	-31.7049	0.108761	0.108486	no
Zm00001d002938	coral4	MEcoral4	0.84996	121.506	0.479979	121.026	-120.546	0.408038	-0.211344	no
Zm00001d002939	bisque3	MEbisque3	0.686665	13.6405	0.133113	13.5074	-13.3743	0.0458071	-0.270001	no
Zm00001d002940	antiquewhite3	MEantiquewhite3	0.763655	43.9723	0.487451	43.4848	-42.9974	0.147666	0.328632	no
Zm00001d002941	darkgoldenrod	MEdarkgoldenrod	0.624963	17.9906	0.116163	17.8744	-17.7582	0.0604153	-0.280933	no
Zm00001d002942	aliceblue	MEaliceblue	0.802303	50.5603	0.391368	50.1689	-49.7776	0.16979	0.280954	no
Zm00001d002943	darkorchid1	MEdarkorchid1	0.866085	51.3693	0.547697	50.8216	-50.2739	0.172507	-0.396582	no
Zm00001d002946	forestgreen	MEforestgreen	0.714586	31.0014	0.331982	30.6694	-30.3374	0.104108	0.354325	no
Zm00001d002950	antiquewhite	MEantiquewhite	0.548185	32.1426	0.145556	31.997	-31.8515	0.10794	-0.154005	no
Zm00001d002951	mediumorchid	MEmediumorchid	0.793933	40.7844	0.197376	40.587	-40.3896	0.136961	0.142845	no
Zm00001d002953	darkgoldenrod4	MEdarkgoldenrod4	0.505381	32.3945	0.0568369	32.3377	-32.2809	0.108786	-0.286284	no
Zm00001d002954	blue	MEblue	0.919048	45.8679	0.489585	45.3783	-44.8887	0.154032	-0.481929	yes
Zm00001d002956	blue	MEblue	0.743716	20.206	0.135662	20.0704	-19.9347	0.0678552	-0.372752	no
Zm00001d002958	red3	MEred3	0.714042	27.2385	0.201927	27.0365	-26.8346	0.0914714	-0.0376658	no
Zm00001d002961	sienna	MEsienna	0.811047	29.6062	0.297025	29.3092	-29.0121	0.0994225	-0.141037	no
Zm00001d002962	blueviolet	MEblueviolet	0.757966	21.644	0.174471	21.4695	-21.295	0.0726841	-0.461128	no
Zm00001d002964	cyan	MEcyan	0.62256	33.0164	0.0909948	32.9254	-32.8345	0.110875	-0.211903	no
Zm00001d002967	antiquewhite	MEantiquewhite	0.812301	42.8658	0.350738	42.5151	-42.1643	0.143951	-0.174364	no
Zm00001d002969	darkslateblue	MEdarkslateblue	0.871707	64.3213	0.640327	63.6809	-63.0406	0.216002	0.313012	no
Zm00001d002970	brown3	MEbrown3	0.919317	30.4393	0.641134	29.7982	-29.1571	0.10222	-0.435803	yes
Zm00001d002971	bisque3	MEbisque3	0.869319	60.7229	0.593348	60.1296	-59.5362	0.203918	-0.276261	no
Zm00001d002974	aquamarine	MEaquamarine	0.871395	45.7799	0.387733	45.3922	-45.0045	0.153737	0.197393	no
Zm00001d002978	sienna	MEsienna	0.702315	29.4881	0.141673	29.3464	-29.2047	0.099026	-0.0115762	no
Zm00001d002979	yellow	MEyellow	0.836318	38.7876	0.282652	38.5049	-38.2223	0.130255	-0.429948	no
Zm00001d002980	darkseagreen	MEdarkseagreen	0.900676	85.491	0.549041	84.942	-84.3929	0.287093	0.479378	yes
Zm00001d002984	brown1	MEbrown1	0.636856	32.579	0.215623	32.3634	-32.1478	0.109406	0.00478417	no
Zm00001d002989	darkslateblue	MEdarkslateblue	0.69622	11.7951	0.092933	11.7022	-11.6092	0.03961	0.434879	no
Zm00001d002992	burlywood1	MEburlywood1	0.834865	29.0938	0.37781	28.716	-28.3381	0.0977017	-0.170898	no
Zm00001d002996	darkgoldenrod	MEdarkgoldenrod	0.836578	46.2483	0.507036	45.7413	-45.2343	0.15531	-0.276348	no
Zm00001d002999	bisque1	MEbisque1	0.715507	34.3384	0.28476	34.0537	-33.7689	0.115314	-0.260611	no
Zm00001d003002	pink	MEpink	0.970497	36.3389	0.823728	35.5152	-34.6915	0.122032	-0.0149798	yes
Zm00001d003006	darkgoldenrod2	MEdarkgoldenrod2	0.841569	37.0119	0.393816	36.6181	-36.2243	0.124292	0.00551683	no
Zm00001d003007	bisque4	MEbisque4	0.605764	28.0677	0.106199	27.9615	-27.8553	0.0942561	0.0471818	no
Zm00001d003009	aliceblue	MEaliceblue	0.776858	37.1314	0.196287	36.9351	-36.7388	0.124693	0.311794	no
Zm00001d003015	peachpuff4	MEpeachpuff4	0.847225	26.3958	0.685244	25.7105	-25.0253	0.0886414	-0.205375	no
Zm00001d003016	violet	MEviolet	0.769909	38.7275	0.287649	38.4399	-38.1522	0.130053	-0.162182	no
Zm00001d003017	floralwhite	MEfloralwhite	0.909149	56.9245	0.799801	56.1247	-55.3249	0.191162	0.0703531	yes
Zm00001d003018	mediumorchid	MEmediumorchid	0.869526	76.6429	0.364999	76.2779	-75.9129	0.25738	0.562802	no
Zm00001d003019	lightsalmon4	MElightsalmon4	0.788064	47.7626	0.389087	47.3735	-46.9844	0.160395	0.243906	no
Zm00001d003021	antiquewhite	MEantiquewhite	0.746669	50.0745	0.295531	49.779	-49.4834	0.168159	0.520386	no
Zm00001d003023	lightsalmon4	MElightsalmon4	0.743823	56.2283	0.294372	55.9339	-55.6395	0.188824	0.20918	no
Zm00001d003027	brown3	MEbrown3	0.960727	29.9658	1	28.9658	-27.9658	0.10063	-0.569779	yes
Zm00001d003031	coral4	MEcoral4	0.912637	67.0176	0.581246	66.4363	-65.8551	0.225056	-0.409801	yes
Zm00001d003033	darkgoldenrod4	MEdarkgoldenrod4	0.822204	85.3501	0.484885	84.8652	-84.3803	0.28662	-0.0363696	no
Zm00001d003035	red3	MEred3	0.909259	105.512	0.796527	104.715	-103.919	0.354327	0.100581	yes
Zm00001d003038	darkorange2	MEdarkorange2	0.889775	76.467	0.785426	75.6816	-74.8961	0.256789	-0.00515903	no
Zm00001d003040	coral4	MEcoral4	0.707024	27.6094	0.165413	27.444	-27.2786	0.0927171	-0.288411	no
Zm00001d003041	bisque4	MEbisque4	0.805534	49.1839	0.2828	48.9011	-48.6183	0.165168	0.202328	no
Zm00001d003044	cyan	MEcyan	0.560616	53.735	0.0819236	53.6531	-53.5712	0.180451	-0.726875	no
Zm00001d003047	khaki2	MEkhaki2	0.706503	27.3002	0.232136	27.0681	-26.836	0.0916788	0.270917	no
Zm00001d003048	bisque4	MEbisque4	0.411897	34.6915	0.0696197	34.6219	-34.5522	0.1165	0.0120734	no
Zm00001d003049	coral4	MEcoral4	0.621129	51.9214	0.179406	51.742	-51.5626	0.174361	-0.507786	no
Zm00001d003051	darkgreen	MEdarkgreen	0.673838	25.6295	0.16294	25.4666	-25.3037	0.0860683	0.501455	no
Zm00001d003058	darkgreen	MEdarkgreen	0.774796	54.9385	0.531842	54.4067	-53.8748	0.184493	0.365582	no
Zm00001d003059	darkseagreen	MEdarkseagreen	0.721266	58.9419	0.231444	58.7105	-58.4791	0.197937	0.141841	no
Zm00001d003062	darkorange2	MEdarkorange2	0.941913	106.688	0.951719	105.736	-104.784	0.358276	-0.0679319	yes
Zm00001d003064	thistle	MEthistle	0.717134	15.7148	0.15359	15.5613	-15.4077	0.0527731	-0.0760564	no
Zm00001d003066	darkcyan	MEdarkcyan	0.659001	29.7254	0.138021	29.5873	-29.4493	0.0998228	0.0730465	no
Zm00001d003068	darkslateblue	MEdarkslateblue	0.761516	57.4931	0.376804	57.1163	-56.7395	0.193072	0.507513	no
Zm00001d003070	darkseagreen	MEdarkseagreen	0.861827	115.234	0.590941	114.643	-114.052	0.386976	0.509572	no
Zm00001d003072	burlywood4	MEburlywood4	0.764972	54.206	0.433746	53.7722	-53.3385	0.182033	-0.379826	no
Zm00001d003076	orange2	MEorange2	0.682889	27.7012	0.135498	27.5657	-27.4302	0.0930254	0.263163	no
Zm00001d003081	rosybrown	MErosybrown	0.681227	66.1305	0.33762	65.7929	-65.4552	0.222077	0.431341	no
Zm00001d003084	bisque4	MEbisque4	0.524667	14.1009	0.0521246	14.0488	-13.9967	0.0473533	-0.0491757	no
Zm00001d003085	bisque4	MEbisque4	0.864593	106.414	0.607745	105.806	-105.198	0.357356	-0.106662	no
Zm00001d003087	cyan	MEcyan	0.91374	245.577	0.749658	244.828	-244.078	0.82469	-0.551615	yes
Zm00001d003089	cyan4	MEcyan4	0.660037	19.2199	0.135078	19.0848	-18.9497	0.0645436	-0.66617	no
Zm00001d003090	dodgerblue2	MEdodgerblue2	0.838452	31.5906	0.634269	30.9564	-30.3221	0.106087	0.474299	no
Zm00001d003091	aliceblue	MEaliceblue	0.763157	40.7794	0.193017	40.5863	-40.3933	0.136944	0.329902	no
Zm00001d003101	cyan	MEcyan	0.475834	25.0637	0.0325593	25.0312	-24.9986	0.0841682	0.0820829	no
Zm00001d003102	red3	MEred3	0.840006	50.5166	0.562481	49.9541	-49.3916	0.169643	0.167242	no
Zm00001d003103	aquamarine	MEaquamarine	0.670261	12.2905	0.0967006	12.1938	-12.0971	0.0412735	0.113106	no
Zm00001d003104	bisque4	MEbisque4	0.697073	75.7156	0.290166	75.4254	-75.1353	0.254266	0.0844678	no
Zm00001d003106	pink4	MEpink4	0.850132	40.4734	0.540675	39.9328	-39.3921	0.135917	-0.753184	no
Zm00001d003109	darkgoldenrod4	MEdarkgoldenrod4	0.721247	52.5989	0.23619	52.3628	-52.1266	0.176636	0.011759	no
Zm00001d003110	khaki2	MEkhaki2	0.682102	17.6439	0.136081	17.5078	-17.3717	0.0592512	0.0875844	no
Zm00001d003112	antiquewhite	MEantiquewhite	0.833944	97.675	0.510541	97.1645	-96.6539	0.328009	0.380229	no
Zm00001d003114	palevioletred1	MEpalevioletred1	0.762245	15.4723	0.171642	15.3007	-15.129	0.0519586	-0.0428564	no
Zm00001d003115	khaki2	MEkhaki2	0.798262	12.772	0.211463	12.5605	-12.3491	0.0428906	0.51133	no
Zm00001d003116	red	MEred	0.871403	55.1311	0.4061	54.725	-54.3189	0.18514	-0.152895	no
Zm00001d003119	cyan	MEcyan	0.782708	85.8909	0.253242	85.6377	-85.3844	0.288436	-0.604217	no
Zm00001d003120	orange2	MEorange2	0.887017	26.2956	0.476651	25.8189	-25.3423	0.0883049	0.405268	no
Zm00001d003123	darkgoldenrod4	MEdarkgoldenrod4	0.829822	68.5438	0.457039	68.0867	-67.6297	0.230181	0.127042	no
Zm00001d003124	darkorange2	MEdarkorange2	0.687085	10.4644	0.11273	10.3516	-10.2389	0.0351411	0.013317	no
Zm00001d003125	darkgoldenrod	MEdarkgoldenrod	0.775636	31.8348	0.287463	31.5473	-31.2598	0.106907	0.236704	no
Zm00001d003127	darkgoldenrod4	MEdarkgoldenrod4	0.916385	94.3636	0.717951	93.6457	-92.9277	0.316889	-0.0568064	yes
Zm00001d003129	darkgreen	MEdarkgreen	0.807598	51.948	0.279725	51.6683	-51.3886	0.17445	0.347624	no
Zm00001d003135	dodgerblue2	MEdodgerblue2	0.64661	10.0516	0.101982	9.94957	-9.84759	0.0337548	0.08802	no
Zm00001d003139	darkslateblue	MEdarkslateblue	0.597596	22.2671	0.15394	22.1132	-21.9593	0.0747768	0.278986	no
Zm00001d003140	pink	MEpink	0.750584	25.298	0.207056	25.0909	-24.8839	0.0849548	0.0608863	no
Zm00001d003142	darkorchid1	MEdarkorchid1	0.873752	35.3934	0.529495	34.8639	-34.3345	0.118857	-0.250841	no
Zm00001d003143	bisque3	MEbisque3	0.820124	39.8468	0.433536	39.4132	-38.9797	0.133812	-0.434165	no
Zm00001d003144	antiquewhite3	MEantiquewhite3	0.746372	35.5829	0.367084	35.2158	-34.8487	0.119493	0.576232	no
Zm00001d003147	cyan	MEcyan	0.835944	143.125	0.423431	142.702	-142.278	0.480638	-0.712383	no
Zm00001d003148	darkorange2	MEdarkorange2	0.78044	42.1565	0.359973	41.7965	-41.4365	0.141569	-0.355636	no
Zm00001d003157	aliceblue	MEaliceblue	0.59832	49.2908	0.169972	49.1208	-48.9508	0.165527	-0.194799	no
Zm00001d003159	floralwhite	MEfloralwhite	0.956207	44.8607	0.928086	43.9327	-43.0046	0.15065	-0.117586	yes
Zm00001d003160	coral4	MEcoral4	0.567146	23.8327	0.112566	23.7201	-23.6075	0.0800341	0.0490949	no
Zm00001d003161	darkorange2	MEdarkorange2	0.665244	36.0095	0.264455	35.745	-35.4806	0.120926	-0.383858	no
Zm00001d003162	mediumorchid	MEmediumorchid	0.824825	89.6391	0.4269	89.2122	-88.7853	0.301023	0.258158	no
Zm00001d003164	bisque4	MEbisque4	0.851278	75.1616	0.438582	74.723	-74.2844	0.252405	-0.182149	no
Zm00001d003166	cyan	MEcyan	0.916708	194.657	0.588091	194.069	-193.481	0.653693	-0.512577	yes
Zm00001d003173	darkseagreen	MEdarkseagreen	0.663475	51.7259	0.160662	51.5652	-51.4045	0.173704	0.456986	no
Zm00001d003174	darkseagreen	MEdarkseagreen	0.731697	69.316	0.2584	69.0576	-68.7992	0.232775	0.498573	no
Zm00001d003176	antiquewhite	MEantiquewhite	0.889577	81.7201	0.774658	80.9454	-80.1707	0.27443	0.211633	no
Zm00001d003179	aquamarine	MEaquamarine	0.840255	27.2266	0.387748	26.8388	-26.4511	0.0914314	0.138882	no
Zm00001d003180	darkgoldenrod4	MEdarkgoldenrod4	0.879633	87.5005	0.582374	86.9181	-86.3357	0.293841	-0.153717	no
Zm00001d003181	bisque4	MEbisque4	0.881317	130.479	0.704176	129.775	-129.071	0.438172	0.0967118	no
Zm00001d003183	plum4	MEplum4	0.662723	11.3581	0.172667	11.1855	-11.0128	0.0381425	0.23877	no
Zm00001d003185	darkorchid1	MEdarkorchid1	0.742008	23.7515	0.209999	23.5415	-23.3315	0.0797616	-0.507544	no
Zm00001d003186	bisque4	MEbisque4	0.638165	55.8569	0.199189	55.6577	-55.4585	0.187577	-0.46255	no
Zm00001d003188	darkslateblue	MEdarkslateblue	0.932422	93.8536	0.972685	92.881	-91.9083	0.315176	0.443696	yes
Zm00001d003190	darkseagreen	MEdarkseagreen	0.729079	59.1143	0.237354	58.877	-58.6396	0.198516	0.814969	no
Zm00001d003191	pink	MEpink	0.835467	32.4663	0.267886	32.1984	-31.9305	0.109027	0.171425	no
Zm00001d003193	bisque4	MEbisque4	0.774612	105.414	0.300431	105.113	-104.813	0.353997	0.343838	no
Zm00001d003195	darkseagreen	MEdarkseagreen	0.730608	88.6837	0.275303	88.4084	-88.1331	0.297815	0.195002	no
Zm00001d003196	navajowhite3	MEnavajowhite3	0.927056	28.8381	0.684971	28.1531	-27.4681	0.0968431	-0.124934	yes
Zm00001d003197	bisque4	MEbisque4	0.556358	18.2834	0.0653282	18.2181	-18.1528	0.0613989	-0.524288	no
Zm00001d003198	darkgreen	MEdarkgreen	0.937834	84.6807	0.766413	83.9143	-83.1479	0.284372	0.445994	yes
Zm00001d003199	hotpink	MEhotpink	0.809366	30.3498	0.589115	29.7606	-29.1715	0.10192	0.511953	no
Zm00001d003200	brown1	MEbrown1	0.703077	16.4338	0.17031	16.2635	-16.0932	0.0551875	-0.377404	no
Zm00001d003203	coral4	MEcoral4	0.864971	168.851	0.59258	168.259	-167.666	0.567031	-0.179909	no
Zm00001d003207	cyan	MEcyan	0.899745	175.443	0.492157	174.951	-174.459	0.589167	-0.126515	no
Zm00001d003208	darkgoldenrod	MEdarkgoldenrod	0.792698	54.4871	0.384646	54.1025	-53.7178	0.182977	0.247468	no
Zm00001d003209	mediumorchid	MEmediumorchid	0.741201	49.7891	0.163242	49.6258	-49.4626	0.1672	0.335555	no
Zm00001d003212	darkseagreen	MEdarkseagreen	0.84396	128.193	0.512483	127.681	-127.168	0.430495	0.519032	no
Zm00001d003213	bisque4	MEbisque4	0.79742	60.8996	0.345963	60.5537	-60.2077	0.204511	-0.296837	no
Zm00001d003220	darkorange2	MEdarkorange2	0.846093	100.803	0.558363	100.244	-99.6861	0.338513	-0.177092	no
Zm00001d003223	darkorange2	MEdarkorange2	0.750187	18.9978	0.158644	18.8392	-18.6805	0.0637979	0.0660979	no
Zm00001d003227	darkgoldenrod4	MEdarkgoldenrod4	0.747646	49.0771	0.254953	48.8221	-48.5672	0.164809	0.315983	no
Zm00001d003228	brown3	MEbrown3	0.904177	30.5618	0.571538	29.9902	-29.4187	0.102632	-0.358516	yes
Zm00001d003242	antiquewhite	MEantiquewhite	0.533239	12.1289	0.04785	12.081	-12.0332	0.0407308	-0.150376	no
Zm00001d003245	darkseagreen	MEdarkseagreen	0.564244	42.412	0.0849636	42.3271	-42.2421	0.142427	0.0132542	no
Zm00001d003246	darkgreen	MEdarkgreen	0.611546	29.5403	0.158239	29.382	-29.2238	0.0992012	0.427315	no
Zm00001d003247	blue	MEblue	0.723723	50.7708	0.187707	50.5831	-50.3954	0.170497	-0.20403	no
Zm00001d003248	mediumorchid4	MEmediumorchid4	0.913393	31.4513	0.636105	30.8152	-30.1791	0.105619	0.467904	yes
Zm00001d003249	khaki	MEkhaki	0.853039	30.5399	0.419852	30.12	-29.7002	0.102558	-0.262701	no
Zm00001d003250	darkgreen	MEdarkgreen	0.739163	51.6631	0.227832	51.4353	-51.2074	0.173493	0.260285	no
Zm00001d003252	mediumorchid4	MEmediumorchid4	0.877863	32.0277	0.555102	31.4726	-30.9175	0.107554	0.264904	no
Zm00001d003256	cyan	MEcyan	0.541722	40.8509	0.0690807	40.7818	-40.7128	0.137184	-0.631095	no
Zm00001d003257	palevioletred1	MEpalevioletred1	0.777617	78.5195	0.516094	78.0034	-77.4873	0.263682	-0.470164	no
Zm00001d003258	navajowhite3	MEnavajowhite3	0.718348	28.192	0.199798	27.9922	-27.7924	0.0946735	0.200164	no
Zm00001d003259	coral4	MEcoral4	0.820469	57.4309	0.331383	57.0996	-56.7682	0.192863	-0.487126	no
Zm00001d003261	beige	MEbeige	0.816125	23.891	0.473409	23.4176	-22.9442	0.08023	0.504	no
Zm00001d003262	blue	MEblue	0.826148	43.2571	0.289905	42.9672	-42.6773	0.145265	-0.0979717	no
Zm00001d003265	aquamarine3	MEaquamarine3	0.801497	23.1053	0.422917	22.6824	-22.2594	0.0775914	0.44735	no
Zm00001d003266	darkgoldenrod4	MEdarkgoldenrod4	0.759708	81.1801	0.409884	80.7702	-80.3603	0.272616	-0.19772	no
Zm00001d003267	pink1	MEpink1	0.817299	34.3492	0.487276	33.8619	-33.3746	0.11535	-0.0925594	no
Zm00001d003269	indianred3	MEindianred3	0.672168	3.65426	0.0578442	3.59642	-3.53857	0.0122716	0.118719	no
Zm00001d003271	darkseagreen	MEdarkseagreen	0.94314	134.966	0.789268	134.177	-133.388	0.45324	0.531536	yes
Zm00001d003272	red3	MEred3	0.886954	47.8334	0.536689	47.2967	-46.7601	0.160633	0.1669	no
Zm00001d003273	red	MEred	0.74781	16.6995	0.0962329	16.6032	-16.507	0.0560796	0.0461705	no
Zm00001d003277	aliceblue	MEaliceblue	0.787653	72.7354	0.37619	72.3592	-71.983	0.244258	0.384156	no
Zm00001d003280	lightsalmon4	MElightsalmon4	0.776384	56.757	0.445407	56.3116	-55.8662	0.1906	0.194073	no
Zm00001d003283	bisque4	MEbisque4	0.172871	51.2962	0.0626596	51.2336	-51.1709	0.172261	0.457344	no
Zm00001d003287	peachpuff1	MEpeachpuff1	0.708069	37.8564	0.278856	37.5775	-37.2987	0.127128	0.796164	no
Zm00001d003288	cyan3	MEcyan3	0.865497	48.3653	0.550799	47.8145	-47.2637	0.162419	-0.784439	no
Zm00001d003289	darkgoldenrod3	MEdarkgoldenrod3	0.736656	32.3135	0.414786	31.8987	-31.4839	0.108514	-0.0592164	no
Zm00001d003291	aquamarine	MEaquamarine	0.77051	36.002	0.299783	35.7022	-35.4024	0.120901	0.631646	no
Zm00001d003292	burlywood1	MEburlywood1	0.803332	52.2301	0.515343	51.7148	-51.1994	0.175398	-0.0680482	no
Zm00001d003294	violet	MEviolet	0.824807	22.4753	0.309775	22.1655	-21.8558	0.0754759	-0.0575116	no
Zm00001d003301	coral4	MEcoral4	0.647169	39.9825	0.163912	39.8186	-39.6547	0.134268	-0.397246	no
Zm00001d003302	cyan	MEcyan	0.681229	49.7609	0.10794	49.653	-49.5451	0.167106	-0.489655	no
Zm00001d003306	yellow	MEyellow	0.89467	54.0662	0.490999	53.5752	-53.0842	0.181563	-0.415853	no
Zm00001d003309	darkgreen	MEdarkgreen	0.803978	39.2164	0.405066	38.8113	-38.4063	0.131695	0.574812	no
Zm00001d003311	bisque4	MEbisque4	0.523559	33.0185	0.0964945	32.922	-32.8255	0.110882	-0.0065692	no
Zm00001d003317	lightsalmon3	MElightsalmon3	0.72925	30.3696	0.161863	30.2078	-30.0459	0.101986	0.479396	no
Zm00001d003328	darkgoldenrod	MEdarkgoldenrod	0.534366	8.34848	0.0459476	8.30253	-8.25658	0.0280356	-0.0535123	no
Zm00001d003329	coral4	MEcoral4	0.566736	40.4769	0.112104	40.3648	-40.2526	0.135928	0.0389097	no
Zm00001d003333	cyan	MEcyan	0.798788	99.7952	0.24753	99.5476	-99.3001	0.335129	-0.301613	no
Zm00001d003334	darkseagreen	MEdarkseagreen	0.776232	32.902	0.18129	32.7207	-32.5394	0.11049	0.760333	no
Zm00001d003344	darkolivegreen4	MEdarkolivegreen4	0.892437	42.303	0.486901	41.8161	-41.3292	0.142061	-0.569716	no
Zm00001d003345	sienna	MEsienna	0.797749	28.531	0.327882	28.2031	-27.8752	0.0958118	0.414272	no
Zm00001d003346	darkcyan	MEdarkcyan	0.780109	37.7748	0.31371	37.4611	-37.1474	0.126854	0.48143	no
Zm00001d003347	mediumorchid	MEmediumorchid	0.884103	59.9573	0.525563	59.4317	-58.9061	0.201347	0.230582	no
Zm00001d003349	darkorchid1	MEdarkorchid1	0.799489	60.5894	0.287286	60.3021	-60.0148	0.203469	0.218162	no
Zm00001d003352	darkseagreen	MEdarkseagreen	0.737529	40.8747	0.201662	40.673	-40.4714	0.137264	0.238927	no
Zm00001d003354	coral4	MEcoral4	0.808885	36.7461	0.293886	36.4523	-36.1584	0.1234	-0.469337	no
Zm00001d003356	lightsalmon3	MElightsalmon3	0.821416	37.0531	0.334016	36.7191	-36.385	0.12443	0.38939	no
Zm00001d003357	lightsalmon4	MElightsalmon4	0.568762	10.1675	0.0702521	10.0972	-10.027	0.0341441	-0.0147721	no
Zm00001d003358	indianred3	MEindianred3	0.806669	23.1426	0.294377	22.8482	-22.5539	0.0777168	0.351241	no
Zm00001d003365	indianred3	MEindianred3	0.755686	28.6109	0.343548	28.2673	-27.9238	0.0960801	0.162798	no
Zm00001d003368	darkgoldenrod4	MEdarkgoldenrod4	0.861541	84.8766	0.626477	84.2501	-83.6236	0.28503	-0.40229	no
Zm00001d003369	darkseagreen	MEdarkseagreen	0.74306	61.0544	0.244548	60.8098	-60.5653	0.205031	0.144822	no
Zm00001d003372	coral4	MEcoral4	0.937996	100.153	0.784853	99.3682	-98.5834	0.336331	-0.527842	yes
Zm00001d003373	coral4	MEcoral4	0.843454	41.8908	0.311429	41.5793	-41.2679	0.140676	-0.538737	no
Zm00001d003376	antiquewhite3	MEantiquewhite3	0.86723	30.39	0.580323	29.8097	-29.2294	0.102055	0.616899	no
Zm00001d003378	lemonchiffon2	MElemonchiffon2	0.682865	63.5407	0.434037	63.1066	-62.6726	0.21338	0.642848	no
Zm00001d003379	darkgoldenrod4	MEdarkgoldenrod4	0.589306	60.8128	0.153971	60.6589	-60.5049	0.20422	0.226763	no
Zm00001d003380	darkgoldenrod	MEdarkgoldenrod	0.787811	66.7219	0.366629	66.3553	-65.9887	0.224064	0.364465	no
Zm00001d003393	aquamarine	MEaquamarine	0.8744	34.1669	0.399906	33.767	-33.3671	0.114738	-0.0277802	no
Zm00001d003394	cyan	MEcyan	0.615689	56.6096	0.101201	56.5084	-56.4072	0.190104	-0.052714	no
Zm00001d003395	chocolate1	MEchocolate1	0.837136	57.1192	0.696595	56.4226	-55.726	0.191816	-0.00742722	no
Zm00001d003398	darkred	MEdarkred	0.767061	14.5777	0.261556	14.3161	-14.0546	0.0489543	0.132764	no
Zm00001d003399	midnightblue	MEmidnightblue	0.760327	21.8004	0.122446	21.678	-21.5555	0.0732095	0.187278	no
Zm00001d003400	mediumorchid	MEmediumorchid	0.810688	37.4007	0.214083	37.1866	-36.9726	0.125598	0.271828	no
Zm00001d003401	pink4	MEpink4	0.893043	44.5854	0.68371	43.9017	-43.218	0.149725	-0.52785	no
Zm00001d003403	bisque4	MEbisque4	0.504587	24.5113	0.0563404	24.455	-24.3986	0.0823131	-0.18982	no
Zm00001d003404	yellow	MEyellow	0.798314	29.8618	0.184212	29.6776	-29.4934	0.100281	-0.516137	no
Zm00001d003406	darkslateblue	MEdarkslateblue	0.848788	65.1793	0.601666	64.5777	-63.976	0.218883	0.425493	no
Zm00001d003408	coral4	MEcoral4	0.533873	7.72819	0.0232477	7.70494	-7.6817	0.0259526	-0.0555023	no
Zm00001d003412	yellow	MEyellow	0.629612	10.0153	0.0379698	9.97735	-9.93938	0.0336331	-0.332548	no
Zm00001d003414	deepskyblue3	MEdeepskyblue3	0.843856	20.9525	0.479656	20.4729	-19.9932	0.0703621	-0.0381345	no
Zm00001d003415	red	MEred	0.954156	65.6203	0.709265	64.9111	-64.2018	0.220364	0.0823956	yes
Zm00001d003423	darkgoldenrod4	MEdarkgoldenrod4	0.834372	91.4817	0.510451	90.9712	-90.4608	0.307211	0.109823	no
Zm00001d003426	mintcream	MEmintcream	0.829441	36.314	0.314088	35.9999	-35.6858	0.121948	-0.338067	no
Zm00001d003427	orange3	MEorange3	0.732409	7.34773	0.17944	7.16829	-6.98885	0.0246749	0.140161	no
Zm00001d003428	deepskyblue2	MEdeepskyblue2	0.768693	26.4319	0.425811	26.0061	-25.5802	0.0887626	-0.474246	no
Zm00001d003429	bisque3	MEbisque3	0.814594	38.6063	0.352468	38.2538	-37.9013	0.129646	-0.355907	no
Zm00001d003432	darkseagreen	MEdarkseagreen	0.906446	103.368	0.608586	102.759	-102.151	0.347127	0.624386	yes
Zm00001d003434	darkslateblue	MEdarkslateblue	0.85175	95.4949	0.747867	94.747	-93.9992	0.320688	0.505081	no
Zm00001d003438	blueviolet	MEblueviolet	0.785725	65.5895	0.256273	65.3332	-65.0769	0.22026	-0.282222	no
Zm00001d003446	bisque4	MEbisque4	0.783113	108.571	0.4496	108.122	-107.672	0.364601	0.326828	no
Zm00001d003448	bisque4	MEbisque4	0.601864	43.2026	0.115625	43.0869	-42.9713	0.145081	0.540518	no
Zm00001d003457	bisque4	MEbisque4	0.793796	77.6033	0.390935	77.2123	-76.8214	0.260605	-0.243463	no
Zm00001d003459	pink1	MEpink1	0.876835	35.2395	0.627404	34.6121	-33.9847	0.11834	0.00682483	no
Zm00001d003460	cyan	MEcyan	0.727704	90.2532	0.211178	90.042	-89.8309	0.303085	-0.647957	no
Zm00001d003462	bisque1	MEbisque1	0.788935	37.6704	0.381247	37.2892	-36.9079	0.126504	-0.726608	no
Zm00001d003464	aliceblue	MEaliceblue	0.81932	80.563	0.586884	79.9761	-79.3892	0.270544	0.0733127	no
Zm00001d003468	yellow	MEyellow	0.904693	57.8739	0.488515	57.3853	-56.8968	0.19435	-0.647371	yes
Zm00001d003470	cyan	MEcyan	0.769161	121.131	0.285602	120.845	-120.56	0.406778	-0.145191	no
Zm00001d003471	rosybrown	MErosybrown	0.737782	31.461	0.373656	31.0874	-30.7137	0.105651	0.068691	no
Zm00001d003472	aliceblue	MEaliceblue	0.402027	0.774379	0.0031624	0.771217	-0.768055	0.0026005	0.267381	no
Zm00001d003476	sienna	MEsienna	0.668545	13.6427	0.0874797	13.5552	-13.4678	0.0458146	-0.0356887	no
Zm00001d003477	mintcream	MEmintcream	0.666656	36.8698	0.193874	36.676	-36.4821	0.123815	0.160158	no
Zm00001d003485	bisque3	MEbisque3	0.765082	14.1544	0.173145	13.9812	-13.8081	0.0475328	-0.162707	no
Zm00001d003493	bisque4	MEbisque4	0.520294	41.5148	0.0955579	41.4193	-41.3237	0.139414	0.403047	no
Zm00001d003494	antiquewhite	MEantiquewhite	0.668605	49.5457	0.179253	49.3665	-49.1872	0.166383	-0.0857374	no
Zm00001d003495	darkseagreen	MEdarkseagreen	0.673672	45.8901	0.133291	45.7568	-45.6235	0.154107	0.562073	no
Zm00001d003500	pink	MEpink	0.662859	11.3756	0.0756678	11.2999	-11.2242	0.038201	0.126463	no
Zm00001d003501	darkseagreen	MEdarkseagreen	0.888472	92.3157	0.564453	91.7512	-91.1868	0.310012	0.639962	no
Zm00001d003502	navajowhite4	MEnavajowhite4	0.762753	37.9632	0.310079	37.6532	-37.3431	0.127487	0.461964	no
Zm00001d003504	lightcyan	MElightcyan	0.758998	30.9389	0.220584	30.7183	-30.4977	0.103898	-0.297952	no
Zm00001d003505	bisque4	MEbisque4	0.716939	40.3514	0.258158	40.0932	-39.8351	0.135507	-0.410299	no
Zm00001d003508	darkseagreen	MEdarkseagreen	0.903304	123.514	0.756769	122.757	-122	0.41478	0.532529	yes
Zm00001d003509	forestgreen	MEforestgreen	0.722491	35.5507	0.352685	35.198	-34.8453	0.119385	0.191579	no
Zm00001d003511	dodgerblue2	MEdodgerblue2	0.728148	22.0217	0.199907	21.8218	-21.6219	0.0739525	0.300932	no
Zm00001d003512	antiquewhite1	MEantiquewhite1	0.913937	62.9518	0.677242	62.2746	-61.5973	0.211403	0.153476	yes
Zm00001d003513	moccasin	MEmoccasin	0.892174	23.1906	0.589985	22.6006	-22.0106	0.0778779	-0.201892	no
Zm00001d003515	plum4	MEplum4	0.867831	30.3994	0.533328	29.8661	-29.3328	0.102086	0.139262	no
Zm00001d003518	cyan	MEcyan	0.661831	34.1249	0.0776779	34.0472	-33.9695	0.114597	-0.13027	no
Zm00001d003524	plum4	MEplum4	0.807908	40.8087	0.603128	40.2056	-39.6025	0.137043	-0.0467181	no
Zm00001d003534	coral4	MEcoral4	0.568281	13.1787	0.0526077	13.1261	-13.0735	0.0442564	-0.529309	no
Zm00001d003538	bisque4	MEbisque4	0.835544	59.1173	0.401343	58.716	-58.3146	0.198526	-0.294083	no
Zm00001d003539	bisque4	MEbisque4	0.278888	6.91981	0.00689567	6.91291	-6.90602	0.0232379	0.0744647	no
Zm00001d003540	darkcyan	MEdarkcyan	0.847665	33.07	0.564588	32.5054	-31.9408	0.111055	0.710299	no
Zm00001d003544	beige	MEbeige	0.901799	33.1367	0.653764	32.4829	-31.8292	0.111279	0.741034	yes
Zm00001d003546	antiquewhite	MEantiquewhite	0.78108	70.2182	0.65994	69.5583	-68.8983	0.235805	0.476516	no
Zm00001d003549	darkslateblue	MEdarkslateblue	0.694163	17.2616	0.127915	17.1337	-17.0058	0.0579673	0.381044	no
Zm00001d003552	lightsalmon3	MElightsalmon3	0.839323	63.6285	0.437434	63.1911	-62.7537	0.213675	0.319347	no
Zm00001d003553	beige	MEbeige	0.778352	35.6111	0.414302	35.1968	-34.7825	0.119588	0.531807	no
Zm00001d003555	darkgoldenrod4	MEdarkgoldenrod4	0.683178	43.8468	0.221949	43.6249	-43.4029	0.147245	0.285585	no
Zm00001d003556	antiquewhite1	MEantiquewhite1	0.729926	33.3903	0.194007	33.1963	-33.0023	0.11213	-0.235874	no
Zm00001d003559	chocolate1	MEchocolate1	0.769319	47.2769	0.499961	46.777	-46.277	0.158764	-0.334595	no
Zm00001d003566	lightcoral	MElightcoral	0.804558	36.3625	0.344733	36.0178	-35.673	0.122111	0.369678	no
Zm00001d003567	aliceblue	MEaliceblue	0.868875	54.6271	0.373017	54.2541	-53.8811	0.183447	0.408307	no
Zm00001d003569	bisque4	MEbisque4	0.647475	61.4888	0.148372	61.3404	-61.1921	0.20649	0.202004	no
Zm00001d003572	khaki4	MEkhaki4	0.900992	49.9402	0.599275	49.3409	-48.7416	0.167708	-0.522263	yes
Zm00001d003578	forestgreen	MEforestgreen	0.764711	39.1356	0.423503	38.7121	-38.2886	0.131424	0.507304	no
Zm00001d003581	khaki2	MEkhaki2	0.884888	22.9082	0.399325	22.5089	-22.1096	0.0769297	0.284488	no
Zm00001d003583	cyan	MEcyan	0.546007	13.0417	0.0230021	13.0187	-12.9957	0.0437962	-0.233468	no
Zm00001d003584	darkgoldenrod	MEdarkgoldenrod	0.960207	60.4844	1	59.4844	-58.4844	0.203117	-0.128422	yes
Zm00001d003588	darkgoldenrod4	MEdarkgoldenrod4	0.860757	69.9714	0.505567	69.4658	-68.9602	0.234976	0.170561	no
Zm00001d003589	sienna	MEsienna	0.795838	23.3351	0.220997	23.1141	-22.8931	0.0783632	0.382208	no
Zm00001d003590	aquamarine3	MEaquamarine3	0.83327	13.4191	0.307132	13.112	-12.8049	0.0450637	0.088213	no
Zm00001d003592	brown1	MEbrown1	0.787644	22.3714	0.394075	21.9773	-21.5832	0.0751268	-0.223311	no
Zm00001d003593	darkseagreen	MEdarkseagreen	0.733393	56.3675	0.235964	56.1316	-55.8956	0.189292	0.812654	no
Zm00001d003598	brown3	MEbrown3	0.842447	20.0576	0.353904	19.7037	-19.3498	0.0673567	-0.538244	no
Zm00001d003601	cyan	MEcyan	0.876208	142.964	0.424601	142.539	-142.115	0.480097	-0.487501	no
Zm00001d003603	darkgreen	MEdarkgreen	0.756467	44.3645	0.291783	44.0727	-43.7809	0.148983	0.809395	no
Zm00001d003605	antiquewhite	MEantiquewhite	0.771556	35.6192	0.294308	35.3249	-35.0306	0.119615	0.236049	no
Zm00001d003606	antiquewhite	MEantiquewhite	0.785418	52.7429	0.382145	52.3608	-51.9786	0.17712	0.0663694	no
Zm00001d003607	antiquewhite	MEantiquewhite	0.846932	52.791	0.454242	52.3368	-51.8825	0.177281	0.42662	no
Zm00001d003611	antiquewhite	MEantiquewhite	0.588118	44.3968	0.195317	44.2015	-44.0062	0.149092	-0.252057	no
Zm00001d003612	coral4	MEcoral4	0.750412	47.9138	0.260092	47.6537	-47.3936	0.160903	-0.677956	no
Zm00001d003614	lightcoral	MElightcoral	0.768304	28.3409	0.188476	28.1524	-27.964	0.0951735	0.184012	no
Zm00001d003615	darkgoldenrod3	MEdarkgoldenrod3	0.65878	6.10353	0.0869021	6.01663	-5.92973	0.0204967	0.254506	no
Zm00001d003616	aliceblue	MEaliceblue	0.711199	52.8339	0.196616	52.6373	-52.4407	0.177425	0.488932	no
Zm00001d003621	darkgoldenrod	MEdarkgoldenrod	0.613842	20.2733	0.107228	20.1661	-20.0589	0.0680812	0.0887083	no
Zm00001d003624	darkseagreen	MEdarkseagreen	0.735117	28.0317	0.128269	27.9035	-27.7752	0.0941353	0.382193	no
Zm00001d003626	bisque1	MEbisque1	0.6583	18.4419	0.166515	18.2754	-18.1089	0.0619312	-0.325027	no
Zm00001d003630	darkcyan	MEdarkcyan	0.732536	15.8511	0.180967	15.6701	-15.4892	0.0532307	0.495546	no
Zm00001d003632	violet	MEviolet	0.819516	28.3249	0.386975	27.9379	-27.5509	0.0951197	-0.40045	no
Zm00001d003635	darkseagreen	MEdarkseagreen	0.641512	37.2728	0.117162	37.1556	-37.0384	0.125168	-0.00780979	no
Zm00001d003640	hotpink	MEhotpink	0.798282	21.5332	0.295216	21.238	-20.9428	0.0723122	0.516613	no
Zm00001d003643	navajowhite3	MEnavajowhite3	0.906506	32.8246	0.626608	32.198	-31.5714	0.110231	0.157432	yes
Zm00001d003644	forestgreen	MEforestgreen	0.772639	41.0184	0.502917	40.5155	-40.0125	0.137747	0.134103	no
Zm00001d003645	bisque4	MEbisque4	0.617661	12.599	0.0728585	12.5261	-12.4533	0.0423095	-0.229193	no
Zm00001d003646	aliceblue	MEaliceblue	0.787238	75.4795	0.413068	75.0664	-74.6534	0.253473	0.490956	no
Zm00001d003648	cyan	MEcyan	0.572825	63.6115	0.0794742	63.532	-63.4525	0.213618	-0.0732778	no
Zm00001d003649	red4	MEred4	0.72933	26.1782	0.30198	25.8763	-25.5743	0.0879109	-0.470025	no
Zm00001d003652	darkgreen	MEdarkgreen	0.900065	52.6061	0.578865	52.0273	-51.4484	0.17666	0.661686	yes
Zm00001d003653	bisque4	MEbisque4	0.235627	16.8098	0.022916	16.7869	-16.7639	0.05645	-0.224378	no
Zm00001d003654	pink	MEpink	0.656077	11.3613	0.0586579	11.3026	-11.2439	0.038153	-0.341991	no
Zm00001d003655	cyan	MEcyan	0.658653	67.5704	0.124998	67.4454	-67.3204	0.226913	-0.0112128	no
Zm00001d003657	khaki1	MEkhaki1	0.885639	62.5167	0.711805	61.8049	-61.0931	0.209942	0.135099	no
Zm00001d003659	magenta1	MEmagenta1	0.925342	47.1292	0.881247	46.2479	-45.3667	0.158268	0.420521	yes
Zm00001d003660	blue	MEblue	0.752782	62.5892	0.251339	62.3378	-62.0865	0.210185	-0.08921	no
Zm00001d003663	bisque1	MEbisque1	0.713781	14.6691	0.173446	14.4956	-14.3222	0.0492612	-0.467843	no
Zm00001d003664	cyan	MEcyan	0.660218	59.0329	0.128479	58.9044	-58.7759	0.198242	-0.371903	no
Zm00001d003668	aliceblue	MEaliceblue	0.905972	65.1743	0.531354	64.643	-64.1116	0.218866	0.284569	yes
Zm00001d003669	bisque4	MEbisque4	0.913497	87.7741	0.575967	87.1982	-86.6222	0.29476	-0.0410762	yes
Zm00001d003670	antiquewhite3	MEantiquewhite3	0.657694	37.4946	0.256458	37.2382	-36.9817	0.125913	0.0898442	no
Zm00001d003671	darkgoldenrod	MEdarkgoldenrod	0.831469	42.1406	0.450737	41.6899	-41.2391	0.141515	0.11043	no
Zm00001d003672	darkgoldenrod4	MEdarkgoldenrod4	0.795486	80.5357	0.428745	80.107	-79.6782	0.270452	-0.464883	no
Zm00001d003673	palevioletred2	MEpalevioletred2	0.730408	33.2583	0.121862	33.1365	-33.0146	0.111687	-0.324136	no
Zm00001d003674	violet	MEviolet	0.981262	42.2788	1	41.2788	-40.2788	0.141979	-0.0793121	yes
Zm00001d003675	yellow	MEyellow	0.940537	67.5208	0.68823	66.8326	-66.1444	0.226746	-0.519081	yes
Zm00001d003676	violet	MEviolet	0.898862	34.3644	0.563044	33.8014	-33.2383	0.115401	-0.454142	no
Zm00001d003683	darkgoldenrod4	MEdarkgoldenrod4	0.782222	60.663	0.383929	60.2791	-59.8952	0.203717	-0.315282	no
Zm00001d003684	indianred3	MEindianred3	0.693631	25.0766	0.152645	24.9239	-24.7713	0.0842113	0.15665	no
Zm00001d003685	cyan	MEcyan	0.678534	56.289	0.128744	56.1602	-56.0315	0.189028	-0.36763	no
Zm00001d003689	darkgoldenrod3	MEdarkgoldenrod3	0.716556	23.6313	0.327178	23.3041	-22.9769	0.0793577	-0.107467	no
Zm00001d003690	blueviolet	MEblueviolet	0.616306	23.8246	0.228614	23.5959	-23.3673	0.0800069	-0.1743	no
Zm00001d003709	darkorange2	MEdarkorange2	0.779297	40.2761	0.402051	39.874	-39.472	0.135254	-0.0723548	no
Zm00001d003710	lightsalmon3	MElightsalmon3	0.858926	39.787	0.362849	39.4242	-39.0613	0.133611	0.303049	no
Zm00001d003712	bisque1	MEbisque1	0.853556	51.1337	0.559452	50.5743	-50.0148	0.171716	-0.513616	no
Zm00001d003715	darkblue	MEdarkblue	0.868014	14.2031	0.420864	13.7822	-13.3614	0.0476964	-0.329242	no
Zm00001d003719	blue	MEblue	0.533504	16.9355	0.0329189	16.9026	-16.8696	0.0568722	0.00824609	no
Zm00001d003725	mediumorchid	MEmediumorchid	0.939056	101.07	0.698194	100.372	-99.6735	0.33941	0.0795015	yes
Zm00001d003729	turquoise3	MEturquoise3	0.791463	12.6701	0.299045	12.3711	-12.072	0.0425484	-0.491096	no
Zm00001d003730	bisque4	MEbisque4	0.864348	99.0917	0.57795	98.5137	-97.9358	0.332767	0.0861454	no
Zm00001d003736	plum4	MEplum4	0.818571	29.9236	0.403243	29.5203	-29.1171	0.100488	-0.0131922	no
Zm00001d003742	cyan	MEcyan	0.635304	68.5321	0.0976627	68.4344	-68.3367	0.230142	-0.0485006	no
Zm00001d003744	darkgoldenrod2	MEdarkgoldenrod2	0.729998	25.0923	0.276919	24.8154	-24.5385	0.0842641	-0.227224	no
Zm00001d003745	aliceblue	MEaliceblue	0.882384	67.6574	0.438468	67.2189	-66.7804	0.227205	0.394754	no
Zm00001d003750	darkred	MEdarkred	0.713699	12.6825	0.112815	12.5697	-12.4568	0.0425899	0.26204	no
Zm00001d003751	bisque4	MEbisque4	0.732011	64.068	0.298661	63.7694	-63.4707	0.215151	-0.272157	no
Zm00001d003753	pink	MEpink	0.791614	24.5495	0.295817	24.2537	-23.9579	0.0824414	-0.179898	no
Zm00001d003755	coral4	MEcoral4	0.676078	37.7714	0.182756	37.5887	-37.4059	0.126843	-0.0866271	no
Zm00001d003757	cyan	MEcyan	0.557838	45.3489	0.084445	45.2645	-45.18	0.152289	-0.861722	no
Zm00001d003760	darkgoldenrod4	MEdarkgoldenrod4	0.702522	53.7664	0.271057	53.4953	-53.2242	0.180556	-0.557506	no
Zm00001d003763	palevioletred1	MEpalevioletred1	0.843173	29.0692	0.427307	28.6419	-28.2146	0.0976192	-0.43431	no
Zm00001d003765	darkgoldenrod4	MEdarkgoldenrod4	0.789395	39.4526	0.27391	39.1786	-38.9047	0.132488	-0.081197	no
Zm00001d003767	bisque3	MEbisque3	0.859491	36.5725	0.446415	36.1261	-35.6797	0.122817	-0.528151	no
Zm00001d003773	mediumorchid	MEmediumorchid	0.808834	27.8553	0.268379	27.5869	-27.3185	0.0935426	0.112545	no
Zm00001d003774	mediumorchid	MEmediumorchid	0.963918	104.331	0.908542	103.423	-102.514	0.350362	0.342554	yes
Zm00001d003776	darkorchid1	MEdarkorchid1	0.799676	40.9975	0.319021	40.6785	-40.3595	0.137676	-0.089095	no
Zm00001d003781	deepskyblue2	MEdeepskyblue2	0.724934	29.2685	0.288134	28.9803	-28.6922	0.0982884	-0.78835	no
Zm00001d003784	coral4	MEcoral4	0.753157	34.976	0.172911	34.8031	-34.6301	0.117455	-0.368343	no
Zm00001d003785	blue	MEblue	0.812943	72.4899	0.418812	72.0711	-71.6523	0.243433	-0.446943	no
Zm00001d003786	mediumorchid	MEmediumorchid	0.805814	43.7962	0.281801	43.5144	-43.2326	0.147075	0.195834	no
Zm00001d003791	mediumorchid	MEmediumorchid	0.747287	26.3973	0.22147	26.1758	-25.9543	0.0886464	0.0529709	no
Zm00001d003793	darkcyan	MEdarkcyan	0.589014	37.3799	0.284151	37.0958	-36.8116	0.125528	0.455928	no
Zm00001d003794	dodgerblue2	MEdodgerblue2	0.761473	30.3632	0.402001	29.9612	-29.5592	0.101965	0.210964	no
Zm00001d003796	blue	MEblue	0.868401	42.4823	0.390713	42.0915	-41.7008	0.142663	-0.362972	no
Zm00001d003812	aliceblue	MEaliceblue	0.748403	48.8568	0.225557	48.6313	-48.4057	0.164069	0.0502353	no
Zm00001d003813	red4	MEred4	0.869603	31.9367	0.581491	31.3553	-30.7738	0.107249	-0.658612	no
Zm00001d003817	pink4	MEpink4	0.811917	45.0385	0.513983	44.5246	-44.0106	0.151247	-0.798165	no
Zm00001d003822	pink4	MEpink4	0.839258	34.0907	0.450392	33.6403	-33.1899	0.114482	-0.35879	no
Zm00001d003823	darkorchid1	MEdarkorchid1	0.760638	72.1665	0.35918	71.8073	-71.4481	0.242347	-0.0555192	no
Zm00001d003833	pink4	MEpink4	0.552017	30.4676	0.101917	30.3657	-30.2638	0.102315	-0.542724	no
Zm00001d003836	antiquewhite	MEantiquewhite	0.563613	4.4273	0.033605	4.39369	-4.36009	0.0148676	0.130258	no
Zm00001d003839	darkgreen	MEdarkgreen	0.894277	52.9934	0.633149	52.3603	-51.7271	0.177961	0.479453	no
Zm00001d003847	cyan	MEcyan	0.888298	139.265	0.438436	138.827	-138.388	0.467675	-0.42166	no
Zm00001d003848	cyan	MEcyan	0.834053	115.373	0.310835	115.063	-114.752	0.387443	-0.422138	no
Zm00001d003850	cyan4	MEcyan4	0.665298	13.9597	0.103448	13.8563	-13.7528	0.0468791	-0.510464	no
Zm00001d003852	mediumorchid	MEmediumorchid	0.781426	67.7466	0.31016	67.4364	-67.1263	0.227504	0.146793	no
Zm00001d003855	yellow	MEyellow	0.837663	53.4124	0.28918	53.1232	-52.834	0.179368	-0.390306	no
Zm00001d003857	antiquewhite3	MEantiquewhite3	0.773595	32.7482	0.337217	32.411	-32.0738	0.109974	0.560974	no
Zm00001d003860	pink	MEpink	0.610929	16.949	0.112722	16.8363	-16.7236	0.0569176	0.320377	no
Zm00001d003861	rosybrown	MErosybrown	0.788109	35.1301	0.452824	34.6773	-34.2244	0.117973	-0.356513	no
Zm00001d003864	blue	MEblue	0.743352	48.2845	0.214042	48.0705	-47.8564	0.162148	-0.215637	no
Zm00001d003865	darkseagreen	MEdarkseagreen	0.632547	42.8523	0.110156	42.7422	-42.632	0.143905	0.439384	no
Zm00001d003872	yellow	MEyellow	0.925374	54.3735	0.575828	53.7977	-53.2219	0.182595	-0.436507	yes
Zm00001d003875	yellow	MEyellow	0.793136	33.6413	0.205426	33.4359	-33.2305	0.112973	-0.216341	no
Zm00001d003877	darkseagreen	MEdarkseagreen	0.819709	72.6161	0.38237	72.2337	-71.8513	0.243857	0.625142	no
Zm00001d003878	darkseagreen	MEdarkseagreen	0.76566	66.6062	0.271059	66.3351	-66.0641	0.223675	0.286382	no
Zm00001d003884	aliceblue	MEaliceblue	0.614777	60.176	0.16063	60.0154	-59.8547	0.202081	0.659951	no
Zm00001d003888	sienna3	MEsienna3	0.884943	47.4584	0.584427	46.874	-46.2895	0.159373	-0.123652	no
Zm00001d003889	palevioletred1	MEpalevioletred1	0.795293	73.6977	0.395989	73.3017	-72.9057	0.247489	-0.0821125	no
Zm00001d003890	mediumorchid	MEmediumorchid	0.661695	12.6852	0.0472014	12.638	-12.5908	0.042599	0.262447	no
Zm00001d003894	cyan	MEcyan	0.823476	113.584	0.317029	113.267	-112.95	0.381436	-0.296862	no
Zm00001d003895	magenta1	MEmagenta1	0.921633	34.9983	0.743521	34.2548	-33.5113	0.11753	0.113907	yes
Zm00001d003896	darkorange2	MEdarkorange2	0.763728	92.1725	0.395355	91.7772	-91.3818	0.309531	0.20936	no
Zm00001d003897	darkorchid1	MEdarkorchid1	0.775057	36.6298	0.326995	36.3028	-35.9758	0.123009	-0.470342	no
Zm00001d003904	cornsilk	MEcornsilk	0.83839	33.6766	0.398191	33.2784	-32.8802	0.113092	0.0953402	no
Zm00001d003911	mintcream	MEmintcream	0.946742	84.763	0.803224	83.9598	-83.1566	0.284648	-0.264042	yes
Zm00001d003912	lightsalmon3	MElightsalmon3	0.895593	50.6789	0.517969	50.1609	-49.643	0.170188	0.56172	no
Zm00001d003917	darkorange2	MEdarkorange2	0.726507	38.2481	0.260384	37.9877	-37.7273	0.128444	0.123415	no
Zm00001d003922	cyan	MEcyan	0.799443	129.606	0.292261	129.313	-129.021	0.435237	-0.124159	no
Zm00001d003923	yellow	MEyellow	0.849319	43.0724	0.303165	42.7692	-42.466	0.144644	-0.586358	no
Zm00001d003924	bisque4	MEbisque4	0.755379	85.0694	0.357573	84.7118	-84.3542	0.285677	0.316607	no
Zm00001d003925	thistle	MEthistle	0.7323	8.70838	0.129631	8.57875	-8.44912	0.0292442	0.0852254	no
Zm00001d003928	darkgreen	MEdarkgreen	0.797682	44.6781	0.269088	44.409	-44.1399	0.150037	0.115143	no
Zm00001d003931	cyan	MEcyan	0.405159	25.3255	0.032044	25.2934	-25.2614	0.0850472	0.0503571	no
Zm00001d003937	sienna	MEsienna	0.908919	57.4706	0.699493	56.7711	-56.0716	0.192996	0.0715554	yes
Zm00001d003938	antiquewhite1	MEantiquewhite1	0.876808	34.6772	0.426297	34.2509	-33.8246	0.116452	-0.0547238	no
Zm00001d003939	cyan4	MEcyan4	0.782743	34.4656	0.43474	34.0309	-33.5962	0.115741	-0.752324	no
Zm00001d003941	aliceblue	MEaliceblue	0.795749	119.288	0.507326	118.781	-118.273	0.400589	0.0253696	no
Zm00001d003945	khaki	MEkhaki	0.785813	26.4064	0.473651	25.9328	-25.4591	0.0886771	-0.370084	no
Zm00001d003947	cyan	MEcyan	0.888144	168.627	0.527259	168.1	-167.573	0.566278	-0.548835	no
Zm00001d003948	darkcyan	MEdarkcyan	0.717288	44.4574	0.368933	44.0884	-43.7195	0.149295	0.500196	no
Zm00001d003949	coral4	MEcoral4	0.852543	103.298	0.485919	102.813	-102.327	0.346894	-0.62805	no
Zm00001d003950	darkseagreen	MEdarkseagreen	0.865709	93.9104	0.462247	93.4481	-92.9859	0.315367	0.636392	no
Zm00001d003957	bisque4	MEbisque4	0.575517	44.6595	0.140087	44.5194	-44.3793	0.149974	0.276494	no
Zm00001d003958	cyan	MEcyan	0.905614	177.216	0.551478	176.664	-176.113	0.59512	-0.220483	yes
Zm00001d003962	bisque4	MEbisque4	0.802154	70.8115	0.372044	70.4395	-70.0674	0.237797	-0.0606215	no
Zm00001d003969	bisque4	MEbisque4	0.486012	78.4387	0.11854	78.3202	-78.2016	0.26341	0.272056	no
Zm00001d003975	darkorchid4	MEdarkorchid4	0.829331	30.2802	0.331581	29.9486	-29.617	0.101686	-0.43212	no
Zm00001d003981	bisque4	MEbisque4	0.470191	20.655	0.0711332	20.5839	-20.5127	0.0693629	-0.63817	no
Zm00001d003983	yellow	MEyellow	0.909059	49.6562	0.52406	49.1321	-48.6081	0.166754	-0.406689	yes
Zm00001d003984	mediumorchid4	MEmediumorchid4	0.800413	47.4707	0.360031	47.1107	-46.7506	0.159415	0.368573	no
Zm00001d003993	deepskyblue2	MEdeepskyblue2	0.612921	11.1298	0.0986734	11.0311	-10.9324	0.0373756	-0.219505	no
Zm00001d003996	cyan	MEcyan	0.531522	24.8335	0.0404798	24.793	-24.7525	0.083395	-0.0730556	no
Zm00001d003999	darkolivegreen4	MEdarkolivegreen4	0.70098	14.4325	0.0751293	14.3573	-14.2822	0.0484667	-0.263761	no
Zm00001d004006	darkgreen	MEdarkgreen	0.810403	51.7804	0.410458	51.3699	-50.9595	0.173887	0.557267	no
Zm00001d004009	darkgoldenrod4	MEdarkgoldenrod4	0.928829	110.108	0.870334	109.238	-108.368	0.369762	-0.205905	yes
Zm00001d004012	coral4	MEcoral4	0.905417	95.6144	0.669814	94.9445	-94.2747	0.321089	-0.545901	yes
Zm00001d004013	aliceblue	MEaliceblue	0.614785	62.6772	0.168471	62.5087	-62.3402	0.21048	0.639245	no
Zm00001d004015	aliceblue	MEaliceblue	0.29955	2.65874	0.00311812	2.65562	-2.6525	0.00892849	-0.0344743	no
Zm00001d004019	cyan	MEcyan	0.539348	20.9396	0.0347924	20.9048	-20.87	0.0703188	-0.0287582	no
Zm00001d004020	darkgoldenrod4	MEdarkgoldenrod4	0.857166	66.5207	0.517733	66.0029	-65.4852	0.223388	-0.26867	no
Zm00001d004021	bisque3	MEbisque3	0.836353	41.042	0.428892	40.6131	-40.1842	0.137826	-0.246207	no
Zm00001d004022	cyan	MEcyan	0.568866	66.6971	0.109308	66.5878	-66.4785	0.22398	0.0783362	no
Zm00001d004023	antiquewhite	MEantiquewhite	0.875353	84.9306	0.683583	84.247	-83.5634	0.285211	-0.124544	no
Zm00001d004025	cyan	MEcyan	0.670857	25.563	0.0776132	25.4854	-25.4078	0.0858449	-0.433449	no
Zm00001d004033	cyan	MEcyan	0.555852	16.6507	0.0323049	16.6184	-16.5861	0.0559158	0.218308	no
Zm00001d004036	darkgoldenrod4	MEdarkgoldenrod4	0.695073	26.5151	0.145402	26.3697	-26.2243	0.0890421	-0.116559	no
Zm00001d004052	darkgoldenrod4	MEdarkgoldenrod4	0.766761	93.286	0.458277	92.8277	-92.3694	0.31327	0.082252	no
Zm00001d004070	darkgoldenrod4	MEdarkgoldenrod4	0.691343	35.3581	0.151517	35.2066	-35.0551	0.118738	-0.401813	no
Zm00001d004071	coral4	MEcoral4	0.634743	14.5843	0.0827761	14.5015	-14.4188	0.0489766	-0.32016	no
Zm00001d004075	lightcyan	MElightcyan	0.48797	40.8632	0.0906314	40.7725	-40.6819	0.137225	0.202676	no
Zm00001d004078	darkseagreen	MEdarkseagreen	0.655295	22.9116	0.0827487	22.8289	-22.7461	0.0769411	0.0552283	no
Zm00001d004079	bisque4	MEbisque4	0.597738	50.2811	0.136343	50.1448	-50.0085	0.168853	0.0617603	no
Zm00001d004083	coral4	MEcoral4	0.701692	74.786	0.266068	74.5199	-74.2538	0.251144	-0.650653	no
Zm00001d004089	plum4	MEplum4	0.544189	19.5888	0.110795	19.478	-19.3672	0.0657825	0.390293	no
Zm00001d004090	darkorchid1	MEdarkorchid1	0.896039	50.4797	0.616434	49.8633	-49.2468	0.169519	-0.375647	no
Zm00001d004094	yellow	MEyellow	0.72973	21.1643	0.0959607	21.0683	-20.9723	0.0710731	-0.521737	no
Zm00001d004095	dodgerblue2	MEdodgerblue2	0.843812	44.3583	0.481314	43.877	-43.3957	0.148963	0.437983	no
Zm00001d004115	turquoise3	MEturquoise3	0.892074	35.6169	0.899417	34.7175	-33.8181	0.119607	-0.389174	no
Zm00001d004116	darkcyan	MEdarkcyan	0.751234	20.7188	0.325607	20.3932	-20.0676	0.0695772	0.356109	no
Zm00001d004118	cyan	MEcyan	0.721469	101.327	0.21388	101.113	-100.899	0.340274	-0.106704	no
Zm00001d004119	red4	MEred4	0.798456	22.6908	0.271125	22.4197	-22.1486	0.0761996	-0.664976	no
Zm00001d004120	lemonchiffon2	MElemonchiffon2	0.566516	15.1481	0.128532	15.0195	-14.891	0.0508698	0.450327	no
Zm00001d004123	cyan	MEcyan	0.564421	43.9694	0.0600337	43.9094	-43.8493	0.147657	0.153803	no
Zm00001d004125	cyan	MEcyan	0.707476	70.8028	0.189193	70.6136	-70.4244	0.237768	-0.552412	no
Zm00001d004126	peachpuff1	MEpeachpuff1	0.783425	14.4275	0.26278	14.1647	-13.9019	0.04845	0.394943	no
Zm00001d004132	darkcyan	MEdarkcyan	0.825476	27.9095	0.463823	27.4456	-26.9818	0.0937247	0.688242	no
Zm00001d004133	darkgoldenrod4	MEdarkgoldenrod4	0.865035	85.8227	0.559499	85.2632	-84.7037	0.288207	-0.120047	no
Zm00001d004136	red4	MEred4	0.64673	29.6407	0.158138	29.4826	-29.3245	0.0995386	-0.867173	no
Zm00001d004137	deepskyblue2	MEdeepskyblue2	0.720196	29.2972	0.381751	28.9155	-28.5337	0.0983849	-0.641594	no
Zm00001d004138	deepskyblue2	MEdeepskyblue2	0.879673	26.4812	0.68988	25.7913	-25.1015	0.0889284	-0.504799	no
Zm00001d004139	cyan	MEcyan	0.864483	179.003	0.536811	178.466	-177.929	0.601121	-0.21053	no
Zm00001d004140	cyan	MEcyan	0.682093	69.9873	0.159814	69.8275	-69.6677	0.235029	-0.149804	no
Zm00001d004152	bisque4	MEbisque4	0.581354	35.9418	0.129642	35.8122	-35.6825	0.120699	0.0905676	no
Zm00001d004154	cyan	MEcyan	0.821886	134.296	0.429184	133.867	-133.438	0.450989	-0.493513	no
Zm00001d004159	cyan	MEcyan	0.842149	116.764	0.331166	116.433	-116.101	0.392112	-0.244075	no
Zm00001d004165	bisque4	MEbisque4	0.53505	10.365	0.0334345	10.3316	-10.2981	0.0348074	-0.002691	no
Zm00001d004167	dodgerblue2	MEdodgerblue2	0.83224	30.2066	0.60821	29.5984	-28.9902	0.101439	0.526364	no
Zm00001d004168	cyan	MEcyan	0.68883	58.3476	0.121766	58.2258	-58.1041	0.195941	0.0226777	no
Zm00001d004169	peachpuff1	MEpeachpuff1	0.637422	57.5172	0.192687	57.3245	-57.1318	0.193152	-0.152461	no
Zm00001d004171	skyblue1	MEskyblue1	0.71529	35.1795	0.269779	34.9097	-34.6399	0.118139	-0.520512	no
Zm00001d004172	cyan	MEcyan	0.775033	134.692	0.33679	134.356	-134.019	0.45232	-0.773991	no
Zm00001d004176	bisque4	MEbisque4	0.740992	56.202	0.273201	55.9288	-55.6556	0.188736	-0.282243	no
Zm00001d004190	lemonchiffon2	MElemonchiffon2	0.728461	21.0983	0.334346	20.764	-20.4297	0.0708518	0.597703	no
Zm00001d004193	darkorchid4	MEdarkorchid4	0.827076	28.881	0.357369	28.5237	-28.1663	0.0969873	-0.475883	no
Zm00001d004200	dodgerblue2	MEdodgerblue2	0.963599	34.4306	0.929195	33.5014	-32.5722	0.115624	0.452762	yes
Zm00001d004203	bisque4	MEbisque4	0.305465	24.6157	0.0512325	24.5645	-24.5132	0.0826636	-0.0659828	no
Zm00001d004208	bisque4	MEbisque4	0.597528	27.6041	0.0827208	27.5213	-27.4386	0.0926991	0.203802	no
Zm00001d004215	cyan	MEcyan	0.705584	63.887	0.152942	63.7341	-63.5812	0.214543	-0.0695516	no
Zm00001d004216	plum4	MEplum4	0.780008	34.8044	0.471684	34.3327	-33.861	0.116879	0.101663	no
Zm00001d004220	brown1	MEbrown1	0.705166	41.2485	0.275172	40.9733	-40.6981	0.138519	-0.389056	no
Zm00001d004245	khaki2	MEkhaki2	0.884113	36.953	0.603874	36.3491	-35.7452	0.124094	0.293388	no
Zm00001d004248	red3	MEred3	0.819948	73.9526	0.559213	73.3934	-72.8342	0.248345	0.166564	no
Zm00001d004250	darkseagreen	MEdarkseagreen	0.819106	77.0599	0.396805	76.6631	-76.2663	0.25878	0.631933	no
Zm00001d004259	blue	MEblue	0.647862	26.4568	0.0865454	26.3702	-26.2837	0.0888462	-0.0897685	no
Zm00001d004260	antiquewhite1	MEantiquewhite1	0.692315	50.1158	0.204787	49.911	-49.7062	0.168297	-0.207452	no
Zm00001d004270	rosybrown	MErosybrown	0.725223	11.7777	0.214788	11.5629	-11.3481	0.0395516	0.218287	no
Zm00001d004279	darkseagreen	MEdarkseagreen	0.860707	47.8967	0.319974	47.5768	-47.2568	0.160845	0.479658	no
Zm00001d004293	darkred	MEdarkred	0.954881	26.5281	0.997858	25.5302	-24.5324	0.0890858	0.11161	yes
Zm00001d004298	darkorange	MEdarkorange	0.769854	10.3209	0.179229	10.1416	-9.96242	0.0346592	-0.144986	no
Zm00001d004310	aliceblue	MEaliceblue	0.756549	72.182	0.277914	71.9041	-71.6262	0.242399	0.101766	no
Zm00001d004323	dodgerblue2	MEdodgerblue2	0.868994	27.3682	0.595872	26.7723	-26.1764	0.091907	0.44063	no
Zm00001d004330	aquamarine	MEaquamarine	0.701784	39.5494	0.299903	39.2495	-38.9496	0.132814	-0.00932482	no
Zm00001d004331	darkseagreen	MEdarkseagreen	0.448766	21.1673	0.0486987	21.1186	-21.0699	0.0710835	0.259213	no
Zm00001d004335	lightsalmon4	MElightsalmon4	0.70771	22.1864	0.228447	21.958	-21.7295	0.0745058	0.0182643	no
Zm00001d004339	darkgoldenrod4	MEdarkgoldenrod4	0.738893	34.5468	0.184234	34.3626	-34.1784	0.116014	-0.0548219	no
Zm00001d004340	burlywood3	MEburlywood3	0.853204	33.2044	0.779814	32.4246	-31.6448	0.111506	0.284945	no
Zm00001d004342	bisque3	MEbisque3	0.761934	37.9838	0.346107	37.6377	-37.2916	0.127556	-0.319919	no
Zm00001d004343	darkcyan	MEdarkcyan	0.859449	39.921	0.556028	39.3649	-38.8089	0.134061	0.340128	no
Zm00001d004344	aliceblue	MEaliceblue	0.879587	99.1342	0.603075	98.5311	-97.9281	0.332909	0.162972	no
Zm00001d004346	aliceblue	MEaliceblue	0.881259	99.6593	0.608877	99.0504	-98.4415	0.334673	0.161534	no
Zm00001d004347	aliceblue	MEaliceblue	0.481286	4.88929	0.0159918	4.8733	-4.85731	0.0164191	0.423982	no
Zm00001d004348	aliceblue	MEaliceblue	0.33512	22.6946	0.0425116	22.6521	-22.6096	0.0762123	-0.345215	no
Zm00001d004354	bisque1	MEbisque1	0.700826	33.0374	0.159595	32.8778	-32.7182	0.110945	-0.793973	no
Zm00001d004358	midnightblue	MEmidnightblue	0.78146	32.8626	0.154002	32.7086	-32.5546	0.110358	0.0921629	no
Zm00001d004361	peachpuff1	MEpeachpuff1	0.71696	41.0097	0.230254	40.7795	-40.5492	0.137717	0.554324	no
Zm00001d004366	darkgoldenrod	MEdarkgoldenrod	0.796718	37.4963	0.421516	37.0748	-36.6533	0.125919	-0.070562	no
Zm00001d004372	yellow	MEyellow	0.810834	34.9267	0.210444	34.7163	-34.5058	0.11729	-0.637276	no
Zm00001d004375	bisque4	MEbisque4	0.528534	20.9774	0.0795127	20.8979	-20.8183	0.0704455	0.072577	no
Zm00001d004383	antiquewhite3	MEantiquewhite3	0.728001	29.1214	0.311407	28.81	-28.4986	0.0977945	0.487581	no
Zm00001d004386	dodgerblue2	MEdodgerblue2	0.81329	28.024	0.315759	27.7082	-27.3924	0.0941092	0.574517	no
Zm00001d004387	bisque4	MEbisque4	0.440493	31.8389	0.069903	31.769	-31.6991	0.10692	-0.209823	no
Zm00001d004389	bisque4	MEbisque4	0.779148	62.7937	0.282608	62.5111	-62.2285	0.210872	-0.130987	no
Zm00001d004396	cyan	MEcyan	0.736166	108.229	0.260718	107.969	-107.708	0.363453	-0.791512	no
Zm00001d004401	bisque4	MEbisque4	0.4696	78.4066	0.113618	78.293	-78.1793	0.263302	0.184205	no
Zm00001d004410	darkslateblue	MEdarkslateblue	0.80797	42.0256	0.402724	41.6229	-41.2202	0.141129	0.266085	no
Zm00001d004413	darkseagreen	MEdarkseagreen	0.800721	95.1963	0.434288	94.762	-94.3278	0.319685	0.0604404	no
Zm00001d004415	pink	MEpink	0.960622	43.6924	0.865031	42.8274	-41.9624	0.146727	-0.128031	yes
Zm00001d004416	coral4	MEcoral4	0.609789	23.464	0.0843133	23.3797	-23.2954	0.0787962	-0.512683	no
Zm00001d004417	darkseagreen	MEdarkseagreen	0.854551	82.1271	0.491642	81.6354	-81.1438	0.275797	0.579957	no
Zm00001d004419	coral4	MEcoral4	0.513202	3.96793	0.0168855	3.95104	-3.93416	0.013325	-0.328189	no
Zm00001d004428	bisque4	MEbisque4	0.687573	93.8213	0.360423	93.4609	-93.1004	0.315068	0.159394	no
Zm00001d004435	cyan3	MEcyan3	0.855766	13.8195	0.326978	13.4925	-13.1655	0.0464081	-0.367911	no
Zm00001d004438	cyan	MEcyan	0.835906	87.7382	0.294435	87.4438	-87.1493	0.29464	-0.27638	no
Zm00001d004443	blueviolet	MEblueviolet	0.881817	56.3788	0.458338	55.9205	-55.4622	0.18933	-0.0825616	no
Zm00001d004446	palevioletred2	MEpalevioletred2	0.870993	23.4741	0.383508	23.0906	-22.7071	0.07883	-0.0180464	no
Zm00001d004448	lightskyblue3	MElightskyblue3	0.851325	45.3108	0.406242	44.9045	-44.4983	0.152161	0.531083	no
Zm00001d004451	bisque4	MEbisque4	0.553513	11.985	0.0458433	11.9392	-11.8933	0.0402476	0.168647	no
Zm00001d004457	skyblue1	MEskyblue1	0.825797	24.4772	0.49161	23.9855	-23.4939	0.0821984	-0.334557	no
Zm00001d004460	orange2	MEorange2	0.754526	34.635	0.253297	34.3817	-34.1284	0.11631	0.461789	no
Zm00001d004465	navajowhite3	MEnavajowhite3	0.845932	31.6715	0.461422	31.2101	-30.7486	0.106358	-0.000923016	no
Zm00001d004466	cyan	MEcyan	0.922388	183.928	0.585584	183.343	-182.757	0.617662	-0.315896	yes
Zm00001d004467	darkgreen	MEdarkgreen	0.69154	9.45093	0.0822766	9.36866	-9.28638	0.0317378	0.38732	no
Zm00001d004468	orange2	MEorange2	0.845655	50.3562	0.341519	50.0147	-49.6732	0.169105	-0.027093	no
Zm00001d004469	aliceblue	MEaliceblue	0.616435	20.1101	0.11173	19.9984	-19.8866	0.0675331	0.161127	no
Zm00001d004472	mintcream	MEmintcream	0.668518	43.8227	0.195235	43.6274	-43.4322	0.147164	0.122057	no
Zm00001d004477	thistle	MEthistle	0.894546	36.8071	0.69663	36.1105	-35.4139	0.123605	0.00340022	no
Zm00001d004478	mintcream	MEmintcream	0.805145	36.7047	0.306167	36.3985	-36.0924	0.123261	0.16695	no
Zm00001d004480	aquamarine	MEaquamarine	0.543533	15.6449	0.100792	15.5441	-15.4433	0.0525383	-0.00311889	no
Zm00001d004481	lightcyan	MElightcyan	0.951426	70.5466	0.985554	69.561	-68.5755	0.236907	-0.0832791	yes
Zm00001d004484	coral4	MEcoral4	0.480693	22.5652	0.0628405	22.5024	-22.4395	0.0757777	-0.195761	no
Zm00001d004486	darkgreen	MEdarkgreen	0.602274	30.4237	0.107482	30.3162	-30.2088	0.102168	0.166258	no
Zm00001d004491	pink1	MEpink1	0.85742	43.4937	0.637505	42.8561	-42.2186	0.146059	-0.00413339	no
Zm00001d004498	antiquewhite1	MEantiquewhite1	0.783238	44.6116	0.321009	44.2906	-43.9696	0.149813	-0.276125	no
Zm00001d004503	blue	MEblue	0.708144	20.7796	0.115448	20.6641	-20.5487	0.0697813	-0.224888	no
Zm00001d004506	red4	MEred4	0.86719	24.1247	0.626648	23.498	-22.8714	0.0810147	-0.423736	no
Zm00001d004509	antiquewhite1	MEantiquewhite1	0.696456	29.7566	0.223277	29.5334	-29.3101	0.0999278	-0.39856	no
Zm00001d004512	darkgoldenrod4	MEdarkgoldenrod4	0.699137	35.6689	0.172134	35.4968	-35.3247	0.119782	-0.118867	no
Zm00001d004513	khaki4	MEkhaki4	0.484891	47.628	0.114035	47.514	-47.3999	0.159943	0.00035868	no
Zm00001d004521	forestgreen	MEforestgreen	0.77123	21.7769	0.393264	21.3836	-20.9904	0.0731304	0.537665	no
Zm00001d004523	pink	MEpink	0.846068	25.6248	0.316864	25.308	-24.9911	0.0860525	0.136028	no
Zm00001d004524	bisque4	MEbisque4	0.250853	63.9763	0.100609	63.8757	-63.7751	0.214843	0.320642	no
Zm00001d004525	darkseagreen	MEdarkseagreen	0.7836	66.29	0.314923	65.9751	-65.6602	0.222613	0.437791	no
Zm00001d004534	darkcyan	MEdarkcyan	0.873268	33.0576	0.610136	32.4475	-31.8373	0.111013	0.542514	no
Zm00001d004541	coral4	MEcoral4	0.733973	50.5408	0.240936	50.2999	-50.059	0.169725	-0.405424	no
Zm00001d004543	darkseagreen	MEdarkseagreen	0.815346	60.9762	0.319568	60.6566	-60.337	0.204768	0.319194	no
Zm00001d004545	mediumorchid	MEmediumorchid	0.784851	24.5124	0.190286	24.3221	-24.1318	0.0823168	0.354033	no
Zm00001d004551	lightsalmon3	MElightsalmon3	0.84035	77.4943	0.375628	77.1187	-76.743	0.260239	0.0863613	no
Zm00001d004552	blue	MEblue	0.777408	60.519	0.289147	60.2298	-59.9407	0.203233	-0.595863	no
Zm00001d004553	bisque4	MEbisque4	0.733253	76.707	0.311929	76.395	-76.0831	0.257595	0.239983	no
Zm00001d004554	antiquewhite	MEantiquewhite	0.544411	13.9548	0.0672754	13.8875	-13.8203	0.0468626	0.452006	no
Zm00001d004559	darkgoldenrod	MEdarkgoldenrod	0.795831	68.899	0.399586	68.4994	-68.0998	0.231374	0.33651	no
Zm00001d004561	blue	MEblue	0.682411	23.5483	0.0896237	23.4587	-23.3691	0.0790791	-0.563715	no
Zm00001d004564	burlywood1	MEburlywood1	0.791306	28.3648	0.38418	27.9807	-27.5965	0.0952539	-0.193448	no
Zm00001d004568	navajowhite4	MEnavajowhite4	0.9561	53.7769	0.932926	52.844	-51.9111	0.180592	0.516494	yes
Zm00001d004573	navajowhite4	MEnavajowhite4	0.954418	48.4532	0.982918	47.4703	-46.4874	0.162714	0.422605	yes
Zm00001d004580	red3	MEred3	0.702221	36.6797	0.189177	36.4905	-36.3014	0.123177	0.138377	no
Zm00001d004591	navajowhite4	MEnavajowhite4	0.883534	42.8726	0.721148	42.1515	-41.4303	0.143973	0.649176	no
Zm00001d004603	cyan	MEcyan	0.595705	21.0165	0.0526827	20.9638	-20.9111	0.0705768	-0.587908	no
Zm00001d004611	bisque4	MEbisque4	0.666763	56.4023	0.244489	56.1578	-55.9133	0.189408	0.0375003	no
Zm00001d004614	bisque4	MEbisque4	0.511072	27.1927	0.05758	27.1351	-27.0776	0.0913177	0.35762	no
Zm00001d004616	aliceblue	MEaliceblue	0.7489	57.849	0.297028	57.552	-57.255	0.194267	-0.0456295	no
Zm00001d004621	midnightblue	MEmidnightblue	0.755013	50.862	0.19581	50.6662	-50.4704	0.170803	0.474286	no
Zm00001d004626	darkslateblue	MEdarkslateblue	0.724351	31.1502	0.23188	30.9183	-30.6865	0.104608	0.813502	no
Zm00001d004630	bisque3	MEbisque3	0.698762	12.7438	0.111659	12.6321	-12.5204	0.0427957	-0.0135095	no
Zm00001d004637	pink	MEpink	0.873771	35.7066	0.468749	35.2379	-34.7691	0.119909	-0.364843	no
Zm00001d004639	cyan	MEcyan	0.633651	48.8951	0.129728	48.7653	-48.6356	0.164198	-0.532338	no
Zm00001d004649	bisque4	MEbisque4	0.611515	34.123	0.130818	33.9922	-33.8613	0.114591	-0.328521	no
Zm00001d004650	bisque4	MEbisque4	0.847765	85.8805	0.472697	85.4078	-84.9351	0.288401	-0.28178	no
Zm00001d004651	cyan	MEcyan	0.70886	70.7423	0.143758	70.5985	-70.4548	0.237565	-0.08561	no
Zm00001d004655	darkgoldenrod4	MEdarkgoldenrod4	0.856938	58.0792	0.438637	57.6406	-57.202	0.19504	-0.068974	no
Zm00001d004659	cyan	MEcyan	0.906173	231.544	0.715274	230.828	-230.113	0.777562	-0.128941	yes
Zm00001d004664	aliceblue	MEaliceblue	0.602296	42.7113	0.136415	42.5749	-42.4385	0.143432	0.00753279	no
Zm00001d004667	coral4	MEcoral4	0.843528	109.969	0.544177	109.425	-108.881	0.369296	-0.708206	no
Zm00001d004669	darkgoldenrod4	MEdarkgoldenrod4	0.586238	17.3695	0.0800559	17.2895	-17.2094	0.0583298	-0.448524	no
Zm00001d004676	cyan	MEcyan	0.908149	178.336	0.555078	177.781	-177.226	0.598882	-0.554006	yes
Zm00001d004689	bisque3	MEbisque3	0.971857	62.557	0.986405	61.5706	-60.5842	0.210077	-0.332558	yes
Zm00001d004700	chocolate	MEchocolate	0.904096	30.58	0.611047	29.969	-29.3579	0.102693	-0.149529	yes
Zm00001d004702	darkcyan	MEdarkcyan	0.703972	48.8045	0.281292	48.5232	-48.2419	0.163894	0.511126	no
Zm00001d004705	lightsalmon4	MElightsalmon4	0.778198	39.7273	0.32403	39.4033	-39.0792	0.133411	0.265409	no
Zm00001d004706	navajowhite4	MEnavajowhite4	0.714129	28.0382	0.136978	27.9012	-27.7642	0.0941568	0.0928945	no
Zm00001d004707	coral4	MEcoral4	0.862557	110.03	0.492234	109.537	-109.045	0.369498	-0.263891	no
Zm00001d004708	lightcoral	MElightcoral	0.75658	14.1992	0.125309	14.0739	-13.9485	0.0476832	0.602137	no
Zm00001d004709	coral4	MEcoral4	0.685938	33.5603	0.144893	33.4154	-33.2705	0.112701	-0.335478	no
Zm00001d004716	blue3	MEblue3	0.845527	66.2097	0.500723	65.709	-65.2082	0.222343	-0.129508	no
Zm00001d004721	darkgreen	MEdarkgreen	0.735894	38.9485	0.23164	38.7169	-38.4852	0.130796	0.672348	no
Zm00001d004725	aliceblue	MEaliceblue	0.4134	44.816	0.0586415	44.7573	-44.6987	0.1505	0.398333	no
Zm00001d004728	darkred	MEdarkred	0.804215	45.2747	0.280309	44.9944	-44.7141	0.15204	0.349258	no
Zm00001d004729	antiquewhite	MEantiquewhite	0.883822	71.4411	0.662526	70.7785	-70.116	0.239911	0.358819	no
Zm00001d004730	antiquewhite	MEantiquewhite	0.880775	61.067	0.643684	60.4233	-59.7796	0.205073	0.403034	no
Zm00001d004731	darkseagreen	MEdarkseagreen	0.868378	111.416	0.56569	110.851	-110.285	0.374155	0.526507	no
Zm00001d004734	darkseagreen	MEdarkseagreen	0.834265	83.4408	0.431563	83.0092	-82.5776	0.280208	0.501573	no
Zm00001d004737	cyan	MEcyan	0.747782	139.141	0.300437	138.84	-138.54	0.467259	-0.0421768	no
Zm00001d004739	antiquewhite	MEantiquewhite	0.799367	62.1651	0.367164	61.7979	-61.4307	0.208761	0.263179	no
Zm00001d004744	bisque4	MEbisque4	0.360816	2.87748	0.00856705	2.86891	-2.86035	0.00966306	-0.191863	no
Zm00001d004747	lightskyblue3	MElightskyblue3	0.788704	21.3165	0.321316	20.9952	-20.6739	0.0715844	0.529859	no
Zm00001d004751	darkorchid1	MEdarkorchid1	0.704708	49.8079	0.206719	49.6012	-49.3945	0.167263	0.153989	no
Zm00001d004754	bisque4	MEbisque4	0.670251	37.4876	0.146336	37.3412	-37.1949	0.12589	0.41505	no
Zm00001d004755	lightsalmon4	MElightsalmon4	0.886646	72.3633	0.671479	71.6919	-71.0204	0.243008	0.400536	no
Zm00001d004758	bisque4	MEbisque4	0.775088	58.0565	0.277661	57.7788	-57.5012	0.194963	-0.148822	no
Zm00001d004762	palevioletred2	MEpalevioletred2	0.632763	9.69188	0.0690152	9.62287	-9.55385	0.032547	-0.102097	no
Zm00001d004768	navajowhite3	MEnavajowhite3	0.624052	38.8607	0.205556	38.6551	-38.4496	0.130501	0.29194	no
Zm00001d004772	coral4	MEcoral4	0.302628	13.9391	0.0319727	13.9071	-13.8751	0.0468097	0.188848	no
Zm00001d004779	forestgreen	MEforestgreen	0.691267	57.943	0.440621	57.5024	-57.0618	0.194582	0.213232	no
Zm00001d004782	cyan	MEcyan	0.806027	114.331	0.293897	114.037	-113.743	0.383943	0.100496	no
Zm00001d004784	cyan	MEcyan	0.774618	75.13	0.231997	74.898	-74.666	0.252299	-0.252127	no
Zm00001d004785	cyan	MEcyan	0.656515	48.4682	0.114523	48.3537	-48.2392	0.162764	-0.666612	no
Zm00001d004790	cyan	MEcyan	0.694074	87.2863	0.15924	87.127	-86.9678	0.293122	-0.149422	no
Zm00001d004804	darkseagreen	MEdarkseagreen	0.881202	103.517	0.562899	102.954	-102.392	0.347629	0.272408	no
Zm00001d004807	blueviolet	MEblueviolet	0.5061	15.8143	0.0273641	15.7869	-15.7595	0.0531069	-0.36616	no
Zm00001d004810	lemonchiffon2	MElemonchiffon2	0.777209	20.2648	0.366426	19.8984	-19.5319	0.0680526	0.432412	no
Zm00001d004812	khaki2	MEkhaki2	0.828817	28.1849	0.318792	27.8661	-27.5473	0.0946497	0.5138	no
Zm00001d004817	cornsilk	MEcornsilk	0.655148	22.5234	0.141065	22.3823	-22.2413	0.0756373	-0.299602	no
Zm00001d004821	bisque4	MEbisque4	0.62648	38.4821	0.184983	38.2971	-38.1121	0.129229	-0.0452951	no
Zm00001d004831	darkseagreen	MEdarkseagreen	0.304796	13.0294	0.0153378	13.014	-12.9987	0.0437548	0.0429138	no
Zm00001d004836	midnightblue	MEmidnightblue	0.743933	31.0319	0.173877	30.8581	-30.6842	0.10421	-0.183502	no
Zm00001d004837	darkgreen	MEdarkgreen	0.869029	100.204	0.62312	99.581	-98.9579	0.336502	0.399337	no
Zm00001d004839	darkgoldenrod4	MEdarkgoldenrod4	0.915259	94.1506	0.770429	93.3802	-92.6097	0.316174	-0.35912	yes
Zm00001d004841	darkgoldenrod4	MEdarkgoldenrod4	0.880096	75.2101	0.602518	74.6075	-74.005	0.252568	-0.329785	no
Zm00001d004843	mediumorchid	MEmediumorchid	0.844075	89.3795	0.510071	88.8695	-88.3594	0.300151	0.120479	no
Zm00001d004847	skyblue1	MEskyblue1	0.769351	13.0557	0.26872	12.787	-12.5182	0.0438431	-0.301449	no
Zm00001d004848	bisque4	MEbisque4	0.638217	27.8801	0.138877	27.7412	-27.6024	0.0936261	-0.0687803	no
Zm00001d004851	red	MEred	0.632167	7.83244	0.0350357	7.79741	-7.76237	0.0263027	-0.159199	no
Zm00001d004855	darkorange2	MEdarkorange2	0.599712	15.1548	0.107024	15.0478	-14.9408	0.0508925	-0.229085	no
Zm00001d004856	darkcyan	MEdarkcyan	0.639534	5.34401	0.0584371	5.28557	-5.22714	0.0179461	0.482752	no
Zm00001d004857	chartreuse3	MEchartreuse3	0.703146	8.60922	0.166152	8.44307	-8.27691	0.0289112	0.28256	no
Zm00001d004861	palevioletred2	MEpalevioletred2	0.483129	11.2401	0.0319732	11.2081	-11.1761	0.0377461	0.0773371	no
Zm00001d004868	blue	MEblue	0.546091	16.6613	0.038467	16.6229	-16.5844	0.0559516	-0.0247759	no
Zm00001d004875	lightsalmon4	MElightsalmon4	0.629155	31.6682	0.21719	31.451	-31.2339	0.106347	0.706293	no
Zm00001d004877	midnightblue	MEmidnightblue	0.825723	44.17	0.276847	43.8931	-43.6163	0.14833	0.361628	no
Zm00001d004886	chocolate3	MEchocolate3	0.81114	26.2856	0.2828	26.0028	-25.72	0.0882713	0.0544033	no
Zm00001d004891	darkblue	MEdarkblue	0.890297	22.5798	0.704675	21.8751	-21.1704	0.0758267	-0.254562	no
Zm00001d004894	bisque3	MEbisque3	0.830269	44.8106	0.451038	44.3596	-43.9086	0.150482	-0.334418	no
Zm00001d004895	coral4	MEcoral4	0.526105	11.6042	0.0312255	11.573	-11.5418	0.038969	-0.566746	no
Zm00001d004896	darkseagreen	MEdarkseagreen	0.733156	32.5296	0.174326	32.3553	-32.1809	0.10924	0.482428	no
Zm00001d004898	bisque1	MEbisque1	0.680895	13.1906	0.13833	13.0523	-12.9139	0.0442962	-0.574638	no
Zm00001d004903	bisque4	MEbisque4	0.58659	29.1136	0.108139	29.0054	-28.8973	0.0977682	-0.614054	no
Zm00001d004905	darkseagreen	MEdarkseagreen	0.776387	62.6408	0.23405	62.4067	-62.1727	0.210358	0.46311	no
Zm00001d004906	aliceblue	MEaliceblue	0.605366	15.9227	0.0480085	15.8747	-15.8267	0.0534711	0.328734	no
Zm00001d004910	peachpuff1	MEpeachpuff1	0.588688	7.14622	0.0577181	7.0885	-7.03078	0.0239982	-0.00826937	no
Zm00001d004913	blue3	MEblue3	0.817399	19.7174	0.322341	19.395	-19.0727	0.0662143	0.150365	no
Zm00001d004917	hotpink	MEhotpink	0.644825	13.083	0.0970966	12.9859	-12.8888	0.0439349	0.475081	no
Zm00001d004918	bisque4	MEbisque4	0.277143	7.2267	0.0101057	7.21659	-7.20649	0.0242685	0.251875	no
Zm00001d004921	lightsalmon4	MElightsalmon4	0.855713	60.5325	0.537149	59.9953	-59.4582	0.203278	0.671485	no
Zm00001d004925	cyan	MEcyan	0.891953	186.466	0.559291	185.907	-185.347	0.626184	-0.35705	no
Zm00001d004927	darkgoldenrod4	MEdarkgoldenrod4	0.659998	48.4698	0.186503	48.2833	-48.0967	0.16277	0.0344251	no
Zm00001d004929	bisque4	MEbisque4	0.815588	67.2194	0.30867	66.9107	-66.602	0.225734	0.0214922	no
Zm00001d004930	dodgerblue2	MEdodgerblue2	0.72779	18.5483	0.19192	18.3564	-18.1645	0.0622884	0.24822	no
Zm00001d004931	darkslateblue	MEdarkslateblue	0.492173	15.7225	0.0518207	15.6707	-15.6188	0.0527988	0.0904812	no
Zm00001d004934	darkorange2	MEdarkorange2	0.637149	19.6251	0.103552	19.5215	-19.418	0.0659043	-0.0964507	no
Zm00001d004936	rosybrown	MErosybrown	0.768138	39.1091	0.452654	38.6565	-38.2038	0.131335	0.0586411	no
Zm00001d004956	orange2	MEorange2	0.82536	31.3938	0.361176	31.0326	-30.6714	0.105426	0.547688	no
Zm00001d004957	dodgerblue2	MEdodgerblue2	0.814058	32.3083	0.50559	31.8027	-31.2971	0.108497	0.464177	no
Zm00001d004960	coral4	MEcoral4	0.705514	51.495	0.198343	51.2966	-51.0983	0.172929	-0.517601	no
Zm00001d004972	darkseagreen	MEdarkseagreen	0.741919	62.7646	0.255716	62.5089	-62.2532	0.210774	0.106097	no
Zm00001d004973	pink	MEpink	0.766189	24.1534	0.281356	23.872	-23.5906	0.081111	-0.32262	no
Zm00001d004976	cyan	MEcyan	0.766746	73.2415	0.180718	73.0608	-72.8801	0.245957	-0.513996	no
Zm00001d004978	cyan	MEcyan	0.747359	89.9962	0.209637	89.7866	-89.577	0.302223	-0.733526	no
Zm00001d004982	darkgoldenrod4	MEdarkgoldenrod4	0.844044	88.517	0.590472	87.9266	-87.3361	0.297255	-0.330462	no
Zm00001d004983	darkgoldenrod4	MEdarkgoldenrod4	0.36908	6.40442	0.0146709	6.38975	-6.37508	0.0215071	0.108949	no
Zm00001d004986	cyan	MEcyan	0.607214	28.4508	0.0514919	28.3993	-28.3478	0.0955426	-0.219595	no
Zm00001d004992	darkgoldenrod4	MEdarkgoldenrod4	0.614509	24.2855	0.0891069	24.1964	-24.1073	0.0815549	-0.200796	no
Zm00001d004993	cyan	MEcyan	0.781956	81.8321	0.201557	81.6305	-81.429	0.274806	-0.521386	no
Zm00001d004997	deepskyblue2	MEdeepskyblue2	0.697732	26.2707	0.331765	25.939	-25.6072	0.0882215	-0.289202	no
Zm00001d004998	bisque4	MEbisque4	0.571997	29.2656	0.0947962	29.1708	-29.0761	0.098279	-0.113658	no
Zm00001d004999	bisque4	MEbisque4	0.754396	60.4636	0.327758	60.1358	-59.8081	0.203047	-0.441296	no
Zm00001d005001	yellow	MEyellow	0.855078	47.2323	0.330166	46.9022	-46.572	0.158614	-0.41096	no
Zm00001d005002	yellow	MEyellow	0.842566	59.2155	0.356654	58.8588	-58.5021	0.198855	-0.382317	no
Zm00001d005003	forestgreen	MEforestgreen	0.593356	20.3188	0.214257	20.1046	-19.8903	0.0682341	-0.0337192	no
Zm00001d005004	darkseagreen	MEdarkseagreen	0.613599	37.1324	0.112084	37.0203	-36.9082	0.124697	0.468884	no
Zm00001d005006	coral4	MEcoral4	0.357921	22.5484	0.0280084	22.5204	-22.4924	0.0757214	-0.771901	no
Zm00001d005008	lightcyan	MElightcyan	0.825392	31.7053	0.349505	31.3558	-31.0063	0.106472	-0.270285	no
Zm00001d005010	bisque4	MEbisque4	0.767506	40.564	0.213338	40.3506	-40.1373	0.136221	-0.0182554	no
Zm00001d005012	darkgreen	MEdarkgreen	0.849331	49.5906	0.427104	49.1635	-48.7364	0.166534	0.617562	no
Zm00001d005016	khaki	MEkhaki	0.789274	18.6793	0.356035	18.3233	-17.9673	0.0627283	0.050657	no
Zm00001d005018	yellow	MEyellow	0.958452	64.4008	0.716506	63.6843	-62.9678	0.216269	-0.616795	yes
Zm00001d005019	antiquewhite	MEantiquewhite	0.842804	101.451	0.674425	100.777	-100.102	0.34069	-0.235509	no
Zm00001d005022	burlywood4	MEburlywood4	0.75299	13.0711	0.295041	12.776	-12.481	0.0438948	-0.4415	no
Zm00001d005023	bisque4	MEbisque4	0.898295	127.413	0.772016	126.641	-125.869	0.427873	0.0642533	no
Zm00001d005027	cyan	MEcyan	0.68805	39.9682	0.0880186	39.8802	-39.7922	0.13422	-0.338812	no
Zm00001d005028	khaki1	MEkhaki1	0.860598	21.9154	0.506974	21.4085	-20.9015	0.0735957	-0.0803868	no
Zm00001d005035	darkgoldenrod4	MEdarkgoldenrod4	0.693569	33.8941	0.165886	33.7282	-33.5624	0.113822	0.279111	no
Zm00001d005036	pink4	MEpink4	0.662536	9.13727	0.0792397	9.05803	-8.97879	0.0306845	-0.319471	no
Zm00001d005037	aliceblue	MEaliceblue	0.575712	58.0519	0.158342	57.8936	-57.7352	0.194948	0.422989	no
Zm00001d005039	bisque4	MEbisque4	0.774242	45.8669	0.244413	45.6224	-45.378	0.154029	0.176806	no
Zm00001d005047	bisque4	MEbisque4	0.750699	79.8851	0.307276	79.5778	-79.2706	0.268268	0.0505551	no
Zm00001d005051	bisque3	MEbisque3	0.804321	51.6573	0.328886	51.3284	-50.9995	0.173474	-0.153216	no
Zm00001d005052	cyan	MEcyan	0.431595	39.6428	0.0349791	39.6078	-39.5728	0.133127	0.282411	no
Zm00001d005062	cyan	MEcyan	0.870065	153.154	0.447997	152.706	-152.258	0.514317	-0.0808512	no
Zm00001d005063	cyan	MEcyan	0.879998	181.705	0.605727	181.1	-180.494	0.610198	-0.261728	no
Zm00001d005064	blueviolet	MEblueviolet	0.594874	11.5489	0.0678449	11.4811	-11.4132	0.0387832	0.155991	no
Zm00001d005071	bisque4	MEbisque4	0.785433	62.1144	0.359527	61.7548	-61.3953	0.20859	-0.502908	no
Zm00001d005072	yellow	MEyellow	0.791845	43.468	0.201543	43.2664	-43.0649	0.145973	-0.523674	no
Zm00001d005080	cyan	MEcyan	0.664377	43.0956	0.0809402	43.0147	-42.9337	0.144722	-0.1797	no
Zm00001d005081	bisque4	MEbisque4	0.596711	23.2011	0.100644	23.1005	-22.9998	0.0779132	-0.301663	no
Zm00001d005082	aquamarine	MEaquamarine	0.902757	38.0697	0.558839	37.5109	-36.952	0.127844	0.0445018	yes
Zm00001d005083	darkorchid1	MEdarkorchid1	0.808011	22.3728	0.274211	22.0986	-21.8244	0.0751317	-0.304944	no
Zm00001d005085	cyan	MEcyan	0.739893	95.866	0.223112	95.6429	-95.4197	0.321934	-0.480395	no
Zm00001d005087	darkseagreen	MEdarkseagreen	0.787096	45.2235	0.2472	44.9763	-44.7291	0.151868	0.599465	no
Zm00001d005089	darkorange	MEdarkorange	0.77981	33.5043	0.380387	33.1239	-32.7435	0.112513	-0.378568	no
Zm00001d005090	cyan	MEcyan	0.914322	222.405	0.717799	221.687	-220.969	0.746872	-0.378984	yes
Zm00001d005092	darkgoldenrod2	MEdarkgoldenrod2	0.862848	50.9161	0.420594	50.4955	-50.0749	0.170985	-0.0659184	no
Zm00001d005094	deepskyblue3	MEdeepskyblue3	0.816261	26.638	0.534462	26.1036	-25.5691	0.089455	0.00357973	no
Zm00001d005099	coral4	MEcoral4	0.769058	41.7507	0.299797	41.4509	-41.1511	0.140206	-0.18769	no
Zm00001d005100	antiquewhite	MEantiquewhite	0.653095	62.9412	0.240304	62.7009	-62.4606	0.211367	-0.08713	no
Zm00001d005102	cyan	MEcyan	0.800197	72.2293	0.211926	72.0174	-71.8055	0.242558	-0.520102	no
Zm00001d005105	cyan	MEcyan	0.776306	110.501	0.314387	110.187	-109.872	0.371081	-0.304238	no
Zm00001d005107	peachpuff1	MEpeachpuff1	0.727307	22.8853	0.154612	22.7307	-22.5761	0.0768528	0.519236	no
Zm00001d005108	cyan	MEcyan	0.849003	141.007	0.380851	140.626	-140.246	0.473526	-0.396259	no
Zm00001d005110	darkgoldenrod4	MEdarkgoldenrod4	0.695352	33.6993	0.170501	33.5288	-33.3583	0.113168	-0.262571	no
Zm00001d005114	darkorange2	MEdarkorange2	0.813185	64.0537	0.551023	63.5027	-62.9517	0.215103	0.191512	no
Zm00001d005118	darkseagreen	MEdarkseagreen	0.774522	82.6305	0.331553	82.2989	-81.9674	0.277487	0.275811	no
Zm00001d005124	floralwhite	MEfloralwhite	0.912391	38.8578	0.856544	38.0012	-37.1447	0.130491	0.00704785	yes
Zm00001d005127	cyan	MEcyan	0.922086	240.865	0.741009	240.124	-239.383	0.808865	-0.107914	yes
Zm00001d005135	antiquewhite	MEantiquewhite	0.79723	108.88	0.517731	108.363	-107.845	0.365639	-0.322156	no
Zm00001d005137	antiquewhite1	MEantiquewhite1	0.947684	85.3888	0.829092	84.5597	-83.7306	0.28675	-0.139587	yes
Zm00001d005140	cyan4	MEcyan4	0.703344	43.3156	0.271818	43.0438	-42.7719	0.145461	-0.663165	no
Zm00001d005143	darkslateblue	MEdarkslateblue	0.760169	24.5804	0.232271	24.3481	-24.1159	0.0825451	0.202665	no
Zm00001d005144	darkred	MEdarkred	0.725028	18.3272	0.200728	18.1265	-17.9258	0.0615458	-0.200528	no
Zm00001d005146	red	MEred	0.911377	52.2525	0.529083	51.7234	-51.1943	0.175473	-0.128673	yes
Zm00001d005148	darkslateblue	MEdarkslateblue	0.81479	71.0266	0.570687	70.456	-69.8853	0.238519	0.398855	no
Zm00001d005149	skyblue1	MEskyblue1	0.884752	24.9955	0.493355	24.5022	-24.0088	0.0839393	-0.627341	no
Zm00001d005151	sienna	MEsienna	0.87446	49.6729	0.64542	49.0275	-48.3821	0.16681	0.240719	no
Zm00001d005157	cyan	MEcyan	0.654862	70.9541	0.131973	70.8221	-70.6901	0.238276	-0.385849	no
Zm00001d005158	aliceblue	MEaliceblue	0.532388	31.6388	0.0971284	31.5417	-31.4446	0.106249	0.383947	no
Zm00001d005159	aquamarine3	MEaquamarine3	0.8151	21.3095	0.34432	20.9651	-20.6208	0.0715607	0.200698	no
Zm00001d005164	antiquewhite	MEantiquewhite	0.832051	57.9938	0.525705	57.4681	-56.9424	0.194753	-0.113446	no
Zm00001d005165	pink	MEpink	0.728652	15.1861	0.169386	15.0167	-14.8473	0.0509974	0.0197483	no
Zm00001d005168	coral4	MEcoral4	0.861726	59.2082	0.448379	58.7598	-58.3114	0.198831	-0.368145	no
Zm00001d005169	darkseagreen	MEdarkseagreen	0.914532	92.5658	0.590719	91.9751	-91.3844	0.310852	0.528538	yes
Zm00001d005170	darkcyan	MEdarkcyan	0.949642	44.5918	0.995204	43.5966	-42.6014	0.149747	0.736706	yes
Zm00001d005173	peachpuff1	MEpeachpuff1	0.634818	21.2899	0.124014	21.1659	-21.0419	0.0714951	0.514603	no
Zm00001d005174	bisque4	MEbisque4	0.382827	21.7953	0.0461579	21.7491	-21.703	0.0731923	-0.156375	no
Zm00001d005176	violet	MEviolet	0.873217	42.0827	0.588884	41.4938	-40.9049	0.141321	-0.263666	no
Zm00001d005185	bisque4	MEbisque4	0.558121	7.45098	0.0332737	7.4177	-7.38443	0.0250216	0.251388	no
Zm00001d005188	darkseagreen	MEdarkseagreen	0.626758	64.4008	0.138036	64.2628	-64.1247	0.216269	0.382954	no
Zm00001d005190	beige	MEbeige	0.744828	52.8705	0.352993	52.5176	-52.1646	0.177548	0.733022	no
Zm00001d005192	peachpuff1	MEpeachpuff1	0.919953	44.8099	1	43.8099	-42.8099	0.150479	0.501824	yes
Zm00001d005193	darkseagreen	MEdarkseagreen	0.660313	49.7916	0.152202	49.6394	-49.4872	0.167209	0.812492	no
Zm00001d005195	bisque3	MEbisque3	0.728663	33.8621	0.255374	33.6067	-33.3513	0.113715	-0.449318	no
Zm00001d005199	forestgreen	MEforestgreen	0.889448	53.2618	0.821064	52.4407	-51.6197	0.178862	0.119473	no
Zm00001d005200	darkgoldenrod4	MEdarkgoldenrod4	0.828981	67.2056	0.447516	66.7581	-66.3106	0.225688	-0.34377	no
Zm00001d005203	mediumorchid	MEmediumorchid	0.821564	52.6112	0.282507	52.3287	-52.0461	0.176677	0.298903	no
Zm00001d005205	forestgreen	MEforestgreen	0.83319	30.6919	0.578659	30.1132	-29.5346	0.103069	0.48594	no
Zm00001d005212	darkgoldenrod2	MEdarkgoldenrod2	0.641939	23.2822	0.192698	23.0895	-22.8968	0.0781855	-0.207721	no
Zm00001d005219	plum4	MEplum4	0.75119	46.0982	0.390625	45.7076	-45.3169	0.154806	-0.0860984	no
Zm00001d005228	darkgoldenrod4	MEdarkgoldenrod4	0.722042	37.5178	0.196208	37.3215	-37.1253	0.125991	-0.412522	no
Zm00001d005231	bisque1	MEbisque1	0.731119	40.5775	0.283442	40.294	-40.0106	0.136266	-0.74237	no
Zm00001d005238	darkgoldenrod4	MEdarkgoldenrod4	0.710573	53.1365	0.252698	52.8838	-52.6311	0.178441	-0.589232	no
Zm00001d005240	forestgreen	MEforestgreen	0.751661	42.529	0.528376	42.0006	-41.4722	0.14282	0.319603	no
Zm00001d005241	forestgreen	MEforestgreen	0.783737	85.676	0.590891	85.0851	-84.4942	0.287714	-0.0231742	no
Zm00001d005244	orange3	MEorange3	0.591511	3.61551	0.0487664	3.56674	-3.51798	0.0121415	-0.0953444	no
Zm00001d005246	bisque3	MEbisque3	0.66528	22.4602	0.129351	22.3308	-22.2015	0.0754251	-0.00187018	no
Zm00001d005248	lightsalmon3	MElightsalmon3	0.873637	57.9174	0.529086	57.3884	-56.8593	0.194497	0.358209	no
Zm00001d005250	cyan	MEcyan	0.896095	160.625	0.491142	160.134	-159.643	0.539405	-0.385205	no
Zm00001d005251	bisque4	MEbisque4	0.634255	103.308	0.198261	103.11	-102.912	0.346927	0.412552	no
Zm00001d005252	bisque4	MEbisque4	0.715124	39.6347	0.225097	39.4096	-39.1845	0.1331	-0.13447	no
Zm00001d005253	coral4	MEcoral4	0.704418	34.2256	0.177573	34.048	-33.8705	0.114935	-0.717181	no
Zm00001d005256	aliceblue	MEaliceblue	0.729154	35.7861	0.14109	35.645	-35.5039	0.120176	0.57955	no
Zm00001d005257	cyan	MEcyan	0.797251	126.131	0.303533	125.827	-125.524	0.423568	0.010249	no
Zm00001d005264	cyan	MEcyan	0.848488	112.835	0.336254	112.498	-112.162	0.378918	-0.275443	no
Zm00001d005269	cyan	MEcyan	0.502346	4.91725	0.0131141	4.90414	-4.89102	0.016513	-0.13299	no
Zm00001d005270	hotpink1	MEhotpink1	0.838899	18.6104	0.32742	18.283	-17.9555	0.0624968	0.631076	no
Zm00001d005275	bisque4	MEbisque4	0.553251	13.4629	0.0468874	13.416	-13.3692	0.0452108	0.0067278	no
Zm00001d005276	coral4	MEcoral4	0.770961	69.1177	0.379035	68.7387	-68.3597	0.232109	-0.73469	no
Zm00001d005279	lightcoral	MElightcoral	0.881517	58.6926	0.631822	58.0608	-57.429	0.1971	0.474012	no
Zm00001d005282	aquamarine	MEaquamarine	0.729232	24.5109	0.275971	24.2349	-23.9589	0.0823117	0.369553	no
Zm00001d005283	coral4	MEcoral4	0.284186	0.90004	0.00211377	0.897926	-0.895812	0.00302248	0.0434069	no
Zm00001d005295	darkgoldenrod4	MEdarkgoldenrod4	0.729189	30.708	0.211781	30.4962	-30.2844	0.103123	0.0354582	no
Zm00001d005297	darkseagreen	MEdarkseagreen	0.835448	72.7334	0.379799	72.3536	-71.9738	0.244251	0.630295	no
Zm00001d005298	midnightblue	MEmidnightblue	0.91845	80.5737	0.670778	79.9029	-79.2321	0.27058	0.178242	yes
Zm00001d005299	darkorange	MEdarkorange	0.583825	1.94738	0.0205905	1.92679	-1.9062	0.00653964	-0.0978371	no
Zm00001d005301	darkgoldenrod4	MEdarkgoldenrod4	0.63972	37.7943	0.174655	37.6196	-37.445	0.12692	0.0160309	no
Zm00001d005302	cadetblue	MEcadetblue	0.788429	33.0644	0.37681	32.6876	-32.3108	0.111036	0.400629	no
Zm00001d005303	darkgoldenrod4	MEdarkgoldenrod4	0.665764	41.8593	0.164479	41.6948	-41.5304	0.140571	0.123299	no
Zm00001d005306	darkseagreen	MEdarkseagreen	0.85792	102.358	0.508787	101.849	-101.34	0.343734	0.533236	no
Zm00001d005308	chocolate1	MEchocolate1	0.821101	27.3862	0.461239	26.925	-26.4637	0.0919675	-0.128893	no
Zm00001d005312	bisque4	MEbisque4	0.719709	88.4398	0.399301	88.0405	-87.6412	0.296996	-0.105691	no
Zm00001d005315	bisque4	MEbisque4	0.844783	89.058	0.491236	88.5667	-88.0755	0.299072	-0.307069	no
Zm00001d005317	orange2	MEorange2	0.912356	52.0077	0.50563	51.5021	-50.9965	0.174651	0.385674	yes
Zm00001d005322	firebrick3	MEfirebrick3	0.693902	6.27994	0.0597681	6.22017	-6.1604	0.0210891	0.505536	no
Zm00001d005323	antiquewhite1	MEantiquewhite1	0.741852	32.9054	0.21566	32.6897	-32.4741	0.110502	-0.431663	no
Zm00001d005329	aliceblue	MEaliceblue	0.836082	49.7692	0.325067	49.4441	-49.119	0.167133	0.188965	no
Zm00001d005333	indianred4	MEindianred4	0.737173	13.1711	0.111315	13.0598	-12.9485	0.0442308	0.336017	no
Zm00001d005334	darkgoldenrod4	MEdarkgoldenrod4	0.725996	46.5803	0.247973	46.3323	-46.0843	0.156424	-0.0146703	no
Zm00001d005343	aliceblue	MEaliceblue	0.891527	75.2317	0.539455	74.6923	-74.1528	0.252641	0.228218	no
Zm00001d005344	mintcream	MEmintcream	0.909872	74.8941	0.629062	74.265	-73.636	0.251507	-0.0100264	yes
Zm00001d005346	bisque1	MEbisque1	0.733626	29.5521	0.324719	29.2274	-28.9027	0.0992409	-0.72737	no
Zm00001d005347	aliceblue	MEaliceblue	0.847925	113.674	0.637415	113.037	-112.399	0.381736	-0.0577465	no
Zm00001d005348	cyan	MEcyan	0.916399	165.544	0.499839	165.044	-164.544	0.555923	-0.285305	yes
Zm00001d005349	coral4	MEcoral4	0.562575	7.47009	0.033548	7.43655	-7.403	0.0250858	-0.20822	no
Zm00001d005350	cyan	MEcyan	0.672391	29.9486	0.076663	29.8719	-29.7952	0.100572	-0.27116	no
Zm00001d005351	bisque4	MEbisque4	0.753128	45.2109	0.263454	44.9474	-44.684	0.151826	0.159797	no
Zm00001d005355	cyan	MEcyan	0.777878	108.807	0.333975	108.473	-108.139	0.365392	-0.217779	no
Zm00001d005356	cyan	MEcyan	0.715696	84.5245	0.233249	84.2912	-84.058	0.283847	-0.159645	no
Zm00001d005359	darkgreen	MEdarkgreen	0.769033	23.5483	0.202576	23.3457	-23.1431	0.079079	0.3879	no
Zm00001d005361	aquamarine	MEaquamarine	0.731128	31.8359	0.283889	31.552	-31.2681	0.10691	0.476638	no
Zm00001d005366	tan4	MEtan4	0.848363	37.8624	0.657526	37.2049	-36.5474	0.127148	0.215247	no
Zm00001d005368	cyan	MEcyan	0.803508	121.233	0.301506	120.931	-120.63	0.40712	-0.406191	no
Zm00001d005375	blueviolet	MEblueviolet	0.693749	32.6751	0.216545	32.4585	-32.242	0.109728	-0.048764	no
Zm00001d005377	yellow	MEyellow	0.775625	40.3249	0.170502	40.1544	-39.9839	0.135418	-0.193838	no
Zm00001d005378	sienna3	MEsienna3	0.915629	26.2545	0.445516	25.809	-25.3635	0.088167	-0.138752	yes
Zm00001d005383	yellow	MEyellow	0.822868	36.9314	0.254758	36.6766	-36.4218	0.124022	-0.228959	no
Zm00001d005391	aliceblue	MEaliceblue	0.926357	96.1187	0.669519	95.4492	-94.7796	0.322783	0.126048	yes
Zm00001d005392	lightsalmon4	MElightsalmon4	0.800122	67.3366	0.509517	66.8271	-66.3176	0.226128	0.139799	no
Zm00001d005393	cyan	MEcyan	0.589649	35.9278	0.0686885	35.8591	-35.7905	0.120652	0.0696703	no
Zm00001d005394	bisque4	MEbisque4	0.578676	31.6185	0.110583	31.5079	-31.3973	0.10618	-0.475415	no
Zm00001d005395	bisque1	MEbisque1	0.69463	35.9948	0.237002	35.7577	-35.5207	0.120876	-0.824847	no
Zm00001d005396	aliceblue	MEaliceblue	0.883507	74.9473	0.433092	74.5142	-74.0811	0.251686	0.442695	no
Zm00001d005399	darkgoldenrod4	MEdarkgoldenrod4	0.755666	62.884	0.282128	62.6019	-62.3198	0.211175	0.0542775	no
Zm00001d005402	beige	MEbeige	0.890044	26.5006	0.610265	25.8903	-25.2801	0.0889935	0.700668	no
Zm00001d005403	red4	MEred4	0.708376	24.0676	0.30923	23.7584	-23.4492	0.0808232	-0.802856	no
Zm00001d005406	cyan	MEcyan	0.593459	74.1686	0.114625	74.0539	-73.9393	0.24907	0.00849432	no
Zm00001d005421	mediumorchid	MEmediumorchid	0.831386	74.5005	0.483167	74.0174	-73.5342	0.250185	0.106541	no
Zm00001d005423	darkseagreen	MEdarkseagreen	0.808316	80.0718	0.369063	79.7028	-79.3337	0.268895	0.17785	no
Zm00001d005424	indianred4	MEindianred4	0.884962	33.9891	0.5543	33.4348	-32.8805	0.114141	0.251575	no
Zm00001d005429	pink4	MEpink4	0.92039	32.2696	0.68765	31.582	-30.8943	0.108367	-0.498906	yes
Zm00001d005431	cyan	MEcyan	0.852167	145.972	0.390583	145.581	-145.191	0.490198	-0.462847	no
Zm00001d005432	orange2	MEorange2	0.91629	56.3964	0.754466	55.642	-54.8875	0.189389	0.208832	yes
Zm00001d005441	aquamarine	MEaquamarine	0.79751	25.9176	0.363188	25.5544	-25.1912	0.0870356	0.320381	no
Zm00001d005445	aliceblue	MEaliceblue	0.691697	24.3865	0.106759	24.2798	-24.173	0.081894	0.0992352	no
Zm00001d005446	bisque3	MEbisque3	0.872623	38.6826	0.449755	38.2328	-37.7831	0.129903	-0.132725	no
Zm00001d005450	antiquewhite1	MEantiquewhite1	0.808541	61.0187	0.3337	60.685	-60.3513	0.204911	-0.151478	no
Zm00001d005451	bisque1	MEbisque1	0.728696	65.7315	0.306694	65.4248	-65.1181	0.220738	-0.631938	no
Zm00001d005453	cyan	MEcyan	0.664503	93.363	0.174435	93.1886	-93.0142	0.313529	-0.397249	no
Zm00001d005454	pink1	MEpink1	0.82022	66.4941	0.671695	65.8224	-65.1507	0.223299	0.131439	no
Zm00001d005456	red3	MEred3	0.883033	90.4531	0.740854	89.7123	-88.9714	0.303757	-0.00569061	no
Zm00001d005458	pink	MEpink	0.831785	35.2867	0.362484	34.9242	-34.5617	0.118499	-0.323399	no
Zm00001d005460	darkgoldenrod4	MEdarkgoldenrod4	0.765201	81.7429	0.367403	81.3755	-81.0081	0.274506	-0.161974	no
Zm00001d005461	lightcyan	MElightcyan	0.767435	23.4535	0.168611	23.2849	-23.1163	0.0787608	-0.471111	no
Zm00001d005462	lightsalmon3	MElightsalmon3	0.657098	10.7278	0.0574457	10.6703	-10.6129	0.0360256	0.0238469	no
Zm00001d005468	thistle	MEthistle	0.765365	10.8112	0.157353	10.6538	-10.4965	0.0363058	0.0614733	no
Zm00001d005470	bisque4	MEbisque4	0.868478	86.2381	0.48372	85.7544	-85.2707	0.289602	-0.159139	no
Zm00001d005472	darkolivegreen4	MEdarkolivegreen4	0.736059	30.2258	0.20039	30.0254	-29.825	0.101503	-0.698612	no
Zm00001d005473	turquoise3	MEturquoise3	0.880215	33.7478	0.829806	32.9179	-32.0881	0.113331	-0.385876	no
Zm00001d005478	palevioletred1	MEpalevioletred1	0.746817	28.1379	0.15807	27.9798	-27.8217	0.0944917	-0.256368	no
Zm00001d005479	bisque4	MEbisque4	0.500274	30.5718	0.0724881	30.4993	-30.4268	0.102665	-0.149055	no
Zm00001d005480	antiquewhite	MEantiquewhite	0.668162	21.8845	0.130456	21.7541	-21.6236	0.0734919	-0.143933	no
Zm00001d005481	coral4	MEcoral4	0.723218	51.8918	0.258448	51.6334	-51.3749	0.174262	-0.416976	no
Zm00001d005484	antiquewhite	MEantiquewhite	0.802386	57.3074	0.475933	56.8314	-56.3555	0.192448	0.497265	no
Zm00001d005485	darkgoldenrod4	MEdarkgoldenrod4	0.835282	66.5884	0.47014	66.1183	-65.6481	0.223615	-0.219764	no
Zm00001d005495	beige	MEbeige	0.767536	86.9963	0.367832	86.6284	-86.2606	0.292148	0.732666	no
Zm00001d005497	antiquewhite3	MEantiquewhite3	0.934134	43.5609	0.811459	42.7494	-41.938	0.146285	0.418475	yes
Zm00001d005499	red3	MEred3	0.747612	33.089	0.483168	32.6058	-32.1226	0.111118	-0.0184277	no
Zm00001d005501	blueviolet	MEblueviolet	0.769402	38.7722	0.23515	38.537	-38.3019	0.130204	-0.184027	no
Zm00001d005502	cyan	MEcyan	0.916437	175.839	0.563999	175.275	-174.711	0.590498	-0.340022	yes
Zm00001d005503	dodgerblue2	MEdodgerblue2	0.777596	32.5201	0.427046	32.0931	-31.666	0.109208	0.140747	no
Zm00001d005504	darkseagreen	MEdarkseagreen	0.785901	52.8097	0.258321	52.5514	-52.2931	0.177344	0.113278	no
Zm00001d005507	cyan	MEcyan	0.904967	246.307	0.762009	245.545	-244.783	0.827142	-0.308363	yes
Zm00001d005513	darkgoldenrod4	MEdarkgoldenrod4	0.847904	66.3619	0.483383	65.8786	-65.3952	0.222855	-0.214767	no
Zm00001d005517	red4	MEred4	0.732995	10.5237	0.205872	10.3178	-10.112	0.0353404	-0.263897	no
Zm00001d005520	bisque4	MEbisque4	0.67812	50.0901	0.168717	49.9214	-49.7527	0.168211	0.359395	no
Zm00001d005532	darkorchid1	MEdarkorchid1	0.772273	58.291	0.362048	57.9289	-57.5669	0.195751	-0.0115932	no
Zm00001d005535	darkgoldenrod	MEdarkgoldenrod	0.539258	35.3941	0.171915	35.2222	-35.0503	0.118859	0.140259	no
Zm00001d005538	floralwhite	MEfloralwhite	0.699805	17.4093	0.229668	17.1797	-16.95	0.0584634	-0.186059	no
Zm00001d005539	blueviolet	MEblueviolet	0.880402	71.5677	0.500011	71.0677	-70.5677	0.240336	-0.472494	no
Zm00001d005542	bisque4	MEbisque4	0.516453	58.1719	0.102631	58.0693	-57.9667	0.195351	-0.48658	no
Zm00001d005546	coral4	MEcoral4	0.830949	90.6169	0.473749	90.1432	-89.6694	0.304307	-0.545783	no
Zm00001d005554	antiquewhite3	MEantiquewhite3	0.663877	29.5175	0.260785	29.2567	-28.996	0.0991248	0.379311	no
Zm00001d005558	aliceblue	MEaliceblue	0.52291	16.7908	0.0739323	16.7169	-16.643	0.0563865	0.108354	no
Zm00001d005570	red3	MEred3	0.674819	12.6637	0.0883293	12.5754	-12.487	0.0425269	-0.104225	no
Zm00001d005578	coral4	MEcoral4	0.621214	43.2214	0.145541	43.0758	-42.9303	0.145145	-0.284823	no
Zm00001d005579	darkseagreen	MEdarkseagreen	0.872218	83.5121	0.47908	83.033	-82.5539	0.280448	0.565368	no
Zm00001d005584	lightsalmon3	MElightsalmon3	0.626273	20.6142	0.079456	20.5348	-20.4553	0.069226	0.585387	no
Zm00001d005586	darkgreen	MEdarkgreen	0.672444	18.4421	0.14379	18.2983	-18.1545	0.0619316	0.308293	no
Zm00001d005587	forestgreen	MEforestgreen	0.544151	46.964	0.138877	46.8251	-46.6863	0.157713	-0.0945376	no
Zm00001d005590	darkgreen	MEdarkgreen	0.790512	46.8017	0.386315	46.4154	-46.0291	0.157168	0.276678	no
Zm00001d005591	darkseagreen	MEdarkseagreen	0.725379	38.6534	0.157431	38.496	-38.3386	0.129805	0.654603	no
Zm00001d005593	chocolate3	MEchocolate3	0.896009	35.0403	0.507065	34.5332	-34.0261	0.117671	0.229779	no
Zm00001d005594	darkseagreen	MEdarkseagreen	0.763883	121.147	0.409358	120.737	-120.328	0.40683	0.479718	no
Zm00001d005600	darkseagreen	MEdarkseagreen	0.804247	77.2544	0.356882	76.8975	-76.5406	0.259433	0.254744	no
Zm00001d005609	darkorange	MEdarkorange	0.764318	19.321	0.24529	19.0757	-18.8304	0.0648831	-0.526268	no
Zm00001d005612	bisque1	MEbisque1	0.724619	18.9502	0.210049	18.7402	-18.5301	0.0636381	-0.804429	no
Zm00001d005614	antiquewhite1	MEantiquewhite1	0.806608	34.8203	0.31256	34.5077	-34.1951	0.116932	0.150346	no
Zm00001d005616	indianred4	MEindianred4	0.883496	30.3254	0.419619	29.9058	-29.4862	0.101838	0.046409	no
Zm00001d005620	thistle	MEthistle	0.834172	27.5304	0.502279	27.0282	-26.5259	0.0924518	0.185455	no
Zm00001d005622	chocolate3	MEchocolate3	0.914058	38.4917	0.586226	37.9054	-37.3192	0.129261	0.000495081	yes
Zm00001d005624	skyblue1	MEskyblue1	0.812434	32.3158	0.437599	31.8782	-31.4406	0.108522	-0.362842	no
Zm00001d005627	aquamarine	MEaquamarine	0.851818	53.561	0.597214	52.9638	-52.3666	0.179867	-0.0834161	no
Zm00001d005630	burlywood4	MEburlywood4	0.696249	12.2159	0.22442	11.9914	-11.767	0.0410229	-0.275472	no
Zm00001d005631	cyan	MEcyan	0.655223	71.6276	0.134788	71.4928	-71.358	0.240537	-0.0482563	no
Zm00001d005636	cyan	MEcyan	0.861419	140.745	0.431393	140.314	-139.882	0.472646	-0.364419	no
Zm00001d005638	antiquewhite	MEantiquewhite	0.684586	25.3581	0.174805	25.1833	-25.0085	0.0851568	0.194724	no
Zm00001d005641	antiquewhite	MEantiquewhite	0.781003	75.7815	0.472932	75.3085	-74.8356	0.254487	0.220492	no
Zm00001d005642	darkgoldenrod4	MEdarkgoldenrod4	0.726539	56.2837	0.287408	55.9963	-55.7089	0.18901	0.0911418	no
Zm00001d005645	plum4	MEplum4	0.548058	12.5798	0.0701752	12.5096	-12.4394	0.042245	0.350363	no
Zm00001d005647	lightcyan	MElightcyan	0.647458	18.4071	0.09218	18.3149	-18.2227	0.061814	0.000373754	no
Zm00001d005649	coral4	MEcoral4	0.787987	47.8769	0.338216	47.5387	-47.2005	0.160779	-0.246891	no
Zm00001d005653	navajowhite4	MEnavajowhite4	0.953561	47.5014	0.983132	46.5182	-45.5351	0.159518	0.470767	yes
Zm00001d005654	darkorange2	MEdarkorange2	0.527103	5.12192	0.0251439	5.09678	-5.07163	0.0172003	0.153124	no
Zm00001d005656	darkblue	MEdarkblue	0.635821	1.7214	0.0354658	1.68593	-1.65046	0.00578074	-0.107526	no
Zm00001d005657	cyan	MEcyan	0.718553	84.3372	0.180859	84.1563	-83.9755	0.283218	-0.29501	no
Zm00001d005658	bisque4	MEbisque4	0.554884	19.4029	0.0670748	19.3358	-19.2687	0.0651581	0.10233	no
Zm00001d005659	red4	MEred4	0.524691	0.535098	0.00959701	0.525501	-0.515904	0.00179695	-0.274416	no
Zm00001d005671	darkcyan	MEdarkcyan	0.687959	14.4779	0.16521	14.3127	-14.1475	0.0486191	0.371359	no
Zm00001d005674	bisque3	MEbisque3	0.875688	77.4871	0.701053	76.786	-76.085	0.260215	-0.0872547	no
Zm00001d005678	mediumorchid	MEmediumorchid	0.779259	103.173	0.291166	102.882	-102.591	0.346474	0.360415	no
Zm00001d005680	bisque4	MEbisque4	0.755077	43.3587	0.234638	43.1241	-42.8895	0.145606	-0.141206	no
Zm00001d005684	lightsalmon3	MElightsalmon3	0.90743	62.2532	0.529895	61.7233	-61.1934	0.209057	0.299365	yes
Zm00001d005687	antiquewhite3	MEantiquewhite3	0.78524	46.0727	0.391349	45.6813	-45.29	0.15472	0.784516	no
Zm00001d005688	bisque4	MEbisque4	0.582638	38.0012	0.13017	37.871	-37.7408	0.127614	-0.0587066	no
Zm00001d005693	beige	MEbeige	0.80439	34.1765	0.385104	33.7914	-33.4063	0.114771	0.583485	no
Zm00001d005694	thistle	MEthistle	0.735489	23.1596	0.245268	22.9144	-22.6691	0.0777739	0.186546	no
Zm00001d005695	yellow	MEyellow	0.815095	33.871	0.252583	33.6184	-33.3658	0.113744	-0.447767	no
Zm00001d005696	darkgoldenrod4	MEdarkgoldenrod4	0.915595	83.9753	0.686581	83.2887	-82.6021	0.282003	-0.093752	yes
Zm00001d005700	pink	MEpink	0.947084	41.7387	0.841434	40.8973	-40.0559	0.140166	-0.136899	yes
Zm00001d005705	lemonchiffon2	MElemonchiffon2	0.705057	19.6749	0.23863	19.4362	-19.1976	0.0660715	0.524115	no
Zm00001d005707	lightsalmon3	MElightsalmon3	0.886104	63.6597	0.499787	63.16	-62.6602	0.21378	0.453006	no
Zm00001d005708	darkgoldenrod3	MEdarkgoldenrod3	0.793461	20.7486	0.337662	20.411	-20.0733	0.0696773	0.548764	no
Zm00001d005711	antiquewhite3	MEantiquewhite3	0.592808	33.647	0.145976	33.5011	-33.3551	0.112992	0.374293	no
Zm00001d005713	lightsalmon3	MElightsalmon3	0.920922	72.9708	0.693918	72.2768	-71.5829	0.245048	0.217218	yes
Zm00001d005715	darkorange2	MEdarkorange2	0.504322	35.7851	0.114814	35.6703	-35.5554	0.120172	-0.0452883	no
Zm00001d005716	lemonchiffon2	MElemonchiffon2	0.896775	38.6516	0.934229	37.7174	-36.7832	0.129799	0.645163	no
Zm00001d005722	darkorchid1	MEdarkorchid1	0.697196	17.3543	0.123415	17.2309	-17.1075	0.0582787	-0.418048	no
Zm00001d005726	darkgreen	MEdarkgreen	0.71355	39.803	0.222784	39.5802	-39.3574	0.133665	0.371783	no
Zm00001d005727	aquamarine	MEaquamarine	0.858209	27.3712	0.34228	27.0289	-26.6866	0.091917	0.0304005	no
Zm00001d005732	lightcyan	MElightcyan	0.843255	70.8205	0.479899	70.3406	-69.8607	0.237827	-0.245879	no
Zm00001d005736	antiquewhite3	MEantiquewhite3	0.756723	39.503	0.392697	39.1103	-38.7176	0.132658	0.697037	no
Zm00001d005743	khaki4	MEkhaki4	0.867452	41.062	0.461853	40.6001	-40.1383	0.137893	-0.258733	no
Zm00001d005748	indianred3	MEindianred3	0.668514	19.6265	0.0986629	19.5278	-19.4292	0.0659091	-0.0254411	no
Zm00001d005750	darkorange2	MEdarkorange2	0.827849	77.6111	0.489742	77.1214	-76.6316	0.260631	-0.161573	no
Zm00001d005751	aliceblue	MEaliceblue	0.943036	82.1155	0.690403	81.4251	-80.7347	0.275758	0.326489	yes
Zm00001d005752	bisque4	MEbisque4	0.723969	45.056	0.210626	44.8454	-44.6347	0.151306	0.24183	no
Zm00001d005754	forestgreen	MEforestgreen	0.760423	37.4349	0.420846	37.014	-36.5932	0.125713	0.0989529	no
Zm00001d005756	antiquewhite3	MEantiquewhite3	0.785195	51.9494	0.362697	51.5867	-51.224	0.174455	0.0896811	no
Zm00001d005757	darkcyan	MEdarkcyan	0.527716	3.70687	0.0257811	3.68108	-3.6553	0.0124483	0.491931	no
Zm00001d005759	bisque4	MEbisque4	0.682689	70.0345	0.291534	69.743	-69.4514	0.235188	-0.0666524	no
Zm00001d005760	cyan	MEcyan	0.774052	97.4724	0.207816	97.2646	-97.0567	0.327329	-0.19064	no
Zm00001d005762	darkgreen	MEdarkgreen	0.913328	92.5467	0.718101	91.8286	-91.1105	0.310787	0.256738	yes
Zm00001d005763	dodgerblue2	MEdodgerblue2	0.757835	33.56	0.39563	33.1643	-32.7687	0.1127	0.356795	no
Zm00001d005764	cyan	MEcyan	0.659864	71.0409	0.138069	70.9028	-70.7647	0.238567	0.1151	no
Zm00001d005765	darkseagreen	MEdarkseagreen	0.613825	12.9589	0.0535665	12.9053	-12.8518	0.0435182	0.284503	no
Zm00001d005766	bisque4	MEbisque4	0.556395	34.072	0.124348	33.9476	-33.8233	0.114419	-0.516857	no
Zm00001d005769	lightcyan	MElightcyan	0.889206	56.8257	0.647161	56.1785	-55.5313	0.19083	0.0277076	no
Zm00001d005770	pink1	MEpink1	0.806608	18.8676	0.295087	18.5725	-18.2774	0.0633605	-0.125544	no
Zm00001d005775	aliceblue	MEaliceblue	0.717047	44.4981	0.207061	44.2911	-44.084	0.149432	-0.0195532	no
Zm00001d005777	antiquewhite	MEantiquewhite	0.60773	33.5745	0.220951	33.3535	-33.1326	0.112749	-0.246173	no
Zm00001d005779	lightsalmon3	MElightsalmon3	0.752781	43.5539	0.198233	43.3557	-43.1574	0.146261	0.235867	no
Zm00001d005782	darkseagreen	MEdarkseagreen	0.704975	76.3738	0.284783	76.089	-75.8042	0.256476	0.566846	no
Zm00001d005783	lightsalmon4	MElightsalmon4	0.896561	47.9152	0.710911	47.2043	-46.4934	0.160907	0.581916	no
Zm00001d005785	indianred4	MEindianred4	0.887229	37.8171	0.586731	37.2304	-36.6436	0.126996	0.206742	no
Zm00001d005789	deepskyblue3	MEdeepskyblue3	0.829585	37.5704	0.409843	37.1606	-36.7508	0.126168	-0.219752	no
Zm00001d005791	bisque4	MEbisque4	0.842839	86.5102	0.42823	86.082	-85.6537	0.290516	-0.0649321	no
Zm00001d005794	cyan	MEcyan	0.680929	98.3013	0.18706	98.1142	-97.9271	0.330112	0.114161	no
Zm00001d005795	skyblue1	MEskyblue1	0.715263	29.706	0.44199	29.264	-28.822	0.0997577	-0.239406	no
Zm00001d005798	mintcream	MEmintcream	0.956265	100.448	0.898201	99.5503	-98.6521	0.337323	0.0201162	yes
Zm00001d005802	lightsalmon3	MElightsalmon3	0.732102	16.7571	0.140177	16.6169	-16.4768	0.0562732	0.454208	no
Zm00001d005808	peachpuff4	MEpeachpuff4	0.874541	24.5443	0.780142	23.7642	-22.9841	0.0824241	-0.0483034	no
Zm00001d005812	beige	MEbeige	0.639401	19.1406	0.114833	19.0258	-18.9109	0.0642774	0.401275	no
Zm00001d005813	cyan	MEcyan	0.743942	66.8366	0.166325	66.6703	-66.504	0.224449	-0.531804	no
Zm00001d005814	darkseagreen	MEdarkseagreen	0.632238	56.2359	0.141981	56.0939	-55.9519	0.18885	-0.0108263	no
Zm00001d005817	darkgoldenrod4	MEdarkgoldenrod4	0.557823	25.3214	0.103859	25.2176	-25.1137	0.0850337	-0.310914	no
Zm00001d005818	mintcream	MEmintcream	0.8099	139.301	0.547214	138.754	-138.207	0.467796	-0.324904	no
Zm00001d005819	aliceblue	MEaliceblue	0.786373	29.0868	0.21712	28.8697	-28.6526	0.0976783	0.361928	no
Zm00001d005821	mediumorchid	MEmediumorchid	0.956835	94.9456	0.764105	94.1815	-93.4174	0.318843	0.269487	yes
Zm00001d005822	blue	MEblue	0.824466	40.0578	0.290193	39.7676	-39.4774	0.134521	-0.0867741	no
Zm00001d005823	darkblue	MEdarkblue	0.734948	11.8362	0.167389	11.6688	-11.5014	0.0397479	-0.332051	no
Zm00001d005826	darkseagreen	MEdarkseagreen	0.81003	67.5922	0.360994	67.2312	-66.8702	0.226986	0.809233	no
Zm00001d005828	skyblue1	MEskyblue1	0.785687	39.0242	0.54886	38.4753	-37.9264	0.13105	-0.838837	no
Zm00001d005830	bisque3	MEbisque3	0.732904	21.0545	0.166013	20.8885	-20.7225	0.0707046	-0.156708	no
Zm00001d005831	coral4	MEcoral4	0.876867	62.7709	0.490341	62.2806	-61.7902	0.210795	-0.272878	no
Zm00001d005833	coral4	MEcoral4	0.885685	57.716	0.478902	57.2371	-56.7582	0.19382	-0.312325	no
Zm00001d005834	darkslateblue	MEdarkslateblue	0.787957	45.6825	0.29638	45.3862	-45.0898	0.15341	0.334008	no
Zm00001d005840	orange2	MEorange2	0.89232	50.2273	0.700843	49.5264	-48.8256	0.168672	0.509536	no
Zm00001d005843	midnightblue	MEmidnightblue	0.817126	46.7485	0.24433	46.5042	-46.2599	0.156989	0.316419	no
Zm00001d005846	bisque4	MEbisque4	0.664488	26.1187	0.121672	25.997	-25.8753	0.0877109	-0.560887	no
Zm00001d005847	aquamarine	MEaquamarine	0.906422	31.3948	0.492755	30.902	-30.4092	0.105429	0.251261	yes
Zm00001d005848	cyan	MEcyan	0.339904	25.3005	0.0162286	25.2842	-25.268	0.0849632	0.151149	no
Zm00001d005849	palevioletred1	MEpalevioletred1	0.841146	27.0356	0.405694	26.6299	-26.2242	0.0907901	-0.306705	no
Zm00001d005851	coral4	MEcoral4	0.72283	30.7536	0.181861	30.5717	-30.3899	0.103276	-0.403936	no
Zm00001d005852	deepskyblue2	MEdeepskyblue2	0.771626	30.8207	0.379686	30.441	-30.0613	0.103501	-0.158024	no
Zm00001d005856	darkslateblue	MEdarkslateblue	0.863096	44.288	0.539474	43.7485	-43.2091	0.148727	0.392434	no
Zm00001d005858	lightsalmon4	MElightsalmon4	0.747308	47.4575	0.287288	47.1702	-46.8829	0.15937	0.674589	no
Zm00001d005860	dodgerblue2	MEdodgerblue2	0.719468	21.0482	0.251589	20.7966	-20.545	0.0706834	0.408154	no
Zm00001d005864	red3	MEred3	0.666089	18.3672	0.201764	18.1654	-17.9637	0.0616801	0.180758	no
Zm00001d005865	bisque1	MEbisque1	0.60076	14.1857	0.076734	14.109	-14.0322	0.047638	-0.593101	no
Zm00001d005879	darkgoldenrod4	MEdarkgoldenrod4	0.621321	37.327	0.120784	37.2062	-37.0854	0.12535	0.441204	no
Zm00001d005881	floralwhite	MEfloralwhite	0.87855	37.7055	0.652236	37.0533	-36.401	0.126621	-0.110731	no
Zm00001d005884	darkseagreen	MEdarkseagreen	0.784843	57.8748	0.292576	57.5822	-57.2897	0.194353	0.663158	no
Zm00001d005885	floralwhite	MEfloralwhite	0.627472	12.4857	0.0993895	12.3863	-12.2869	0.041929	-0.406152	no
Zm00001d005888	darkseagreen	MEdarkseagreen	0.881237	139.59	0.777826	138.812	-138.034	0.468767	0.61822	no
Zm00001d005890	lightsalmon3	MElightsalmon3	0.722316	20.6995	0.138087	20.5614	-20.4233	0.0695123	0.11175	no
Zm00001d005892	yellow	MEyellow	0.829451	38.4967	0.24711	38.2496	-38.0025	0.129278	-0.446081	no
Zm00001d005897	darkgoldenrod4	MEdarkgoldenrod4	0.649985	32.4908	0.133502	32.3573	-32.2238	0.109109	-0.258576	no
Zm00001d005899	floralwhite	MEfloralwhite	0.861648	58.0459	0.509458	57.5364	-57.027	0.194928	-0.110576	no
Zm00001d005901	darkseagreen	MEdarkseagreen	0.36189	2.7143	0.00429981	2.71	-2.7057	0.00911508	0.129567	no
Zm00001d005902	cyan	MEcyan	0.789232	106.873	0.327453	106.546	-106.218	0.358898	-0.659699	no
Zm00001d005908	khaki2	MEkhaki2	0.8484	44.3513	0.477704	43.8736	-43.3959	0.148939	0.758056	no
Zm00001d005909	skyblue1	MEskyblue1	0.703842	17.3029	0.161653	17.1412	-16.9795	0.0581059	-0.58602	no
Zm00001d005912	darkslateblue	MEdarkslateblue	0.571706	19.9113	0.0833893	19.8279	-19.7445	0.0668654	0.0780348	no
Zm00001d005917	plum4	MEplum4	0.772067	41.5735	0.44402	41.1295	-40.6855	0.139611	0.173926	no
Zm00001d005920	beige	MEbeige	0.801691	24.6436	0.480453	24.1632	-23.6827	0.0827574	0.470071	no
Zm00001d005925	violet	MEviolet	0.8155	49.8741	0.396807	49.4773	-49.0805	0.167486	-0.155621	no
Zm00001d005926	bisque4	MEbisque4	0.537518	30.4086	0.0851532	30.3234	-30.2383	0.102117	-0.0769403	no
Zm00001d005928	brown3	MEbrown3	0.840666	26.7509	0.520461	26.2304	-25.71	0.0898341	-0.410895	no
Zm00001d005933	floralwhite	MEfloralwhite	0.847188	27.7047	0.528672	27.1761	-26.6474	0.0930371	-0.00756845	no
Zm00001d005934	hotpink1	MEhotpink1	0.832342	25.1635	0.299837	24.8636	-24.5638	0.0845032	0.375575	no
Zm00001d005935	darkseagreen	MEdarkseagreen	0.884332	107.874	0.616812	107.257	-106.64	0.362258	0.689417	no
Zm00001d005936	lightsalmon4	MElightsalmon4	0.763416	33.1463	0.326113	32.8201	-32.494	0.111311	0.145595	no
Zm00001d005940	cyan	MEcyan	0.538359	45.7102	0.074176	45.636	-45.5618	0.153502	0.0151307	no
Zm00001d005944	darkseagreen	MEdarkseagreen	0.779094	56.6329	0.275805	56.3571	-56.0813	0.190183	0.671357	no
Zm00001d005945	bisque4	MEbisque4	0.837684	131.394	0.593583	130.801	-130.207	0.441244	0.164834	no
Zm00001d005950	lemonchiffon2	MElemonchiffon2	0.479376	12.4709	0.105804	12.3651	-12.2593	0.0418793	0.434205	no
Zm00001d005951	deepskyblue2	MEdeepskyblue2	0.731369	14.186	0.229405	13.9566	-13.7272	0.047639	-0.526639	no
Zm00001d005958	lightsalmon3	MElightsalmon3	0.69854	64.4612	0.165083	64.2961	-64.131	0.216472	0.191902	no
Zm00001d005961	bisque4	MEbisque4	0.419476	17.7767	0.0443012	17.7324	-17.6881	0.0596971	0.264133	no
Zm00001d005962	dodgerblue2	MEdodgerblue2	0.828945	42.7606	0.452125	42.3085	-41.8563	0.143597	0.387438	no
Zm00001d005964	rosybrown	MErosybrown	0.756924	54.5425	0.528559	54.014	-53.4854	0.183163	0.205574	no
Zm00001d005969	indianred3	MEindianred3	0.798502	26.3702	0.383389	25.9868	-25.6034	0.0885556	-0.00838089	no
Zm00001d005970	bisque4	MEbisque4	0.527088	20.774	0.079441	20.6946	-20.6152	0.0697627	-0.122704	no
Zm00001d005971	bisque4	MEbisque4	0.608775	18.7987	0.0886713	18.71	-18.6213	0.0631291	-0.280438	no
Zm00001d005972	sienna	MEsienna	0.726952	38.6207	0.241847	38.3789	-38.137	0.129695	-0.0107462	no
Zm00001d005975	peachpuff1	MEpeachpuff1	0.764046	24.5569	0.226699	24.3302	-24.1035	0.0824661	0.218635	no
Zm00001d005978	indianred3	MEindianred3	0.882475	19.9843	0.481318	19.503	-19.0217	0.0671107	0.0486465	no
Zm00001d005981	coral4	MEcoral4	0.734454	31.3289	0.193425	31.1355	-30.9421	0.105208	-0.626676	no
Zm00001d005986	dodgerblue2	MEdodgerblue2	0.75644	24.4947	0.305659	24.189	-23.8833	0.0822572	0.516575	no
Zm00001d005989	darkgreen	MEdarkgreen	0.730402	48.3884	0.341172	48.0472	-47.706	0.162496	0.405218	no
Zm00001d005995	coral4	MEcoral4	0.789961	74.7596	0.367142	74.3924	-74.0253	0.251055	-0.512724	no
Zm00001d005996	moccasin	MEmoccasin	0.789203	27.3152	0.321177	26.994	-26.6728	0.0917289	-0.0911719	no
Zm00001d005997	yellow	MEyellow	0.789199	51.1965	0.222749	50.9738	-50.751	0.171926	-0.347134	no
Zm00001d005998	aliceblue	MEaliceblue	0.853285	96.2092	0.53659	95.6726	-95.136	0.323087	0.168245	no
Zm00001d006001	lightcyan	MElightcyan	0.847125	70.7675	0.546259	70.2212	-69.675	0.237649	0.340188	no
Zm00001d006002	goldenrod1	MEgoldenrod1	0.945589	39.3122	0.961296	38.351	-37.3897	0.132017	-0.0110215	yes
Zm00001d006008	cyan	MEcyan	0.607656	27.7724	0.0564549	27.716	-27.6595	0.0932645	-0.210182	no
Zm00001d006010	aquamarine	MEaquamarine	0.642671	24.3269	0.215772	24.1112	-23.8954	0.0816939	0.415756	no
Zm00001d006011	cyan	MEcyan	0.496826	35.3476	0.0407596	35.3068	-35.2661	0.118703	0.38006	no
Zm00001d006019	antiquewhite	MEantiquewhite	0.77206	37.243	0.314471	36.9285	-36.614	0.125068	0.521235	no
Zm00001d006022	dodgerblue2	MEdodgerblue2	0.761236	52.3696	0.411904	51.9577	-51.5458	0.175866	0.317666	no
Zm00001d006024	darkgoldenrod4	MEdarkgoldenrod4	0.947024	99.5077	0.816277	98.6915	-97.8752	0.334164	-0.0950334	yes
Zm00001d006027	hotpink	MEhotpink	0.865804	40.1296	0.626674	39.5029	-38.8762	0.134762	0.69003	no
Zm00001d006028	dodgerblue2	MEdodgerblue2	0.639966	13.5346	0.106145	13.4285	-13.3223	0.0454515	0.557637	no
Zm00001d006029	bisque4	MEbisque4	0.695474	17.0089	0.0945244	16.9144	-16.8198	0.0571187	-0.0215081	no
Zm00001d006030	darkgoldenrod4	MEdarkgoldenrod4	0.671515	32.1247	0.122367	32.0024	-31.88	0.10788	0.290902	no
Zm00001d006031	burlywood4	MEburlywood4	0.8707	23.6613	0.610545	23.0508	-22.4402	0.0794586	-0.231263	no
Zm00001d006033	sienna3	MEsienna3	0.940637	54.5071	0.803899	53.7033	-52.8994	0.183044	-0.295227	yes
Zm00001d006034	peachpuff1	MEpeachpuff1	0.819891	28.7077	0.378244	28.3295	-27.9512	0.0964054	0.696786	no
Zm00001d006036	coral4	MEcoral4	0.833123	64.1152	0.443142	63.6721	-63.2289	0.21531	-0.127653	no
Zm00001d006040	red	MEred	0.807652	34.5389	0.221228	34.3177	-34.0965	0.115988	-0.181855	no
Zm00001d006041	coral4	MEcoral4	0.848208	63.2151	0.397743	62.8174	-62.4196	0.212287	-0.0986304	no
Zm00001d006046	darkcyan	MEdarkcyan	0.822548	26.5186	0.350633	26.168	-25.8173	0.0890539	0.469296	no
Zm00001d006049	bisque4	MEbisque4	0.786175	56.5446	0.281989	56.2627	-55.9807	0.189886	-0.340435	no
Zm00001d006051	antiquewhite	MEantiquewhite	0.711823	47.8668	0.211227	47.6556	-47.4443	0.160745	0.202146	no
Zm00001d006052	darkorange2	MEdarkorange2	0.865281	85.6188	0.538952	85.0799	-84.5409	0.287522	-0.0110069	no
Zm00001d006053	mediumorchid	MEmediumorchid	0.867101	112.516	0.529785	111.986	-111.456	0.377847	0.407091	no
Zm00001d006054	bisque1	MEbisque1	0.539121	10.2901	0.0664437	10.2236	-10.1572	0.0345558	-0.572956	no
Zm00001d006056	palevioletred2	MEpalevioletred2	0.968341	72.1366	0.915946	71.2206	-70.3047	0.242247	-0.174206	yes
Zm00001d006057	orange3	MEorange3	0.916638	44.3	1	43.3	-42.3	0.148767	0.133265	yes
Zm00001d006059	aliceblue	MEaliceblue	0.747122	40.7728	0.208354	40.5644	-40.3561	0.136922	0.63266	no
Zm00001d006061	beige	MEbeige	0.753725	45.3163	0.349569	44.9668	-44.6172	0.15218	0.470553	no
Zm00001d006064	burlywood4	MEburlywood4	0.852871	28.1146	0.50965	27.6049	-27.0953	0.0944134	-0.394532	no
Zm00001d006065	deepskyblue2	MEdeepskyblue2	0.761306	24.031	0.30181	23.7292	-23.4274	0.0807001	-0.176318	no
Zm00001d006067	cyan4	MEcyan4	0.815597	17.8718	0.291943	17.5799	-17.2879	0.0600165	-0.721485	no
Zm00001d006069	bisque1	MEbisque1	0.766195	22.1184	0.203368	21.9151	-21.7117	0.0742774	-0.599956	no
Zm00001d006070	khaki2	MEkhaki2	0.581953	23.6857	0.0839363	23.6018	-23.5178	0.0795406	0.0944539	no
Zm00001d006071	aquamarine	MEaquamarine	0.826476	46.1342	0.47345	45.6608	-45.1873	0.154927	0.367866	no
Zm00001d006073	coral4	MEcoral4	0.81714	34.4633	0.258428	34.2049	-33.9464	0.115734	-0.412255	no
Zm00001d006078	darkseagreen	MEdarkseagreen	0.765372	80.2072	0.270072	79.9371	-79.6671	0.269349	0.467843	no
Zm00001d006079	cyan	MEcyan	0.788562	114.643	0.287264	114.355	-114.068	0.384989	-0.522446	no
Zm00001d006080	dodgerblue2	MEdodgerblue2	0.6746	26.7259	0.221512	26.5044	-26.2829	0.0897502	0.328929	no
Zm00001d006084	cyan	MEcyan	0.715837	81.3225	0.189058	81.1334	-80.9443	0.273095	0.0598992	no
Zm00001d006085	cyan	MEcyan	0.75086	46.3614	0.130577	46.2308	-46.1002	0.155689	-0.353199	no
Zm00001d006089	lightsalmon3	MElightsalmon3	0.758615	59.1324	0.246919	58.8854	-58.6385	0.198576	0.193905	no
Zm00001d006091	tan4	MEtan4	0.75601	10.6527	0.199616	10.4531	-10.2535	0.0357735	0.172647	no
[truncated: 18,043 more rows]
