# Supplementary material for: Transcriptome profiling of eight Zea mays lines identifies genes responsible for the resistance to Fusarium verticillioides
Source: BMC Plant Biol. 2024 Nov 21;24:1107. doi: 10.1186/s12870-024-05697-y (PMC11580207; doi:10.1186/s12870-024-05697-y)
Supplement: Supplementary file 8 — Supplementary Material 8: Table S5. List of the 91 hub genes in the Treated–Network, belonging to the 19 modules significantly associated with the severity phenotype and showing a correlation greater than 0.6. For the meaning of each column, refer to the caption of Table S4. [file 12870_2024_5697_MOESM8_ESM.xlsx]

## Sheet: Table_S5
geneID	ModuleColor	moduleID	MM	kTotal	kWithin	kOut	kDiff	kTotal_scaled	GS.severity	DEG A632	DEG B73	DEG B96	DEG F7	DEG H99	DEG HP301	DEG Mo17	DEG W153R	DEG BQ2	DEG BQ3	Position	InterPRO	MapMan ID
Zm00001d000497	bisque1	MEbisque1	0.909663	35.9336	0.717817	35.2158	-34.498	0.120671	-0.639774	no	no	no	no	yes	no	no	no	no	no	3 : 24648849-24654724	lincRNA
Zm00001d003544	beige	MEbeige	0.901799	33.1367	0.653764	32.4829	-31.8292	0.111279	0.741034	no	no	no	yes	no	no	no	yes	no	no	2 : 47662912-47664562	lincRNA
Zm00001d006184	skyblue1	MEskyblue1	0.912316	31.7234	0.910133	30.8133	-29.9032	0.106533	-0.484628	no	no	no	no	no	no	no	no	no	yes	2 : 201152641-201154078	IPR044989 Protein TILLER ANGLE CONTROL 1	not assigned
Zm00001d006307	lightskyblue3	MElightskyblue3	0.905701	34.397	0.752884	33.6442	-32.8913	0.115511	0.635509	no	no	no	no	no	no	no	no	no	no	2 : 204275010-204288162	IPR014790 MutL, C-terminal, dimerisation	13.3.5.5.1.6 Cell cycle organisation.mitosis and meiosis.meiotic recombination.meiotic crossover.class I interference-sensitive crossover pathway.double Holliday junction resolving protein (MLH3)
Zm00001d006787	lightskyblue3	MElightskyblue3	0.907937	22.5651	0.65557	21.9095	-21.254	0.0757774	0.232472	no	no	no	no	no	no	no	no	no	no	2 : 216645450-216657623	IPR008395 Agenet-like domain	not assigned
Zm00001d007181	bisque1	MEbisque1	0.922833	36.6926	0.691462	36.0011	-35.3097	0.12322	-0.745004	no	no	yes	no	no	no	no	yes	no	yes	2 : 223899750-223900361	IPR002048 EF-hand domain	27.7.2 Multi-process regulation.calcium-dependent signalling.calcium sensor (CML)
Zm00001d009083	bisque1	MEbisque1	0.901277	44.8724	0.555655	44.3167	-43.761	0.150689	-0.784636	no	no	no	no	no	no	no	no	no	no	8 : 35418672-35419187	not assigned	not assigned
Zm00001d011241	cyan4	MEcyan4	0.910031	32.8317	0.6474	32.1843	-31.5369	0.110254	-0.442792	no	no	no	no	no	no	no	no	no	no	8 : 143839105-143840168	not assigned	not assigned
Zm00001d011595	skyblue1	MEskyblue1	0.900675	26.8297	0.73934	26.0903	-25.351	0.0900985	-0.435684	no	no	no	no	no	no	no	no	no	no	8 : 154710272-154740396	IPR005821 Ion transport domain	24.3.2.1 Solute transport.channels.VIC superfamily.voltage-gated calcium cation channel (TPC)
Zm00001d011753	cyan4	MEcyan4	0.968429	32.5198	0.82806	31.6918	-30.8637	0.109207	-0.649361	no	no	no	no	no	no	no	no	no	no	8 : 159992058-159993064	IPR004345 TB2/DP1/HVA22-related protein	not assigned
Zm00001d011765	skyblue1	MEskyblue1	0.934528	38.2037	0.789653	37.4141	-36.6244	0.128295	-0.726391	no	no	no	no	no	no	no	no	no	yes	8 : 162522353-162524351	IPR006694 Fatty acid hydroxylase	5.5.2.2 Lipid metabolism.phytosterol biosynthesis.phytosterol C4-demethylation complex.methylsterol monooxygenase component SMO2
Zm00001d011817	beige	MEbeige	0.909256	33.7915	0.758164	33.0334	-32.2752	0.113478	0.621695	no	no	no	no	no	no	no	no	no	no	8 : 163352457-163355668	IPR008901 Alkaline ceramidase	not assigned
Zm00001d012674	bisque1	MEbisque1	0.900382	39.5486	0.714964	38.8336	-38.1187	0.132811	-0.559895	no	no	no	no	no	no	no	no	no	no	8 : 179651190-179663225	IPR036263 Chorismate mutase type II superfamily	4.1.5.2.1 Amino acid metabolism.biosynthesis.shikimate family.phenylalanine and tyrosine.chorismate mutase
Zm00001d012849	bisque1	MEbisque1	0.923933	37.594	0.808278	36.7858	-35.9775	0.126247	-0.576669	no	no	no	no	no	no	no	no	no	no	5 : 1355186-1357084	IPR002347 Short-chain dehydrogenase/reductase SDR	not assigned
Zm00001d013127	cyan4	MEcyan4	0.911411	36.9399	0.625957	36.314	-35.688	0.12405	-0.511114	no	no	no	no	no	no	no	no	no	no	5 : 5362994-5367373	IPR003689 Zinc/iron permease	24.2.11.4 Solute transport.carrier-mediated transport.ZIP family.metal cation transporter (ZTP)
Zm00001d015101	cyan4	MEcyan4	0.95288	39.714	0.907486	38.8065	-37.899	0.133366	-0.557679	no	no	no	no	no	no	no	no	no	no	5 : 75251387-75252655	IPR002885 Pentatricopeptide repeat	not assigned
Zm00001d015977	cyan4	MEcyan4	0.922964	23.4205	0.63072	22.7898	-22.159	0.0786499	-0.561687	no	no	no	no	no	no	no	no	no	yes	5 : 135423270-135424546	IPR010713 Xyloglucan endo-transglycosylase, C-terminal	50.2.4 Enzyme classification.EC_2 transferases.EC_2.4 glycosyltransferase
Zm00001d016006	beige	MEbeige	0.915918	40.349	0.847135	39.5019	-38.6548	0.135499	0.784699	no	no	no	no	no	no	no	no	no	no	5 : 138337952-138345663	IPR001544 Aminotransferase class IV	7.5.1.2 Coenzyme metabolism.tetrahydrofolate metabolism.p-aminobenzoate biosynthesis.aminodeoxychorismate lyase
Zm00001d016009	beige	MEbeige	0.949785	41.7786	0.900032	40.8786	-39.9785	0.1403	0.851129	no	no	yes	yes	yes	no	no	yes	yes	no	5 : 138613477-138615588	IPR000719 Protein kinase domain	18.4.1.19 Protein modification.phosphorylation.TKL protein kinase superfamily.protein kinase (L-lectin)
Zm00001d017032	lemonchiffon2	MElemonchiffon2	0.904803	50.9878	0.873989	50.1138	-49.2398	0.171226	0.604107	no	no	no	no	no	no	no	no	no	no	5 : 182447722-182448184	IPR010800 Glycine rich protein	not assigned
Zm00001d017134	hotpink	MEhotpink	0.909892	31.1146	0.859419	30.2552	-29.3957	0.104488	0.705365	no	no	yes	no	no	no	no	no	no	yes	5 : 185659541-185660300	IPR035810 Phosphatidylethanolamine-binding protein, eukaryotic	27.8.1 Multi-process regulation.PEB protein-dependent signalling.regulatory protein (PEBP)
Zm00001d018614	beige	MEbeige	0.902993	32.8065	0.613205	32.1933	-31.5801	0.11017	0.840766	no	no	no	no	no	no	no	no	no	yes	7 : 908978-912768	IPR044440 Plant glutamate receptor, periplasmic ligand-binding domain	24.3.9 Solute transport.channels.ligand-gated cation channel (GLR)
Zm00001d018936	bisque1	MEbisque1	0.920264	39.3419	0.669177	38.6727	-38.0035	0.132117	-0.748337	no	no	no	no	no	no	no	no	no	no	7 : 9541792-9543188	IPR004788 Ribose 5-phosphate isomerase, type A	1.2.9 Photosynthesis.calvin cycle.ribose 5-phosphate isomerase
Zm00001d019409	lightskyblue3	MElightskyblue3	0.935179	47.3798	0.837218	46.5426	-45.7054	0.159109	0.506956	yes	no	yes	no	no	no	yes	no	no	yes	7 : 32346197-32347717	IPR013181 Protein of unknown function DUF1719	not assigned
Zm00001d019597	firebrick3	MEfirebrick3	0.925556	39.0586	0.720553	38.3381	-37.6175	0.131165	0.735572	no	no	no	no	no	no	no	no	no	no	7 : 45317461-45320224	IPR009606 Modifying wall lignin-1/2	not assigned
Zm00001d020521	bisque1	MEbisque1	0.947327	50.8142	0.83065	49.9836	-49.1529	0.170643	-0.647003	yes	no	no	no	yes	no	no	no	yes	no	7 : 121761939-121763838	IPR036236 Zinc finger C2H2 superfamily	not assigned
Zm00001d020526	firebrick3	MEfirebrick3	0.92177	43.8705	0.885167	42.9853	-42.1002	0.147325	0.821482	no	no	no	no	no	no	no	no	no	yes	7 : 122387025-122393983	IPR003604 Matrin/U1-C-like, C2H2-type zinc finger	not assigned
Zm00001d020872	hotpink	MEhotpink	0.923295	45.8552	0.813517	45.0416	-44.2281	0.153989	0.731087	yes	no	no	no	no	no	no	no	no	no	7 : 136466870-136467256	not assigned	not assigned
Zm00001d020903	hotpink	MEhotpink	0.905387	30.9951	0.666245	30.3289	-29.6626	0.104087	0.741952	no	no	no	no	no	no	no	no	no	no	7 : 137427733-137428530	IPR000782 FAS1 domain	21.4.1.1.3 Cell wall organisation.cell wall proteins.hydroxyproline-rich glycoprotein activities.arabinogalactan-protein activities.Fasciclin-type arabinogalactan protein (FLA)
Zm00001d021338	lemonchiffon2	MElemonchiffon2	0.935966	38.3101	1	37.3101	-36.3101	0.128652	0.555495	no	no	no	no	no	no	no	no	no	yes	7 : 150459491-150461166	IPR000489 Pterin-binding domain	7.5.3 Coenzyme metabolism.tetrahydrofolate metabolism.bifunctional dihydropterin diphosphokinase and dihydropteroate synthase
Zm00001d021896	beige	MEbeige	0.922748	43.7718	0.746991	43.0248	-42.2778	0.146993	0.838689	no	no	yes	no	no	no	yes	no	yes	no	7 : 169149273-169151318	IPR000719 Protein kinase domain	18.4.1.19 Protein modification.phosphorylation.TKL protein kinase superfamily.protein kinase (L-lectin)
Zm00001d022442	cyan3	MEcyan3	0.904083	25.6991	0.525648	25.1735	-24.6478	0.086302	-0.669613	no	no	no	no	no	no	no	no	no	no	7 : 182190643-182195712	IPR044759 RF2-like transcription factor, bZIP domain	15.5.4.1 RNA biosynthesis.transcriptional regulation.bZIP transcription factor superfamily.transcription factor (bZIP)
Zm00001d024386	hotpink	MEhotpink	0.907258	39.6453	0.716043	38.9293	-38.2132	0.133136	0.721804	no	no	no	no	no	no	no	no	no	no	10 : 70205082-70206111	IPR008264 Beta-glucanase	50.2.4 Enzyme classification.EC_2 transferases.EC_2.4 glycosyltransferase
Zm00001d024521	cyan3	MEcyan3	0.900402	24.2608	0.517608	23.7432	-23.2256	0.0814718	-0.478017	no	no	no	no	no	no	no	no	no	yes	10 : 77745183-77746565	IPR002885 Pentatricopeptide repeat	not assigned
Zm00001d024544	firebrick3	MEfirebrick3	0.904411	46.6292	0.719974	45.9092	-45.1893	0.156589	0.588525	no	no	no	no	no	no	no	no	no	no	10 : 79417496-79422671	not assigned	not assigned
Zm00001d025998	bisque1	MEbisque1	0.924181	48.9992	0.703857	48.2953	-47.5915	0.164547	-0.622419	no	no	no	no	no	no	no	no	no	no	10 : 137071037-137074221	IPR036959 Peptidase C12, ubiquitin carboxyl-terminal hydrolase superfamily	19.2.3.1.3.2 Protein homeostasis.ubiquitin-proteasome system.ubiquitin-fold protein deconjugation.ubiquitin deconjugation.UCH deubiquitinase activities.deubiquitinase (UCH3)
Zm00001d026089	lightskyblue3	MElightskyblue3	0.913909	33.5296	0.683892	32.8457	-32.1618	0.112598	0.223579	no	no	no	no	no	no	no	no	no	no	10 : 139568727-139573716	IPR003959 ATPase, AAA-type, core	13.2.3.4.2.2 Cell cycle organisation.DNA replication.elongation.DNA-tracking platform.PCNA sliding clamp loader complex.component RFC2
Zm00001d026593	lemonchiffon2	MElemonchiffon2	0.938577	37.0094	0.891655	36.1177	-35.2261	0.124284	0.693927	no	no	no	no	no	no	no	no	no	no	10 : 150090848-150108798	IPR022228 Protein of unknown function DUF3755	not assigned
Zm00001d026845	beige	MEbeige	0.927339	41.7202	0.849656	40.8706	-40.0209	0.140104	0.678289	no	no	no	no	no	no	no	no	no	no	4 : 83089156 - 83093133	lincRNA
Zm00001d028465	lightskyblue3	MElightskyblue3	0.911471	31.2306	0.733175	30.4974	-29.7642	0.104877	0.27444	yes	yes	no	no	yes	no	no	no	no	yes	1 : 35839652-35840372	IPR026961 PGG domain	not assigned
Zm00001d028782	cyan3	MEcyan3	0.924008	45.3316	0.801529	44.5301	-43.7285	0.152231	-0.580357	no	no	no	no	no	no	no	no	no	no	1 : 45902235-45905378	IPR011488 Translation initiation factor 2, alpha subunit	17.4.1.2.1.1 Protein biosynthesis.translation initiation.Pre-Initiation Complex (PIC) module.eIF2 Met-tRNA binding factor activity.eIF2 Met-tRNA binding factor complex.component eIF2-alpha
Zm00001d029154	beige	MEbeige	0.953554	39.7382	0.910196	38.828	-37.9178	0.133448	0.799354	yes	yes	no	no	no	no	no	no	no	yes	1 : 60170032-60170595	IPR017853 Glycoside hydrolase superfamily	not assigned
Zm00001d029164	beige	MEbeige	0.967668	38.9107	1	37.9107	-36.9107	0.130669	0.815971	yes	yes	no	no	no	no	no	no	no	yes	1 : 60234935-60236656	IPR017853 Glycoside hydrolase superfamily	50.3.2 Enzyme classification.EC_3 hydrolases.EC_3.2 glycosylase
Zm00001d029337	skyblue1	MEskyblue1	0.921341	32.5804	0.88448	31.6959	-30.8114	0.10941	-0.443655	no	no	no	no	no	no	no	no	no	no	1 : 65766559-65766753	IPR004159 Putative S-adenosyl-L-methionine-dependent methyltransferase	not assigned
Zm00001d029711	lightskyblue3	MElightskyblue3	0.923411	39.0746	0.750562	38.324	-37.5735	0.131219	0.251753	yes	no	yes	no	yes	yes	no	no	yes	no	1 : 82722826-82724970	IPR004827 Basic-leucine zipper domain	15.5.4.1 RNA biosynthesis.transcriptional regulation.bZIP transcription factor superfamily.transcription factor (bZIP)
Zm00001d029769	firebrick3	MEfirebrick3	0.902791	30.53	1	29.53	-28.53	0.102525	0.505113	no	no	no	no	no	no	no	no	no	no	1 : 85464545-85465425	IPR006689 Small GTPase superfamily, ARF/SAR type	not assigned
Zm00001d030995	bisque1	MEbisque1	0.914943	42.9048	0.77813	42.1266	-41.3485	0.144081	-0.708195	no	no	no	yes	no	no	no	no	no	no	1 : 174624388-174628887	IPR020983 Basic leucine-zipper, C-terminal	15.5.4.1 RNA biosynthesis.transcriptional regulation.bZIP transcription factor superfamily.transcription factor (bZIP)
Zm00001d032081	hotpink	MEhotpink	0.945136	35.5182	0.984473	34.5338	-33.5493	0.119276	0.782581	no	no	no	no	no	no	no	no	no	no	1 : 213747126-213748156	IPR008406 Dormancy/auxin associated protein	not assigned
Zm00001d032240	beige	MEbeige	0.904762	52.2782	0.730046	51.5482	-50.8181	0.175559	0.838156	yes	yes	yes	no	no	no	yes	no	yes	no	1 : 220215676-220216714	IPR009057 Homeobox-like domain superfamily; IPR001005 SANT/Myb domain; IPR017930 Myb domain	15.5.2.1 RNA biosynthesis.transcriptional regulation.MYB transcription factor superfamily.transcription factor (MYB)
Zm00001d032528	bisque1	MEbisque1	0.942871	46.889	0.910875	45.9781	-45.0672	0.157461	-0.830487	no	no	yes	no	no	no	no	no	no	no	1 : 231485333-231487775	IPR019448 NT-type C2 domain	not assigned
Zm00001d033210	hotpink	MEhotpink	0.918981	51.3759	0.77392	50.602	-49.828	0.172529	0.630015	no	no	no	no	no	no	no	no	no	no	1 : 256249103-256251866	IPR044713 DnaJ homolog subfamily A member 1/2-like	19.1.5.2 Protein homeostasis.protein quality control.cytosolic Hsp70 chaperone system.co-chaperone (Hsp40)
Zm00001d033492	lightskyblue3	MElightskyblue3	0.913619	31.3614	0.823216	30.5382	-29.7149	0.105317	0.510287	no	no	no	no	no	no	no	no	no	no	1 : 266068594-266073304	IPR019358 NEMP family	not assigned
Zm00001d034088	lightskyblue3	MElightskyblue3	0.914383	35.6146	0.850711	34.7639	-33.9131	0.1196	0.344177	no	no	yes	yes	no	yes	no	no	yes	no	1 : 285363202-285370210	IPR004853 Sugar phosphate transporter domain	not assigned
Zm00001d034241	hotpink	MEhotpink	0.902458	40.8865	0.873764	40.0128	-39.139	0.137304	0.6951	no	no	no	no	no	no	no	no	no	no	1 : 289351531-289354694	IPR022383 Lactate/malate dehydrogenase, C-terminal	5.7.3.6.5 Lipid metabolism.lipid degradation.fatty acid degradation.glyoxylate cycle.peroxisomal NAD-dependent malate dehydrogenase
Zm00001d034834	hotpink	MEhotpink	0.919413	48.5341	0.748839	47.7852	-47.0364	0.162986	0.779086	no	no	no	no	no	no	no	no	no	no	1 : 304813339-304817621	IPR011009 Protein kinase-like domain superfamily	18.4.3.7 Protein modification.phosphorylation.CMGC protein kinase superfamily.protein kinase (RCK)
Zm00001d034978	hotpink	MEhotpink	0.923499	42.5895	0.794703	41.7948	-41.0001	0.143023	0.809117	no	no	no	no	no	no	no	no	no	no	6 : 5910945-5911493	IPR036163 Heavy metal-associated domain superfamily	not assigned
Zm00001d035859	hotpink	MEhotpink	0.905286	34.1806	0.63142	33.5492	-32.9178	0.114784	0.606244	no	no	no	no	no	no	no	no	no	no	6 : 63490822-63491289	IPR008972 Cupredoxin	1.1.3.1 Photosynthesis.photophosphorylation.Cytb6/f to PS-I electron carriers.plastocyanin copper-protein (PetE)
Zm00001d036123	bisque1	MEbisque1	0.944914	55.1091	0.867526	54.2416	-53.374	0.185066	-0.635776	no	no	yes	no	no	no	yes	no	no	yes	6 : 79881409-79883205	IPR030184 WAT1-related protein	24.2.1.5 Solute transport.carrier-mediated transport.DMT superfamily.solute transporter (UmamiT)
Zm00001d036179	lightskyblue3	MElightskyblue3	0.919706	38.1852	1	37.1852	-36.1852	0.128232	0.62639	no	no	no	no	no	no	yes	no	no	no	6 : 82240378-82249186	not assigned	not assigned
Zm00001d037153	lightskyblue3	MElightskyblue3	0.907027	34.7401	0.79277	33.9473	-33.1545	0.116663	0.313015	no	no	yes	no	no	no	no	no	no	no	6 : 120942340-120943287	IPR032861 Xylanase inhibitor, N-terminal	19.4.3.1 Protein homeostasis.proteolysis.aspartic-type peptidase activities.A1-class protease (Pepsin)
Zm00001d037505	cyan4	MEcyan4	0.911423	28.9584	0.616524	28.3418	-27.7253	0.0972471	-0.58264	no	no	no	no	no	no	no	no	no	no	6 : 134487285-134489776	IPR004853 Sugar phosphate transporter domain	24.2.1.1.3 Solute transport.carrier-mediated transport.DMT superfamily.NST-TPT group.nucleotide sugar transporter (URGT/UXT)
Zm00001d038382	firebrick3	MEfirebrick3	0.907422	35.2292	0.594194	34.635	-34.0408	0.118306	0.860479	no	no	no	no	no	no	no	no	no	no	6 : 163031464-163032030	IPR040417 Glycine-rich cell wall structural protein 1/2	not assigned
Zm00001d038531	firebrick3	MEfirebrick3	0.903585	28.5759	0.529592	28.0463	-27.5167	0.0959626	0.596898	no	no	no	no	no	no	no	no	no	no	6 : 166691914-166694604	IPR044862 Prolyl 4-hydroxylase alpha subunit, Fe(2+) 2OG dioxygenase domain	18.9.1 Protein modification.hydroxylation.prolyl hydroxylase
Zm00001d038620	cyan4	MEcyan4	0.912155	30.1381	0.669233	29.4689	-28.7996	0.101209	-0.768371	no	no	no	no	no	no	no	no	no	no	6 : 168373765-168375880	IPR032098 Acyltransferase, C-terminal domain	5.2.1.2.4 Lipid metabolism.glycerolipid biosynthesis.phosphatidate.endoplasmic reticulum phosphatidate biosynthesis.lysophosphatidate acyltransferase (LPAT)
Zm00001d038910	cyan4	MEcyan4	0.936732	33.8817	0.835625	33.046	-32.2104	0.11378	-0.495888	no	no	no	no	no	no	no	no	no	no	6 : 174165497-174166914	IPR003388 Reticulon	13.4.5.1 Cell cycle organisation.cytokinesis.endoplasmic reticulum (ER) reorganisation.ER-associated protein (Reticulon)
Zm00001d039453	beige	MEbeige	0.913407	37.3492	0.744117	36.6051	-35.861	0.125425	0.663394	no	no	no	no	no	no	no	no	no	yes	3 : 5524551-5530334	IPR036396 Cytochrome P450 superfamily	11.3.1.4 Phytohormone action.brassinosteroid.biosynthesis.3-epi-6-deoxocathasterone 23-monooxygenase
Zm00001d039719	skyblue1	MEskyblue1	0.904277	34.7761	0.698525	34.0776	-33.3791	0.116784	-0.448855	no	no	no	no	no	no	no	no	no	no	3 : 13651003-13652613	IPR008138 Saposin B type, region 2	not assigned
Zm00001d039747	cyan3	MEcyan3	0.938519	40.9739	0.852376	40.1216	-39.2692	0.137597	-0.530518	no	no	no	no	no	no	no	no	no	no	3 : 14360258-14364920	IPR000504 RNA recognition motif domain	not assigned
Zm00001d039940	cyan3	MEcyan3	0.960689	47.7902	1	46.7902	-45.7902	0.160488	-0.698198	no	no	no	no	no	no	no	no	no	yes	3 : 20630991-20632428	IPR039322 MOM1	not assigned
Zm00001d040457	skyblue1	MEskyblue1	0.907579	33.1836	0.663301	32.5203	-31.857	0.111436	-0.782522	no	yes	no	no	no	no	yes	no	no	yes	3 : 44319661-44322528	5,10-methylenetetrahydrofolate:glycine hydroxymethyltransferase	folate polyglutamylation
Zm00001d041606	skyblue1	MEskyblue1	0.913838	30.3965	0.73948	29.6571	-28.9176	0.102077	-0.605317	no	no	no	no	no	no	no	no	no	yes	3 : 130552836-130557047	IPR027925 MCM N-terminal domain	13.2.1.2.6 Cell cycle organisation.DNA replication.preinitiation.MCM replicative DNA helicase complex.component MCM7
Zm00001d041670	bisque1	MEbisque1	0.904062	52.9253	0.693187	52.2322	-51.539	0.177732	-0.749988	no	no	no	no	no	no	no	no	no	yes	3 : 133725364-133726533	not assigned	not assigned
Zm00001d042065	bisque1	MEbisque1	0.978109	54.3038	1	53.3038	-52.3038	0.182361	-0.809671	no	no	no	no	no	no	no	no	no	no	3 : 150291608-150303698	IPR013783 Immunoglobulin-like fold; IPR006104 Glycosyl hydrolases family 2, sugar binding domain	not assigned
Zm00001d042528	skyblue1	MEskyblue1	0.9259	32.4264	0.745368	31.681	-30.9357	0.108893	-0.635798	no	no	no	no	no	no	no	no	no	yes	3 : 170873036-170879316	not assigned	not assigned
Zm00001d043207	hotpink	MEhotpink	0.902874	41.4801	0.69856	40.7815	-40.083	0.139297	0.637808	no	no	no	no	no	no	no	no	no	no	3 : 193947696-193948250	IPR027706 PGP phosphatase, mitochondrial/chloroplastic	5.2.7.3 Lipid metabolism.glycerolipid biosynthesis.phosphatidylglycerol.phosphatidylglycerophosphate phosphatase (PGPP)
Zm00001d044467	firebrick3	MEfirebrick3	0.910551	32.3047	0.776117	31.5286	-30.7525	0.108485	0.649954	no	no	no	no	no	no	no	no	no	no	3 : 230837437-230840010	IPR011719 Conserved hypothetical protein CHP02058	not assigned
Zm00001d045478	beige	MEbeige	0.915489	46.2289	0.741468	45.4874	-44.746	0.155244	0.81872	no	no	no	no	no	no	no	no	no	no	9 : 25715465-25716289	IPR036388 Winged helix-like DNA-binding domain superfamily	12.1.2.1 Chromatin organisation.chromatin structure.DNA bridging.linker histone (H1)
Zm00001d046234	hotpink	MEhotpink	0.957544	48.3101	1	47.3101	-46.3101	0.162233	0.664845	no	no	no	no	no	no	no	no	no	no	9 : 75842663-75845317	IPR007828 Inositol oxygenase	3.13.3.2.1 Carbohydrate metabolism.nucleotide sugar biosynthesis.UDP-D-glucuronic acid biosynthesis.myo-inositol oxidation pathway (MIOP).myo-inositol oxygenase
Zm00001d046286	skyblue1	MEskyblue1	0.924958	36.2054	0.893376	35.3121	-34.4187	0.121584	-0.441023	no	no	no	no	no	no	no	no	no	no	9 : 80428006-80429244	not assigned	not assigned
Zm00001d047418	bisque1	MEbisque1	0.955961	60.8655	0.943437	59.9221	-58.9786	0.204397	-0.745392	no	no	no	no	no	no	no	no	no	no	9 : 133083157-133087064	IPR001128 Cytochrome P450	50.1.13 Enzyme classification.EC_1 oxidoreductases.EC_1.14 oxidoreductase acting on paired donor with incorporation or reduction of molecular oxygen
Zm00001d047532	hotpink	MEhotpink	0.930614	40.9761	0.845196	40.1309	-39.2857	0.137605	0.739269	no	no	no	yes	no	no	no	no	no	no	9 : 137555552-137556055	IPR025585 Photosystem II Pbs27	1.1.1.3.8 Photosynthesis.photophosphorylation.photosystem II.assembly.regulatory protein (Psb27)
Zm00001d047778	firebrick3	MEfirebrick3	0.902391	30.4501	0.998802	29.4513	-28.4525	0.102256	0.504736	no	no	no	no	no	no	no	no	no	no	9 : 144986082-144986962	IPR006689 Small GTPase superfamily, ARF/SAR type	not assigned
Zm00001d047831	skyblue1	MEskyblue1	0.973038	35.6483	1	34.6483	-33.6483	0.119713	-0.638928	no	no	no	no	no	no	no	no	no	yes	9 : 146169463-146178888	IPR036483 PWI domain superfamily	17.3.1.2.2 Protein biosynthesis.mRNA quality control.Exon Junction complex (EJC).peripheral components.component SRm160
Zm00001d047992	hotpink	MEhotpink	0.949982	38.1219	0.957884	37.164	-36.2062	0.12802	0.715315	no	no	no	no	no	no	no	no	no	no	9 : 150817967-150820459	IPR011012 Longin-like domain superfamily	22.3.1.4.4 Vesicle trafficking.post-Golgi trafficking.clathrin coated vesicle (CCV) machinery.AP-3 cargo adaptor complex.small subunit sigma (AP3S)
Zm00001d048327	cyan3	MEcyan3	0.917479	32.2769	0.741817	31.5351	-30.7933	0.108391	-0.64801	no	yes	yes	no	yes	no	yes	yes	yes	no	9 : 157808452-157815309	IPR036640 ABC transporter type 1, transmembrane domain superfamily	24.1.3.1.2 Solute transport.primary active transport.ABC superfamily.ABC1 family.subfamily ABCC transporter
Zm00001d048329	cyan3	MEcyan3	0.928497	36.1117	0.795911	35.3158	-34.5199	0.121269	-0.73668	no	no	no	no	no	no	yes	yes	no	no	9 : 157808452-157815309	IPR036640 ABC transporter type 1, transmembrane domain superfamily	24.1.3.1.2 Solute transport.primary active transport.ABC superfamily.ABC1 family.subfamily ABCC transporter
Zm00001d049053	bisque1	MEbisque1	0.902056	43.9381	0.718402	43.2197	-42.5013	0.147551	-0.607311	no	no	no	no	no	yes	no	no	no	no	4 : 14167726-14169740	not assigned	not assigned
Zm00001d049805	cyan4	MEcyan4	0.981183	34.689	1	33.689	-32.689	0.116492	-0.630879	no	no	no	no	no	no	no	no	no	yes	4 : 45780392-45783485	IPR009060 UBA-like superfamily; IPR015940 Ubiquitin-associated domain	not assigned
Zm00001d051178	cyan3	MEcyan3	0.917904	20.8089	0.589212	20.2197	-19.6305	0.0698799	-0.572633	no	no	no	no	no	no	no	no	no	no	4 : 149185190-149186929	IPR019273 Lunapark domain	13.4.5.3 Cell cycle organisation.cytokinesis.endoplasmic reticulum (ER) reorganisation.regulatory E3 ubiquitin protein ligase (LUNAPARK)
Zm00001d052083	skyblue1	MEskyblue1	0.928958	33.4347	0.755303	32.6794	-31.9241	0.112279	-0.625139	no	no	no	no	no	no	no	no	no	yes	4 : 181026693-181037821	IPR019734 Tetratricopeptide repeat	13.2.1.7 Cell cycle organisation.DNA replication.preinitiation.chromatin stabilizing factor (TSK)
Zm00001d053996	lemonchiffon2	MElemonchiffon2	0.919121	41.0771	0.84814	40.2289	-39.3808	0.137944	0.444081	no	no	no	no	no	no	no	no	no	no	4 : 248112178-248114930	IPR006702 Casparian strip membrane protein domain	not assigned
