# Supplementary material for: Transcriptome profiling of eight Zea mays lines identifies genes responsible for the resistance to Fusarium verticillioides
Source: BMC Plant Biol. 2024 Nov 21;24:1107. doi: 10.1186/s12870-024-05697-y (PMC11580207; doi:10.1186/s12870-024-05697-y)
Supplement: Supplementary file 9 — Supplementary Material 9: Table S6. List of putative candidate genes for Fusarium verticillioides resistance in the genomic regions containing QTL for FSR. [file 12870_2024_5697_MOESM9_ESM.xlsx]

## Sheet: qFSR4.1
Gene ID	DEG A632	DEG B73	DEG B96	DEG F7	DEG H99	DEG HP301	DEG Mo17	DEG W153R	DEG BQ2	DEG BQ3	Genomic Position	InterPRO	MapMan ID
Zm00001d048649	no	no	no	no	no	no	no	no	no	no	4 : 2917602-2918165	IPR007493 Protein of unknown function DUF538	27.11.1.3 Multi-process regulation.UPR (Unfolded Protein Response) signalling.IRE1-bZIP60 pathway.regulatory mediator (SVB)
Zm00001d048696	no	no	no	no	no	no	no	no	no	yes	4 : 3716459-3719599	IPR011050 Pectin lyase fold/virulence factor	50.3.2 Enzyme classification.EC_3 hydrolases.EC_3.2 glycosylase
Zm00001d048695	no	no	no	no	no	no	no	no	no	no	4 : 3705664-3708791	IPR032675 Leucine-rich repeat domain superfamily	19.2.2.8.1.4.4 Protein homeostasis.ubiquitin-proteasome system.ubiquitin-fold protein conjugation.Cullin-based ubiquitylation complexes.SKP1-CUL1-FBX (SCF) E3 ubiquitin ligase complexes.F-BOX substrate adaptor activities.substrate adaptor (RAE-like)
Zm00001d048690	no	no	no	no	no	no	yes	no	no	no	4 : 3622037-3623602	IPR001563 Peptidase S10, serine carboxypeptidase	19.4.2.2 Protein homeostasis.proteolysis.serine-type peptidase activities.S10-class serine carboxypeptidase (SCPL)
Zm00001d048663	yes	no	no	no	no	no	no	no	no	no	4 : 3235085-3254820	IPR044974 Disease resistance protein, plants	not assigned
Zm00001d048660	no	yes	no	no	no	no	no	no	no	yes	4 : 3183838-3184218	not assigned	not assigned
Zm00001d048680	no	no	no	no	no	no	no	yes	no	no	4 : 3474814-3475302	IPR036537 Adaptor protein Cbl, N-terminal domain superfamily	not assigned
Zm00001d048658	no	yes	no	no	no	no	no	no	no	yes	4 : 3129003-3131351	IPR011707 Multicopper oxidase, N-termianl; IPR034285 Laccase, second cupredoxin domain	50.1.10 Enzyme classification.EC_1 oxidoreductases.EC_1.10 oxidoreductase acting on diphenol or related substance as donor
Zm00001d048669	yes	no	yes	no	no	yes	no	no	no	no	4 : 3333302-3336324	IPR002772 Glycoside hydrolase family 3 C-terminal domain	21.3.2.2.4.2 Cell wall organisation.pectin.rhamnogalacturonan I.modification and degradation.alpha-L-arabinofuranosidase activities.bifunctional alpha-L-arabinofuranosidase and beta-D-xylosidase (BXL)
Zm00001d048644	no	yes	no	no	no	no	yes	yes	yes	no	4 : 2852084-2854663	IPR025521 Neprosin activation peptide	not assigned
Zm00001d048647	yes	no	no	no	no	no	no	no	no	no	4 : 2905829-2907711	IPR001005 SANT/Myb domain; IPR044676 MYB-like transcription factor EOBI/EOBII-like, plant	15.5.2.1 RNA biosynthesis.transcriptional regulation.MYB transcription factor superfamily.transcription factor (MYB)

## Sheet: qFSR4.2
Gene ID	DEG A632	DEG B73	DEG B96	DEG F7	DEG H99	DEG HP301	DEG Mo17	DEG W153R	DEG BQ2	DEG BQ3	Genomic Position	InterPRO	MapMan ID
Zm00001d053808	no	no	no	no	no	no	no	no	no	no	4 : 244793970-244796900	IPR039300 Protein JASON	13.3.4.6.1 Cell cycle organisation.mitosis and meiosis.sister chromatid separation.meiosis II spindle orientation.regulatory protein (JASON)
Zm00001d053805	no	no	no	no	no	no	no	no	no	no	4 : 244778232-244779744	IPR001179 FKBP-type peptidyl-prolyl cis-trans isomerase domain	18.13.2 Protein modification.protein folding.protein folding catalyst (FKBP)
Zm00001d053800	no	no	no	no	no	no	no	no	no	no	4 : 244678161-244679514	IPR017453 Glycine cleavage system H-protein, subgroup	1.3.4.4 Photosynthesis.photorespiration.glycine decarboxylase complex.lipoamide-containing component H-protein
Zm00001d053801	no	no	no	no	no	no	no	no	no	no	4 : 244681319-244684547	IPR000760 Inositol monophosphatase-like	27.5.2.2 Multi-process regulation.phosphatidylinositol and inositol phosphate system.degradation.inositol-phosphate monophosphatase (IMPL)
Zm00001d053778	no	no	no	no	no	no	no	no	no	no	4 : 244275723-244278681	IPR005045 CDC50/LEM3 family	24.1.2.4.1.2 Solute transport.primary active transport.P-type ATPase superfamily.P4 family.phospholipid flippase complex.regulatory component ALIS; 5.8.2.1.1.2 Lipid metabolism.lipid trafficking.endoplasmic reticulum-plastid lipid transfer.phospholipid transverse translocation.ALA-ALIS flippase complex.regulatory component ALIS
Zm00001d053817	no	no	no	no	no	no	no	no	no	no	4 : 244961831-244963156	not assigned	not assigned
Zm00001d053816	no	no	no	no	no	no	no	no	no	no	4 : 244951719-244954464	IPR036873 Rhodanese-like domain superfamily	16.5.5.1.1 RNA processing.RNA modification.thiolation.CTU1-URM1 pathway.mercaptopyruvate sulfurtransferase (MST/RDH) 4.2.6.1 Amino acid metabolism.degradation.cysteine.mercaptopyruvate sulfurtransferase

## Sheet: qFSR5.1
Gene ID	DEG A632	DEG B73	DEG B96	DEG F7	DEG H99	DEG HP301	DEG Mo17	DEG W153R	DEG BQ2	DEG BQ3	Genomic Position	InterPRO	MapMan ID
Zm00001d016616	no	no	yes	no	no	no	no	yes	no	no	5 : 169584754-169586857	IPR036955 AP2/ERF domain superfamily	15.5.7.1 RNA biosynthesis.transcriptional regulation.AP2/ERF transcription factor superfamily.transcription factor (ERF)
Zm00001d016640	no	no	no	no	no	no	no	no	no	no	5 : 170326649-170331668	IPR002999 Tudor domain; IPR035437 SNase-like, OB-fold superfamily	16.8.5 RNA processing.mRNA sequestration.ribonuclease (TSN)
Zm00001d016577	no	no	no	no	no	no	no	no	no	no	5 : 167424709-167427748	IPR036163 Heavy metal-associated domain superfamily	not assigned
Zm00001d016674	no	no	yes	no	yes	yes	no	yes	no	yes	5 : 171520542-171521417	IPR027725 Heat shock transcription factor family	not assigned
Zm00001d016625	no	no	yes	no	no	no	no	no	no	no	5 : 169861643-169864255	not assigned	not assigned
Zm00001d016581	no	no	no	no	no	no	no	no	no	yes	5 : 167630286-167661446	IPR006134 DNA-directed DNA polymerase, family B, multifunctional domain	13.2.3.3.1 Cell cycle organisation.DNA replication.elongation.DNA polymerase epsilon complex.catalytic component POL2/POLE1
Zm00001d016584	no	yes	no	no	no	no	no	no	no	no	5 : 167764001-167774953	IPR006629 LPS-induced tumour necrosis factor alpha factor	27.2.2 Multi-process regulation.Programmed Cell Death (PCD) system.LSD-interacting PCD regulatory protein (GILP)
Zm00001d016585	no	no	no	no	yes	no	no	no	no	no	5 : 167764001-167774953	IPR006629 LPS-induced tumour necrosis factor alpha factor	27.2.2 Multi-process regulation.Programmed Cell Death (PCD) system.LSD-interacting PCD regulatory protein (GILP)
Zm00001d016586	no	no	no	no	yes	yes	no	no	no	no	5 : 167943217-167947807	IPR027267 AH/BAR domain superfamily; IPR037488 Uncharacterized protein At2g33490-like	not assigned
Zm00001d016567	no	no	yes	yes	no	no	no	no	no	no	5 : 167199659-167199868	IPR021775 Protein of unknown function DUF3339	not assigned
Zm00001d016607	no	no	no	no	no	no	no	yes	no	no	5 : 169315448-169316791	not assigned	not assigned
Zm00001d016599	no	no	no	no	no	no	no	yes	no	no	5 : 168606123-168608725	not assigned	not assigned
Zm00001d016636	no	no	no	no	no	no	no	no	no	no	5 : 170226359-170227033	IPR008480 Protein of unknown function DUF761, plant	not assigned
Zm00001d016634	no	no	no	no	no	no	no	no	no	no	5 : 170185227-170191326	IPR008521 Magnesium transporter NIPA	24.2.1.4 Solute transport.carrier-mediated transport.DMT superfamily.solute transporter (NIPA)
Zm00001d016694	yes	no	no	no	no	no	no	no	no	yes	5 : 172174737-172179788	IPR036616 Poly(ADP-ribose) polymerase, regulatory domain superfamily	14.4.4 DNA damage response.nonhomologous end-joining (NHEJ) repair.protein ADP-ribosyltransferase (PARP3)
Zm00001d016696	no	no	yes	no	no	no	no	no	no	no	5 : 172194605-172197891	IPR029058 Alpha/Beta hydrolase fold	not assigned
Zm00001d016691	no	no	no	no	no	no	no	no	no	yes	5 : 171984513-171985082	IPR006121 Heavy metal-associated domain, HMA	25.4.3.2.2 Nutrient uptake.metal homeostasis.copper.uptake transport.copper chaperone (CCH)
Zm00001d016572	no	no	no	no	no	no	no	no	no	no	5 : 167285052-167286968	IPR012846 Acetolactate synthase, large subunit, biosynthetic; IPR029061 Thiamin diphosphate-binding fold	4.1.2.2.8.3.1 Amino acid metabolism.biosynthesis.aspartate family.aspartate-derived amino acids.isoleucine.acetolactate synthase complex.catalytic subunit
Zm00001d016615	no	no	no	no	no	no	no	no	no	no	5 : 169558498-169578324	IPR002035 von Willebrand factor, type A	27.2.5 Multi-process regulation.Programmed Cell Death (PCD) system.PCD suppressor (BON)
Zm00001d016613	no	no	no	no	no	no	no	no	no	yes	5 : 169475033-169479736	IPR019400 Peptidase C65, otubain	not assigned
